# Supplementary material for: Long-Term Reduction of T-Cell Intracellular Antigens Reveals a Transcriptome Associated with Extracellular Matrix and Cell Adhesion Components
Source: PLoS One. 2014 Nov 18;9(11):e113141. doi: 10.1371/journal.pone.0113141 (PMC4236147; doi:10.1371/journal.pone.0113141)
Supplement: Figure S2 — Metrical data of massive-scale poly(A+) RNA sequencing analysis. (XLS) [file pone.0113141.s002.xls]

## Sheet: Alignment Metrics
Sample	CATEGORY	TOTAL_READS	PF_READS	PCT_PF_READS	PF_NOISE_READS	PF_READS_ALIGNED	PCT_PF_READS_ALIGNED	PF_HQ_ALIGNED_READS	PF_ALIGNED_BASES	PF_HQ_ALIGNED_BASES	PF_HQ_ALIGNED_Q20_BASES	PF_HQ_MEDIAN_MISMATCHES	PF_MISMATCH_RATE	PF_HQ_ERROR_RATE	PF_INDEL_RATE	MEAN_READ_LENGTH	READS_ALIGNED_IN_PAIRS	PCT_READS_ALIGNED_IN_PAIRS	BAD_CYCLES	STRAND_BALANCE	PCT_CHIMERAS	PCT_ADAPTER
Control	UNPAIRED	20944132	20944132	1	0	20944132	1	19152363	1363026740	1242061456	1071547637	1	0.406544	0.409264	7.5e-05	75	0	0	0	0.498448	0	0
TIA1	UNPAIRED	23958352	23958352	1	0	23958352	1	22025805	1549955523	1420187808	1226859673	1	0.401815	0.403774	7.7e-05	75	0	0	0	0.49882	0	0
TIAR	UNPAIRED	22474958	22474958	1	0	22474958	1	20712109	1452495228	1334216376	1155187139	1	0.409925	0.41203	7.1e-05	75	0	0	0	0.498812	0	0

## Sheet: RNASeq Metrics
Sample	PF_BASES	PF_ALIGNED_BASES	RIBOSOMAL_BASES	CODING_BASES	UTR_BASES	INTRONIC_BASES	INTERGENIC_BASES	IGNORED_READS	CORRECT_STRAND_READS	INCORRECT_STRAND_READS	PCT_RIBOSOMAL_BASES	PCT_CODING_BASES	PCT_UTR_BASES	PCT_INTRONIC_BASES	PCT_INTERGENIC_BASES	PCT_MRNA_BASES	PCT_USABLE_BASES	PCT_CORRECT_STRAND_READS	MEDIAN_CV_COVERAGE	MEDIAN_5PRIME_BIAS	MEDIAN_3PRIME_BIAS	MEDIAN_5PRIME_TO_3PRIME_BIAS
Control	1570809900	1570732435		727344792	371836688	185812475	285738480	0	0	0		0.463061	0.236728	0.118297	0.181914	0.699789	0.699755	0	0.58902	0.082523	0.21169	0.397104
TIA1	1796876400	1796786440		833889542	428521851	213934658	320440389	0	0	0		0.464101	0.238493	0.119065	0.178341	0.702594	0.702559	0	0.589634	0.079462	0.210929	0.441815
TIAR	1685621850	1685546527		808555453	393615827	200943303	282431944	0	0	0		0.479699	0.233524	0.119216	0.167561	0.713223	0.713192	0	0.589545	0.084515	0.208964	0.465803
