# Supplementary material for: Long-Term Reduction of T-Cell Intracellular Antigens Reveals a Transcriptome Associated with Extracellular Matrix and Cell Adhesion Components
Source: PLoS One. 2014 Nov 18;9(11):e113141. doi: 10.1371/journal.pone.0113141 (PMC4236147; doi:10.1371/journal.pone.0113141)
Supplement: Figure S4 — List of massive sequencing-predicted genes in TIA1-silenced HeLa cells. Functional clusters based on Gene Ontology (GO) and Kyoto Encyclopedia of Genes and Genomes (KEGG) databases. (XLS) [file pone.0113141.s004.xls]

## Sheet: Links
		Differentially expressed genes		Isoforms		miRNAs		Promoters
		up	down	up	down	up	down
	List of genes	X	X	X	X	X	X	X
	GO	X	X	X	X	n d	n d	X
	KEGG	X	X	X	X	n d	n d	X

## Sheet: DEG DOWN
test_id	gene_id	gene	locus	sample_1	sample_2	status	value_1	value_2	ln(fold_change)	test_stat	p_value	q_value	significant
XLOC_027754	XLOC_027754	-	chr4:12642094-12642204	control	TIA1	OK	721.481	0	-1.79769e+307	-1.79769e+307	0.000676599	0.0194965	yes
XLOC_033952	XLOC_033952	MIR4284	chr7:73113534-73134017	control	TIA1	OK	470.404	0	-1.79769e+307	-1.79769e+307	6.62346e-41	1.44034e-38	yes
XLOC_004991	XLOC_004991	-	chr10:29431582-29432889	control	TIA1	OK	5.5392	0	-1.79769e+307	-1.79769e+307	0.0013758	0.034574	yes
XLOC_003992	XLOC_003992	LOC84856	chr10:42970938-42990785	control	TIA1	OK	5.42447	0	-1.79769e+307	-1.79769e+307	4.26704e-14	7.68986e-12	yes
XLOC_005567	XLOC_005567	HBE1	chr11:5289579-5291568	control	TIA1	OK	4.44307	0	-1.79769e+307	-1.79769e+307	0.000290664	0.00989682	yes
XLOC_005042	XLOC_005042	LOC84856	chr10:42970938-42990785	control	TIA1	OK	4.23817	0	-1.79769e+307	-1.79769e+307	0.000187959	0.00702296	yes
XLOC_007755	XLOC_007755	-	chr11:121959810-122293541	control	TIA1	OK	4.03584	0	-1.79769e+307	-1.79769e+307	0.000921219	0.0252091	yes
XLOC_007251	XLOC_007251	-	chr11:61819297-61819710	control	TIA1	OK	3.95414	0	-1.79769e+307	-1.79769e+307	0.00166212	0.0402501	yes
XLOC_031177	XLOC_031177	LOC100507547	chr6:32120555-32131452	control	TIA1	OK	3.66609	0	-1.79769e+307	-1.79769e+307	6.13113e-07	4.55561e-05	yes
XLOC_017269	XLOC_017269	-	chr18:19542666-19543733	control	TIA1	OK	3.18716	0	-1.79769e+307	-1.79769e+307	0.00172644	0.0414383	yes
XLOC_010740	XLOC_010740	-	chr14:62036982-62120630	control	TIA1	OK	3.08669	0	-1.79769e+307	-1.79769e+307	0.000104778	0.00431534	yes
XLOC_006290	XLOC_006290	OR51I1	chr11:5361746-5526875	control	TIA1	OK	2.82118	0	-1.79769e+307	-1.79769e+307	3.56582e-05	0.00170548	yes
XLOC_040031	XLOC_040031	-	chrX:43036237-43069663	control	TIA1	OK	2.71809	0	-1.79769e+307	-1.79769e+307	0.00167359	0.0404377	yes
XLOC_036730	XLOC_036730	-	chr8:40176965-40200925	control	TIA1	OK	2.5797	0	-1.79769e+307	-1.79769e+307	0.00131902	0.0335608	yes
XLOC_036137	XLOC_036137	-	chr8:5751214-5863951	control	TIA1	OK	2.45453	0	-1.79769e+307	-1.79769e+307	0.0019913	0.0460669	yes
XLOC_021147	XLOC_021147	LOC200772	chr2:241894035-241906868	control	TIA1	OK	2.29212	0	-1.79769e+307	-1.79769e+307	5.42794e-09	5.7299e-07	yes
XLOC_034827	XLOC_034827	-	chr7:492876-493687	control	TIA1	OK	2.2163	0	-1.79769e+307	-1.79769e+307	0.000363931	0.0119068	yes
XLOC_001163	XLOC_001163	LOC643837	chr1:761441-792996	control	TIA1	OK	2.09865	0	-1.79769e+307	-1.79769e+307	0.000558609	0.0165497	yes
XLOC_019318	XLOC_019318	-	chr19:30570027-30570882	control	TIA1	OK	2.06564	0	-1.79769e+307	-1.79769e+307	0.000363931	0.0118949	yes
XLOC_031519	XLOC_031519	UST	chr6:149068243-149398126	control	TIA1	OK	1.85529	0	-1.79769e+307	-1.79769e+307	0.000913234	0.0250959	yes
XLOC_040032	XLOC_040032	-	chrX:43036237-43069663	control	TIA1	OK	1.67084	0	-1.79769e+307	-1.79769e+307	0.0014036	0.0349496	yes
XLOC_036732	XLOC_036732	-	chr8:40176965-40200925	control	TIA1	OK	1.55604	0	-1.79769e+307	-1.79769e+307	0.00138905	0.0347465	yes
XLOC_021341	XLOC_021341	-	chr2:56187925-56382437	control	TIA1	OK	1.50946	0	-1.79769e+307	-1.79769e+307	0.00178562	0.0424838	yes
XLOC_032354	XLOC_032354	-	chr6:140936192-140937016	control	TIA1	OK	1.4722	0	-1.79769e+307	-1.79769e+307	0.00120341	0.0313781	yes
XLOC_037005	XLOC_037005	-	chr8:119964553-119965676	control	TIA1	OK	1.35646	0	-1.79769e+307	-1.79769e+307	0.000468562	0.0145285	yes
XLOC_021729	XLOC_021729	GLI2	chr2:121493696-121750229	control	TIA1	OK	1.32453	0	-1.79769e+307	-1.79769e+307	0.000129647	0.00513221	yes
XLOC_012972	XLOC_012972	DENND4A	chr15:65951547-66084631	control	TIA1	OK	1.17182	0	-1.79769e+307	-1.79769e+307	0.00130644	0.0333188	yes
XLOC_040036	XLOC_040036	-	chrX:43075387-43076349	control	TIA1	OK	1.13954	0	-1.79769e+307	-1.79769e+307	0.00139952	0.0348748	yes
XLOC_026490	XLOC_026490	C3orf72	chr3:138665984-138672830	control	TIA1	OK	1.00327	0	-1.79769e+307	-1.79769e+307	0.00179867	0.0426697	yes
XLOC_039336	XLOC_039336	MAGEA11	chrX:148769902-148798928	control	TIA1	OK	0.512656	0	-1.79769e+307	-1.79769e+307	0.000390499	0.0125002	yes
XLOC_030619	XLOC_030619	CYP21A2	chr6:32006081-32077151	control	TIA1	OK	0.475343	0	-1.79769e+307	-1.79769e+307	0.00193898	0.0452091	yes
XLOC_004446	XLOC_004446	LOC441666	chr10:42827313-42863493	control	TIA1	OK	0.332976	0	-1.79769e+307	-1.79769e+307	7.38752e-05	0.00316238	yes
XLOC_027064	XLOC_027064	ANK2	chr4:113739238-114304896	control	TIA1	OK	0.244065	0	-1.79769e+307	-1.79769e+307	0.000161762	0.00618583	yes
XLOC_004384	XLOC_004384	FAM171A1	chr10:15253643-15413058	control	TIA1	OK	0.242437	0	-1.79769e+307	-1.79769e+307	0.00120341	0.0314032	yes
XLOC_006422	XLOC_006422	RAG2	chr11:36613492-36680817	control	TIA1	OK	0.0617968	0	-1.79769e+307	-1.79769e+307	1.75934e-09	2.03503e-07	yes
XLOC_008733	XLOC_008733	NDUFA4L2	chr12:57623355-57634475	control	TIA1	OK	0.0292284	0	-1.79769e+307	-1.79769e+307	0	0	yes
XLOC_001259	XLOC_001259	PRAMEF5	chr1:12907235-13184326	control	TIA1	OK	0.0146778	0	-1.79769e+307	-1.79769e+307	1.97823e-73	4.41971e-71	yes
XLOC_001256	XLOC_001256	PRAMEF4	chr1:12907235-13184326	control	TIA1	OK	0.0106344	0	-1.79769e+307	-1.79769e+307	1.97823e-73	4.45019e-71	yes
XLOC_022755	XLOC_022755	SLA2	chr20:35201875-35274558	control	TIA1	OK	0.0103572	0	-1.79769e+307	-1.79769e+307	0	0	yes
XLOC_011794	XLOC_011794	C14orf159	chr14:91580356-91691726	control	TIA1	OK	1.33449	0.000977476	-7.21908	16.9914	0	0	yes
XLOC_022171	XLOC_022171	-	chr2:227700670-228029275	control	TIA1	OK	1.16703	0.0020768	-6.33139	28.2666	0	0	yes
XLOC_019418	XLOC_019418	LTBP4	chr19:41099071-41135725	control	TIA1	OK	1.50669	0.0046878	-5.77271	11.6101	0	0	yes
XLOC_021583	XLOC_021583	LIPT1	chr2:99771417-99779613	control	TIA1	OK	0.445933	0.00208413	-5.36582	7.70593	1.29896e-14	2.47782e-12	yes
XLOC_024540	XLOC_024540	-	chr22:36134782-36424585	control	TIA1	OK	962.55	5.0365	-5.25288	14.5525	0	0	yes
XLOC_024543	XLOC_024543	-	chr22:36134782-36424585	control	TIA1	OK	13690.3	73.2454	-5.23062	12.5882	0	0	yes
XLOC_024542	XLOC_024542	-	chr22:36134782-36424585	control	TIA1	OK	32.6539	0.225129	-4.97705	5.58212	2.376e-08	2.27281e-06	yes
XLOC_024539	XLOC_024539	-	chr22:36134782-36424585	control	TIA1	OK	28321.4	277.239	-4.62649	19.2201	0	0	yes
XLOC_007456	XLOC_007456	-	chr11:72396113-72463491	control	TIA1	OK	1.07338	0.0109096	-4.58892	9.84089	0	0	yes
XLOC_006287	XLOC_006287	HBE1	chr11:5289579-5291568	control	TIA1	OK	6.66656	0.0686245	-4.57621	4.45635	8.3368e-06	0.000480456	yes
XLOC_024541	XLOC_024541	-	chr22:36134782-36424585	control	TIA1	OK	433.198	4.90719	-4.48049	17.0818	0	0	yes
XLOC_030820	XLOC_030820	C6orf112	chr6:105585561-105627903	control	TIA1	OK	0.0516151	0.000815832	-4.14736	5.15991	2.47068e-07	2.00476e-05	yes
XLOC_032322	XLOC_032322	-	chr6:133494123-133495637	control	TIA1	OK	1.97398	0.0319552	-4.12347	3.99752	6.40106e-05	0.00281396	yes
XLOC_001204	XLOC_001204	MMEL1	chr1:2517898-2564481	control	TIA1	OK	0.185367	0.00328784	-4.03211	9.47157	0	0	yes
XLOC_032260	XLOC_032260	-	chr6:118781934-119031238	control	TIA1	OK	0.615299	0.0114663	-3.98269	10.557	0	0	yes
XLOC_019903	XLOC_019903	-	chr2:56397150-56407252	control	TIA1	OK	10.5404	0.208571	-3.92269	5.00423	5.60864e-07	4.20571e-05	yes
XLOC_014433	XLOC_014433	-	chr16:49524520-49860918	control	TIA1	OK	4.82688	0.0955996	-3.92179	5.27119	1.35545e-07	1.15439e-05	yes
XLOC_018773	XLOC_018773	BBC3,MIR3191	chr19:47724078-47736106	control	TIA1	OK	63.6491	1.34988	-3.85337	4.31157	1.62098e-05	0.000848713	yes
XLOC_032353	XLOC_032353	-	chr6:140931226-140932524	control	TIA1	OK	1.79569	0.038286	-3.84806	3.71527	0.000202989	0.00744801	yes
XLOC_023452	XLOC_023452	COL6A2	chr21:47518032-47552763	control	TIA1	OK	0.601082	0.0133199	-3.80947	3.58633	0.000335367	0.0111285	yes
XLOC_007454	XLOC_007454	-	chr11:72396113-72463491	control	TIA1	OK	2.46612	0.0600538	-3.71516	6.82212	8.97038e-12	1.38675e-09	yes
XLOC_021176	XLOC_021176	-	chr2:11584500-11606418	control	TIA1	OK	1.11496	0.0278399	-3.69011	8.98184	0	0	yes
XLOC_020063	XLOC_020063	NCK2	chr2:106361508-106510730	control	TIA1	OK	1.41171	0.0369443	-3.64314	4.01815	5.86562e-05	0.00261738	yes
XLOC_006965	XLOC_006965	DNHD1	chr11:6518285-6624877	control	TIA1	OK	0.658194	0.0178215	-3.6091	8.9083	0	0	yes
XLOC_024479	XLOC_024479	-	chr22:25615611-25857645	control	TIA1	OK	4.59972	0.129973	-3.56642	7.93223	2.22045e-15	4.38962e-13	yes
XLOC_031492	XLOC_031492	IL20RA	chr6:137321107-137366298	control	TIA1	OK	3.03597	0.0871673	-3.55046	7.32338	2.41807e-13	4.10807e-11	yes
XLOC_038727	XLOC_038727	NEK6	chr9:127019884-127114719	control	TIA1	OK	0.0261512	0.000754818	-3.54517	66.4424	0	0	yes
XLOC_026719	XLOC_026719	-	chr3:194308305-194354255	control	TIA1	OK	0.845941	0.0246547	-3.53548	6.2257	4.79423e-10	6.03795e-08	yes
XLOC_021340	XLOC_021340	-	chr2:56187925-56382437	control	TIA1	OK	1.4503	0.0427338	-3.52454	3.84398	0.000121054	0.00485092	yes
XLOC_021336	XLOC_021336	-	chr2:56187925-56382437	control	TIA1	OK	0.768659	0.0229974	-3.50927	5.16744	2.37327e-07	1.93534e-05	yes
XLOC_024651	XLOC_024651	RPL23AP82	chr22:51195513-51238123	control	TIA1	OK	0.251656	0.00790856	-3.46012	6.37992	1.77178e-10	2.34934e-08	yes
XLOC_017530	XLOC_017530	EMR1	chr19:6887581-6940464	control	TIA1	OK	0.442248	0.0143184	-3.43033	3.28633	0.00101502	0.0272055	yes
XLOC_018568	XLOC_018568	ZNF91	chr19:23540497-23578269	control	TIA1	OK	1.25006	0.0428512	-3.37321	6.51231	7.40055e-11	1.04051e-08	yes
XLOC_031978	XLOC_031978	ZNF451	chr6:56911359-57051669	control	TIA1	OK	2.53872	0.0882456	-3.35929	6.88649	5.71831e-12	8.96758e-10	yes
XLOC_024107	XLOC_024107	RPL23AP82	chr22:51195513-51238123	control	TIA1	OK	1.5637	0.0544573	-3.3574	4.69964	2.6062e-06	0.000170023	yes
XLOC_032323	XLOC_032323	-	chr6:133495743-133496558	control	TIA1	OK	1.96581	0.0687375	-3.35336	3.20725	0.00134012	0.0339653	yes
XLOC_038835	XLOC_038835	-	chr9:138134369-138135196	control	TIA1	OK	1.85061	0.0674055	-3.31254	3.16547	0.00154834	0.0379738	yes
XLOC_011499	XLOC_011499	-	chr14:50779046-50863037	control	TIA1	OK	9.87519	0.360576	-3.31008	8.62146	0	0	yes
XLOC_013029	XLOC_013029	PML	chr15:74287013-74340155	control	TIA1	OK	1.91663	0.070712	-3.29971	10.2212	0	0	yes
XLOC_039233	XLOC_039233	MID2	chrX:107069083-107174867	control	TIA1	OK	0.63467	0.0235421	-3.29431	6.11002	9.96216e-10	1.20354e-07	yes
XLOC_002379	XLOC_002379	CORT	chr1:10490036-10512060	control	TIA1	OK	3.01334	0.113287	-3.28088	9.63591	0	0	yes
XLOC_021343	XLOC_021343	MIR217	chr2:56187925-56382437	control	TIA1	OK	0.908449	0.0342907	-3.27686	3.40172	0.000669643	0.0193644	yes
XLOC_031326	XLOC_031326	-	chr6:53424793-53481864	control	TIA1	OK	3.60607	0.136215	-3.27614	8.55709	0	0	yes
XLOC_017305	XLOC_017305	-	chr18:29844788-29845395	control	TIA1	OK	2.75072	0.104547	-3.26998	3.12152	0.00179921	0.0426515	yes
XLOC_039443	XLOC_039443	ACE2	chrX:15579155-15620192	control	TIA1	OK	0.984174	0.0379557	-3.25538	5.20146	1.97733e-07	1.64958e-05	yes
XLOC_004899	XLOC_004899	AKR1C2	chr10:5005422-5149881	control	TIA1	OK	18.345	0.740215	-3.21017	9.06912	0	0	yes
XLOC_030917	XLOC_030917	ECT2L	chr6:139117247-139225207	control	TIA1	OK	0.721631	0.029778	-3.18774	5.18641	2.14385e-07	1.77038e-05	yes
XLOC_031958	XLOC_031958	-	chr6:53420458-53422417	control	TIA1	OK	1.71778	0.0715059	-3.17901	5.06807	4.01869e-07	3.12109e-05	yes
XLOC_013168	XLOC_013168	LRRK1	chr15:101459411-101613292	control	TIA1	OK	5.35361	0.224285	-3.17261	8.22821	2.22045e-16	4.67282e-14	yes
XLOC_001269	XLOC_001269	C1orf126	chr1:14925212-15478960	control	TIA1	OK	0.00125882	5.27432e-05	-3.1725	11.5416	0	0	yes
XLOC_036729	XLOC_036729	-	chr8:40176965-40200925	control	TIA1	OK	1.11341	0.0483846	-3.136	3.59726	0.000321582	0.010803	yes
XLOC_038644	XLOC_038644	-	chr9:114758831-115112545	control	TIA1	OK	0.635945	0.0281327	-3.11818	6.86665	6.57252e-12	1.02578e-09	yes
XLOC_017112	XLOC_017112	TCF4	chr18:52889561-53255860	control	TIA1	OK	1.35914	0.0617167	-3.09205	7.32574	2.37588e-13	4.05753e-11	yes
XLOC_004898	XLOC_004898	-	chr10:5005422-5149881	control	TIA1	OK	3.19534	0.148108	-3.0715	3.651	0.000261218	0.00906454	yes
XLOC_028374	XLOC_028374	FLJ33360	chr5:6310553-6337493	control	TIA1	OK	4.89335	0.240152	-3.01436	3.77183	0.000162058	0.00618989	yes
XLOC_023807	XLOC_023807	ADARB1	chr21:46494492-46646478	control	TIA1	OK	0.0391424	0.00192592	-3.0118	93.8599	0	0	yes
XLOC_020623	XLOC_020623	MIR216B	chr2:56187925-56382437	control	TIA1	OK	11.8097	0.629338	-2.93201	6.3105	2.78128e-10	3.61444e-08	yes
XLOC_018043	XLOC_018043	MYBPC2	chr19:50936159-50969583	control	TIA1	OK	1.13638	0.0616616	-2.91395	5.95275	2.63669e-09	2.92538e-07	yes
XLOC_032342	XLOC_032342	-	chr6:137321107-137366298	control	TIA1	OK	1.28718	0.0700235	-2.91138	4.41652	1.00305e-05	0.000566063	yes
XLOC_017146	XLOC_017146	ZNF516	chr18:74069636-74207146	control	TIA1	OK	0.181491	0.00991581	-2.90708	3.81041	0.000138734	0.00543262	yes
XLOC_012227	XLOC_012227	GOLGA6D	chr15:75541586-75748124	control	TIA1	OK	0.0298073	0.00165456	-2.89122	4.11169	3.92778e-05	0.00185682	yes
XLOC_039017	XLOC_039017	-	chrX:43036237-43069663	control	TIA1	OK	20.9016	1.16787	-2.88465	4.19602	2.71645e-05	0.00134051	yes
XLOC_030813	XLOC_030813	KLHL32	chr6:97372495-97862283	control	TIA1	OK	0.0546798	0.00325295	-2.82193	5.29612	1.1829e-07	1.01808e-05	yes
XLOC_037944	XLOC_037944	AMBP	chr9:116822407-116840778	control	TIA1	OK	38.5054	2.33518	-2.80271	10.1113	0	0	yes
XLOC_036577	XLOC_036577	-	chr8:5714556-5716003	control	TIA1	OK	1.07888	0.0673656	-2.77355	3.61824	0.000296609	0.0100573	yes
XLOC_031742	XLOC_031742	-	chr6:28292445-28334613	control	TIA1	OK	2.05924	0.13338	-2.73689	6.97772	3.00027e-12	4.82097e-10	yes
XLOC_030016	XLOC_030016	-	chr5:111064277-111312628	control	TIA1	OK	0.00977456	0.000637052	-2.73069	48.8541	0	0	yes
XLOC_019193	XLOC_019193	CYP4F3	chr19:15751706-15771570	control	TIA1	OK	1.72524	0.112921	-2.72643	5.00879	5.47723e-07	4.13569e-05	yes
XLOC_014649	XLOC_014649	-	chr16:86563732-86588841	control	TIA1	OK	2.84209	0.186057	-2.72624	6.06868	1.28964e-09	1.52415e-07	yes
XLOC_004900	XLOC_004900	-	chr10:5005422-5149881	control	TIA1	OK	5.80655	0.380952	-2.72407	6.31225	2.75e-10	3.58808e-08	yes
XLOC_040033	XLOC_040033	-	chrX:43036237-43069663	control	TIA1	OK	1.8497	0.121669	-2.72148	3.99663	6.42506e-05	0.00282071	yes
XLOC_009525	XLOC_009525	C12orf48	chr12:102513955-102592003	control	TIA1	OK	123.077	8.30293	-2.6962	6.9093	4.87033e-12	7.67465e-10	yes
XLOC_002538	XLOC_002538	-	chr1:32818361-32860062	control	TIA1	OK	1.13818	0.0767918	-2.69608	6.19983	5.65251e-10	7.03738e-08	yes
XLOC_018402	XLOC_018402	COL5A3	chr19:10070236-10121147	control	TIA1	OK	0.767747	0.0520045	-2.69213	5.14161	2.72396e-07	2.18312e-05	yes
XLOC_019517	XLOC_019517	GPR77	chr19:47845961-47846912	control	TIA1	OK	1.60611	0.11232	-2.66022	3.45398	0.000552387	0.0164551	yes
XLOC_017370	XLOC_017370	-	chr18:55313658-55470327	control	TIA1	OK	2.15924	0.152923	-2.64758	6.43283	1.25249e-10	1.73851e-08	yes
XLOC_016369	XLOC_016369	WIPF2	chr17:38375573-38439385	control	TIA1	OK	1.08714	0.0789687	-2.62225	6.72513	1.7544e-11	2.63717e-09	yes
XLOC_002703	XLOC_002703	RNF220	chr1:44870856-45117396	control	TIA1	OK	1.36455	0.100239	-2.61102	5.96007	2.52126e-09	2.80686e-07	yes
XLOC_018569	XLOC_018569	-	chr19:23581901-23586310	control	TIA1	OK	2.70471	0.199972	-2.60457	6.07049	1.27521e-09	1.51258e-07	yes
XLOC_019902	XLOC_019902	-	chr2:56187925-56382437	control	TIA1	OK	2.84136	0.21132	-2.59866	3.46674	0.000526809	0.0158378	yes
XLOC_007455	XLOC_007455	-	chr11:72396113-72463491	control	TIA1	OK	0.695229	0.0518159	-2.59654	4.93221	8.1305e-07	5.8545e-05	yes
XLOC_028451	XLOC_028451	IL31RA	chr5:55147213-55213564	control	TIA1	OK	1.85093	0.141464	-2.5714	5.2944	1.19409e-07	1.025e-05	yes
XLOC_004703	XLOC_004703	HSPA12A	chr10:118430702-118502085	control	TIA1	OK	1.25563	0.0984075	-2.54627	5.97923	2.242e-09	2.52178e-07	yes
XLOC_036279	XLOC_036279	-	chr8:40176965-40200925	control	TIA1	OK	5.46677	0.432023	-2.53796	5.90973	3.42675e-09	3.70123e-07	yes
XLOC_016849	XLOC_016849	EMILIN2	chr18:2847027-2914090	control	TIA1	OK	1.23106	0.0988296	-2.52223	5.34573	9.00509e-08	7.93884e-06	yes
XLOC_014650	XLOC_014650	-	chr16:86563732-86588841	control	TIA1	OK	0.872516	0.0700541	-2.52211	6.16496	7.05002e-10	8.71078e-08	yes
XLOC_034732	XLOC_034732	SVOPL	chr7:138278951-138386157	control	TIA1	OK	6.19397	0.501512	-2.5137	5.9908	2.08812e-09	2.38155e-07	yes
XLOC_040035	XLOC_040035	-	chrX:43036237-43069663	control	TIA1	OK	4.29301	0.350033	-2.50671	5.01812	5.218e-07	3.95828e-05	yes
XLOC_004350	XLOC_004350	AKR1C2	chr10:5005422-5149881	control	TIA1	OK	369.199	30.1749	-2.50432	13.5634	0	0	yes
XLOC_019477	XLOC_019477	-	chr19:45241927-45242925	control	TIA1	OK	1.2689	0.10564	-2.48586	3.20186	0.00136543	0.0343664	yes
XLOC_002290	XLOC_002290	-	chr1:996415-997353	control	TIA1	OK	1.37315	0.11432	-2.48586	3.20186	0.00136543	0.0343929	yes
XLOC_018801	XLOC_018801	PLEKHA4	chr19:49340353-49371884	control	TIA1	OK	0.36655	0.0306095	-2.48282	3.11075	0.00186611	0.0438865	yes
XLOC_005421	XLOC_005421	TCF7L2	chr10:114710007-114927437	control	TIA1	OK	0.00972925	0.000815345	-2.47928	36.4405	0	0	yes
XLOC_000052	XLOC_000052	-	chr1:5479041-5488883	control	TIA1	OK	18.3365	1.55329	-2.46852	8.63629	0	0	yes
XLOC_010998	XLOC_010998	-	chr14:104760529-104761303	control	TIA1	OK	18.0611	1.53972	-2.46216	3.22093	0.00127776	0.0327409	yes
XLOC_023208	XLOC_023208	-	chr20:49620192-49639675	control	TIA1	OK	2.07325	0.177391	-2.45852	3.70515	0.000211269	0.00766562	yes
XLOC_019412	XLOC_019412	-	chr19:40946747-40950282	control	TIA1	OK	1.92158	0.165963	-2.44914	5.86032	4.61979e-09	4.90856e-07	yes
XLOC_032167	XLOC_032167	PREP	chr6:105723291-105724168	control	TIA1	OK	1.42696	0.12474	-2.43707	3.13152	0.00173904	0.0416489	yes
XLOC_038831	XLOC_038831	-	chr9:138130684-138131311	control	TIA1	OK	2.27783	0.199119	-2.43707	3.13152	0.00173904	0.0416795	yes
XLOC_018259	XLOC_018259	-	chr19:786394-790268	control	TIA1	OK	1.55498	0.139967	-2.40781	5.37088	7.83533e-08	6.92631e-06	yes
XLOC_030854	XLOC_030854	FAM26E	chr6:116817650-116880031	control	TIA1	OK	1.23249	0.112305	-2.39557	5.51161	3.55557e-08	3.31369e-06	yes
XLOC_006576	XLOC_006576	PYGM	chr11:64513860-64528187	control	TIA1	OK	3.61177	0.32998	-2.39292	7.77416	7.54952e-15	1.46582e-12	yes
XLOC_024647	XLOC_024647	-	chr22:51061181-51066601	control	TIA1	OK	0.721325	0.067153	-2.37412	5.19508	2.04636e-07	1.69847e-05	yes
XLOC_014651	XLOC_014651	-	chr16:86563732-86588841	control	TIA1	OK	1.22755	0.11534	-2.36488	3.20614	0.00134529	0.0340698	yes
XLOC_009507	XLOC_009507	APAF1	chr12:99038642-100378432	control	TIA1	OK	0.210854	0.0203311	-2.33901	3.86269	0.000112145	0.00454418	yes
XLOC_036583	XLOC_036583	-	chr8:5901496-5902150	control	TIA1	OK	2.88902	0.280608	-2.33171	3.58561	0.000336291	0.0111139	yes
XLOC_036456	XLOC_036456	TNFRSF11B	chr8:119935795-119964389	control	TIA1	OK	58.7569	5.90311	-2.29793	13.8876	0	0	yes
XLOC_031119	XLOC_031119	GABBR1	chr6:29570004-29600962	control	TIA1	OK	1.65262	0.167808	-2.2873	5.79484	6.83874e-09	7.10423e-07	yes
XLOC_018521	XLOC_018521	UNC13A	chr19:17712136-17799008	control	TIA1	OK	0.67601	0.0694738	-2.27526	3.58578	0.000336066	0.0111178	yes
XLOC_028718	XLOC_028718	LOC728264	chr5:148786439-148812399	control	TIA1	OK	0.274793	0.0282605	-2.27455	4.23175	2.31879e-05	0.00116904	yes
XLOC_018502	XLOC_018502	CYP4F11	chr19:16023179-16045676	control	TIA1	OK	7.66619	0.790468	-2.27195	8.94467	0	0	yes
XLOC_009394	XLOC_009394	CNOT2	chr12:70636172-70749283	control	TIA1	OK	2.26731	0.234459	-2.26907	3.4973	0.000469994	0.0145453	yes
XLOC_006609	XLOC_006609	CD248	chr11:66081957-66084515	control	TIA1	OK	11.6621	1.20772	-2.26761	7.9375	1.9984e-15	4.02382e-13	yes
XLOC_027164	XLOC_027164	ANXA10	chr4:169013706-169108893	control	TIA1	OK	2.18789	0.228543	-2.25897	3.9492	7.84127e-05	0.00333474	yes
XLOC_027014	XLOC_027014	SPP1	chr4:88896801-88904563	control	TIA1	OK	15.7173	1.64254	-2.25852	9.23896	0	0	yes
XLOC_015026	XLOC_015026	KRT23	chr17:39074480-39132171	control	TIA1	OK	2.22379	0.240589	-2.22388	3.49367	0.000476425	0.0146886	yes
XLOC_035765	XLOC_035765	MYOM2	chr8:1993157-2093380	control	TIA1	OK	0.397652	0.0434516	-2.21393	3.89334	9.88731e-05	0.00409282	yes
XLOC_007249	XLOC_007249	-	chr11:61817511-61818460	control	TIA1	OK	1.54603	0.168935	-2.21393	3.38245	0.000718433	0.0205206	yes
XLOC_034924	XLOC_034924	-	chr7:22612674-22613600	control	TIA1	OK	1.59553	0.174345	-2.21393	3.38245	0.000718433	0.0205027	yes
XLOC_036476	XLOC_036476	-	chr8:128265426-128266592	control	TIA1	OK	2.02316	0.221072	-2.21393	3.84198	0.000122047	0.00488474	yes
XLOC_017316	XLOC_017316	-	chr18:33759639-33767362	control	TIA1	OK	2.42405	0.265278	-2.21242	3.48107	0.000499419	0.0152391	yes
XLOC_014677	XLOC_014677	MGC23284	chr16:88729780-88753594	control	TIA1	OK	2.36921	0.262956	-2.19832	4.67569	2.92968e-06	0.000189234	yes
XLOC_026720	XLOC_026720	-	chr3:194308305-194354255	control	TIA1	OK	3.47513	0.389045	-2.18969	4.68434	2.80859e-06	0.000181772	yes
XLOC_019199	XLOC_019199	-	chr19:16023179-16045676	control	TIA1	OK	2.43247	0.277436	-2.17107	5.0044	5.6037e-07	4.21168e-05	yes
XLOC_013037	XLOC_013037	-	chr15:74701629-74726299	control	TIA1	OK	0.244308	0.0278907	-2.17014	4.1027	4.08349e-05	0.00191104	yes
XLOC_000054	XLOC_000054	-	chr1:5489399-5507401	control	TIA1	OK	20.3963	2.39023	-2.14396	3.98234	6.82405e-05	0.00296397	yes
XLOC_026323	XLOC_026323	CCDC80	chr3:112320865-112321766	control	TIA1	OK	1.51532	0.180632	-2.12692	3.23021	0.00123701	0.0319225	yes
XLOC_004896	XLOC_004896	-	chr10:2027380-2028198	control	TIA1	OK	1.72141	0.205199	-2.12692	3.23021	0.00123701	0.0319477	yes
XLOC_019594	XLOC_019594	-	chr19:53300655-53396496	control	TIA1	OK	0.832179	0.100723	-2.11167	4.1612	3.16578e-05	0.00153896	yes
XLOC_017961	XLOC_017961	C5AR1	chr19:47813083-47825327	control	TIA1	OK	3.64169	0.447842	-2.09576	6.39714	1.58316e-10	2.15172e-08	yes
XLOC_039476	XLOC_039476	NR0B1	chrX:30322538-30327499	control	TIA1	OK	11.2008	1.39012	-2.08659	6.64477	3.03702e-11	4.48255e-09	yes
XLOC_020405	XLOC_020405	ALPI	chr2:233320832-233324742	control	TIA1	OK	23.4921	2.97911	-2.06504	8.3932	0	0	yes
XLOC_030390	XLOC_030390	-	chr5:178255467-178256236	control	TIA1	OK	2.29708	0.297484	-2.04403	3.50779	0.000451847	0.0141176	yes
XLOC_032207	XLOC_032207	GTF3C6	chr6:111289828-111290340	control	TIA1	OK	4.23732	0.548756	-2.04403	3.50779	0.000451847	0.0141312	yes
XLOC_027109	XLOC_027109	SCOC	chr4:141178437-141303710	control	TIA1	OK	0.444786	0.0580274	-2.03668	21.8984	0	0	yes
XLOC_037085	XLOC_037085	-	chr8:142363915-142364435	control	TIA1	OK	3.05834	0.401023	-2.03161	3.06628	0.00216738	0.0490275	yes
XLOC_036580	XLOC_036580	-	chr8:5885030-5894160	control	TIA1	OK	1.47195	0.196861	-2.01184	3.19673	0.00138993	0.0347418	yes
XLOC_036672	XLOC_036672	-	chr8:27726980-27850369	control	TIA1	OK	6.514	0.873915	-2.00873	4.55743	5.17842e-06	0.000311077	yes
XLOC_019417	XLOC_019417	LTBP4	chr19:41099071-41135725	control	TIA1	OK	3.64044	0.490426	-2.00459	3.73589	0.000187051	0.00700508	yes
XLOC_018491	XLOC_018491	NOTCH3	chr19:15270443-15311792	control	TIA1	OK	20.0406	2.71925	-1.9974	11.1766	0	0	yes
XLOC_004767	XLOC_004767	SPRN	chr10:135207620-135238121	control	TIA1	OK	0.524682	0.0714334	-1.99403	3.4821	0.000497496	0.0152088	yes
XLOC_014661	XLOC_014661	-	chr16:88295135-88296535	control	TIA1	OK	1.76222	0.245074	-1.97277	3.78679	0.000152604	0.00587696	yes
XLOC_018936	XLOC_018936	C19orf51	chr19:55670008-55678018	control	TIA1	OK	4.07633	0.570373	-1.96666	6.3794	1.77787e-10	2.34787e-08	yes
XLOC_018337	XLOC_018337	PRR22	chr19:5782970-5791249	control	TIA1	OK	3.21288	0.457784	-1.94852	4.65234	3.28183e-06	0.000207864	yes
XLOC_014103	XLOC_014103	CENPBD1	chr16:90036182-90067195	control	TIA1	OK	0.595519	0.0861719	-1.93309	3.86989	0.000108884	0.00446193	yes
XLOC_004891	XLOC_004891	-	chr10:2013540-2015415	control	TIA1	OK	1.20289	0.175253	-1.92625	3.68767	0.000226319	0.00810352	yes
XLOC_026691	XLOC_026691	-	chr3:185701290-185702088	control	TIA1	OK	1.94153	0.282869	-1.92625	3.27907	0.0010415	0.027801	yes
XLOC_002378	XLOC_002378	-	chr1:10457098-10457697	control	TIA1	OK	2.929	0.426738	-1.92625	3.27907	0.0010415	0.0277783	yes
XLOC_010836	XLOC_010836	C14orf159	chr14:91580356-91691726	control	TIA1	OK	4.21826	0.614753	-1.92596	7.9249	2.22045e-15	4.41639e-13	yes
XLOC_022590	XLOC_022590	FLJ16779	chr20:61871950-61892967	control	TIA1	OK	0.296731	0.0435155	-1.91971	3.78154	0.000155863	0.00598835	yes
XLOC_038726	XLOC_038726	NEK6	chr9:127019884-127114719	control	TIA1	OK	0.0174161	0.0025606	-1.91715	35.9306	0	0	yes
XLOC_036241	XLOC_036241	SCARA5	chr8:27726980-27850369	control	TIA1	OK	21.8186	3.21264	-1.91567	9.68523	0	0	yes
XLOC_003976	XLOC_003976	-	chr10:29431582-29432889	control	TIA1	OK	7.20212	1.06335	-1.91295	3.95082	7.78832e-05	0.00331654	yes
XLOC_017649	XLOC_017649	CYP4F3	chr19:15751706-15771570	control	TIA1	OK	1.38044	0.204166	-1.91123	5.03586	4.75701e-07	3.62544e-05	yes
XLOC_022589	XLOC_022589	NKAIN4	chr20:61871950-61892967	control	TIA1	OK	2.22502	0.330096	-1.90814	6.08749	1.14692e-09	1.38049e-07	yes
XLOC_027722	XLOC_027722	D4S234E	chr4:4387982-4543775	control	TIA1	OK	2.36951	0.353087	-1.90372	3.8257	0.000130401	0.00514957	yes
XLOC_022260	XLOC_022260	SNED1	chr2:241938254-242041747	control	TIA1	OK	7.32248	1.10578	-1.8904	7.44575	9.63674e-14	1.67202e-11	yes
XLOC_008891	XLOC_008891	C12orf47	chr12:112277572-112331228	control	TIA1	OK	2.12575	0.321948	-1.88749	4.70518	2.53642e-06	0.000167142	yes
XLOC_026698	XLOC_026698	-	chr3:186543694-186544362	control	TIA1	OK	2.38616	0.362764	-1.88369	3.19598	0.00139359	0.0348067	yes
XLOC_038067	XLOC_038067	-	chr9:138041574-138044518	control	TIA1	OK	2.07506	0.318629	-1.87372	3.68666	0.000227214	0.00812664	yes
XLOC_030545	XLOC_030545	ZKSCAN3	chr6:28292445-28334613	control	TIA1	OK	5.66245	0.873354	-1.86927	6.77901	1.21003e-11	1.84439e-09	yes
XLOC_024255	XLOC_024255	C1QTNF6	chr22:37576205-37584330	control	TIA1	OK	1.474	0.229676	-1.85907	4.00555	6.18721e-05	0.00272362	yes
XLOC_039927	XLOC_039927	-	chrX:14024844-14048035	control	TIA1	OK	5.22771	0.828909	-1.84162	4.04172	5.30608e-05	0.00242748	yes
XLOC_028767	XLOC_028767	ODZ2	chr5:166711842-167691162	control	TIA1	OK	0.222968	0.0354371	-1.83927	3.73293	0.000189265	0.00703949	yes
XLOC_035329	XLOC_035329	-	chr7:92190009-92219706	control	TIA1	OK	1.26947	0.204993	-1.82338	4.14715	3.36633e-05	0.00162676	yes
XLOC_020448	XLOC_020448	SNED1	chr2:241938254-242041747	control	TIA1	OK	14.8255	2.40426	-1.81911	10.1444	0	0	yes
XLOC_023746	XLOC_023746	-	chr21:44751281-44751976	control	TIA1	OK	4.21389	0.685325	-1.81625	3.58765	0.000333668	0.011106	yes
XLOC_011818	XLOC_011818	-	chr14:96109617-96111181	control	TIA1	OK	1.68996	0.276994	-1.80846	3.70228	0.000213667	0.00772682	yes
XLOC_023745	XLOC_023745	-	chr21:44750340-44751183	control	TIA1	OK	2.33016	0.394247	-1.77672	3.21024	0.00132626	0.0336664	yes
XLOC_030215	XLOC_030215	SH3RF2	chr5:145316125-145458377	control	TIA1	OK	2.90901	0.492619	-1.77583	3.40102	0.000671339	0.0193963	yes
XLOC_013447	XLOC_013447	ITGAD	chr16:31404632-31437826	control	TIA1	OK	1.83662	0.311095	-1.77558	3.39671	0.000682021	0.0195835	yes
XLOC_039373	XLOC_039373	AVPR2	chrX:153167984-153172620	control	TIA1	OK	1.16312	0.198825	-1.76643	3.78824	0.000151719	0.00584979	yes
XLOC_034157	XLOC_034157	TSPAN33	chr7:128784711-128809534	control	TIA1	OK	1.03957	0.178505	-1.76194	3.79694	0.000146494	0.00568189	yes
XLOC_024694	XLOC_024694	CAND2	chr3:12838170-12876388	control	TIA1	OK	0.747125	0.129424	-1.75314	4.17107	3.03168e-05	0.00148039	yes
XLOC_023213	XLOC_023213	-	chr20:49961397-49983216	control	TIA1	OK	1.62434	0.281401	-1.75308	3.81992	0.000133494	0.00526534	yes
XLOC_023753	XLOC_023753	-	chr21:44767125-44768546	control	TIA1	OK	1.77107	0.309642	-1.74393	3.55552	0.000377238	0.0121954	yes
XLOC_019195	XLOC_019195	CYP4F3	chr19:15772063-15772999	control	TIA1	OK	1.96703	0.343901	-1.74393	3.1442	0.00166544	0.0403003	yes
XLOC_016476	XLOC_016476	-	chr17:44107281-44302740	control	TIA1	OK	1.55953	0.273366	-1.74133	3.83659	0.000124757	0.00497487	yes
XLOC_022830	XLOC_022830	-	chr20:49961397-49983216	control	TIA1	OK	14.3091	2.54323	-1.72746	7.316	2.55573e-13	4.31945e-11	yes
XLOC_030015	XLOC_030015	-	chr5:111064277-111312628	control	TIA1	OK	0.00492969	0.000877291	-1.72619	30.8829	0	0	yes
XLOC_023204	XLOC_023204	-	chr20:49620192-49639675	control	TIA1	OK	2.00544	0.359421	-1.71912	4.19481	2.73106e-05	0.00134569	yes
XLOC_023207	XLOC_023207	-	chr20:49620192-49639675	control	TIA1	OK	2.54382	0.466328	-1.69653	3.69816	0.000217166	0.00783599	yes
XLOC_019801	XLOC_019801	KCNK3	chr2:26915580-26954066	control	TIA1	OK	1.49937	0.274917	-1.69633	4.56962	4.88604e-06	0.000297347	yes
XLOC_023817	XLOC_023817	ADARB1	chr21:46494492-46646478	control	TIA1	OK	1.65807	0.305272	-1.69221	47.7309	0	0	yes
XLOC_015464	XLOC_015464	DHRS7C	chr17:9674754-9694808	control	TIA1	OK	2.6425	0.489577	-1.68594	3.62835	0.000285239	0.00976308	yes
XLOC_032130	XLOC_032130	-	chr6:91223296-91296921	control	TIA1	OK	2.53318	0.480581	-1.66223	4.9092	9.14476e-07	6.5272e-05	yes
XLOC_038823	XLOC_038823	-	chr9:138024959-138025953	control	TIA1	OK	2.79363	0.530888	-1.66054	3.46492	0.000530382	0.015872	yes
XLOC_005055	XLOC_005055	-	chr10:44051792-44070066	control	TIA1	OK	1.04814	0.199893	-1.65699	3.1781	0.00148245	0.0365503	yes
XLOC_036503	XLOC_036503	GPR20	chr8:142366447-142377365	control	TIA1	OK	1.1215	0.215661	-1.64872	3.54335	0.000395074	0.0126219	yes
XLOC_004744	XLOC_004744	-	chr10:128102042-128106368	control	TIA1	OK	2.4767	0.477329	-1.64648	3.79762	0.000146091	0.00567977	yes
XLOC_014613	XLOC_014613	OSGIN1	chr16:83982671-83999937	control	TIA1	OK	9.1272	1.76093	-1.64542	3.16394	0.00155649	0.0381451	yes
XLOC_028570	XLOC_028570	C5orf13	chr5:111064277-111312628	control	TIA1	OK	0.0116219	0.00225683	-1.63893	29.3218	0	0	yes
XLOC_024795	XLOC_024795	TGM4	chr3:44916097-44956088	control	TIA1	OK	0.615859	0.119636	-1.63857	3.19733	0.00138706	0.0347501	yes
XLOC_032227	XLOC_032227	FYN	chr6:111981618-111982336	control	TIA1	OK	9.17085	1.7997	-1.62841	4.18092	2.9033e-05	0.00142196	yes
XLOC_019447	XLOC_019447	-	chr19:43829857-43830311	control	TIA1	OK	6.78648	1.356	-1.61039	3.13584	0.0017136	0.0412516	yes
XLOC_008910	XLOC_008910	TESC	chr12:117476727-117537251	control	TIA1	OK	20.9576	4.19474	-1.60867	6.52283	6.89921e-11	9.78459e-09	yes
XLOC_004299	XLOC_004299	HMX3	chr10:124895566-124897892	control	TIA1	OK	1.35865	0.276205	-1.5931	3.30632	0.000945302	0.0256316	yes
XLOC_014648	XLOC_014648	-	chr16:86563732-86588841	control	TIA1	OK	1.60538	0.328911	-1.58533	4.1963	2.71312e-05	0.0013409	yes
XLOC_007167	XLOC_007167	-	chr11:44282100-44331728	control	TIA1	OK	2.09929	0.436774	-1.56994	4.84333	1.27681e-06	8.93738e-05	yes
XLOC_010656	XLOC_010656	LTB4R,LTB4R2	chr14:24759803-24787242	control	TIA1	OK	3.92647	0.823192	-1.56231	5.99087	2.08717e-09	2.38882e-07	yes
XLOC_022563	XLOC_022563	CDH26	chr20:58533461-58588168	control	TIA1	OK	3.76847	0.791546	-1.56044	3.46114	0.000537899	0.0160675	yes
XLOC_033806	XLOC_033806	GPNMB	chr7:23286315-23314729	control	TIA1	OK	3.69116	0.781794	-1.55211	5.58032	2.40071e-08	2.28973e-06	yes
XLOC_011777	XLOC_011777	FLRT2	chr14:85996487-86094270	control	TIA1	OK	2.56259	0.548575	-1.54145	3.27795	0.00104564	0.0278658	yes
XLOC_023212	XLOC_023212	-	chr20:49961397-49983216	control	TIA1	OK	2.0066	0.431812	-1.5362	4.72695	2.27915e-06	0.000151722	yes
XLOC_019449	XLOC_019449	-	chr19:43831413-43832541	control	TIA1	OK	2.72412	0.589661	-1.53035	3.41222	0.000644352	0.0186828	yes
XLOC_028637	XLOC_028637	TGFBI	chr5:135364583-135399507	control	TIA1	OK	150.022	32.7537	-1.52176	8.26759	2.22045e-16	4.64287e-14	yes
XLOC_003787	XLOC_003787	-	chr1:240136509-240136592	control	TIA1	OK	17524	3829.72	-1.52078	3.38633	0.000708341	0.0202679	yes
XLOC_013904	XLOC_013904	PRSS36	chr16:31150247-31161415	control	TIA1	OK	4.61733	1.00931	-1.52055	6.67637	2.44937e-11	3.66496e-09	yes
XLOC_021097	XLOC_021097	SLC16A14	chr2:230899689-230933715	control	TIA1	OK	4.48988	0.988418	-1.51348	6.01521	1.7965e-09	2.07068e-07	yes
XLOC_031407	XLOC_031407	POPDC3	chr6:105585561-105627903	control	TIA1	OK	4.06007	0.898098	-1.50868	5.74508	9.18749e-09	9.27823e-07	yes
XLOC_029204	XLOC_029204	PDGFRB	chr5:149493401-149535439	control	TIA1	OK	7.84473	1.74595	-1.50254	8.03359	8.88178e-16	1.84532e-13	yes
XLOC_007192	XLOC_007192	MADD	chr11:47290926-47351582	control	TIA1	OK	0.181228	0.0408475	-1.48991	38.7659	0	0	yes
XLOC_030014	XLOC_030014	-	chr5:111064277-111312628	control	TIA1	OK	0.00716317	0.00161597	-1.48901	26.6396	0	0	yes
XLOC_000442	XLOC_000442	IL12RB2	chr1:67773046-67862583	control	TIA1	OK	1.07949	0.248188	-1.47006	3.49186	0.000479677	0.014747	yes
XLOC_009343	XLOC_009343	-	chr12:60543132-60568329	control	TIA1	OK	1.49329	0.346874	-1.45977	3.13012	0.00174736	0.0417562	yes
XLOC_005664	XLOC_005664	FIBIN	chr11:27015627-27018632	control	TIA1	OK	1.77533	0.417827	-1.44667	3.88911	0.000100613	0.00415956	yes
XLOC_020318	XLOC_020318	ADAM23	chr2:207308367-207482890	control	TIA1	OK	2.42274	0.573862	-1.44027	4.86507	1.14418e-06	8.06091e-05	yes
XLOC_032379	XLOC_032379	UTRN	chr6:144606592-145174170	control	TIA1	OK	723.511	171.418	-1.44001	3.6528	0.000259398	0.00901096	yes
XLOC_031740	XLOC_031740	-	chr6:28292445-28334613	control	TIA1	OK	1.65245	0.391706	-1.43951	4.36638	1.26324e-05	0.000686761	yes
XLOC_029840	XLOC_029840	-	chr5:90598573-90610383	control	TIA1	OK	3.11767	0.739268	-1.43918	5.92166	3.18705e-09	3.46528e-07	yes
XLOC_009651	XLOC_009651	-	chr12:122507120-122508342	control	TIA1	OK	3.10722	0.740787	-1.43377	3.46626	0.000527762	0.0158372	yes
XLOC_010721	XLOC_010721	PELI2	chr14:56585092-56768031	control	TIA1	OK	2.91676	0.701626	-1.42483	4.97687	6.46205e-07	4.77972e-05	yes
XLOC_031392	XLOC_031392	GPR63	chr6:97242527-97285353	control	TIA1	OK	4.6449	1.12412	-1.41877	6.33699	2.34297e-10	3.08166e-08	yes
XLOC_010739	XLOC_010739	PRKCH	chr14:61788514-62017698	control	TIA1	OK	1.02024	0.247469	-1.41651	3.67176	0.000240885	0.00852216	yes
XLOC_007191	XLOC_007191	MADD	chr11:47290926-47351582	control	TIA1	OK	0.118383	0.0291994	-1.39978	36.4209	0	0	yes
XLOC_004888	XLOC_004888	-	chr10:2008259-2009482	control	TIA1	OK	2.49274	0.616715	-1.39673	3.20123	0.00136843	0.0344155	yes
XLOC_012367	XLOC_012367	OCA2	chr15:28000022-28344458	control	TIA1	OK	1.18534	0.29537	-1.38956	3.84008	0.000122997	0.0049167	yes
XLOC_031470	XLOC_031470	CTGF	chr6:132269316-132272518	control	TIA1	OK	68.1398	16.9879	-1.38906	7.33942	2.14495e-13	3.68243e-11	yes
XLOC_027100	XLOC_027100	-	chr4:129436826-129440426	control	TIA1	OK	3.05559	0.768516	-1.38027	3.2757	0.001054	0.0280198	yes
XLOC_038068	XLOC_038068	-	chr9:138135663-138145701	control	TIA1	OK	5.13824	1.29388	-1.37906	4.87047	1.11334e-06	7.87766e-05	yes
XLOC_003364	XLOC_003364	DDR2	chr1:162750315-162752172	control	TIA1	OK	1.70821	0.43026	-1.37881	3.26942	0.00107767	0.0285794	yes
XLOC_017439	XLOC_017439	-	chr19:780973-785329	control	TIA1	OK	8.55723	2.16016	-1.37659	6.55587	5.53195e-11	7.98437e-09	yes
XLOC_018397	XLOC_018397	ZNF561	chr19:9523158-9785907	control	TIA1	OK	15.0243	3.79774	-1.37527	7.82954	4.88498e-15	9.54151e-13	yes
XLOC_015258	XLOC_015258	MYO15B	chr17:73584138-73622927	control	TIA1	OK	0.724544	0.18344	-1.37366	4.63085	3.64173e-06	0.000228003	yes
XLOC_023744	XLOC_023744	-	chr21:44748053-44750275	control	TIA1	OK	2.2758	0.580248	-1.36663	3.65893	0.000253273	0.00886429	yes
XLOC_010448	XLOC_010448	GPC5	chr13:92050934-93519487	control	TIA1	OK	6.90208	1.77535	-1.35782	3.39941	0.000675304	0.0194936	yes
XLOC_029015	XLOC_029015	F2RL2	chr5:75699116-76003957	control	TIA1	OK	4.95176	1.27739	-1.35492	4.75625	1.97222e-06	0.000132917	yes
XLOC_034150	XLOC_034150	CCDC136	chr7:128432098-128462183	control	TIA1	OK	2.03313	0.528429	-1.34742	4.70035	2.59714e-06	0.000169772	yes
XLOC_013481	XLOC_013481	GNAO1	chr16:56225250-56391356	control	TIA1	OK	0.946179	0.247903	-1.33939	3.7804	0.000156578	0.00600167	yes
XLOC_019198	XLOC_019198	CYP4F11	chr19:16020207-16022515	control	TIA1	OK	2.13714	0.566426	-1.32788	3.55788	0.000373855	0.012122	yes
XLOC_032313	XLOC_032313	AKAP7	chr6:131466449-131604673	control	TIA1	OK	41.2371	10.991	-1.32226	3.21514	0.00130382	0.033278	yes
XLOC_007848	XLOC_007848	LOC100292680	chr12:1609656-1616488	control	TIA1	OK	8.65779	2.30947	-1.32144	5.75897	8.46284e-09	8.6808e-07	yes
XLOC_000074	XLOC_000074	PIK3CD	chr1:9711789-9884550	control	TIA1	OK	5.63262	1.52584	-1.30603	5.23215	1.67548e-07	1.41221e-05	yes
XLOC_038786	XLOC_038786	-	chr9:132344931-132346897	control	TIA1	OK	2.53247	0.688472	-1.30248	3.49634	0.000471685	0.01457	yes
XLOC_024071	XLOC_024071	ARHGAP8,PRR5,PRR5-ARHGAP8	chr22:45064426-45258664	control	TIA1	OK	8.82506	2.40532	-1.29991	6.95231	3.59335e-12	5.71763e-10	yes
XLOC_017012	XLOC_017012	MYOM1	chr18:3066804-3220106	control	TIA1	OK	0.412963	0.113084	-1.29522	3.34641	0.000818643	0.0228429	yes
XLOC_022829	XLOC_022829	KCNG1	chr20:49620192-49639675	control	TIA1	OK	5.88815	1.62615	-1.28673	6.28576	3.26256e-10	4.18982e-08	yes
XLOC_001942	XLOC_001942	MPZ	chr1:161274524-161279762	control	TIA1	OK	2.89197	0.804044	-1.28004	4.10985	3.95914e-05	0.00186623	yes
XLOC_013526	XLOC_013526	CMTM1	chr16:66600293-66613038	control	TIA1	OK	11.6831	3.25089	-1.27921	4.87311	1.09857e-06	7.79004e-05	yes
XLOC_028578	XLOC_028578	KCNN2	chr5:113698015-113832197	control	TIA1	OK	2.81451	0.791379	-1.26877	3.86542	0.000110899	0.00452178	yes
XLOC_037526	XLOC_037526	-	chr9:132337440-132342899	control	TIA1	OK	6.17263	1.74773	-1.26181	3.58738	0.000334014	0.0110949	yes
XLOC_000834	XLOC_000834	DDR2	chr1:162602194-162750247	control	TIA1	OK	1.11783	0.317055	-1.26007	3.73368	0.000188701	0.0070426	yes
XLOC_009691	XLOC_009691	-	chr12:123955516-124018265	control	TIA1	OK	14.2216	4.05247	-1.25544	3.08179	0.0020576	0.0471988	yes
XLOC_022054	XLOC_022054	-	chr2:206858444-206951433	control	TIA1	OK	1.51242	0.432616	-1.25162	4.53889	5.6552e-06	0.000337852	yes
XLOC_028360	XLOC_028360	LOC25845	chr5:468412-473244	control	TIA1	OK	8.00438	2.30216	-1.24614	6.02542	1.68667e-09	1.95791e-07	yes
XLOC_016159	XLOC_016159	-	chr17:13932898-14111996	control	TIA1	OK	1.84887	0.533446	-1.24297	3.46537	0.000529503	0.0158749	yes
XLOC_030934	XLOC_030934	SAMD5	chr6:147829765-147891157	control	TIA1	OK	17.0266	4.95909	-1.23355	6.38893	1.67055e-10	2.24245e-08	yes
XLOC_026807	XLOC_026807	MSX1	chr4:4861391-4865660	control	TIA1	OK	11.8185	3.45181	-1.23077	4.61814	3.87189e-06	0.000241025	yes
XLOC_023802	XLOC_023802	ADARB1	chr21:46494492-46646478	control	TIA1	OK	0.0575891	0.0168448	-1.22929	38.3097	0	0	yes
XLOC_022587	XLOC_022587	BIRC7	chr20:61866777-61871854	control	TIA1	OK	28.2978	8.28789	-1.22799	7.20066	5.99298e-13	9.97373e-11	yes
XLOC_025406	XLOC_025406	DALRD3	chr3:49044636-49060926	control	TIA1	OK	21.7194	6.44234	-1.21531	6.41652	1.39427e-10	1.91897e-08	yes
XLOC_004071	XLOC_004071	HKDC1	chr10:70980058-71027315	control	TIA1	OK	0.64573	0.191932	-1.21324	3.16392	0.0015566	0.0381192	yes
XLOC_030912	XLOC_030912	TNFAIP3	chr6:138188424-138204449	control	TIA1	OK	13.4002	3.99055	-1.21134	7.21084	5.56e-13	9.30059e-11	yes
XLOC_003905	XLOC_003905	AKR1C4	chr10:5238797-5260912	control	TIA1	OK	4.09516	1.22032	-1.21069	3.22297	0.00126867	0.0325593	yes
XLOC_010821	XLOC_010821	NRXN3	chr14:78870092-80330760	control	TIA1	OK	1.18401	0.356667	-1.19986	3.51591	0.000438248	0.0138118	yes
XLOC_004248	XLOC_004248	DUSP5	chr10:112257624-112271302	control	TIA1	OK	12.124	3.6781	-1.19279	5.17898	2.23098e-07	1.83768e-05	yes
XLOC_023771	XLOC_023771	-	chr21:45138977-45199275	control	TIA1	OK	17.2823	5.2974	-1.18247	3.48561	0.000491022	0.015025	yes
XLOC_000165	XLOC_000165	ALPL	chr1:21835857-21904908	control	TIA1	OK	279.486	85.7794	-1.18117	8.35039	0	0	yes
XLOC_005834	XLOC_005834	C11orf9	chr11:61520120-61556496	control	TIA1	OK	4.01811	1.2336	-1.18088	6.52505	6.79765e-11	9.68265e-09	yes
XLOC_030843	XLOC_030843	LOC643749	chr6:111804674-111927502	control	TIA1	OK	8.5093	2.62118	-1.17754	6.21185	5.2363e-10	6.54417e-08	yes
XLOC_016952	XLOC_016952	ONECUT2	chr18:55102916-55158530	control	TIA1	OK	2.16936	0.668846	-1.17663	4.99923	5.75607e-07	4.29651e-05	yes
XLOC_000951	XLOC_000951	IGFN1	chr1:201159882-201198080	control	TIA1	OK	14.2077	4.39477	-1.17337	7.45477	8.99281e-14	1.59422e-11	yes
XLOC_008902	XLOC_008902	-	chr12:114182206-114211500	control	TIA1	OK	12.2851	3.80672	-1.17162	3.22502	0.00125963	0.0324037	yes
XLOC_018934	XLOC_018934	TNNT1	chr19:55644160-55660606	control	TIA1	OK	23.5515	7.33361	-1.16672	4.33413	1.4634e-05	0.000779977	yes
XLOC_039857	XLOC_039857	PDZD4	chrX:153067622-153096003	control	TIA1	OK	1.48957	0.467589	-1.15865	4.21559	2.49125e-05	0.00124635	yes
XLOC_020644	XLOC_020644	SERTAD2	chr2:64858754-64881046	control	TIA1	OK	2.88349	0.909165	-1.15423	4.11156	3.92989e-05	0.00185512	yes
XLOC_034298	XLOC_034298	PDGFA	chr7:536893-559481	control	TIA1	OK	5.01197	1.59119	-1.14735	4.76256	1.91152e-06	0.000129093	yes
XLOC_037923	XLOC_037923	LPAR1	chr9:113636053-113800365	control	TIA1	OK	1.2514	0.397505	-1.14681	3.44737	0.000566077	0.0167406	yes
XLOC_000116	XLOC_000116	KAZ	chr1:14925212-15478960	control	TIA1	OK	0.670292	0.21421	-1.14076	3.29251	0.00099297	0.0267242	yes
XLOC_020718	XLOC_020718	ST3GAL5	chr2:86066270-86116157	control	TIA1	OK	3.32691	1.06364	-1.14035	3.86792	0.000109765	0.0044924	yes
XLOC_007529	XLOC_007529	-	chr11:76475750-76480675	control	TIA1	OK	5.36495	1.71666	-1.13951	4.53311	5.81208e-06	0.000345326	yes
XLOC_013614	XLOC_013614	PLCG2	chr16:81812910-81991899	control	TIA1	OK	1.3471	0.43169	-1.138	3.72898	0.000192256	0.00711828	yes
XLOC_006358	XLOC_006358	-	chr11:12980916-13011187	control	TIA1	OK	1.75246	0.565761	-1.13061	3.43887	0.000584149	0.0171352	yes
XLOC_001318	XLOC_001318	RAP1GAP	chr1:21922707-21995856	control	TIA1	OK	8.08579	2.61169	-1.13011	6.00101	1.96092e-09	2.25223e-07	yes
XLOC_030803	XLOC_030803	PM20D2	chr6:89855768-89875284	control	TIA1	OK	24.4556	7.92067	-1.12738	5.92861	3.05516e-09	3.33299e-07	yes
XLOC_013620	XLOC_013620	OSGIN1	chr16:83982671-83999937	control	TIA1	OK	15.6872	5.0855	-1.12645	4.63048	3.64823e-06	0.000227972	yes
XLOC_001025	XLOC_001025	VASH2	chr1:213123886-213164947	control	TIA1	OK	4.60497	1.49738	-1.12342	5.65731	1.53765e-08	1.5199e-06	yes
XLOC_018774	XLOC_018774	MEIS3	chr19:47906380-47922785	control	TIA1	OK	1.72094	0.563654	-1.11619	3.44175	0.000577974	0.0169846	yes
XLOC_001590	XLOC_001590	ELTD1	chr1:79355448-79472495	control	TIA1	OK	2.97601	0.975988	-1.11489	4.06367	4.83068e-05	0.00222559	yes
XLOC_023401	XLOC_023401	SH3BGR	chr21:40817796-40887433	control	TIA1	OK	4.74438	1.5575	-1.11388	3.62064	0.00029387	0.00997476	yes
XLOC_000340	XLOC_000340	ARTN	chr1:44398991-44402936	control	TIA1	OK	10.6424	3.52617	-1.10464	6.1343	8.55335e-10	1.04888e-07	yes
XLOC_029265	XLOC_029265	NKX2-5	chr5:172659106-172662315	control	TIA1	OK	1.90038	0.630348	-1.10354	3.29583	0.000981323	0.0264544	yes
XLOC_030842	XLOC_030842	-	chr6:111593471-111601122	control	TIA1	OK	3.882	1.29074	-1.10113	5.05959	4.20157e-07	3.25537e-05	yes
XLOC_014610	XLOC_014610	-	chr16:81751665-81753004	control	TIA1	OK	4.60089	1.53129	-1.10014	3.14757	0.00164636	0.0400467	yes
XLOC_012577	XLOC_012577	STRA6	chr15:74471807-74502046	control	TIA1	OK	6.52417	2.18827	-1.0924	6.11845	9.44916e-10	1.15439e-07	yes
XLOC_019305	XLOC_019305	-	chr19:28281400-28299998	control	TIA1	OK	3.83965	1.30316	-1.08059	3.30693	0.000943239	0.0256183	yes
XLOC_018173	XLOC_018173	TMEM190	chr19:55888057-55889612	control	TIA1	OK	24.426	8.30515	-1.07877	4.65559	3.23051e-06	0.000205411	yes
XLOC_003904	XLOC_003904	AKR1C1,AKR1C3	chr10:5005422-5149881	control	TIA1	OK	450.546	153.51	-1.07669	7.98771	1.33227e-15	2.71608e-13	yes
XLOC_022877	XLOC_022877	NKAIN4	chr20:61871950-61892967	control	TIA1	OK	3.97724	1.36006	-1.07306	3.7815	0.000155885	0.00598214	yes
XLOC_000117	XLOC_000117	TMEM51	chr1:15479027-15546974	control	TIA1	OK	4.64235	1.5881	-1.07268	4.60568	4.11118e-06	0.000254948	yes
XLOC_012612	XLOC_012612	CHRNA5	chr15:78857839-78913637	control	TIA1	OK	4.38951	1.51059	-1.06672	3.18576	0.00144375	0.0358399	yes
XLOC_023075	XLOC_023075	-	chr20:34340742-34341545	control	TIA1	OK	81.1801	27.9792	-1.06521	4.9738	6.56536e-07	4.83421e-05	yes
XLOC_015841	XLOC_015841	RNF43	chr17:56431037-56495006	control	TIA1	OK	5.38906	1.86743	-1.05981	5.165	2.40441e-07	1.95585e-05	yes
XLOC_009653	XLOC_009653	-	chr12:122509999-122512493	control	TIA1	OK	2.75694	0.958529	-1.05648	3.16693	0.0015406	0.037841	yes
XLOC_018309	XLOC_018309	MATK	chr19:3777966-3801810	control	TIA1	OK	6.68656	2.34497	-1.04782	4.3964	1.10059e-05	0.000610546	yes
XLOC_030914	XLOC_030914	HEBP2	chr6:138725335-138734582	control	TIA1	OK	7.51199	2.64223	-1.04488	3.29994	0.000967046	0.0261126	yes
XLOC_003900	XLOC_003900	-	chr10:2003017-2006277	control	TIA1	OK	2.55444	0.900147	-1.04303	3.31094	0.000929845	0.0253813	yes
XLOC_035868	XLOC_035868	RBPMS	chr8:30241943-30429734	control	TIA1	OK	9.84343	3.47435	-1.0414	4.74038	2.13317e-06	0.000142586	yes
XLOC_004096	XLOC_004096	PLAU	chr10:75669726-75682535	control	TIA1	OK	6.79374	2.40922	-1.0367	3.94378	8.02082e-05	0.00339781	yes
XLOC_031431	XLOC_031431	TRAF3IP2	chr6:111804674-111927502	control	TIA1	OK	14.0364	5.00725	-1.03076	5.39675	6.78605e-08	6.0645e-06	yes
XLOC_023809	XLOC_023809	ADARB1	chr21:46494492-46646478	control	TIA1	OK	0.0845505	0.0301854	-1.02999	28.4066	0	0	yes
XLOC_036764	XLOC_036764	-	chr8:49114250-49117721	control	TIA1	OK	32.4995	11.6658	-1.02456	5.41342	6.18326e-08	5.63385e-06	yes
XLOC_029062	XLOC_029062	PCSK1	chr5:95726039-95768985	control	TIA1	OK	2.10293	0.759564	-1.01834	3.68493	0.00022877	0.00817332	yes
XLOC_023812	XLOC_023812	ADARB1	chr21:46494492-46646478	control	TIA1	OK	0.0302732	0.0110041	-1.01199	31.5377	0	0	yes
XLOC_011001	XLOC_011001	ADSSL1	chr14:105190533-105213647	control	TIA1	OK	25.477	9.28526	-1.00935	6.07974	1.20381e-09	1.44364e-07	yes
XLOC_008302	XLOC_008302	SH2B3	chr12:111843751-111889427	control	TIA1	OK	7.72677	2.8337	-1.00311	5.86075	4.6078e-09	4.91182e-07	yes
XLOC_040461	XLOC_040461	-	chrX:133406759-133407102	control	TIA1	OK	54.6498	20.0585	-1.00229	3.13013	0.00174731	0.0417857	yes
XLOC_019834	XLOC_019834	FAM179A	chr2:29179526-29275096	control	TIA1	OK	5.63743	2.07979	-0.997158	4.52632	6.00198e-06	0.000354671	yes
XLOC_023816	XLOC_023816	ADARB1	chr21:46494492-46646478	control	TIA1	OK	2.7827	1.02921	-0.994627	30.9966	0	0	yes
XLOC_020327	XLOC_020327	MAP2	chr2:210288770-210598953	control	TIA1	OK	31.3279	11.621	-0.991692	9.01759	0	0	yes
XLOC_023544	XLOC_023544	ERG	chr21:39751949-40033704	control	TIA1	OK	1.1222	0.420484	-0.981639	3.07635	0.00209551	0.0477329	yes
XLOC_040460	XLOC_040460	-	chrX:133406339-133406697	control	TIA1	OK	60.2967	22.6885	-0.977421	3.18033	0.00147109	0.0362976	yes
XLOC_024624	XLOC_024624	NUP50	chr22:45559725-45583891	control	TIA1	OK	6.79377	2.55881	-0.976465	3.24966	0.00115544	0.0303456	yes
XLOC_011267	XLOC_011267	EML5	chr14:89029252-89259160	control	TIA1	OK	1.1421	0.430815	-0.974947	3.09748	0.00195174	0.0454741	yes
XLOC_022429	XLOC_022429	ACSS2	chr20:33462765-33515887	control	TIA1	OK	15.4082	5.82913	-0.972031	5.81489	6.0674e-09	6.34335e-07	yes
XLOC_025286	XLOC_025286	TIMP4	chr3:12045861-12233532	control	TIA1	OK	3.64316	1.38657	-0.966016	3.75972	0.000170101	0.00645177	yes
XLOC_018351	XLOC_018351	SLC25A23	chr19:6440074-6459803	control	TIA1	OK	28.4016	10.8598	-0.961376	6.75595	1.41906e-11	2.14299e-09	yes
XLOC_015057	XLOC_015057	AOC2	chr17:40995998-41002724	control	TIA1	OK	3.51152	1.35493	-0.952297	4.02314	5.74271e-05	0.00257309	yes
XLOC_030850	XLOC_030850	NT5DC1	chr6:116421992-116566853	control	TIA1	OK	44.5661	17.266	-0.948236	6.28014	3.3826e-10	4.32695e-08	yes
XLOC_039016	XLOC_039016	GPR82	chrX:41374188-41782402	control	TIA1	OK	0.00449911	0.00174997	-0.944281	20.6911	0	0	yes
XLOC_037437	XLOC_037437	ZNF618	chr9:116638561-116818875	control	TIA1	OK	3.27455	1.27413	-0.943913	5.70103	1.19083e-08	1.18788e-06	yes
XLOC_029051	XLOC_029051	-	chr5:90598573-90610383	control	TIA1	OK	9.05417	3.52301	-0.943909	4.02435	5.71334e-05	0.00258121	yes
XLOC_024994	XLOC_024994	LSAMP	chr3:115509814-116164385	control	TIA1	OK	14.7803	5.7726	-0.940171	3.26268	0.00110362	0.0291255	yes
XLOC_024682	XLOC_024682	IRAK2	chr3:10206562-10285427	control	TIA1	OK	7.45755	2.91824	-0.938245	3.81926	0.00013385	0.00526665	yes
XLOC_009946	XLOC_009946	PCID2	chr13:113831875-113919392	control	TIA1	OK	9.4719	3.71403	-0.936211	5.09233	3.53687e-07	2.76665e-05	yes
XLOC_027783	XLOC_027783	-	chr4:24323043-24324968	control	TIA1	OK	11.1503	4.3753	-0.935493	3.59754	0.000321241	0.0108026	yes
XLOC_018944	XLOC_018944	FAM71E2	chr19:55866275-55874658	control	TIA1	OK	1.81815	0.718654	-0.928196	3.48834	0.000486023	0.0149	yes
XLOC_030863	XLOC_030863	DCBLD1	chr6:117803819-117923761	control	TIA1	OK	30.7884	12.2504	-0.92158	6.07673	1.22658e-09	1.46556e-07	yes
XLOC_005546	XLOC_005546	SLC22A18	chr11:2909326-2946476	control	TIA1	OK	7.51783	2.99296	-0.921017	4.42737	9.53891e-06	0.00054113	yes
XLOC_014183	XLOC_014183	-	chr16:3272324-3285457	control	TIA1	OK	0.0345798	0.0138447	-0.915366	13.8008	0	0	yes
XLOC_029954	XLOC_029954	-	chr5:100594177-100602238	control	TIA1	OK	6.62152	2.6709	-0.907908	4.3697	1.24419e-05	0.000679804	yes
XLOC_017300	XLOC_017300	-	chr18:29543403-29543546	control	TIA1	OK	2295.9	929.987	-0.903711	3.24502	0.00117444	0.0307457	yes
XLOC_037517	XLOC_037517	PHYHD1	chr9:131683173-131704320	control	TIA1	OK	4.11291	1.67715	-0.897038	3.0794	0.00207415	0.0474785	yes
XLOC_038639	XLOC_038639	-	chr9:114287446-114362135	control	TIA1	OK	4.19326	1.71576	-0.89362	3.86481	0.000111178	0.0045162	yes
XLOC_025086	XLOC_025086	C3orf72	chr3:138665984-138672830	control	TIA1	OK	1.66075	0.680257	-0.892551	3.1301	0.00174749	0.0417287	yes
XLOC_008427	XLOC_008427	ANO2	chr12:5671766-6055398	control	TIA1	OK	8.7808	3.61466	-0.88757	4.81379	1.48095e-06	0.000102781	yes
XLOC_015822	XLOC_015822	MBTD1	chr17:49254785-49375292	control	TIA1	OK	10.3227	4.25133	-0.887116	5.24249	1.58426e-07	1.33878e-05	yes
XLOC_037428	XLOC_037428	KIAA1958	chr9:115249234-115422706	control	TIA1	OK	18.2216	7.50932	-0.886461	5.37454	7.67802e-08	6.80569e-06	yes
XLOC_016664	XLOC_016664	C17orf80	chr17:71228603-71258019	control	TIA1	OK	0.0429619	0.0177421	-0.884374	17.2735	0	0	yes
XLOC_012374	XLOC_012374	MTMR10	chr15:31196050-31283807	control	TIA1	OK	5.74212	2.37516	-0.882763	4.45496	8.39087e-06	0.000482719	yes
XLOC_005708	XLOC_005708	ALX4	chr11:44282100-44331728	control	TIA1	OK	13.1594	5.45474	-0.880654	3.14281	0.00167334	0.0404617	yes
XLOC_025206	XLOC_025206	LOC344887	chr3:185677763-185698652	control	TIA1	OK	4.45925	1.85564	-0.876748	5.33532	9.53758e-08	8.36307e-06	yes
XLOC_010802	XLOC_010802	FOS	chr14:75745480-75748937	control	TIA1	OK	11.219	4.67061	-0.876316	3.51011	0.000447924	0.0140489	yes
XLOC_031496	XLOC_031496	PERP	chr6:138409641-138428660	control	TIA1	OK	109.147	45.4503	-0.876073	4.77463	1.80038e-06	0.000122093	yes
XLOC_017506	XLOC_017506	MPND	chr19:4343523-4360155	control	TIA1	OK	3.37627	1.40608	-0.875967	3.14774	0.00164538	0.0400528	yes
XLOC_030840	XLOC_030840	SLC16A10	chr6:111408716-111545001	control	TIA1	OK	4.32208	1.81836	-0.865803	3.40992	0.000649817	0.0188078	yes
XLOC_025129	XLOC_025129	MME	chr3:154797435-154901518	control	TIA1	OK	3.91344	1.65114	-0.862952	5.39785	6.74442e-08	6.04385e-06	yes
XLOC_000119	XLOC_000119	EFHD2	chr1:15736379-15756839	control	TIA1	OK	29.126	12.3101	-0.861213	4.79723	1.60873e-06	0.000110474	yes
XLOC_033796	XLOC_033796	ITGB8	chr7:20370340-20455382	control	TIA1	OK	9.66826	4.09055	-0.86017	5.51521	3.4837e-08	3.25601e-06	yes
XLOC_008458	XLOC_008458	SLC2A3	chr12:8071823-8088892	control	TIA1	OK	15.2954	6.47905	-0.858976	4.23131	2.32333e-05	0.00116952	yes
XLOC_030838	XLOC_030838	GTF3C6	chr6:111279708-111289091	control	TIA1	OK	157.994	67.3518	-0.852627	5.90017	3.63134e-09	3.90927e-07	yes
XLOC_010143	XLOC_010143	COL4A1	chr13:110801309-110959526	control	TIA1	OK	106.826	45.6098	-0.851082	7.10744	1.18217e-12	1.94753e-10	yes
XLOC_009320	XLOC_009320	COQ10A	chr12:56665480-56694175	control	TIA1	OK	28.1616	12.0269	-0.850812	4.14172	3.44714e-05	0.001656	yes
XLOC_038635	XLOC_038635	-	chr9:112137973-112260593	control	TIA1	OK	0.00385802	0.00166152	-0.842422	12.4859	0	0	yes
XLOC_015899	XLOC_015899	SLC16A6	chr17:66255322-66453653	control	TIA1	OK	3.03539	1.30939	-0.840779	3.2356	0.00121389	0.0316008	yes
XLOC_031463	XLOC_031463	ARHGAP18	chr6:129898239-130031370	control	TIA1	OK	32.1359	13.8748	-0.8399	4.51238	6.41032e-06	0.000376753	yes
XLOC_036440	XLOC_036440	ZFPM2	chr8:106331146-106816767	control	TIA1	OK	9.68668	4.19155	-0.83768	4.13659	3.52503e-05	0.00168844	yes
XLOC_033802	XLOC_033802	IL6	chr7:22766765-22771621	control	TIA1	OK	12.6822	5.5267	-0.830608	3.68781	0.000226192	0.00810786	yes
XLOC_036326	XLOC_036326	PDE7A	chr8:66556887-66753783	control	TIA1	OK	19.2702	8.40886	-0.829274	5.13359	2.84261e-07	2.26707e-05	yes
XLOC_007018	XLOC_007018	-	chr11:12980916-13011187	control	TIA1	OK	7.35717	3.21159	-0.828909	3.56513	0.00036367	0.0119102	yes
XLOC_030839	XLOC_030839	RPF2	chr6:111303237-111349323	control	TIA1	OK	62.7795	27.447	-0.827371	4.0869	4.37175e-05	0.00202848	yes
XLOC_008712	XLOC_008712	CS	chr12:56665480-56694175	control	TIA1	OK	96.633	42.3481	-0.824996	5.50904	3.60804e-08	3.35301e-06	yes
XLOC_012492	XLOC_012492	PRTG	chr15:55903738-56035277	control	TIA1	OK	1.75791	0.770544	-0.824786	3.37716	0.000732388	0.0208099	yes
XLOC_031432	XLOC_031432	FYN	chr6:111982484-112194633	control	TIA1	OK	91.048	40.1829	-0.817946	6.3063	2.85779e-10	3.69913e-08	yes
XLOC_014266	XLOC_014266	-	chr16:14423050-14424865	control	TIA1	OK	6.24283	2.75907	-0.816541	3.19766	0.00138548	0.0347638	yes
XLOC_030841	XLOC_030841	KIAA1919	chr6:111580481-111591834	control	TIA1	OK	6.38919	2.83164	-0.813753	4.04304	5.27635e-05	0.00242067	yes
XLOC_004255	XLOC_004255	ACSL5	chr10:114133915-114188138	control	TIA1	OK	1.75151	0.779541	-0.809528	3.24366	0.00118005	0.0308678	yes
XLOC_037637	XLOC_037637	GLIS3	chr9:3824030-4300035	control	TIA1	OK	8.50776	3.79139	-0.808246	5.71913	1.07069e-08	1.07132e-06	yes
XLOC_023810	XLOC_023810	ADARB1	chr21:46494492-46646478	control	TIA1	OK	0.0375657	0.016761	-0.807039	25.1506	0	0	yes
XLOC_000079	XLOC_000079	PGD	chr1:10458756-10480562	control	TIA1	OK	261.751	116.853	-0.80648	5.3202	1.03651e-07	9.04012e-06	yes
XLOC_028554	XLOC_028554	ERAP2	chr5:96211643-96255406	control	TIA1	OK	2.45728	1.0975	-0.806018	3.92052	8.83575e-05	0.00369979	yes
XLOC_006028	XLOC_006028	PRSS23	chr11:86511490-86522277	control	TIA1	OK	121.624	54.4063	-0.804451	5.77094	7.88295e-09	8.13715e-07	yes
XLOC_037313	XLOC_037313	TRPM3	chr9:73149965-73736514	control	TIA1	OK	11.4057	5.13735	-0.797575	4.37628	1.20723e-05	0.000661826	yes
XLOC_031501	XLOC_031501	REPS1	chr6:139225227-139309398	control	TIA1	OK	22.1866	10.0208	-0.794827	5.42582	5.769e-08	5.30081e-06	yes
XLOC_027120	XLOC_027120	MMAA	chr4:146540539-146581237	control	TIA1	OK	1.24286	0.561863	-0.793916	3.08959	0.00200436	0.0462378	yes
XLOC_031430	XLOC_031430	REV3L	chr6:111620233-111804414	control	TIA1	OK	16.4062	7.43035	-0.792086	4.43759	9.09697e-06	0.000518766	yes
XLOC_001103	XLOC_001103	RYR2	chr1:237205701-237997288	control	TIA1	OK	2.40153	1.08784	-0.791913	4.3215	1.54975e-05	0.000816662	yes
XLOC_009902	XLOC_009902	GPC5	chr13:92050934-93519487	control	TIA1	OK	12.2182	5.57231	-0.785117	3.94036	8.13592e-05	0.00343763	yes
XLOC_030864	XLOC_030864	NUS1	chr6:117996595-118031886	control	TIA1	OK	51.0683	23.3244	-0.783663	5.74857	9.00025e-09	9.17435e-07	yes
XLOC_006231	XLOC_006231	MOB2	chr11:1490684-1785501	control	TIA1	OK	10.6302	4.85526	-0.783639	3.25658	0.00112762	0.0296629	yes
XLOC_008466	XLOC_008466	MFAP5	chr12:8798539-8815433	control	TIA1	OK	1.66836	0.763464	-0.781734	3.0934	0.00197878	0.0459729	yes
XLOC_006767	XLOC_006767	CARD16,CARD17,CASP1	chr11:104896236-104972158	control	TIA1	OK	50.386	23.1035	-0.77973	4.34612	1.38567e-05	0.000742188	yes
XLOC_031034	XLOC_031034	NEDD9	chr6:11183530-11382581	control	TIA1	OK	3.58999	1.64884	-0.77808	3.33102	0.000865288	0.02396	yes
XLOC_022667	XLOC_022667	JAG1	chr20:10618331-10654694	control	TIA1	OK	4.33493	1.9916	-0.777766	3.57466	0.000350685	0.0115312	yes
XLOC_031387	XLOC_031387	LYRM2	chr6:90142896-90348474	control	TIA1	OK	15.5431	7.14989	-0.776517	6.54051	6.13107e-11	8.81011e-09	yes
XLOC_023806	XLOC_023806	ADARB1	chr21:46494492-46646478	control	TIA1	OK	0.0309367	0.0142514	-0.775088	24.1548	0	0	yes
XLOC_001270	XLOC_001270	CASP9	chr1:15818768-15851285	control	TIA1	OK	18.3456	8.45176	-0.775012	4.12472	3.71183e-05	0.00177012	yes
XLOC_030837	XLOC_030837	AMD1	chr6:111195986-111216913	control	TIA1	OK	124.807	57.5409	-0.774271	6.65915	2.75409e-11	4.08343e-09	yes
XLOC_031499	XLOC_031499	NHSL1	chr6:138743180-138893668	control	TIA1	OK	1.97752	0.913168	-0.77268	3.19306	0.00140774	0.035026	yes
XLOC_037572	XLOC_037572	OLFM1	chr9:137967088-138013030	control	TIA1	OK	310.339	143.318	-0.7726	5.41256	6.21317e-08	5.64534e-06	yes
XLOC_017040	XLOC_017040	ABHD3	chr18:19230857-19284766	control	TIA1	OK	31.7591	14.7201	-0.768962	4.61782	3.87798e-06	0.000240944	yes
XLOC_016921	XLOC_016921	MOCOS	chr18:33767477-33850856	control	TIA1	OK	19.2665	8.93121	-0.768815	4.97632	6.48032e-07	4.78239e-05	yes
XLOC_039121	XLOC_039121	AR	chrX:66763873-66950464	control	TIA1	OK	6.49728	3.01232	-0.768672	4.63394	3.58764e-06	0.000225482	yes
XLOC_037576	XLOC_037576	KIAA0649	chr9:138371558-138380892	control	TIA1	OK	6.25169	2.89931	-0.768377	4.56607	4.96954e-06	0.000301865	yes
XLOC_031053	XLOC_031053	KIAA0319	chr6:24544331-24646383	control	TIA1	OK	2.7014	1.25514	-0.766525	4.43391	9.25383e-06	0.00052679	yes
XLOC_029619	XLOC_029619	-	chr5:43586941-43587911	control	TIA1	OK	32.2612	15.0043	-0.765527	3.20353	0.00135755	0.0343271	yes
XLOC_034784	XLOC_034784	ACTR3C	chr7:149944300-150035245	control	TIA1	OK	10.1405	4.72006	-0.764717	3.13063	0.00174433	0.0417448	yes
XLOC_017777	XLOC_017777	LSR	chr19:35739558-35758967	control	TIA1	OK	3.80972	1.77834	-0.761872	3.20566	0.00134751	0.0340996	yes
XLOC_004080	XLOC_004080	SGPL1	chr10:72575665-72640932	control	TIA1	OK	12.874	6.0256	-0.75919	5.37493	7.66139e-08	6.80945e-06	yes
XLOC_013875	XLOC_013875	DOC2A	chr16:30004116-30022401	control	TIA1	OK	4.28951	2.00915	-0.758459	3.60967	0.000306587	0.0103633	yes
XLOC_039485	XLOC_039485	RPGR	chrX:38128422-38186788	control	TIA1	OK	3.13287	1.47369	-0.754179	3.68935	0.000224824	0.0080677	yes
XLOC_031393	XLOC_031393	NDUFAF4	chr6:97337186-97345776	control	TIA1	OK	21.4334	10.0852	-0.753887	3.63488	0.000278115	0.00956944	yes
XLOC_031447	XLOC_031447	GOPC	chr6:117803819-117923761	control	TIA1	OK	43.294	20.3769	-0.753609	4.30431	1.6751e-05	0.000871452	yes
XLOC_024222	XLOC_024222	PLA2G3	chr22:31530792-31536469	control	TIA1	OK	5.5084	2.59616	-0.75224	3.49922	0.000466619	0.0144958	yes
XLOC_022332	XLOC_022332	PLCB4	chr20:9049498-9461462	control	TIA1	OK	15.4928	7.32126	-0.749594	6.56646	5.15266e-11	7.46998e-09	yes
XLOC_037395	XLOC_037395	COL15A1	chr9:101706137-101833068	control	TIA1	OK	2.81584	1.33325	-0.747645	3.10216	0.00192113	0.0448571	yes
XLOC_019237	XLOC_019237	-	chr19:18141400-18143517	control	TIA1	OK	104.903	49.7062	-0.746909	4.93608	7.97096e-07	5.75231e-05	yes
XLOC_015216	XLOC_015216	PITPNC1	chr17:65373469-65689647	control	TIA1	OK	7.21565	3.44431	-0.739528	3.08901	0.00200822	0.0462613	yes
XLOC_023416	XLOC_023416	SLC37A1	chr21:43919741-44001550	control	TIA1	OK	6.85302	3.27476	-0.738444	4.15852	3.20317e-05	0.00155251	yes
XLOC_031440	XLOC_031440	TSPYL1	chr6:116596021-116759442	control	TIA1	OK	23.3237	11.2008	-0.733485	4.01005	6.07067e-05	0.00268683	yes
XLOC_036439	XLOC_036439	LRP12	chr8:105501458-105601308	control	TIA1	OK	6.47931	3.11259	-0.733158	3.71978	0.0001994	0.00734113	yes
XLOC_018424	XLOC_018424	DOCK6	chr19:11309970-11373157	control	TIA1	OK	4.02261	1.93447	-0.732096	3.52539	0.000422856	0.0134044	yes
XLOC_031472	XLOC_031472	STX7	chr6:132777402-132834337	control	TIA1	OK	7.35078	3.53974	-0.730754	4.09771	4.17251e-05	0.00194433	yes
XLOC_020403	XLOC_020403	ALPP	chr2:233243247-233247599	control	TIA1	OK	41.1342	19.9562	-0.723299	3.94656	7.92811e-05	0.00336728	yes
XLOC_016853	XLOC_016853	DLGAP1	chr18:3498836-3880135	control	TIA1	OK	7.64277	3.74141	-0.714298	3.33276	0.000859876	0.0238506	yes
XLOC_000034	XLOC_000034	PRKCZ	chr1:1981908-2139175	control	TIA1	OK	24.7346	12.1188	-0.713441	4.32589	1.5192e-05	0.000805769	yes
XLOC_005519	XLOC_005519	TALDO1	chr11:746812-765024	control	TIA1	OK	153.312	75.1661	-0.712777	4.74457	2.08947e-06	0.000140239	yes
XLOC_030443	XLOC_030443	DSP	chr6:7541869-7586946	control	TIA1	OK	8.06883	3.97222	-0.708683	4.41596	1.00565e-05	0.000566549	yes
XLOC_030836	XLOC_030836	CDC40	chr6:110501542-110553430	control	TIA1	OK	16.7979	8.27063	-0.708546	3.81723	0.000134956	0.00530378	yes
XLOC_012341	XLOC_012341	LRRK1	chr15:101459411-101613292	control	TIA1	OK	6.8306	3.37252	-0.705752	3.51164	0.000445359	0.0139819	yes
XLOC_031443	XLOC_031443	ZUFSP	chr6:116956780-116989973	control	TIA1	OK	12.7433	6.29583	-0.705117	3.36176	0.00077447	0.0218156	yes
XLOC_002054	XLOC_002054	ZBTB41	chr1:197122813-197169714	control	TIA1	OK	13.94	6.88751	-0.705056	4.83024	1.36369e-06	9.50472e-05	yes
XLOC_017298	XLOC_017298	-	chr18:29542405-29542862	control	TIA1	OK	165.992	82.4739	-0.699456	3.30465	0.000950956	0.0256995	yes
XLOC_022710	XLOC_022710	ZNF337	chr20:25654521-25677536	control	TIA1	OK	4.58877	2.2899	-0.695102	3.55881	0.000372535	0.0121033	yes
XLOC_005734	XLOC_005734	PTPRJ	chr11:48002109-48192394	control	TIA1	OK	11.3215	5.65066	-0.694936	3.86736	0.000110022	0.00449161	yes
XLOC_030824	XLOC_030824	C6orf203	chr6:107349406-107372547	control	TIA1	OK	23.3291	11.6488	-0.6945	3.41717	0.000632763	0.0184287	yes
XLOC_036273	XLOC_036273	FGFR1	chr8:38268655-38326352	control	TIA1	OK	3.81476	1.91205	-0.690701	4.35935	1.30452e-05	0.000703342	yes
XLOC_010151	XLOC_010151	PCID2	chr13:113831875-113919392	control	TIA1	OK	102.784	51.6121	-0.688874	5.42067	5.93754e-08	5.42512e-06	yes
XLOC_039682	XLOC_039682	TSC22D3	chrX:106956451-107019151	control	TIA1	OK	10.5567	5.3269	-0.683992	3.57926	0.000344562	0.0113758	yes
XLOC_031433	XLOC_031433	TUBE1	chr6:112391859-112423993	control	TIA1	OK	12.9301	6.52605	-0.683752	3.15215	0.00162074	0.0395119	yes
XLOC_013741	XLOC_013741	MMP25	chr16:3096681-3132197	control	TIA1	OK	5.44756	2.75121	-0.683128	3.23789	0.00120416	0.0313726	yes
XLOC_020865	XLOC_020865	NCKAP5	chr2:133429371-134326031	control	TIA1	OK	1.73099	0.877048	-0.679885	3.58605	0.000335729	0.0111292	yes
XLOC_000005	XLOC_000005	-	chr1:840254-849263	control	TIA1	OK	8.32296	4.23628	-0.675332	3.59409	0.000325531	0.0108685	yes
XLOC_010780	XLOC_010780	DCAF4	chr14:73393039-73426357	control	TIA1	OK	8.13708	4.15994	-0.670932	3.91583	9.00927e-05	0.00376278	yes
XLOC_037502	XLOC_037502	DNM1	chr9:130928343-131017527	control	TIA1	OK	28.5127	14.5839	-0.670432	5.46312	4.67834e-08	4.33531e-06	yes
XLOC_024658	XLOC_024658	ITPR1	chr3:4535031-4889524	control	TIA1	OK	44.6135	22.8704	-0.668193	6.25588	3.9527e-10	5.03646e-08	yes
XLOC_018303	XLOC_018303	C19orf28	chr19:3538262-3558055	control	TIA1	OK	237.804	122.515	-0.663214	3.86301	0.000111999	0.0045439	yes
XLOC_031395	XLOC_031395	MMS22L	chr6:97372495-97862283	control	TIA1	OK	9.68819	5.00613	-0.660245	4.38267	1.17234e-05	0.000644866	yes
XLOC_008899	XLOC_008899	SLC24A6	chr12:113736570-113772925	control	TIA1	OK	5.0123	2.59074	-0.65995	3.26657	0.00108859	0.0288221	yes
XLOC_006156	XLOC_006156	GRAMD1B	chr11:123309377-123498480	control	TIA1	OK	19.7534	10.2204	-0.658946	5.42367	5.83886e-08	5.34994e-06	yes
XLOC_030856	XLOC_030856	RWDD1	chr6:116892465-116914436	control	TIA1	OK	72.8529	37.9063	-0.653326	4.10832	3.98543e-05	0.00187321	yes
XLOC_004158	XLOC_004158	MARCH5	chr10:94050919-94113721	control	TIA1	OK	10.8773	5.69168	-0.647678	3.06977	0.00214221	0.0485931	yes
XLOC_013532	XLOC_013532	CES3	chr16:66994606-67009863	control	TIA1	OK	9.3326	4.8838	-0.64759	4.51752	6.25674e-06	0.000369057	yes
XLOC_006107	XLOC_006107	NNMT	chr11:114166266-114183238	control	TIA1	OK	31.9161	16.7145	-0.646837	3.20738	0.00133951	0.0339761	yes
XLOC_019771	XLOC_019771	LPIN1	chr2:11886739-11967533	control	TIA1	OK	18.5171	9.74323	-0.642121	4.03909	5.36581e-05	0.00244794	yes
XLOC_000412	XLOC_000412	PCSK9	chr1:55505148-55530526	control	TIA1	OK	47.9721	25.2673	-0.641107	3.59652	0.000322497	0.0108003	yes
XLOC_037926	XLOC_037926	PTGR1	chr9:114287446-114362135	control	TIA1	OK	160.886	84.7543	-0.640941	5.03702	4.72835e-07	3.61204e-05	yes
XLOC_030828	XLOC_030828	FOXO3	chr6:108881025-109005971	control	TIA1	OK	7.54632	3.97574	-0.640849	4.11306	3.90441e-05	0.00184845	yes
XLOC_014909	XLOC_014909	KSR1	chr17:25783629-25953516	control	TIA1	OK	14.5166	7.65614	-0.639783	5.00198	5.67431e-07	4.24519e-05	yes
XLOC_015973	XLOC_015973	TIMP2	chr17:76849058-76921475	control	TIA1	OK	31.6515	16.7439	-0.636751	3.47753	0.000506058	0.0153697	yes
XLOC_034126	XLOC_034126	C7orf58	chr7:120628750-120937498	control	TIA1	OK	5.16008	2.73029	-0.636543	3.3524	0.000801129	0.0224309	yes
XLOC_014839	XLOC_014839	GLP2R	chr17:9729380-9795546	control	TIA1	OK	41.0458	21.8206	-0.631836	3.94435	8.00179e-05	0.00339416	yes
XLOC_016860	XLOC_016860	KIAA0802	chr18:8705984-8832868	control	TIA1	OK	17.8393	9.56275	-0.623531	4.65491	3.24115e-06	0.000205687	yes
XLOC_039045	XLOC_039045	PORCN	chrX:48367344-48379304	control	TIA1	OK	11.1231	5.96503	-0.62311	3.74287	0.00018193	0.00684472	yes
XLOC_036059	XLOC_036059	SQLE	chr8:126010719-126034525	control	TIA1	OK	51.5576	27.6602	-0.622705	3.47504	0.000510783	0.01547	yes
XLOC_024207	XLOC_024207	LIF	chr22:30636441-30653412	control	TIA1	OK	6.52678	3.51923	-0.617673	3.4796	0.000502157	0.015294	yes
XLOC_031489	XLOC_031489	MAP7	chr6:136663418-136871957	control	TIA1	OK	47.9139	25.998	-0.611386	4.59031	4.42586e-06	0.000272391	yes
XLOC_039438	XLOC_039438	ASB9	chrX:15262108-15288589	control	TIA1	OK	17.6892	9.63639	-0.607407	3.85122	0.000117529	0.0047271	yes
XLOC_028423	XLOC_028423	LOC100506548	chr5:40825364-40835959	control	TIA1	OK	9.68407	5.28353	-0.605888	3.28202	0.00103067	0.0275568	yes
XLOC_013210	XLOC_013210	HAGHL	chr16:776957-779722	control	TIA1	OK	8.71447	4.76078	-0.604574	3.19771	0.00138522	0.0347839	yes
XLOC_031435	XLOC_031435	HDAC2	chr6:114257319-114292501	control	TIA1	OK	52.743	28.8176	-0.604446	3.39744	0.0006802	0.0195656	yes
XLOC_023803	XLOC_023803	ADARB1	chr21:46494492-46646478	control	TIA1	OK	0.0330133	0.0180387	-0.604389	18.8352	0	0	yes
XLOC_030794	XLOC_030794	ZNF292	chr6:87865268-87973406	control	TIA1	OK	7.86523	4.29807	-0.604285	3.727	0.000193773	0.00716629	yes
XLOC_009933	XLOC_009933	COL4A2	chr13:110959625-111165376	control	TIA1	OK	111.624	61.1292	-0.602149	3.97317	7.09237e-05	0.00306013	yes
XLOC_028765	XLOC_028765	HMMR	chr5:162887516-162918953	control	TIA1	OK	32.5627	17.8732	-0.599862	4.5366	5.71687e-06	0.000340911	yes
XLOC_008266	XLOC_008266	TXNRD1	chr12:104609558-104744062	control	TIA1	OK	378.472	207.8	-0.599566	4.12011	3.78689e-05	0.00180065	yes
XLOC_030894	XLOC_030894	ENPP1	chr6:132129155-132216299	control	TIA1	OK	17.7044	9.72781	-0.598827	3.59921	0.000319181	0.0107444	yes
XLOC_017578	XLOC_017578	PDE4A	chr19:10531212-10580307	control	TIA1	OK	4.05017	2.22845	-0.597454	3.09588	0.0019623	0.0456875	yes
XLOC_016932	XLOC_016932	C18orf25	chr18:43753583-43846955	control	TIA1	OK	5.06834	2.79424	-0.595453	3.21147	0.0013206	0.0335748	yes
XLOC_037413	XLOC_037413	SLC44A1	chr9:108006928-108153682	control	TIA1	OK	23.2236	12.8436	-0.592321	3.22261	0.00127027	0.0325746	yes
XLOC_004407	XLOC_004407	ARHGAP21	chr10:24872507-25012597	control	TIA1	OK	38.8758	21.5309	-0.590883	6.03778	1.56252e-09	1.82681e-07	yes
XLOC_001823	XLOC_001823	S100A16	chr1:153579366-153585590	control	TIA1	OK	26.7464	14.8474	-0.588577	3.37885	0.000727899	0.0207004	yes
XLOC_020662	XLOC_020662	TIA1	chr2:70436575-70475783	control	TIA1	OK	18.2079	10.1076	-0.588572	4.19872	2.68426e-05	0.00132865	yes
XLOC_031428	XLOC_031428	CDK19	chr6:110931180-111136415	control	TIA1	OK	6.62414	3.68392	-0.586745	3.35181	0.000802857	0.02246	yes
XLOC_022817	XLOC_022817	PREX1	chr20:47240792-47444485	control	TIA1	OK	4.88881	2.72888	-0.58306	3.30981	0.000933597	0.0254411	yes
XLOC_017022	XLOC_017022	LAMA1	chr18:6941885-7117813	control	TIA1	OK	5.01021	2.79746	-0.582765	3.54764	0.000388703	0.0124794	yes
XLOC_009783	XLOC_009783	SPATA13	chr13:24734860-24881212	control	TIA1	OK	5.25934	2.95011	-0.578165	3.79136	0.000149822	0.00579722	yes
XLOC_030852	XLOC_030852	DSE	chr6:116596021-116759442	control	TIA1	OK	29.9637	16.9491	-0.569769	4.32322	1.53766e-05	0.0008116	yes
XLOC_030800	XLOC_030800	ORC3	chr6:88299784-88377271	control	TIA1	OK	28.0818	15.8917	-0.569323	4.13821	3.5002e-05	0.00167902	yes
XLOC_018945	XLOC_018945	IL11	chr19:55875752-55881814	control	TIA1	OK	34.6879	19.6617	-0.567718	3.68954	0.000224664	0.00807084	yes
XLOC_028950	XLOC_028950	HMGCS1	chr5:43289492-43313595	control	TIA1	OK	300.35	170.597	-0.565646	4.20055	2.66269e-05	0.00132198	yes
XLOC_011141	XLOC_011141	MAP4K5	chr14:50885208-50999422	control	TIA1	OK	37.0166	21.0705	-0.56349	4.53012	5.89507e-06	0.00034962	yes
XLOC_004201	XLOC_004201	SCD	chr10:102106592-102124588	control	TIA1	OK	435.793	249.006	-0.559691	4.21415	2.5072e-05	0.00125241	yes
XLOC_018594	XLOC_018594	DMKN	chr19:35988002-36004560	control	TIA1	OK	70.4187	40.2782	-0.558649	3.37087	0.000749316	0.0211802	yes
XLOC_037398	XLOC_037398	NR4A3	chr9:102584136-102629173	control	TIA1	OK	5.00545	2.86559	-0.557752	3.2309	0.00123401	0.0318956	yes
XLOC_031388	XLOC_031388	MDN1	chr6:90352491-90529544	control	TIA1	OK	21.1848	12.1499	-0.555958	4.04042	5.33566e-05	0.00243759	yes
XLOC_006096	XLOC_006096	SDHD	chr11:111944967-111966518	control	TIA1	OK	52.0991	29.9184	-0.554676	3.38773	0.000704728	0.0201999	yes
XLOC_038947	XLOC_038947	RAB9A	chrX:13707239-13727944	control	TIA1	OK	62.5616	35.9366	-0.554396	3.26643	0.00108913	0.028813	yes
XLOC_017004	XLOC_017004	ENOSF1	chr18:596997-712662	control	TIA1	OK	19.1903	11.0368	-0.553171	3.66621	0.000246173	0.00865292	yes
XLOC_004106	XLOC_004106	ZMIZ1	chr10:80828791-81076335	control	TIA1	OK	20.1162	11.5816	-0.552113	3.85274	0.000116804	0.00470956	yes
XLOC_015737	XLOC_015737	HDAC5	chr17:42154063-42201059	control	TIA1	OK	3.9375	2.26855	-0.551407	3.30485	0.000950288	0.0257027	yes
XLOC_017024	XLOC_017024	PPP4R1	chr18:9546782-9614600	control	TIA1	OK	37.8582	22.0444	-0.54079	4.27858	1.88089e-05	0.000967709	yes
XLOC_001120	XLOC_001120	KIF26B	chr1:245318111-245872673	control	TIA1	OK	8.55176	4.99377	-0.537946	3.56993	0.000357075	0.0117295	yes
XLOC_000154	XLOC_000154	OTUD3	chr1:20208887-20239440	control	TIA1	OK	7.87834	4.60074	-0.537899	3.47779	0.000505559	0.0153689	yes
XLOC_030811	XLOC_030811	KIAA0776	chr6:96969656-97003151	control	TIA1	OK	26.0695	15.2949	-0.533248	3.63303	0.000280109	0.0096279	yes
XLOC_020873	XLOC_020873	CXCR4	chr2:136871918-136875725	control	TIA1	OK	41.8863	24.604	-0.532052	3.26178	0.00110715	0.0291479	yes
XLOC_030778	XLOC_030778	MYO6	chr6:76458908-76629254	control	TIA1	OK	8.41893	4.95509	-0.530069	3.59721	0.000321654	0.0107943	yes
XLOC_000790	XLOC_000790	IFI16	chr1:158850663-159024945	control	TIA1	OK	12.832	7.61869	-0.521336	3.14171	0.00167964	0.0405538	yes
XLOC_021029	XLOC_021029	IDH1	chr2:209100952-209119888	control	TIA1	OK	92.1843	55.0456	-0.515628	4.02192	5.77247e-05	0.00258288	yes
XLOC_006785	XLOC_006785	PPP2R1B	chr11:111473169-111637603	control	TIA1	OK	21.8789	13.088	-0.513831	3.64168	0.000270869	0.0093497	yes
XLOC_031408	XLOC_031408	PREP	chr6:105725441-105850999	control	TIA1	OK	47.0346	28.1844	-0.512113	3.44401	0.000573147	0.0168884	yes
XLOC_039442	XLOC_039442	PIR	chrX:15402918-15511464	control	TIA1	OK	121.182	72.8863	-0.508394	3.80357	0.000142628	0.00555839	yes
XLOC_005420	XLOC_005420	TCF7L2	chr10:114710007-114927437	control	TIA1	OK	0.00711858	0.00428903	-0.506646	7.44668	9.57012e-14	1.66935e-11	yes
XLOC_037531	XLOC_037531	GPR107	chr9:132815626-132902448	control	TIA1	OK	29.8804	18.0699	-0.502954	4.24132	2.22214e-05	0.00112903	yes
XLOC_031417	XLOC_031417	SNX3	chr6:108532458-108582464	control	TIA1	OK	150.633	91.3647	-0.49999	3.79063	0.000150268	0.00580758	yes
XLOC_020276	XLOC_020276	OBFC2A	chr2:192542797-192562182	control	TIA1	OK	27.1209	16.5062	-0.496571	3.96748	7.26371e-05	0.00312167	yes
XLOC_038982	XLOC_038982	POLA1	chrX:24712028-25015102	control	TIA1	OK	32.7144	19.982	-0.492984	3.62503	0.00028893	0.00985838	yes
XLOC_039875	XLOC_039875	G6PD	chrX:153759502-153793261	control	TIA1	OK	168.505	103.756	-0.484917	3.38695	0.000706746	0.02024	yes
XLOC_004704	XLOC_004704	KIAA1598	chr10:118642631-118765088	control	TIA1	OK	46.9298	28.9253	-0.483936	4.02979	5.5826e-05	0.00253267	yes
XLOC_016020	XLOC_016020	CCDC57	chr17:80058994-80170689	control	TIA1	OK	8.76482	5.43033	-0.478747	3.18137	0.00146583	0.0362226	yes
XLOC_039918	XLOC_039918	-	chrX:10413349-10851809	control	TIA1	OK	0.0187848	0.0117277	-0.471094	18.9322	0	0	yes
XLOC_000091	XLOC_000091	CLCN6	chr1:11866206-11903201	control	TIA1	OK	11.2973	7.06247	-0.469768	3.36022	0.000778804	0.0218998	yes
XLOC_034285	XLOC_034285	INSIG1	chr7:155089485-155101945	control	TIA1	OK	61.1049	38.3396	-0.466108	3.09579	0.00196289	0.0456686	yes
XLOC_036029	XLOC_036029	OXR1	chr8:107282405-107764921	control	TIA1	OK	27.663	17.3778	-0.464901	3.64526	0.000267123	0.00923996	yes
XLOC_016862	XLOC_016862	ANKRD12	chr18:9136757-9285326	control	TIA1	OK	7.24784	4.55879	-0.463647	3.49277	0.000478035	0.0147243	yes
XLOC_016864	XLOC_016864	RALBP1	chr18:9475007-9538106	control	TIA1	OK	24.3255	15.3095	-0.463055	3.93215	8.41907e-05	0.00354808	yes
XLOC_016861	XLOC_016861	NDUFV2	chr18:9102622-9134409	control	TIA1	OK	97.7374	61.5714	-0.462087	3.51232	0.000444209	0.0139727	yes
XLOC_005694	XLOC_005694	PRR5L	chr11:36317724-36490271	control	TIA1	OK	8.7864	5.53656	-0.461832	3.30578	0.000947134	0.0256386	yes
XLOC_025640	XLOC_025640	PLXND1	chr3:129273928-129325582	control	TIA1	OK	63.4591	40.1334	-0.458187	3.18442	0.00145043	0.0359238	yes
XLOC_028504	XLOC_028504	HMGCR	chr5:74632375-74657926	control	TIA1	OK	59.3387	37.5302	-0.458116	3.54957	0.000385856	0.0124125	yes
XLOC_031467	XLOC_031467	MED23	chr6:131894364-131949363	control	TIA1	OK	9.94365	6.31271	-0.454369	3.18223	0.00146148	0.0361425	yes
XLOC_022452	XLOC_022452	RPRD1B	chr20:36611413-36720769	control	TIA1	OK	22.7499	14.4493	-0.45391	3.47076	0.000518988	0.0156749	yes
XLOC_001289	XLOC_001289	MFAP2	chr1:17300998-17308081	control	TIA1	OK	74.4532	47.7401	-0.444399	3.36489	0.00076574	0.0215883	yes
XLOC_011262	XLOC_011262	STON2	chr14:81727041-81902773	control	TIA1	OK	8.92755	5.76451	-0.437423	3.64607	0.000266284	0.00922073	yes
XLOC_006613	XLOC_006613	SLC29A2	chr11:66129387-66139291	control	TIA1	OK	33.0971	21.4642	-0.43306	3.33203	0.000862161	0.0238937	yes
XLOC_031488	XLOC_031488	BCLAF1	chr6:136578000-136611057	control	TIA1	OK	101.524	65.8607	-0.43275	3.97986	6.89559e-05	0.00299105	yes
XLOC_035912	XLOC_035912	MCM4	chr8:48873483-48890875	control	TIA1	OK	153.424	100.875	-0.419317	3.31873	0.000904274	0.0249126	yes
XLOC_030947	XLOC_030947	AKAP12	chr6:151561097-151679694	control	TIA1	OK	16.1727	10.6722	-0.415683	3.12543	0.00177546	0.0423037	yes
XLOC_006728	XLOC_006728	CHORDC1	chr11:89933503-89956916	control	TIA1	OK	36.2128	23.8984	-0.415602	3.14741	0.00164722	0.0400378	yes
XLOC_004339	XLOC_004339	IDI1	chr10:1034348-1095218	control	TIA1	OK	136.215	90.2215	-0.411964	3.11261	0.00185441	0.043643	yes
XLOC_023815	XLOC_023815	ADARB1	chr21:46494492-46646478	control	TIA1	OK	0.160356	0.107051	-0.404094	12.5932	0	0	yes

## Sheet: DEG UP
test_id	gene_id	gene	locus	sample_1	sample_2	status	value_1	value_2	ln(fold_change)	test_stat	p_value	q_value	significant
XLOC_020152	XLOC_020152	-	chr2:133024112-133029241	control	TIA1	OK	0	10871	1.79769e+307	1.79769e+307	0.000202816	0.00745008	yes
XLOC_040689	XLOC_040689	-	chrY:10024755-10024837	control	TIA1	OK	0	5535.89	1.79769e+307	1.79769e+307	0.0019913	0.046198	yes
XLOC_021802	XLOC_021802	-	chr2:133021962-133022054	control	TIA1	OK	0	3127.91	1.79769e+307	1.79769e+307	0.000258561	0.00900108	yes
XLOC_021801	XLOC_021801	-	chr2:-	control	TIA1	OK	0	3118.43	1.79769e+307	1.79769e+307	0.000676599	0.0195137	yes
XLOC_009183	XLOC_009183	-	chr12:	control	TIA1	OK	0	961.92	1.79769e+307	1.79769e+307	0.000569227	0.0168033	yes
XLOC_040693	XLOC_040693	-	chrY:	control	TIA1	OK	0	302.814	1.79769e+307	1.79769e+307	2.68118e-05	0.00132914	yes
XLOC_040694	XLOC_040694	-	chrY:-	control	TIA1	OK	0	53.8006	1.79769e+307	1.79769e+307	0.000468562	0.0145147	yes
XLOC_026598	XLOC_026598	-	chr3:	control	TIA1	OK	0	38.6521	1.79769e+307	1.79769e+307	0.000207618	0.00755834	yes
XLOC_027866	XLOC_027866	-	chr4:	control	TIA1	OK	0	38.641	1.79769e+307	1.79769e+307	0.000240744	0.00852643	yes
XLOC_025151	XLOC_025151	-	chr3:-	control	TIA1	OK	0	37.4359	1.79769e+307	1.79769e+307	2.23847e-14	4.17238e-12	yes
XLOC_021876	XLOC_021876	-	chr2:-	control	TIA1	OK	0	23.9033	1.79769e+307	1.79769e+307	0.00213317	0.0484554	yes
XLOC_026599	XLOC_026599	-	chr3:-	control	TIA1	OK	0	22.4323	1.79769e+307	1.79769e+307	0.000142173	0.00554729	yes
XLOC_026597	XLOC_026597	-	chr3:-	control	TIA1	OK	0	14.8712	1.79769e+307	1.79769e+307	1.12732e-07	9.72803e-06	yes
XLOC_026600	XLOC_026600	-	chr3:-	control	TIA1	OK	0	10.0453	1.79769e+307	1.79769e+307	9.78408e-06	0.000553114	yes
XLOC_027864	XLOC_027864	-	chr4:-	control	TIA1	OK	0	9.22934	1.79769e+307	1.79769e+307	0.00031162	0.0105116	yes
XLOC_021879	XLOC_021879	-	chr2:-	control	TIA1	OK	0	8.47418	1.79769e+307	1.79769e+307	0.000591359	0.0173311	yes
XLOC_032573	XLOC_032573	-	chr6:-	control	TIA1	OK	0	6.11176	1.79769e+307	1.79769e+307	3.14991e-14	5.77229e-12	yes
XLOC_026602	XLOC_026602	-	chr3:-	control	TIA1	OK	0	5.36021	1.79769e+307	1.79769e+307	1.36627e-05	0.000734209	yes
XLOC_032577	XLOC_032577	-	chr6:-	control	TIA1	OK	0	4.73749	1.79769e+307	1.79769e+307	2.61425e-10	3.42467e-08	yes
XLOC_026601	XLOC_026601	-	chr3:-	control	TIA1	OK	0	4.70297	1.79769e+307	1.79769e+307	1.12529e-07	9.73627e-06	yes
XLOC_002987	XLOC_002987	-	chr1:-	control	TIA1	OK	0	4.23505	1.79769e+307	1.79769e+307	0.00166212	0.04028	yes
XLOC_026605	XLOC_026605	-	chr3:163246926-163248569	control	TIA1	OK	0	3.98438	1.79769e+307	1.79769e+307	1.49828e-06	0.000103543	yes
XLOC_026603	XLOC_026603	-	chr3:163245247-163245969	control	TIA1	OK	0	3.97723	1.79769e+307	1.79769e+307	5.61196e-05	0.00253893	yes
XLOC_023609	XLOC_023609	-	chr21:9893233-9893954	control	TIA1	OK	0	3.94432	1.79769e+307	1.79769e+307	5.72468e-05	0.00258276	yes
XLOC_021992	XLOC_021992	-	chr2:196417190-196417668	control	TIA1	OK	0	3.39785	1.79769e+307	1.79769e+307	0.000792027	0.0222142	yes
XLOC_023611	XLOC_023611	-	chr21:9896543-9897145	control	TIA1	OK	0	3.12324	1.79769e+307	1.79769e+307	0.00031162	0.0105008	yes
XLOC_040647	XLOC_040647	-	chrY:13297623-13299035	control	TIA1	OK	0	3.02696	1.79769e+307	1.79769e+307	0.000205693	0.00751343	yes
XLOC_008199	XLOC_008199	-	chr12:73381526-73557107	control	TIA1	OK	0	2.8298	1.79769e+307	1.79769e+307	0.00120341	0.0314283	yes
XLOC_028397	XLOC_028397	-	chr5:23951487-24060615	control	TIA1	OK	0	2.75927	1.79769e+307	1.79769e+307	5.61196e-05	0.00254245	yes
XLOC_030122	XLOC_030122	-	chr5:132157832-132166590	control	TIA1	OK	0	2.41791	1.79769e+307	1.79769e+307	0.0012236	0.0317523	yes
XLOC_003646	XLOC_003646	-	chr1:224206364-224206865	control	TIA1	OK	0	2.27736	1.79769e+307	1.79769e+307	0.0019913	0.0459691	yes
XLOC_011740	XLOC_011740	-	chr14:77597612-77613204	control	TIA1	OK	0	2.16654	1.79769e+307	1.79769e+307	0.000444437	0.0139664	yes
XLOC_026604	XLOC_026604	-	chr3:163246025-163246860	control	TIA1	OK	0	2.12947	1.79769e+307	1.79769e+307	0.000240744	0.0085357	yes
XLOC_021877	XLOC_021877	-	chr2:162135506-162136315	control	TIA1	OK	0	2.11742	1.79769e+307	1.79769e+307	0.000282749	0.0096982	yes
XLOC_021878	XLOC_021878	-	chr2:162136385-162137371	control	TIA1	OK	0	2.03811	1.79769e+307	1.79769e+307	0.00013355	0.0052612	yes
XLOC_026607	XLOC_026607	-	chr3:163431132-163431746	control	TIA1	OK	0	1.84942	1.79769e+307	1.79769e+307	0.00139952	0.0349014	yes
XLOC_032575	XLOC_032575	-	chr6:166698614-166699388	control	TIA1	OK	0	1.84286	1.79769e+307	1.79769e+307	0.000526918	0.0158264	yes
XLOC_035268	XLOC_035268	-	chr7:80083231-80083804	control	TIA1	OK	0	1.82845	1.79769e+307	1.79769e+307	0.0019913	0.0461651	yes
XLOC_003876	XLOC_003876	-	chr1:247517339-247517951	control	TIA1	OK	0	1.65206	1.79769e+307	1.79769e+307	0.0019913	0.0461323	yes
XLOC_027670	XLOC_027670	-	chr4:1134872-1135706	control	TIA1	OK	0	1.59965	1.79769e+307	1.79769e+307	0.000591359	0.0173156	yes
XLOC_023239	XLOC_023239	-	chr20:50478190-50479128	control	TIA1	OK	0	1.54332	1.79769e+307	1.79769e+307	0.000416428	0.0132264	yes
XLOC_019001	XLOC_019001	-	chr19:562209-562882	control	TIA1	OK	0	1.52518	1.79769e+307	1.79769e+307	0.00166212	0.0403099	yes
XLOC_009408	XLOC_009408	-	chr12:73645883-73646529	control	TIA1	OK	0	1.5239	1.79769e+307	1.79769e+307	0.0019913	0.0460996	yes
XLOC_011479	XLOC_011479	-	chr14:48876551-48877197	control	TIA1	OK	0	1.5239	1.79769e+307	1.79769e+307	0.0019913	0.0460016	yes
XLOC_031566	XLOC_031566	-	chr6:166618692-166637178	control	TIA1	OK	0	1.45375	1.79769e+307	1.79769e+307	0.0010474	0.0278899	yes
XLOC_009425	XLOC_009425	-	chr12:73760734-73761452	control	TIA1	OK	0	1.30887	1.79769e+307	1.79769e+307	0.0019913	0.0460342	yes
XLOC_039573	XLOC_039573	ARHGEF9	chrX:62854847-63005426	control	TIA1	OK	0	0.109899	1.79769e+307	1.79769e+307	0.00106376	0.0282332	yes
XLOC_035354	XLOC_035354	COL1A2	chr7:94023872-94060544	control	TIA1	OK	0	42.607	1.79769e+307	1.79769e+307	1.10713e-05	0.000612091	yes
XLOC_015912	XLOC_015912	CPSF4L	chr17:71228603-71258019	control	TIA1	OK	0	0.0103687	1.79769e+307	1.79769e+307	2.439e-179	5.76505e-177	yes
XLOC_008813	XLOC_008813	DCN	chr12:91539034-91576806	control	TIA1	OK	0	2.03555	1.79769e+307	1.79769e+307	1.3665e-09	1.60917e-07	yes
XLOC_006528	XLOC_006528	DKFZP434K028	chr11:61520120-61556496	control	TIA1	OK	0	0.0460021	1.79769e+307	1.79769e+307	4.2329e-36	9.08374e-34	yes
XLOC_005673	XLOC_005673	DKFZp686K1684	chr11:31806245-31908587	control	TIA1	OK	0	0.0275452	1.79769e+307	1.79769e+307	4.15591e-48	9.0981e-46	yes
XLOC_033858	XLOC_033858	EPDR1	chr7:37960162-37991542	control	TIA1	OK	0	6.40903	1.79769e+307	1.79769e+307	1.26358e-09	1.50426e-07	yes
XLOC_017785	XLOC_017785	GAPDHS	chr19:36024313-36036460	control	TIA1	OK	0	0.244861	1.79769e+307	1.79769e+307	0.000169431	0.00643383	yes
XLOC_039015	XLOC_039015	GPR34	chrX:41374188-41782402	control	TIA1	OK	0	0.0144518	1.79769e+307	1.79769e+307	1.15586e-219	2.75204e-217	yes
XLOC_017818	XLOC_017818	HKR1	chr19:37825579-37855357	control	TIA1	OK	0	1.04306	1.79769e+307	1.79769e+307	1.74273e-05	0.000900888	yes
XLOC_034963	XLOC_034963	HOXA11-AS1	chr7:27230824-27231534	control	TIA1	OK	0	1.41282	1.79769e+307	1.79769e+307	0.00166212	0.0403399	yes
XLOC_015096	XLOC_015096	IMP5	chr17:43920721-44105699	control	TIA1	OK	0	0.0018444	1.79769e+307	1.79769e+307	8.13743e-52	1.79348e-49	yes
XLOC_004235	XLOC_004235	INA	chr10:105036904-105050108	control	TIA1	OK	0	1.08536	1.79769e+307	1.79769e+307	1.0775e-05	0.000599778	yes
XLOC_039595	XLOC_039595	INGX	chrX:70430034-70948962	control	TIA1	OK	0	0.029356	1.79769e+307	1.79769e+307	0	0	yes
XLOC_020251	XLOC_020251	ITGA4	chr2:182321618-182521834	control	TIA1	OK	0	6.02476e-06	1.79769e+307	1.79769e+307	2.86652e-07	2.28056e-05	yes
XLOC_027532	XLOC_027532	LOC100129858	chr4:141178437-141303710	control	TIA1	OK	0	7.24661e-05	1.79769e+307	1.79769e+307	7.43876e-151	1.73318e-148	yes
XLOC_026930	XLOC_026930	LPHN3	chr4:62362838-62938168	control	TIA1	OK	0	0.148139	1.79769e+307	1.79769e+307	0.000906049	0.0249404	yes
XLOC_019826	XLOC_019826	MIR4263	chr2:28004265-28561767	control	TIA1	OK	0	2.52453	1.79769e+307	1.79769e+307	9.05886e-93	2.06637e-90	yes
XLOC_015901	XLOC_015901	MIR635	chr17:66255322-66453653	control	TIA1	OK	0	12.4189	1.79769e+307	1.79769e+307	3.87393e-153	9.0909e-151	yes
XLOC_006195	XLOC_006195	NCRNA00167	chr11:129769600-129875381	control	TIA1	OK	0	0.0124301	1.79769e+307	1.79769e+307	2.04487e-88	4.63205e-86	yes
XLOC_000946	XLOC_000946	NR5A2	chr1:199996769-200146550	control	TIA1	OK	0	0.139459	1.79769e+307	1.79769e+307	0.000581436	0.017071	yes
XLOC_030867	XLOC_030867	PLN	chr6:118781934-119031238	control	TIA1	OK	0	0.00418809	1.79769e+307	1.79769e+307	3.69944e-39	7.99153e-37	yes
XLOC_034681	XLOC_034681	RNF148	chr7:121958477-122526813	control	TIA1	OK	0	0.0294203	1.79769e+307	1.79769e+307	1.43989e-107	3.3076e-105	yes
XLOC_020971	XLOC_020971	SLC40A1	chr2:190425315-190445537	control	TIA1	OK	0	0.411151	1.79769e+307	1.79769e+307	0.000263393	0.00913032	yes
XLOC_013964	XLOC_013964	SNORA50	chr16:58549382-58663750	control	TIA1	OK	0	5.21843	1.79769e+307	1.79769e+307	0	0	yes
XLOC_017572	XLOC_017572	SNORD105B	chr19:10216898-10230599	control	TIA1	OK	0	63.3829	1.79769e+307	1.79769e+307	0	0	yes
XLOC_011959	XLOC_011959	SNORD116-3	chr15:25298933-25367623	control	TIA1	OK	0	61.7369	1.79769e+307	1.79769e+307	1.87441e-225	4.52898e-223	yes
XLOC_011954	XLOC_011954	SNORD116-3	chr15:25298933-25367623	control	TIA1	OK	0	57.3336	1.79769e+307	1.79769e+307	1.87441e-225	4.49568e-223	yes
XLOC_030231	XLOC_030231	SPINK13	chr5:147645896-147665806	control	TIA1	OK	0	21.3325	1.79769e+307	1.79769e+307	0.00172613	0.0414615	yes
XLOC_030236	XLOC_030236	SPINK13	chr5:147645896-147665806	control	TIA1	OK	0	19.7273	1.79769e+307	1.79769e+307	0.000941652	0.0255965	yes
XLOC_030230	XLOC_030230	SPINK13	chr5:147645896-147665806	control	TIA1	OK	0	14.0678	1.79769e+307	1.79769e+307	0.000437819	0.0138116	yes
XLOC_030233	XLOC_030233	SPINK13	chr5:147645896-147665806	control	TIA1	OK	0	9.89966	1.79769e+307	1.79769e+307	0.000210551	0.00764807	yes
XLOC_030229	XLOC_030229	SPINK13	chr5:147645896-147665806	control	TIA1	OK	0	5.28044	1.79769e+307	1.79769e+307	1.66873e-05	0.000869525	yes
XLOC_030228	XLOC_030228	SPINK13	chr5:147645896-147665806	control	TIA1	OK	0	4.47223	1.79769e+307	1.79769e+307	2.66869e-06	0.000173407	yes
XLOC_028707	XLOC_028707	SPINK6	chr5:147582356-147594700	control	TIA1	OK	0	6.92359	1.79769e+307	1.79769e+307	1.86506e-07	1.5599e-05	yes
XLOC_003061	XLOC_003061	TAF13	chr1:109605871-109618631	control	TIA1	OK	0	3.07469	1.79769e+307	1.79769e+307	0.000245357	0.00865223	yes
XLOC_008502	XLOC_008502	TAS2R43	chr12:10998447-11326461	control	TIA1	OK	0	0.0257447	1.79769e+307	1.79769e+307	1.17334e-144	2.71442e-142	yes
XLOC_008198	XLOC_008198	TRHDE	chr12:72647286-73059422	control	TIA1	OK	0	0.234636	1.79769e+307	1.79769e+307	0.000291418	0.00990183	yes
XLOC_018728	XLOC_018728	ZNF229	chr19:44930425-44952665	control	TIA1	OK	0	0.193076	1.79769e+307	1.79769e+307	0.000792027	0.0222333	yes
XLOC_017603	XLOC_017603	ZNF69	chr19:11976843-12061672	control	TIA1	OK	0	0.0285308	1.79769e+307	1.79769e+307	2.31884e-52	5.14547e-50	yes
XLOC_028708	XLOC_028708	-	chr5:147617876-147645841	control	TIA1	OK	0.0218682	17.0709	6.6601	-12.9243	0	0	yes
XLOC_018413	XLOC_018413	KEAP1	chr19:10596795-10614054	control	TIA1	OK	0.0201499	10.6772	6.27266	-6.2226	4.88988e-10	6.13473e-08	yes
XLOC_034018	XLOC_034018	COL1A2	chr7:94023872-94060544	control	TIA1	OK	0.0734166	33.3709	6.11929	-13.6528	0	0	yes
XLOC_028709	XLOC_028709	SPINK13	chr5:147645896-147665806	control	TIA1	OK	0.0502123	14.11	5.63838	-12.0358	0	0	yes
XLOC_019591	XLOC_019591	-	chr19:53205987-53238307	control	TIA1	OK	0.00302362	0.799498	5.57753	-14.9429	0	0	yes
XLOC_007231	XLOC_007231	FAM111A	chr11:58910317-58922511	control	TIA1	OK	0.00213995	0.562453	5.57152	-10.6081	0	0	yes
XLOC_010829	XLOC_010829	LOC400236	chr14:89622515-90085494	control	TIA1	OK	0.00865589	1.71766	5.29048	-22.1673	0	0	yes
XLOC_026893	XLOC_026893	UCHL1	chr4:41258897-41270446	control	TIA1	OK	0.0521145	7.56239	4.9775	-4.87503	1.08794e-06	7.73148e-05	yes
XLOC_019592	XLOC_019592	-	chr19:53205987-53238307	control	TIA1	OK	0.00884	1.22641	4.93256	-11.9684	0	0	yes
XLOC_032572	XLOC_032572	-	chr6:166687025-166688882	control	TIA1	OK	0.0289527	3.29022	4.73305	-4.62637	3.72131e-06	0.000232095	yes
XLOC_014474	XLOC_014474	NDRG4	chr16:58497548-58547569	control	TIA1	OK	0.0176277	1.63099	4.52747	-11.6604	0	0	yes
XLOC_008470	XLOC_008470	PZP	chr12:9301435-9360966	control	TIA1	OK	0.0108469	0.993465	4.51732	-4.32895	1.49819e-05	0.000795921	yes
XLOC_007232	XLOC_007232	FAM111A	chr11:58910317-58922511	control	TIA1	OK	0.0146172	1.28906	4.47947	-10.0852	0	0	yes
XLOC_019687	XLOC_019687	ZNF211	chr19:58144534-58154147	control	TIA1	OK	0.0300835	2.50014	4.42013	-10.7179	0	0	yes
XLOC_030460	XLOC_030460	RNF182	chr6:13924676-13980415	control	TIA1	OK	0.263223	21.5981	4.40736	-11.9663	0	0	yes
XLOC_019590	XLOC_019590	-	chr19:53205987-53238307	control	TIA1	OK	0.0118258	0.963163	4.39994	-10.6922	0	0	yes
XLOC_040369	XLOC_040369	ALG13	chrX:110924338-111003886	control	TIA1	OK	0.000921472	0.0732175	4.37522	-76.3321	0	0	yes
XLOC_023610	XLOC_023610	-	chr21:9894024-9895472	control	TIA1	OK	0.0385004	2.79342	4.28435	-4.17233	3.01507e-05	0.00147449	yes
XLOC_011184	XLOC_011184	KCNH5	chr14:63173944-63568584	control	TIA1	OK	0.0155773	1.12683	4.28135	-4.20274	2.63701e-05	0.00131323	yes
XLOC_022075	XLOC_022075	PIKFYVE	chr2:209130977-209223475	control	TIA1	OK	1.71647	119.804	4.24559	-11.0501	0	0	yes
XLOC_020862	XLOC_020862	ANKRD30BL	chr2:132905163-133015542	control	TIA1	OK	80.4051	5520.32	4.22911	-7.6248	2.44249e-14	4.5268e-12	yes
XLOC_027151	XLOC_027151	RXFP1	chr4:159443046-159573263	control	TIA1	OK	0.0268354	1.79947	4.20552	-3.99212	6.54859e-05	0.00286339	yes
XLOC_020590	XLOC_020590	LOC728819	chr2:43864438-43995126	control	TIA1	OK	0.0435374	2.90257	4.19973	-16.3585	0	0	yes
XLOC_021880	XLOC_021880	-	chr2:162138013-162139182	control	TIA1	OK	0.0496749	3.16995	4.15597	-4.04256	5.28714e-05	0.00242221	yes
XLOC_011785	XLOC_011785	-	chr14:89622515-90085494	control	TIA1	OK	0.00656369	0.397619	4.10394	-16.5136	0	0	yes
XLOC_026990	XLOC_026990	FRAS1	chr4:78978678-79465423	control	TIA1	OK	0.0182639	1.06997	4.07046	-8.20196	2.22045e-16	4.7339e-14	yes
XLOC_021991	XLOC_021991	-	chr2:196415555-196417097	control	TIA1	OK	0.035788	1.90836	3.97639	-3.86069	0.000113069	0.00457591	yes
XLOC_010242	XLOC_010242	-	chr13:36742344-36871992	control	TIA1	OK	0.00709663	0.374178	3.96511	-8.88213	0	0	yes
XLOC_007175	XLOC_007175	-	chr11:45950869-46142985	control	TIA1	OK	0.124789	6.32108	3.92502	-9.60755	0	0	yes
XLOC_021620	XLOC_021620	TGFBRAP1	chr2:105880856-105946148	control	TIA1	OK	0.0310164	1.52357	3.89429	-12.4266	0	0	yes
XLOC_030235	XLOC_030235	SPINK13	chr5:147645896-147665806	control	TIA1	OK	0.139122	6.55761	3.85303	-5.05637	4.27322e-07	3.29523e-05	yes
XLOC_008986	XLOC_008986	ZNF84	chr12:133613877-133639885	control	TIA1	OK	0.0182872	0.826978	3.81157	-3.8546	0.00011592	0.00467971	yes
XLOC_024875	XLOC_024875	CACNA1D	chr3:53529030-53847071	control	TIA1	OK	0.103715	4.52505	3.77574	-5.1441	2.688e-07	2.16493e-05	yes
XLOC_005134	XLOC_005134	-	chr10:62629196-62761391	control	TIA1	OK	0.0159879	0.697385	3.77551	-11.3558	0	0	yes
XLOC_034679	XLOC_034679	CADPS2	chr7:121958477-122526813	control	TIA1	OK	0.0824922	3.46696	3.73833	-8.87556	0	0	yes
XLOC_030234	XLOC_030234	SPINK13	chr5:147645896-147665806	control	TIA1	OK	0.215905	8.94137	3.7236	-4.70147	2.58292e-06	0.000169181	yes
XLOC_032180	XLOC_032180	-	chr6:108188959-108279482	control	TIA1	OK	0.291979	11.5682	3.67933	-9.62598	0	0	yes
XLOC_011248	XLOC_011248	ZDHHC22	chr14:77597612-77613204	control	TIA1	OK	0.0913781	3.52543	3.65275	-6.63325	3.28371e-11	4.82483e-09	yes
XLOC_028705	XLOC_028705	SPINK5	chr5:147443534-147517098	control	TIA1	OK	0.758783	29.1081	3.64706	-16.8505	0	0	yes
XLOC_014413	XLOC_014413	-	chr16:33960370-33960495	control	TIA1	OK	15.2269	559.055	3.60318	-3.48022	0.000501007	0.0152732	yes
XLOC_025023	XLOC_025023	MYLK	chr3:123304429-123603149	control	TIA1	OK	0.0508389	1.85845	3.59884	-7.64758	2.04281e-14	3.8517e-12	yes
XLOC_027712	XLOC_027712	DOK7	chr4:3465032-3496209	control	TIA1	OK	0.0865763	3.14092	3.59125	-9.6986	0	0	yes
XLOC_014486	XLOC_014486	CMTM1	chr16:66600293-66613038	control	TIA1	OK	0.0475298	1.71603	3.58641	-11.9183	0	0	yes
XLOC_028609	XLOC_028609	CHSY3	chr5:129240394-129522327	control	TIA1	OK	0.0699693	2.44658	3.55439	-6.61741	3.65559e-11	5.34716e-09	yes
XLOC_016492	XLOC_016492	-	chr17:45195122-45266665	control	TIA1	OK	114.319	3864.39	3.52056	-3.71076	0.000206635	0.00753941	yes
XLOC_014485	XLOC_014485	CMTM1	chr16:66600293-66613038	control	TIA1	OK	0.047067	1.56314	3.50288	-3.85483	0.000115811	0.0046811	yes
XLOC_012944	XLOC_012944	-	chr15:62144589-62352664	control	TIA1	OK	0.0112026	0.362448	3.47674	-8.46523	0	0	yes
XLOC_018198	XLOC_018198	ZNF71	chr19:57106663-57135544	control	TIA1	OK	0.0163571	0.529055	3.47643	-3.35077	0.000805866	0.0225249	yes
XLOC_002983	XLOC_002983	-	chr1:98505464-98506794	control	TIA1	OK	0.0425485	1.339	3.44903	-3.32262	0.000891776	0.0246307	yes
XLOC_009221	XLOC_009221	-	chr12:49159974-49182820	control	TIA1	OK	0.0756819	2.36213	3.44078	-8.82373	0	0	yes
XLOC_031206	XLOC_031206	SYNGAP1	chr6:33387846-33425320	control	TIA1	OK	0.0469669	1.37361	3.37575	-4.19102	2.77705e-05	0.00136629	yes
XLOC_004034	XLOC_004034	PRKG1	chr10:52750944-54055363	control	TIA1	OK	0.0560637	1.59238	3.3465	-5.96282	2.47915e-09	2.76943e-07	yes
XLOC_002981	XLOC_002981	-	chr1:98501789-98502721	control	TIA1	OK	0.0659299	1.84427	3.33125	-3.20244	0.00136269	0.034377	yes
XLOC_009409	XLOC_009409	-	chr12:73646582-73647789	control	TIA1	OK	0.0477858	1.33672	3.33125	-3.20244	0.00136269	0.0344036	yes
XLOC_008200	XLOC_008200	-	chr12:73733591-73759013	control	TIA1	OK	0.094731	2.46361	3.25834	-5.96577	2.4348e-09	2.72924e-07	yes
XLOC_017049	XLOC_017049	ZNF521	chr18:22641887-22932214	control	TIA1	OK	0.020477	0.52484	3.24379	-4.29681	1.73271e-05	0.000898559	yes
XLOC_029102	XLOC_029102	FBN2	chr5:127593600-127873920	control	TIA1	OK	0.959364	22.8504	3.17045	-13.7334	0	0	yes
XLOC_026815	XLOC_026815	S100P	chr4:6695565-6698897	control	TIA1	OK	1.42178	33.8337	3.16955	-6.98591	2.83018e-12	4.57018e-10	yes
XLOC_035874	XLOC_035874	UNC5D	chr8:35092974-35652181	control	TIA1	OK	0.0463027	1.09264	3.16115	-6.38037	1.76657e-10	2.35199e-08	yes
XLOC_027147	XLOC_027147	GLRB	chr4:157997276-158093242	control	TIA1	OK	0.0336196	0.785921	3.15175	-4.26909	1.96275e-05	0.00100507	yes
XLOC_023327	XLOC_023327	MIR3687	chr21:9740400-9892865	control	TIA1	OK	0.12665	2.79343	3.0936	-7.04287	1.88316e-12	3.07134e-10	yes
XLOC_022909	XLOC_022909	-	chr20:3907588-3996216	control	TIA1	OK	0.12159	2.64993	3.08163	-5.19756	2.01917e-07	1.68019e-05	yes
XLOC_038466	XLOC_038466	NXNL2	chr9:91150015-91190761	control	TIA1	OK	0.124813	2.71541	3.07988	-6.51413	7.311e-11	1.03237e-08	yes
XLOC_034008	XLOC_034008	CDK14	chr7:90338711-90839904	control	TIA1	OK	0.0603769	1.31069	3.0777	-5.94766	2.72005e-09	2.99748e-07	yes
XLOC_021804	XLOC_021804	-	chr2:133023066-133023786	control	TIA1	OK	1.28947	27.0802	3.04457	-7.58855	3.24185e-14	5.90759e-12	yes
XLOC_009235	XLOC_009235	-	chr12:49976583-49999433	control	TIA1	OK	0.0915974	1.82275	2.9907	-7.64523	2.08722e-14	3.91282e-12	yes
XLOC_011131	XLOC_011131	-	chr14:49026572-49274672	control	TIA1	OK	0.165784	3.29244	2.9887	-3.865	0.000111089	0.00451821	yes
XLOC_035371	XLOC_035371	-	chr7:98972103-99063932	control	TIA1	OK	0.0412432	0.80826	2.9754	-7.93532	1.9984e-15	3.99913e-13	yes
XLOC_037963	XLOC_037963	C5	chr9:123714599-123812554	control	TIA1	OK	0.717587	13.9028	2.96395	-10.7669	0	0	yes
XLOC_014457	XLOC_014457	SLC12A3	chr16:56899079-56949769	control	TIA1	OK	0.716332	13.4539	2.93288	-7.84244	4.44089e-15	8.72635e-13	yes
XLOC_016491	XLOC_016491	-	chr17:45195122-45266665	control	TIA1	OK	3.19216	59.8538	2.93121	-6.11729	9.51804e-10	1.15416e-07	yes
XLOC_035966	XLOC_035966	ZFHX4	chr8:77523113-77779521	control	TIA1	OK	0.0138909	0.255578	2.9123	-5.2805	1.28831e-07	1.10009e-05	yes
XLOC_002986	XLOC_002986	MIR137	chr1:98508690-98511051	control	TIA1	OK	0.155232	2.71396	2.86124	-5.75961	8.4307e-09	8.67511e-07	yes
XLOC_033993	XLOC_033993	-	chr7:80086636-80142501	control	TIA1	OK	0.157117	2.74591	2.86088	-3.15376	0.00161183	0.039324	yes
XLOC_001377	XLOC_001377	TMEM200B	chr1:29213602-29450421	control	TIA1	OK	0.181482	3.14062	2.85102	-6.38329	1.7332e-10	2.31702e-08	yes
XLOC_015903	XLOC_015903	ABCA8	chr17:66863430-66951533	control	TIA1	OK	0.13038	2.14678	2.80127	-5.69404	1.24069e-08	1.23385e-06	yes
XLOC_039182	XLOC_039182	KLHL4	chrX:86772714-86925050	control	TIA1	OK	0.107996	1.77603	2.80004	-4.69105	2.71811e-06	0.000176267	yes
XLOC_013624	XLOC_013624	WFDC1	chr16:84328268-84363450	control	TIA1	OK	3.7149	60.2717	2.78651	-13.0376	0	0	yes
XLOC_026686	XLOC_026686	-	chr3:185361526-185542827	control	TIA1	OK	0.064523	1.03063	2.7709	-7.44997	9.32587e-14	1.64433e-11	yes
XLOC_009421	XLOC_009421	-	chr12:73663729-73664938	control	TIA1	OK	0.0953808	1.50081	2.75588	-3.62635	0.000287459	0.00982874	yes
XLOC_031658	XLOC_031658	SIRT5	chr6:13574791-13614816	control	TIA1	OK	0.231362	3.63197	2.75355	-6.30026	2.97139e-10	3.83097e-08	yes
XLOC_009823	XLOC_009823	FREM2	chr13:39261172-39461267	control	TIA1	OK	0.0149649	0.232855	2.74471	-4.98803	6.09979e-07	4.54267e-05	yes
XLOC_006771	XLOC_006771	GUCY1A2	chr11:106557909-106889171	control	TIA1	OK	0.0283141	0.436751	2.736	-3.26771	0.00108423	0.0287299	yes
XLOC_014411	XLOC_014411	-	chr16:33958768-33959099	control	TIA1	OK	2.67773	39.5703	2.69311	-5.39378	6.89909e-08	6.14868e-06	yes
XLOC_035671	XLOC_035671	-	chr7:148766724-148787869	control	TIA1	OK	0.100968	1.48615	2.68914	-7.05576	1.71663e-12	2.8138e-10	yes
XLOC_020527	XLOC_020527	GPR113	chr2:26531040-26618759	control	TIA1	OK	0.0818937	1.19101	2.67713	-5.14795	2.6335e-07	2.12629e-05	yes
XLOC_004418	XLOC_004418	MKX	chr10:27961800-28034792	control	TIA1	OK	0.40227	5.78642	2.66615	-8.73177	0	0	yes
XLOC_033745	XLOC_033745	GPER	chr7:1036622-1177965	control	TIA1	OK	0.0867786	1.24346	2.66229	-4.84354	1.27548e-06	8.94727e-05	yes
XLOC_038217	XLOC_038217	-	chr9:21925761-21934713	control	TIA1	OK	0.0858581	1.22837	2.66075	-7.24898	4.19886e-13	7.05993e-11	yes
XLOC_003193	XLOC_003193	-	chr1:144851423-145076186	control	TIA1	OK	0.132256	1.89086	2.66005	-7.1603	8.05134e-13	1.33313e-10	yes
XLOC_008812	XLOC_008812	LUM	chr12:91497231-91505542	control	TIA1	OK	3.10287	44.2954	2.65856	-10.5376	0	0	yes
XLOC_014459	XLOC_014459	SLC12A3	chr16:56899079-56949769	control	TIA1	OK	2.00978	28.0871	2.63729	-6.42878	1.2863e-10	1.77788e-08	yes
XLOC_014412	XLOC_014412	-	chr16:33959173-33959726	control	TIA1	OK	1.63657	22.7288	2.63103	-6.11752	9.5045e-10	1.15682e-07	yes
XLOC_012643	XLOC_012643	HDGFRP3	chr15:83806254-83876321	control	TIA1	OK	0.112761	1.56394	2.62969	-4.20714	2.58628e-05	0.00128994	yes
XLOC_034467	XLOC_034467	-	chr7:54874199-54879803	control	TIA1	OK	0.58678	8.12157	2.62763	-5.00592	5.55951e-07	4.18812e-05	yes
XLOC_035250	XLOC_035250	ZP3	chr7:76018645-76071388	control	TIA1	OK	0.0516324	0.701682	2.60933	-6.39614	1.5935e-10	2.15678e-08	yes
XLOC_019809	XLOC_019809	KHK	chr2:27309610-27341995	control	TIA1	OK	0.0618127	0.839061	2.60817	-4.02346	5.73504e-05	0.00257319	yes
XLOC_023671	XLOC_023671	-	chr21:25604054-25619822	control	TIA1	OK	0.140017	1.89215	2.60371	-3.21649	0.00129767	0.033199	yes
XLOC_040690	XLOC_040690	-	chrY:10025054-10025320	control	TIA1	OK	11.554	156.036	2.60305	-6.66766	2.59923e-11	3.87143e-09	yes
XLOC_023257	XLOC_023257	-	chr20:56806446-56884495	control	TIA1	OK	0.0849171	1.14082	2.59783	-6.24131	4.33933e-10	5.50758e-08	yes
XLOC_009413	XLOC_009413	-	chr12:73652326-73653981	control	TIA1	OK	0.131975	1.75936	2.59009	-4.64569	3.38941e-06	0.000214262	yes
XLOC_023723	XLOC_023723	SH3BGR	chr21:40817796-40887433	control	TIA1	OK	712.226	9414.48	2.58161	-4.5601	5.11284e-06	0.000308844	yes
XLOC_027536	XLOC_027536	RNF150	chr4:141782345-142054616	control	TIA1	OK	0.271426	3.57262	2.57737	-8.8815	0	0	yes
XLOC_025474	XLOC_025474	ESRG	chr3:54156692-55108584	control	TIA1	OK	0.000708904	0.00931212	2.57535	-15.5494	0	0	yes
XLOC_017157	XLOC_017157	-	chr18:1268311-1359998	control	TIA1	OK	0.0769571	0.995616	2.56011	-6.17294	6.70325e-10	8.31382e-08	yes
XLOC_003300	XLOC_003300	-	chr1:155158299-155163393	control	TIA1	OK	0.263924	3.40902	2.55852	-6.81558	9.38827e-12	1.44451e-09	yes
XLOC_009424	XLOC_009424	-	chr12:73759066-73760640	control	TIA1	OK	0.104849	1.34428	2.55109	-4.01461	5.9543e-05	0.0026425	yes
XLOC_003824	XLOC_003824	-	chr1:246948374-246950053	control	TIA1	OK	0.0973667	1.24834	2.55109	-4.01461	5.9543e-05	0.00263891	yes
XLOC_026948	XLOC_026948	ODAM	chr4:71062243-71070293	control	TIA1	OK	0.202264	2.57308	2.54329	-4.14689	3.37018e-05	0.00162621	yes
XLOC_014805	XLOC_014805	AMAC1L3	chr17:7362684-7387568	control	TIA1	OK	0.0206771	0.262892	2.54271	-5.74786	9.03788e-09	9.18401e-07	yes
XLOC_016023	XLOC_016023	SECTM1	chr17:80278899-80291921	control	TIA1	OK	0.118592	1.49149	2.53184	-4.56262	5.05188e-06	0.000306296	yes
XLOC_009412	XLOC_009412	-	chr12:73650989-73652241	control	TIA1	OK	0.13718	1.71882	2.5281	-3.97484	7.04256e-05	0.00304266	yes
XLOC_005004	XLOC_005004	ZEB1	chr10:31608100-31818742	control	TIA1	OK	71.3554	892.446	2.52629	-3.4102	0.000649152	0.0188052	yes
XLOC_038398	XLOC_038398	-	chr9:76274365-76594019	control	TIA1	OK	0.0782063	0.955059	2.50242	-3.11429	0.00184391	0.0435214	yes
XLOC_021805	XLOC_021805	-	chr2:133024112-133029241	control	TIA1	OK	301.164	3589.19	2.47803	-4.94674	7.5465e-07	5.47021e-05	yes
XLOC_037713	XLOC_037713	-	chr9:33541209-33578747	control	TIA1	OK	0.0607504	0.719513	2.4718	-4.33962	1.42727e-05	0.000763213	yes
XLOC_008552	XLOC_008552	BHLHE41	chr12:26272958-26278010	control	TIA1	OK	0.0533637	0.629756	2.4682	-4.40463	1.05967e-05	0.000590861	yes
XLOC_024513	XLOC_024513	-	chr22:30636441-30653412	control	TIA1	OK	0.185031	2.18338	2.4681	-6.39067	1.65161e-10	2.22619e-08	yes
XLOC_035274	XLOC_035274	-	chr7:80171146-80172731	control	TIA1	OK	0.104012	1.21231	2.45578	-3.84986	0.000118184	0.00474759	yes
XLOC_027497	XLOC_027497	NDST4	chr4:115746670-116035032	control	TIA1	OK	0.550204	6.40544	2.45461	-9.28418	0	0	yes
XLOC_006206	XLOC_006206	GLB1L2	chr11:134201767-134246218	control	TIA1	OK	0.339568	3.90237	2.44167	-7.44987	9.34808e-14	1.63938e-11	yes
XLOC_035222	XLOC_035222	-	chr7:66165808-66181568	control	TIA1	OK	0.361329	4.13611	2.43772	-6.15069	7.71446e-10	9.49577e-08	yes
XLOC_040161	XLOC_040161	-	chrX:64627915-64628444	control	TIA1	OK	0.4459	5.00229	2.41756	-3.78363	0.000154558	0.00594521	yes
XLOC_025283	XLOC_025283	HRH1	chr3:11178778-11304939	control	TIA1	OK	0.110386	1.23058	2.41126	-3.07524	0.0021033	0.0478768	yes
XLOC_009410	XLOC_009410	-	chr12:73647857-73650165	control	TIA1	OK	0.159149	1.76884	2.40824	-4.77906	1.76117e-06	0.000119932	yes
XLOC_020912	XLOC_020912	GALNT3	chr2:166604312-166650803	control	TIA1	OK	0.0468257	0.518488	2.40449	-3.76165	0.000168793	0.00642457	yes
XLOC_005078	XLOC_005078	LOC728643	chr10:47096453-47174122	control	TIA1	OK	2.41108	26.3754	2.39235	-5.43523	5.47262e-08	5.05698e-06	yes
XLOC_021799	XLOC_021799	-	chr2:133017067-133017405	control	TIA1	OK	1.08935	11.9033	2.39124	-3.73725	0.000186044	0.0069834	yes
XLOC_034295	XLOC_034295	-	chr7:158767170-158769746	control	TIA1	OK	0.437534	4.78096	2.39124	-3.10474	0.00190445	0.0445314	yes
XLOC_007236	XLOC_007236	DAK	chr11:61066918-61136975	control	TIA1	OK	0.101977	1.09963	2.37798	-6.22957	4.67729e-10	5.91351e-08	yes
XLOC_033789	XLOC_033789	SCIN	chr7:12610202-12693228	control	TIA1	OK	0.490037	5.27657	2.37655	-8.02417	1.11022e-15	2.27763e-13	yes
XLOC_034253	XLOC_034253	ZNF862	chr7:149535500-149564568	control	TIA1	OK	0.0216841	0.233184	2.37525	-3.80515	0.000141721	0.00553628	yes
XLOC_038396	XLOC_038396	-	chr9:76274365-76594019	control	TIA1	OK	0.164024	1.74806	2.36624	-5.73644	9.669e-09	9.73435e-07	yes
XLOC_007703	XLOC_007703	BCO2	chr11:112046207-112089649	control	TIA1	OK	2.336	24.1451	2.33564	-4.96112	7.00875e-07	5.12597e-05	yes
XLOC_035349	XLOC_035349	-	chr7:93514634-93520065	control	TIA1	OK	0.555155	5.69514	2.32812	-4.88582	1.02998e-06	7.33557e-05	yes
XLOC_015414	XLOC_015414	ALOX12	chr17:6899186-6915665	control	TIA1	OK	0.163077	1.65398	2.31672	-3.54317	0.000395342	0.012618	yes
XLOC_031453	XLOC_031453	MAN1A1	chr6:119498399-119670926	control	TIA1	OK	0.484647	4.87446	2.30834	-8.61061	0	0	yes
XLOC_021798	XLOC_021798	-	chr2:133016747-133016947	control	TIA1	OK	5.70434	57.3451	2.30786	-3.59283	0.000327112	0.0109101	yes
XLOC_028021	XLOC_028021	-	chr4:89181375-89205888	control	TIA1	OK	0.212227	2.09388	2.28912	-3.62311	0.000291082	0.00990075	yes
XLOC_026685	XLOC_026685	-	chr3:185361526-185542827	control	TIA1	OK	0.12812	1.2623	2.28773	-3.96354	7.38455e-05	0.00316526	yes
XLOC_004506	XLOC_004506	SLC16A9	chr10:61410521-61469649	control	TIA1	OK	0.129037	1.26124	2.27975	-5.83277	5.45134e-09	5.73604e-07	yes
XLOC_002227	XLOC_002227	GREM2	chr1:240652872-240775462	control	TIA1	OK	0.160992	1.5605	2.27141	-5.42667	5.74154e-08	5.29049e-06	yes
XLOC_033994	XLOC_033994	CD36	chr7:80231503-80308593	control	TIA1	OK	3.3006	31.95	2.27007	-14.2733	0	0	yes
XLOC_035875	XLOC_035875	KCNU1	chr8:36641841-36793643	control	TIA1	OK	0.151985	1.46276	2.2643	-4.77698	1.77943e-06	0.000120924	yes
XLOC_020698	XLOC_020698	POLE4	chr2:75155358-75196882	control	TIA1	OK	0.181465	1.72737	2.25329	-4.81371	1.48157e-06	0.000102606	yes
XLOC_040706	XLOC_040706	-	chrY:13299618-13300505	control	TIA1	OK	0.246042	2.33516	2.25033	-3.74552	0.000180023	0.00678079	yes
XLOC_003574	XLOC_003574	TRAF5	chr1:211499832-211548340	control	TIA1	OK	0.188373	1.77909	2.24543	-4.4597	8.20762e-06	0.000473849	yes
XLOC_034673	XLOC_034673	ASZ1	chr7:117003275-117067577	control	TIA1	OK	0.20416	1.919	2.24066	-4.40473	1.05917e-05	0.000591596	yes
XLOC_021803	XLOC_021803	-	chr2:133022654-133022856	control	TIA1	OK	18.3096	166.458	2.20732	-4.79681	1.6121e-06	0.000110473	yes
XLOC_029487	XLOC_029487	-	chr5:24320750-24322158	control	TIA1	OK	0.318268	2.88651	2.20491	-4.50531	6.6276e-06	0.000388125	yes
XLOC_019509	XLOC_019509	FKRP	chr19:47222767-47261832	control	TIA1	OK	0.0964628	0.871558	2.20112	-5.41063	6.28043e-08	5.6906e-06	yes
XLOC_027524	XLOC_027524	PABPC4L	chr4:135117488-135122988	control	TIA1	OK	0.413308	3.66974	2.18368	-8.2814	2.22045e-16	4.70316e-14	yes
XLOC_034536	XLOC_034536	GNAT3	chr7:80086636-80142501	control	TIA1	OK	0.618958	5.46667	2.17839	-5.85715	4.70867e-09	4.98675e-07	yes
XLOC_018991	XLOC_018991	ZNF446	chr19:58987706-58993182	control	TIA1	OK	0.0629958	0.553902	2.17392	-3.98642	6.70785e-05	0.00292128	yes
XLOC_024548	XLOC_024548	GGA1	chr22:38004480-38029571	control	TIA1	OK	0.0473072	0.415892	2.17376	-3.98584	6.72431e-05	0.00292454	yes
XLOC_009222	XLOC_009222	-	chr12:49159974-49182820	control	TIA1	OK	0.203854	1.77442	2.16383	-3.55873	0.000372649	0.012095	yes
XLOC_030866	XLOC_030866	BRD7P3	chr6:118781934-119031238	control	TIA1	OK	0.0120085	0.103517	2.15412	-4.42462	9.66125e-06	0.000547118	yes
XLOC_023079	XLOC_023079	TGIF2-C20ORF24	chr20:35201875-35274558	control	TIA1	OK	0.062689	0.539508	2.15247	-4.3494	1.3651e-05	0.000734787	yes
XLOC_000943	XLOC_000943	LHX9	chr1:197881630-197901113	control	TIA1	OK	0.164394	1.39778	2.14038	-3.51366	0.000441973	0.0139158	yes
XLOC_027436	XLOC_027436	HERC3	chr4:89513620-89629784	control	TIA1	OK	0.324842	2.75662	2.13842	-4.55871	5.14692e-06	0.000310328	yes
XLOC_006194	XLOC_006194	PRDM10	chr11:129769600-129875381	control	TIA1	OK	0.142944	1.20802	2.13429	-4.40933	1.0369e-05	0.000582146	yes
XLOC_021809	XLOC_021809	-	chr2:133038954-133039074	control	TIA1	OK	369.681	3107.32	2.12888	-5.5559	2.76179e-08	2.61122e-06	yes
XLOC_008632	XLOC_008632	-	chr12:50353313-50359461	control	TIA1	OK	0.504392	4.23906	2.12874	-3.41268	0.000643263	0.0186678	yes
XLOC_024919	XLOC_024919	EPHA3	chr3:89156673-89531284	control	TIA1	OK	0.670556	5.59257	2.12109	-7.69805	1.37668e-14	2.6108e-12	yes
XLOC_023149	XLOC_023149	KCNK15	chr20:43374487-43438912	control	TIA1	OK	0.122901	1.00435	2.10072	-3.19712	0.00138805	0.0347481	yes
XLOC_040701	XLOC_040701	-	chrY:10031964-10032058	control	TIA1	OK	285.149	2326.49	2.0991	-3.23543	0.0012146	0.031594	yes
XLOC_035743	XLOC_035743	-	chr7:158770038-158772213	control	TIA1	OK	0.145636	1.18822	2.0991	-3.92262	8.75919e-05	0.00367244	yes
XLOC_003819	XLOC_003819	-	chr1:246935343-246936663	control	TIA1	OK	0.171724	1.38856	2.09014	-3.65842	0.000253774	0.00887229	yes
XLOC_001580	XLOC_001580	NEGR1	chr1:71868624-72748399	control	TIA1	OK	1.77597	14.3005	2.08595	-8.96498	0	0	yes
XLOC_008481	XLOC_008481	OLR1	chr12:10310898-10324790	control	TIA1	OK	1.36433	10.9854	2.0859	-8.41597	0	0	yes
XLOC_008192	XLOC_008192	LGR5	chr12:71833590-71979772	control	TIA1	OK	1.21357	9.68124	2.07663	-8.96475	0	0	yes
XLOC_021858	XLOC_021858	-	chr2:154277020-154278274	control	TIA1	OK	0.182557	1.45621	2.07653	-3.63256	0.000280619	0.00963529	yes
XLOC_022481	XLOC_022481	KCNK15	chr20:43374487-43438912	control	TIA1	OK	0.172894	1.37714	2.07509	-5.64571	1.64498e-08	1.60652e-06	yes
XLOC_010009	XLOC_010009	DCLK1	chr13:35516423-36705514	control	TIA1	OK	0.0388864	0.301017	2.04652	-4.07588	4.58411e-05	0.00212098	yes
XLOC_028674	XLOC_028674	PCDHB4	chr5:140501568-140505201	control	TIA1	OK	0.0448095	0.341521	2.03099	-3.2159	0.00130037	0.0332421	yes
XLOC_009731	XLOC_009731	-	chr12:131720821-131721314	control	TIA1	OK	0.502171	3.80449	2.025	-3.10739	0.00188748	0.0442615	yes
XLOC_003628	XLOC_003628	-	chr1:223182744-223183438	control	TIA1	OK	0.294597	2.23189	2.025	-3.10739	0.00188748	0.0442933	yes
XLOC_030008	XLOC_030008	-	chr5:110827631-110828739	control	TIA1	OK	0.212163	1.57645	2.00558	-3.49239	0.000478722	0.0147315	yes
XLOC_009407	XLOC_009407	-	chr12:73643888-73645060	control	TIA1	OK	0.247602	1.77484	1.96965	-3.46807	0.000524211	0.0158034	yes
XLOC_029486	XLOC_029486	-	chr5:24200303-24206797	control	TIA1	OK	0.949505	6.75306	1.96181	-7.62214	2.4869e-14	4.58306e-12	yes
XLOC_028390	XLOC_028390	FAM105A	chr5:14581890-14616474	control	TIA1	OK	1.67068	11.8029	1.95512	-9.59365	0	0	yes
XLOC_004404	XLOC_004404	LOC100499489	chr10:22724353-22726858	control	TIA1	OK	0.0831436	0.581449	1.94495	-3.3752	0.000737608	0.0209036	yes
XLOC_017819	XLOC_017819	ZNF527	chr19:37862058-37883966	control	TIA1	OK	0.0873797	0.611073	1.94495	-4.0679	4.7438e-05	0.00218865	yes
XLOC_020264	XLOC_020264	COL3A1,MIR3606	chr2:189838924-189877472	control	TIA1	OK	32.2876	223.92	1.93661	-4.87042	1.11359e-06	7.86239e-05	yes
XLOC_040699	XLOC_040699	-	chrY:10031377-10031494	control	TIA1	OK	109.138	753.695	1.93237	-3.39552	0.000684974	0.019651	yes
XLOC_027878	XLOC_027878	EXOC1	chr4:56719815-56771244	control	TIA1	OK	1.22511	8.45698	1.93196	-4.31298	1.6107e-05	0.000844685	yes
XLOC_031077	XLOC_031077	HIST1H3G	chr6:26270191-26271629	control	TIA1	OK	0.194067	1.32324	1.91964	-3.37069	0.000749792	0.0211753	yes
XLOC_040700	XLOC_040700	-	chrY:10031686-10031808	control	TIA1	OK	103.97	704.373	1.9132	-3.54176	0.000397465	0.0126734	yes
XLOC_039115	XLOC_039115	FAAH2	chrX:57313109-57515629	control	TIA1	OK	0.234293	1.54619	1.88698	-3.9113	9.18013e-05	0.00382435	yes
XLOC_027117	XLOC_027117	HHIP	chr4:145567172-145659881	control	TIA1	OK	0.114984	0.753858	1.88041	-3.7895	0.000150953	0.00582715	yes
XLOC_024851	XLOC_024851	RBM15B	chr3:51428698-51534018	control	TIA1	OK	0.183787	1.19064	1.86847	-5.09561	3.47628e-07	2.73236e-05	yes
XLOC_012027	XLOC_012027	LOC653075	chr15:30427989-30439395	control	TIA1	OK	0.273146	1.73964	1.85143	-4.69693	2.64102e-06	0.000171951	yes
XLOC_016934	XLOC_016934	KATNAL2	chr18:44497738-44628847	control	TIA1	OK	0.313445	1.99023	1.84838	-5.40206	6.5881e-08	5.93639e-06	yes
XLOC_011865	XLOC_011865	-	chr14:103671295-103671979	control	TIA1	OK	0.401043	2.54168	1.84651	-3.18487	0.00144818	0.0358952	yes
XLOC_014409	XLOC_014409	-	chr16:33957167-33957301	control	TIA1	OK	74.833	471.932	1.84157	-3.56255	0.000367275	0.0119801	yes
XLOC_002245	XLOC_002245	-	chr1:247286771-247289866	control	TIA1	OK	0.487392	3.06567	1.83895	-3.15186	0.00162236	0.0395219	yes
XLOC_028859	XLOC_028859	LOC25845	chr5:468412-473244	control	TIA1	OK	4.01111	24.8741	1.82476	-8.65071	0	0	yes
XLOC_016511	XLOC_016511	LOC404266	chr17:46667822-46683774	control	TIA1	OK	1.22568	7.53116	1.81556	-4.30891	1.64059e-05	0.000856229	yes
XLOC_040714	XLOC_040714	NLGN4Y	chrY:16634487-16955848	control	TIA1	OK	13.9972	85.7881	1.81302	-3.61101	0.00030501	0.0103207	yes
XLOC_003817	XLOC_003817	SCCPDH	chr1:246931704-246933116	control	TIA1	OK	0.158605	0.970529	1.81142	-3.11763	0.00182313	0.0430932	yes
XLOC_012199	XLOC_012199	SENP8	chr15:72116507-72433311	control	TIA1	OK	1.28643	7.74756	1.79551	-5.8078	6.32983e-09	6.59657e-07	yes
XLOC_031954	XLOC_031954	-	chr6:52860432-52860729	control	TIA1	OK	7.65717	46.1116	1.79542	-4.27478	1.91324e-05	0.000981257	yes
XLOC_027829	XLOC_027829	-	chr4:39046446-39140596	control	TIA1	OK	0.239141	1.43091	1.78901	-3.4488	0.000563091	0.0166674	yes
XLOC_027583	XLOC_027583	NPY1R	chr4:164245116-164253765	control	TIA1	OK	0.759112	4.53819	1.78814	-6.8554	7.11164e-12	1.10464e-09	yes
XLOC_027005	XLOC_027005	ARHGAP24	chr4:86396283-86923823	control	TIA1	OK	0.0781673	0.463461	1.77987	-3.2738	0.00106112	0.0281862	yes
XLOC_022013	XLOC_022013	-	chr2:200625258-200715896	control	TIA1	OK	0.324124	1.91936	1.77862	-3.24623	0.00116944	0.030664	yes
XLOC_036896	XLOC_036896	-	chr8:89815793-89817294	control	TIA1	OK	0.295381	1.74292	1.77505	-3.55649	0.000375844	0.0121624	yes
XLOC_036361	XLOC_036361	PAG1	chr8:81880045-82024303	control	TIA1	OK	0.067987	0.388948	1.74413	-4.14565	3.38852e-05	0.00163264	yes
XLOC_037207	XLOC_037207	LOC554202	chr9:21452430-21559697	control	TIA1	OK	0.175332	1.00205	1.74312	-3.9262	8.62989e-05	0.00363224	yes
XLOC_035636	XLOC_035636	-	chr7:145557221-145558176	control	TIA1	OK	0.383404	2.17852	1.73731	-3.18437	0.00145071	0.0359035	yes
XLOC_017916	XLOC_017916	ZNF233	chr19:44763990-44779534	control	TIA1	OK	0.131888	0.747826	1.73522	-3.16043	0.00157539	0.0385504	yes
XLOC_027048	XLOC_027048	CYP2U1	chr4:108852716-108874613	control	TIA1	OK	0.401553	2.24377	1.72057	-5.93562	2.92736e-09	3.20428e-07	yes
XLOC_018647	XLOC_018647	FBXO17	chr19:39432041-39466380	control	TIA1	OK	0.424494	2.3678	1.71882	-3.95158	7.76356e-05	0.00331032	yes
XLOC_002012	XLOC_002012	ASTN1	chr1:176830202-177134024	control	TIA1	OK	0.937188	5.19407	1.71239	-7.988	1.33227e-15	2.69921e-13	yes
XLOC_030592	XLOC_030592	HCP5	chr6:31367343-31478901	control	TIA1	OK	1.10654	6.12648	1.71139	-5.60459	2.08754e-08	2.00866e-06	yes
XLOC_005483	XLOC_005483	-	chr10:128102042-128106368	control	TIA1	OK	0.298187	1.63742	1.70316	-3.11406	0.00184531	0.0435229	yes
XLOC_021031	XLOC_021031	ACADL	chr2:211052715-211090215	control	TIA1	OK	0.230148	1.26199	1.70172	-3.71197	0.000205651	0.00752032	yes
XLOC_008834	XLOC_008834	ANKS1B	chr12:99038642-100378432	control	TIA1	OK	0.000856109	0.00468449	1.69961	-36.8569	0	0	yes
XLOC_013726	XLOC_013726	ABCA3	chr16:2325878-2390747	control	TIA1	OK	0.211748	1.15689	1.69809	-3.79808	0.000145822	0.00567611	yes
XLOC_035563	XLOC_035563	-	chr7:128169724-128170600	control	TIA1	OK	0.464456	2.52976	1.69501	-3.17419	0.00150255	0.0370179	yes
XLOC_023668	XLOC_023668	-	chr21:25604054-25619822	control	TIA1	OK	0.312734	1.70079	1.6935	-3.73075	0.000190908	0.00708445	yes
XLOC_002391	XLOC_002391	PRDM2	chr1:14026734-14151574	control	TIA1	OK	0.79061	4.29297	1.69193	-3.54358	0.000394734	0.0126234	yes
XLOC_027913	XLOC_027913	LOC100144602	chr4:66560786-66562112	control	TIA1	OK	0.256204	1.38111	1.68467	-3.07827	0.00208205	0.0475925	yes
XLOC_025429	XLOC_025429	MST1R	chr3:49924435-49941306	control	TIA1	OK	0.278113	1.48715	1.67659	-3.6443	0.00026812	0.00926462	yes
XLOC_035276	XLOC_035276	-	chr7:80173456-80175329	control	TIA1	OK	0.286745	1.52904	1.6738	-3.554	0.000379426	0.0122418	yes
XLOC_000417	XLOC_000417	HOOK1	chr1:60280532-60342050	control	TIA1	OK	0.338102	1.8029	1.6738	-5.08318	3.71165e-07	2.8895e-05	yes
XLOC_039424	XLOC_039424	KAL1	chrX:8496914-8700227	control	TIA1	OK	0.164219	0.868162	1.66518	-4.29655	1.73477e-05	0.000898199	yes
XLOC_014472	XLOC_014472	GPR56	chr16:57653653-57698944	control	TIA1	OK	0.0531024	0.280194	1.66326	-56.0613	0	0	yes
XLOC_016128	XLOC_016128	-	chr17:8094931-8095901	control	TIA1	OK	0.438502	2.29993	1.65727	-3.17273	0.00151013	0.0371764	yes
XLOC_030004	XLOC_030004	-	chr5:110823371-110824984	control	TIA1	OK	0.373779	1.96046	1.65727	-3.60581	0.000311183	0.0105077	yes
XLOC_005604	XLOC_005604	TUB	chr11:8060179-8190590	control	TIA1	OK	0.10212	0.53414	1.65451	-3.83078	0.000127739	0.00506285	yes
XLOC_006770	XLOC_006770	KBTBD3	chr11:105921824-105969419	control	TIA1	OK	0.21111	1.10184	1.65235	-4.78178	1.73747e-06	0.000118566	yes
XLOC_001872	XLOC_001872	C1orf85	chr1:156262483-156265451	control	TIA1	OK	5.22768	26.8138	1.63495	-6.46952	9.8316e-11	1.37638e-08	yes
XLOC_023673	XLOC_023673	-	chr21:25620885-25623336	control	TIA1	OK	0.361866	1.84216	1.62742	-3.97933	6.91092e-05	0.00299372	yes
XLOC_020434	XLOC_020434	KLHL30	chr2:239047315-239061581	control	TIA1	OK	0.322607	1.64091	1.62657	-4.70251	2.56981e-06	0.000168661	yes
XLOC_034254	XLOC_034254	ATP6V0E2	chr7:149564782-149577787	control	TIA1	OK	0.422598	2.13761	1.62102	-4.65754	3.20007e-06	0.000203873	yes
XLOC_015481	XLOC_015481	COX10	chr17:13932898-14111996	control	TIA1	OK	0.517316	2.61303	1.61961	-4.71925	2.3672e-06	0.000156624	yes
XLOC_033998	XLOC_033998	RUNDC3B	chr7:87132947-87461613	control	TIA1	OK	0.110334	0.556442	1.61805	-3.37116	0.000748523	0.0211761	yes
XLOC_027486	XLOC_027486	PITX2	chr4:111538579-111558508	control	TIA1	OK	0.299097	1.50525	1.61595	-3.1707	0.00152074	0.0374095	yes
XLOC_023801	XLOC_023801	ADARB1	chr21:46494492-46646478	control	TIA1	OK	0.00615221	0.0308215	1.6114	-50.2177	0	0	yes
XLOC_010684	XLOC_010684	SSTR1	chr14:38676433-38682268	control	TIA1	OK	2.35091	11.7313	1.60746	-8.495	0	0	yes
XLOC_016812	XLOC_016812	-	chr17:80901608-81009686	control	TIA1	OK	0.265213	1.32035	1.60512	-3.08191	0.00205677	0.0472131	yes
XLOC_030088	XLOC_030088	-	chr5:127301702-127418833	control	TIA1	OK	0.66231	3.29313	1.60386	-3.37679	0.000733365	0.0208195	yes
XLOC_024923	XLOC_024923	EPHA6	chr3:96533386-97467786	control	TIA1	OK	0.396236	1.97015	1.60385	-4.3642	1.27588e-05	0.00069018	yes
XLOC_000747	XLOC_000747	TRIM46	chr1:155146359-155157445	control	TIA1	OK	0.503186	2.48019	1.59513	-5.10907	3.23753e-07	2.56323e-05	yes
XLOC_014102	XLOC_014102	MC1R	chr16:89980394-89987479	control	TIA1	OK	0.198548	0.977068	1.59353	-3.63024	0.000283158	0.00970201	yes
XLOC_038339	XLOC_038339	-	chr9:44070665-44070791	control	TIA1	OK	116.838	561.747	1.57026	-3.10618	0.00189521	0.0444108	yes
XLOC_011868	XLOC_011868	-	chr14:103674030-103675196	control	TIA1	OK	0.398643	1.91663	1.57026	-3.10618	0.00189521	0.0443789	yes
XLOC_027915	XLOC_027915	-	chr4:66564811-66566415	control	TIA1	OK	0.341989	1.64425	1.57026	-3.31383	0.000920263	0.0252041	yes
XLOC_008570	XLOC_008570	PKP2	chr12:32943679-33049780	control	TIA1	OK	0.598687	2.85453	1.56192	-5.57345	2.49742e-08	2.37503e-06	yes
XLOC_008173	XLOC_008173	HMGA2	chr12:66151800-66360071	control	TIA1	OK	0.279296	1.33055	1.56107	-4.10631	4.02028e-05	0.00188687	yes
XLOC_013499	XLOC_013499	SLC12A3	chr16:56899079-56949769	control	TIA1	OK	2.15516	10.1933	1.55387	-9.9433	0	0	yes
XLOC_039651	XLOC_039651	TAF7L	chrX:100523240-100548059	control	TIA1	OK	1.2547	5.9294	1.55302	-6.39773	1.57707e-10	2.1524e-08	yes
XLOC_029094	XLOC_029094	LOX	chr5:121297655-121414292	control	TIA1	OK	4.22994	19.8136	1.54418	-9.16522	0	0	yes
XLOC_028598	XLOC_028598	GRAMD3	chr5:125695787-125829853	control	TIA1	OK	0.273738	1.28108	1.54329	-3.67685	0.000236128	0.00839942	yes
XLOC_021806	XLOC_021806	-	chr2:133024112-133029241	control	TIA1	OK	2.07968	9.6841	1.53827	-3.23542	0.00121463	0.0315697	yes
XLOC_037863	XLOC_037863	BARX1	chr9:96713908-96717608	control	TIA1	OK	3.03532	14.1251	1.53763	-5.40535	6.46805e-08	5.84436e-06	yes
XLOC_027439	XLOC_027439	SNCA	chr4:90645249-90759447	control	TIA1	OK	3.79276	17.3504	1.52052	-8.01592	1.11022e-15	2.29205e-13	yes
XLOC_030959	XLOC_030959	ZDHHC14	chr6:157802556-158094977	control	TIA1	OK	0.224116	1.02346	1.51878	-3.4613	0.000537576	0.0160726	yes
XLOC_028569	XLOC_028569	CAMK4	chr5:110559946-110821141	control	TIA1	OK	0.839071	3.8289	1.51804	-5.17221	2.31344e-07	1.89604e-05	yes
XLOC_016113	XLOC_016113	CHRNB1	chr17:7362684-7387568	control	TIA1	OK	0.729371	3.28439	1.50475	-5.0577	4.24335e-07	3.27995e-05	yes
XLOC_014974	XLOC_014974	RASL10B	chr17:34058678-34070540	control	TIA1	OK	0.57519	2.58163	1.50147	-4.94878	7.46796e-07	5.43744e-05	yes

## Sheet: Isoforms DOWN
test_id	gene_id	gene	locus	sample_1	sample_2	status	value_1	value_2	ln(fold_change)	test_stat	p_value	q_value	significant
TCONS_00000505	XLOC_000254	TMEM39B	chr1:32538502-32568467	control	TIA1	OK	0.834024	0	-1.79769e+307	-1.79769e+307	0.00110626	0.0147476	yes
TCONS_00000630	XLOC_000309	SMAP2	chr1:40839377-40888998	control	TIA1	OK	0.618725	0	-1.79769e+307	-1.79769e+307	0.00027934	0.00494044	yes
TCONS_00000807	XLOC_000391	OSBPL9	chr1:52082545-52344609	control	TIA1	OK	0.914651	0	-1.79769e+307	-1.79769e+307	2.2812e-05	0.000637792	yes
TCONS_00000828	XLOC_000399	SCP2	chr1:53392900-53517289	control	TIA1	OK	0.579724	0	-1.79769e+307	-1.79769e+307	0.000312362	0.00539771	yes
TCONS_00001100	XLOC_000514	SNX7	chr1:99127235-99226056	control	TIA1	OK	2.22435	0	-1.79769e+307	-1.79769e+307	3.01236e-05	0.000806949	yes
TCONS_00001117	XLOC_000519	SLC35A3	chr1:100435539-100492224	control	TIA1	OK	0.201637	0	-1.79769e+307	-1.79769e+307	0.00108546	0.0145387	yes
TCONS_00001162	XLOC_000543	PRPF38B	chr1:109234931-109245219	control	TIA1	OK	0.155146	0	-1.79769e+307	-1.79769e+307	0.00442231	0.0420572	yes
TCONS_00001211	XLOC_000569	KCNC4	chr1:110753335-110776713	control	TIA1	OK	0.228847	0	-1.79769e+307	-1.79769e+307	0.00168122	0.0204009	yes
TCONS_00001405	XLOC_000680	PIP5K1A	chr1:151170541-151222007	control	TIA1	OK	0.761593	0	-1.79769e+307	-1.79769e+307	2.93312e-05	0.000789989	yes
TCONS_00001409	XLOC_000680	PIP5K1A	chr1:151170541-151222007	control	TIA1	OK	3.56228	0	-1.79769e+307	-1.79769e+307	2.17217e-07	1.2367e-05	yes
TCONS_00001962	XLOC_000963	PPP1R12B	chr1:202317829-202557697	control	TIA1	OK	0.235056	0	-1.79769e+307	-1.79769e+307	6.7172e-05	0.00157901	yes
TCONS_00002018	XLOC_000987	IKBKE	chr1:206643509-206670223	control	TIA1	OK	1.73545	0	-1.79769e+307	-1.79769e+307	0.000459365	0.00732522	yes
TCONS_00002088	XLOC_001012	RCOR3	chr1:211432707-211489725	control	TIA1	OK	0.660128	0	-1.79769e+307	-1.79769e+307	4.27603e-05	0.00108767	yes
TCONS_00002387	XLOC_001163	LOC643837	chr1:761441-792996	control	TIA1	OK	2.09865	0	-1.79769e+307	-1.79769e+307	0.000558609	0.00857678	yes
TCONS_00002482	XLOC_001209	KIAA0495	chr1:3652259-3663937	control	TIA1	OK	0.241927	0	-1.79769e+307	-1.79769e+307	0.00204115	0.023728	yes
TCONS_00002485	XLOC_001209	KIAA0495	chr1:3652259-3663937	control	TIA1	OK	0.123344	0	-1.79769e+307	-1.79769e+307	0.00245197	0.0273445	yes
TCONS_00002556	XLOC_001243	MASP2	chr1:11085617-11107285	control	TIA1	OK	0.475207	0	-1.79769e+307	-1.79769e+307	0.000760575	0.0109514	yes
TCONS_00002578	XLOC_001256	PRAMEF4	chr1:12907235-13184326	control	TIA1	OK	0.0106344	0	-1.79769e+307	-1.79769e+307	2.07104e-73	5.38072e-71	yes
TCONS_00002581	XLOC_001259	PRAMEF5	chr1:12907235-13184326	control	TIA1	OK	0.0146778	0	-1.79769e+307	-1.79769e+307	2.10593e-73	5.44757e-71	yes
TCONS_00002977	XLOC_001462	SCMH1	chr1:41492870-41707815	control	TIA1	OK	0.298466	0	-1.79769e+307	-1.79769e+307	0.00225973	0.0257508	yes
TCONS_00002983	XLOC_001462	SCMH1	chr1:41492870-41707815	control	TIA1	OK	0.442145	0	-1.79769e+307	-1.79769e+307	0.000347357	0.00587446	yes
TCONS_00003042	XLOC_001488	MUTYH	chr1:45794913-45956840	control	TIA1	OK	0.366974	0	-1.79769e+307	-1.79769e+307	0.000395816	0.0065234	yes
TCONS_00003077	XLOC_001500	MKNK1	chr1:47023089-47069966	control	TIA1	OK	0.577578	0	-1.79769e+307	-1.79769e+307	0.000290768	0.0050986	yes
TCONS_00003133	XLOC_001530	LRP8	chr1:53707774-53793821	control	TIA1	OK	0.493701	0	-1.79769e+307	-1.79769e+307	3.68547e-05	0.000959189	yes
TCONS_00003192	XLOC_001559	DOCK7	chr1:62920396-63154081	control	TIA1	OK	0.164633	0	-1.79769e+307	-1.79769e+307	0.000589618	0.00896039	yes
TCONS_00003320	XLOC_001618	ZNF644	chr1:91380856-91487767	control	TIA1	OK	0.517497	0	-1.79769e+307	-1.79769e+307	0.00100065	0.013611	yes
TCONS_00003342	XLOC_001626	LOC100131564	chr1:93775665-93811376	control	TIA1	OK	0.139939	0	-1.79769e+307	-1.79769e+307	0.00524473	0.0471075	yes
TCONS_00003480	XLOC_001695	DENND2C	chr1:115127195-115212732	control	TIA1	OK	0.558735	0	-1.79769e+307	-1.79769e+307	0.00213829	0.0245978	yes
TCONS_00003502	XLOC_001705	CD58	chr1:117057155-117113715	control	TIA1	OK	0.639661	0	-1.79769e+307	-1.79769e+307	0.00330886	0.03416	yes
TCONS_00003785	XLOC_001850	MUC1	chr1:155158299-155163393	control	TIA1	OK	2.53556	0	-1.79769e+307	-1.79769e+307	0.00018249	0.00352627	yes
TCONS_00003852	XLOC_001874	CCT3	chr1:156278751-156316785	control	TIA1	OK	0.874407	0	-1.79769e+307	-1.79769e+307	0.000224526	0.00415245	yes
TCONS_00003854	XLOC_001874	CCT3	chr1:156278751-156316785	control	TIA1	OK	0.891044	0	-1.79769e+307	-1.79769e+307	0.000130622	0.00269096	yes
TCONS_00003995	XLOC_001943	C1orf192	chr1:161284165-161337664	control	TIA1	OK	0.887612	0	-1.79769e+307	-1.79769e+307	0.00561707	0.0495541	yes
TCONS_00004548	XLOC_002269	ZNF692	chr1:249144202-249153315	control	TIA1	OK	1.42634	0	-1.79769e+307	-1.79769e+307	0.000461378	0.00734944	yes
TCONS_00004581	XLOC_002318	ATAD3A	chr1:1447445-1470067	control	TIA1	OK	0.895779	0	-1.79769e+307	-1.79769e+307	0.0055341	0.0489892	yes
TCONS_00004605	XLOC_002352	-	chr1:5489399-5507401	control	TIA1	OK	3.81912	0	-1.79769e+307	-1.79769e+307	0.0043963	0.0419036	yes
TCONS_00005708	XLOC_003869	-	chr1:247500328-247500611	control	TIA1	OK	6.45156	0	-1.79769e+307	-1.79769e+307	0.00516948	0.046728	yes
TCONS_00007586	XLOC_003895	IDI2-AS1	chr10:1034348-1095218	control	TIA1	OK	0.584711	0	-1.79769e+307	-1.79769e+307	0.00454723	0.0427802	yes
TCONS_00007589	XLOC_003895	IDI2-AS1	chr10:1034348-1095218	control	TIA1	OK	0.462507	0	-1.79769e+307	-1.79769e+307	0.00485964	0.0447985	yes
TCONS_00007590	XLOC_003896	WDR37	chr10:1096505-1178454	control	TIA1	OK	0.461715	0	-1.79769e+307	-1.79769e+307	7.72782e-05	0.00175688	yes
TCONS_00007740	XLOC_003961	KIAA1217	chr10:23983674-24836772	control	TIA1	OK	0.753693	0	-1.79769e+307	-1.79769e+307	6.3923e-06	0.00022319	yes
TCONS_00007741	XLOC_003961	KIAA1217	chr10:23983674-24836772	control	TIA1	OK	0.783524	0	-1.79769e+307	-1.79769e+307	6.47776e-06	0.000225381	yes
TCONS_00007779	XLOC_003981	ZEB1	chr10:31608100-31818742	control	TIA1	OK	2.22426	0	-1.79769e+307	-1.79769e+307	1.2447e-08	9.58015e-07	yes
TCONS_00007780	XLOC_003981	ZEB1	chr10:31608100-31818742	control	TIA1	OK	2.22534	0	-1.79769e+307	-1.79769e+307	1.24506e-08	9.57059e-07	yes
TCONS_00007823	XLOC_003992	LOC84856	chr10:42970938-42990785	control	TIA1	OK	1.55667	0	-1.79769e+307	-1.79769e+307	1.76207e-05	0.000512395	yes
TCONS_00007824	XLOC_003992	LOC84856	chr10:42970938-42990785	control	TIA1	OK	1.67902	0	-1.79769e+307	-1.79769e+307	2.10422e-05	0.000596439	yes
TCONS_00007825	XLOC_003992	LOC84856	chr10:42970938-42990785	control	TIA1	OK	2.18878	0	-1.79769e+307	-1.79769e+307	1.44038e-06	6.28274e-05	yes
TCONS_00008135	XLOC_004146	FAS	chr10:90694830-90775542	control	TIA1	OK	0.222842	0	-1.79769e+307	-1.79769e+307	0.00550357	0.0488353	yes
TCONS_00008136	XLOC_004146	FAS	chr10:90694830-90775542	control	TIA1	OK	0.283412	0	-1.79769e+307	-1.79769e+307	0.00286462	0.0307364	yes
TCONS_00008215	XLOC_004182	C10orf12	chr10:98592016-98747371	control	TIA1	OK	1.05061	0	-1.79769e+307	-1.79769e+307	1.81302e-06	7.66648e-05	yes
TCONS_00008296	XLOC_004223	NFKB2	chr10:104154228-104162288	control	TIA1	OK	0.564229	0	-1.79769e+307	-1.79769e+307	0.000164801	0.00323597	yes
TCONS_00008333	XLOC_004240	SLK	chr10:105727139-105789126	control	TIA1	OK	0.13951	0	-1.79769e+307	-1.79769e+307	0.00272138	0.0295945	yes
TCONS_00008453	XLOC_004295	LOC399815	chr10:124608609-124658230	control	TIA1	OK	0.90687	0	-1.79769e+307	-1.79769e+307	0.0016503	0.0201283	yes
TCONS_00008524	XLOC_004337	LARP4B	chr10:855452-977752	control	TIA1	OK	3.48925	0	-1.79769e+307	-1.79769e+307	2.60642e-08	1.85492e-06	yes
TCONS_00008607	XLOC_004384	FAM171A1	chr10:15253643-15413058	control	TIA1	OK	0.242437	0	-1.79769e+307	-1.79769e+307	0.00120341	0.0157913	yes
TCONS_00008738	XLOC_004446	LOC441666	chr10:42827313-42863493	control	TIA1	OK	0.332976	0	-1.79769e+307	-1.79769e+307	7.38752e-05	0.00169964	yes
TCONS_00008776	XLOC_004462	ANUBL1	chr10:46111038-46168251	control	TIA1	OK	0.560587	0	-1.79769e+307	-1.79769e+307	0.000119457	0.00250342	yes
TCONS_00008777	XLOC_004462	ANUBL1	chr10:46111038-46168251	control	TIA1	OK	0.200571	0	-1.79769e+307	-1.79769e+307	0.00267567	0.029247	yes
TCONS_00008796	XLOC_004466	SYT15	chr10:46951541-46970797	control	TIA1	OK	0.128293	0	-1.79769e+307	-1.79769e+307	0.00335973	0.0345712	yes
TCONS_00009114	XLOC_004618	TCTN3	chr10:97423152-97453900	control	TIA1	OK	0.919991	0	-1.79769e+307	-1.79769e+307	0.000109958	0.00234063	yes
TCONS_00009151	XLOC_004640	HPS1	chr10:100175941-100206704	control	TIA1	OK	3.26825	0	-1.79769e+307	-1.79769e+307	5.00639e-06	0.000183073	yes
TCONS_00009221	XLOC_004671	C10orf95	chr10:104209593-104216023	control	TIA1	OK	0.951441	0	-1.79769e+307	-1.79769e+307	1.21136e-05	0.000377532	yes
TCONS_00009538	XLOC_004991	-	chr10:29431582-29432889	control	TIA1	OK	5.5392	0	-1.79769e+307	-1.79769e+307	0.0013758	0.017494	yes
TCONS_00009572	XLOC_005030	CCNY	chr10:35535952-35860847	control	TIA1	OK	1.91936	0	-1.79769e+307	-1.79769e+307	0.00320934	0.0334225	yes
TCONS_00009583	XLOC_005042	LOC84856	chr10:42970938-42990785	control	TIA1	OK	4.23817	0	-1.79769e+307	-1.79769e+307	0.000187959	0.00360969	yes
TCONS_00010925	XLOC_005567	HBE1	chr11:5289579-5291568	control	TIA1	OK	4.44307	0	-1.79769e+307	-1.79769e+307	0.000290664	0.00509827	yes
TCONS_00011095	XLOC_005666	BDNF-AS1	chr11:27528398-27743605	control	TIA1	OK	0.00234052	0	-1.79769e+307	-1.79769e+307	3.77622e-53	9.72598e-51	yes
TCONS_00011146	XLOC_005694	PRR5L	chr11:36317724-36490271	control	TIA1	OK	1.6061	0	-1.79769e+307	-1.79769e+307	4.11028e-06	0.000153996	yes
TCONS_00011156	XLOC_005697	API5	chr11:43333504-43366080	control	TIA1	OK	0.639186	0	-1.79769e+307	-1.79769e+307	7.45911e-05	0.00171346	yes
TCONS_00011248	XLOC_005729	SLC39A13	chr11:47430045-47438051	control	TIA1	OK	0.401053	0	-1.79769e+307	-1.79769e+307	0.00173946	0.0209665	yes
TCONS_00011473	XLOC_005863	MARK2	chr11:63606399-63678492	control	TIA1	OK	0.488567	0	-1.79769e+307	-1.79769e+307	6.77085e-05	0.00158785	yes
TCONS_00011668	XLOC_005954	NDUFS8	chr11:67798083-67804114	control	TIA1	OK	2.27074	0	-1.79769e+307	-1.79769e+307	0.000597128	0.00903069	yes
TCONS_00011695	XLOC_005965	-	chr11:70116804-70232873	control	TIA1	OK	0.804521	0	-1.79769e+307	-1.79769e+307	0.00286649	0.0307453	yes
TCONS_00011721	XLOC_005978	LRTOMT	chr11:71713910-71823822	control	TIA1	OK	0.918097	0	-1.79769e+307	-1.79769e+307	1.99053e-05	0.000568547	yes
TCONS_00011808	XLOC_006021	ANKRD42	chr11:82904818-82960249	control	TIA1	OK	0.320619	0	-1.79769e+307	-1.79769e+307	0.0012154	0.0158961	yes
TCONS_00012297	XLOC_006288	OR51B4	chr11:5322243-5323345	control	TIA1	OK	0.640759	0	-1.79769e+307	-1.79769e+307	0.0041015	0.0398534	yes
TCONS_00012299	XLOC_006290	OR51I1	chr11:5361746-5526875	control	TIA1	OK	2.82118	0	-1.79769e+307	-1.79769e+307	3.56582e-05	0.000930899	yes
TCONS_00012300	XLOC_006291	OR51B5	chr11:5361746-5526875	control	TIA1	OK	0.6847	0	-1.79769e+307	-1.79769e+307	0.00563406	0.0496746	yes
TCONS_00012555	XLOC_006422	RAG2	chr11:36613492-36680817	control	TIA1	OK	0.0617968	0	-1.79769e+307	-1.79769e+307	1.75918e-09	1.59064e-07	yes
TCONS_00012821	XLOC_006579	MEN1	chr11:64570985-64578766	control	TIA1	OK	0.390573	0	-1.79769e+307	-1.79769e+307	0.000827386	0.011701	yes
TCONS_00012950	XLOC_006647	MRGPRF	chr11:68771856-68780850	control	TIA1	OK	1.00497	0	-1.79769e+307	-1.79769e+307	8.17402e-05	0.00184352	yes
TCONS_00012951	XLOC_006647	MRGPRF	chr11:68771856-68780850	control	TIA1	OK	0.806937	0	-1.79769e+307	-1.79769e+307	0.000179604	0.00347729	yes
TCONS_00013311	XLOC_006828	SLC37A4	chr11:118895060-118901616	control	TIA1	OK	0.665841	0	-1.79769e+307	-1.79769e+307	0.00029326	0.00513019	yes
TCONS_00013401	XLOC_006884	ETS1	chr11:128328655-128457453	control	TIA1	OK	0.181809	0	-1.79769e+307	-1.79769e+307	0.00171221	0.0207305	yes
TCONS_00013414	XLOC_006888	ARHGAP32	chr11:128834954-129062093	control	TIA1	OK	0.203221	0	-1.79769e+307	-1.79769e+307	0.000313253	0.00541153	yes
TCONS_00013464	XLOC_006936	-	chr11:3261438-3261886	control	TIA1	OK	2.58364	0	-1.79769e+307	-1.79769e+307	0.0033831	0.0347396	yes
TCONS_00013465	XLOC_006937	-	chr11:3262125-3262636	control	TIA1	OK	2.20437	0	-1.79769e+307	-1.79769e+307	0.00280594	0.0302926	yes
TCONS_00013504	XLOC_006996	-	chr11:9148950-9149440	control	TIA1	OK	2.53754	0	-1.79769e+307	-1.79769e+307	0.00238738	0.0268455	yes
TCONS_00013505	XLOC_006997	-	chr11:9149563-9149946	control	TIA1	OK	3.26566	0	-1.79769e+307	-1.79769e+307	0.0041015	0.0398795	yes
TCONS_00013697	XLOC_007251	-	chr11:61819297-61819710	control	TIA1	OK	3.95414	0	-1.79769e+307	-1.79769e+307	0.00166212	0.0202353	yes
TCONS_00013762	XLOC_007335	PCNXL3	chr11:65365225-65404911	control	TIA1	OK	1.87926	0	-1.79769e+307	-1.79769e+307	0.00234156	0.0264754	yes
TCONS_00013832	XLOC_007441	LRTOMT	chr11:71713910-71823822	control	TIA1	OK	2.63956	0	-1.79769e+307	-1.79769e+307	0.001659	0.0202262	yes
TCONS_00013885	XLOC_007504	KLHL35	chr11:75110561-75132799	control	TIA1	OK	1.92729	0	-1.79769e+307	-1.79769e+307	0.00522438	0.0469532	yes
TCONS_00014107	XLOC_007755	-	chr11:121959810-122293541	control	TIA1	OK	4.03584	0	-1.79769e+307	-1.79769e+307	0.000921219	0.0127492	yes
TCONS_00014156	XLOC_007829	SNX19	chr11:130740492-130786382	control	TIA1	OK	0.748388	0	-1.79769e+307	-1.79769e+307	0.00461695	0.0432175	yes
TCONS_00015205	XLOC_007855	C12orf32	chr12:2966848-2998626	control	TIA1	OK	0.849393	0	-1.79769e+307	-1.79769e+307	0.000200219	0.00378767	yes
TCONS_00015206	XLOC_007855	C12orf32	chr12:2966848-2998626	control	TIA1	OK	0.727979	0	-1.79769e+307	-1.79769e+307	0.000471136	0.00747685	yes
TCONS_00015621	XLOC_008051	DAZAP2	chr12:51632507-51664202	control	TIA1	OK	0.778579	0	-1.79769e+307	-1.79769e+307	0.000287104	0.00505073	yes
TCONS_00015687	XLOC_008076	PCBP2	chr12:53845885-53893444	control	TIA1	OK	2.59492	0	-1.79769e+307	-1.79769e+307	7.0343e-07	3.38056e-05	yes
TCONS_00015814	XLOC_008148	PIP4K2C	chr12:57984941-57997211	control	TIA1	OK	0.306287	0	-1.79769e+307	-1.79769e+307	0.00151722	0.0188767	yes
TCONS_00015839	XLOC_008157	TSFM	chr12:58176527-58209852	control	TIA1	OK	0.684998	0	-1.79769e+307	-1.79769e+307	0.000527748	0.00817467	yes
TCONS_00015904	XLOC_008188	RAB3IP	chr12:70132630-70216984	control	TIA1	OK	0.454438	0	-1.79769e+307	-1.79769e+307	7.27943e-06	0.000248763	yes
TCONS_00016042	XLOC_008265	HCFC2	chr12:104458235-104500341	control	TIA1	OK	0.498331	0	-1.79769e+307	-1.79769e+307	0.00279513	0.0302142	yes
TCONS_00016173	XLOC_008324	RFC5	chr12:118454507-118470039	control	TIA1	OK	0.289256	0	-1.79769e+307	-1.79769e+307	0.0039187	0.0386517	yes
TCONS_00016293	XLOC_008386	GPR133	chr12:131437781-131626011	control	TIA1	OK	0.610201	0	-1.79769e+307	-1.79769e+307	5.52072e-05	0.00133956	yes
TCONS_00016317	XLOC_008397	FBRSL1	chr12:133067026-133161775	control	TIA1	OK	0.488208	0	-1.79769e+307	-1.79769e+307	7.13035e-05	0.00165262	yes
TCONS_00016534	XLOC_008514	GPRC5D	chr12:13080698-13153243	control	TIA1	OK	0.579882	0	-1.79769e+307	-1.79769e+307	0.0056369	0.0496922	yes
TCONS_00016638	XLOC_008573	KIF21A	chr12:39687029-39837244	control	TIA1	OK	0.233312	0	-1.79769e+307	-1.79769e+307	0.000254206	0.00459145	yes
TCONS_00016768	XLOC_008633	RACGAP1	chr12:50382944-50419307	control	TIA1	OK	0.312325	0	-1.79769e+307	-1.79769e+307	0.000986668	0.0134485	yes
TCONS_00016849	XLOC_008684	CALCOCO1	chr12:54104901-54121307	control	TIA1	OK	0.688829	0	-1.79769e+307	-1.79769e+307	0.000100931	0.00218442	yes
TCONS_00016947	XLOC_008733	NDUFA4L2	chr12:57623355-57634475	control	TIA1	OK	0.0292284	0	-1.79769e+307	-1.79769e+307	0	0	yes
TCONS_00016949	XLOC_008735	R3HDM2	chr12:57647547-57789596	control	TIA1	OK	0.231836	0	-1.79769e+307	-1.79769e+307	0.00134971	0.017273	yes
TCONS_00016957	XLOC_008737	DDIT3	chr12:57881816-57914301	control	TIA1	OK	10.4071	0	-1.79769e+307	-1.79769e+307	4.11724e-07	2.14313e-05	yes
TCONS_00016958	XLOC_008737	DDIT3	chr12:57881816-57914301	control	TIA1	OK	5.72619	0	-1.79769e+307	-1.79769e+307	6.11153e-06	0.000214774	yes
TCONS_00017186	XLOC_008869	SSH1	chr12:109176465-109251359	control	TIA1	OK	0.502537	0	-1.79769e+307	-1.79769e+307	0.000642999	0.00960719	yes
TCONS_00017240	XLOC_008891	C12orf47	chr12:112277572-112331228	control	TIA1	OK	1.41493	0	-1.79769e+307	-1.79769e+307	0.00123069	0.0160291	yes
TCONS_00017439	XLOC_008996	-	chr12:1619530-1619888	control	TIA1	OK	3.4817	0	-1.79769e+307	-1.79769e+307	0.00516948	0.0467777	yes
TCONS_00017459	XLOC_009024	-	chr12:5660787-5661325	control	TIA1	OK	2.02416	0	-1.79769e+307	-1.79769e+307	0.00280594	0.0302871	yes
TCONS_00017560	XLOC_009164	-	chr12:31429841-31430283	control	TIA1	OK	3.05747	0	-1.79769e+307	-1.79769e+307	0.00238738	0.0268505	yes
TCONS_00017804	XLOC_009532	TDG	chr12:104359592-104382666	control	TIA1	OK	3.58051	0	-1.79769e+307	-1.79769e+307	0.00520577	0.046885	yes
TCONS_00018888	XLOC_009774	ZMYM2	chr13:20532809-20665968	control	TIA1	OK	0.110515	0	-1.79769e+307	-1.79769e+307	0.000667688	0.00989656	yes
TCONS_00018890	XLOC_009774	ZMYM2	chr13:20532809-20665968	control	TIA1	OK	0.141774	0	-1.79769e+307	-1.79769e+307	0.000303853	0.0052798	yes
TCONS_00018981	XLOC_009824	NHLRC3	chr13:39612454-39624246	control	TIA1	OK	1.42268	0	-1.79769e+307	-1.79769e+307	0.000278563	0.00493108	yes
TCONS_00018988	XLOC_009828	NAA16	chr13:41885340-41951166	control	TIA1	OK	0.737345	0	-1.79769e+307	-1.79769e+307	0.000527202	0.00817046	yes
TCONS_00019042	XLOC_009853	SETDB2	chr13:50018428-50069139	control	TIA1	OK	0.382606	0	-1.79769e+307	-1.79769e+307	0.00039437	0.0065104	yes
TCONS_00019164	XLOC_009914	UBAC2	chr13:99848627-100038753	control	TIA1	OK	0.229171	0	-1.79769e+307	-1.79769e+307	0.00238786	0.0268408	yes
TCONS_00019175	XLOC_009921	PCCA	chr13:100741268-101241046	control	TIA1	OK	0.91251	0	-1.79769e+307	-1.79769e+307	6.90055e-05	0.00160939	yes
TCONS_00019178	XLOC_009921	PCCA	chr13:100741268-101241046	control	TIA1	OK	0.856102	0	-1.79769e+307	-1.79769e+307	0.000117425	0.00246954	yes
TCONS_00020505	XLOC_010630	MRPL52	chr14:23299091-23304246	control	TIA1	OK	1.05853	0	-1.79769e+307	-1.79769e+307	0.000598032	0.00903747	yes
TCONS_00020568	XLOC_010657	NFATC4	chr14:24836144-24848810	control	TIA1	OK	0.450007	0	-1.79769e+307	-1.79769e+307	9.97192e-05	0.00216687	yes
TCONS_00020728	XLOC_010730	-	chr14:58894500-59016818	control	TIA1	OK	1.35293	0	-1.79769e+307	-1.79769e+307	0.00113461	0.0150479	yes
TCONS_00020753	XLOC_010740	-	chr14:62036982-62120630	control	TIA1	OK	3.08669	0	-1.79769e+307	-1.79769e+307	0.000104778	0.00225456	yes
TCONS_00020779	XLOC_010754	FNTB	chr14:65453502-65569256	control	TIA1	OK	1.20649	0	-1.79769e+307	-1.79769e+307	8.92718e-05	0.00197667	yes
TCONS_00020840	XLOC_010780	DCAF4	chr14:73393039-73426357	control	TIA1	OK	0.411703	0	-1.79769e+307	-1.79769e+307	0.0012568	0.0162659	yes
TCONS_00020953	XLOC_010836	C14orf159	chr14:91580356-91691726	control	TIA1	OK	0.505217	0	-1.79769e+307	-1.79769e+307	0.000262698	0.00470909	yes
TCONS_00021143	XLOC_010982	TRAF3	chr14:103243815-103377837	control	TIA1	OK	0.348466	0	-1.79769e+307	-1.79769e+307	4.27573e-05	0.00108806	yes
TCONS_00021147	XLOC_010982	TRAF3	chr14:103243815-103377837	control	TIA1	OK	1.7793	0	-1.79769e+307	-1.79769e+307	1.41432e-08	1.07056e-06	yes
TCONS_00021236	XLOC_011024	CCNB1IP1	chr14:20779525-20801457	control	TIA1	OK	0.825438	0	-1.79769e+307	-1.79769e+307	0.000518557	0.00807223	yes
TCONS_00021409	XLOC_011107	CFL2	chr14:35179587-35184029	control	TIA1	OK	0.234903	0	-1.79769e+307	-1.79769e+307	0.00262022	0.0287997	yes
TCONS_00021411	XLOC_011107	CFL2	chr14:35179587-35184029	control	TIA1	OK	0.261715	0	-1.79769e+307	-1.79769e+307	0.00158875	0.0195338	yes
TCONS_00021571	XLOC_011195	MAX	chr14:65453502-65569256	control	TIA1	OK	2.19459	0	-1.79769e+307	-1.79769e+307	0.00369521	0.0370243	yes
TCONS_00021618	XLOC_011223	ZFYVE1	chr14:73436158-73493920	control	TIA1	OK	0.291686	0	-1.79769e+307	-1.79769e+307	0.00256823	0.0283172	yes
TCONS_00021743	XLOC_011281	ATXN3	chr14:92524895-92572965	control	TIA1	OK	0.796706	0	-1.79769e+307	-1.79769e+307	3.75114e-06	0.000142514	yes
TCONS_00021745	XLOC_011281	ATXN3	chr14:92524895-92572965	control	TIA1	OK	0.79076	0	-1.79769e+307	-1.79769e+307	4.10441e-06	0.000153873	yes
TCONS_00021862	XLOC_011333	AKT1	chr14:105235622-105262080	control	TIA1	OK	1.15711	0	-1.79769e+307	-1.79769e+307	2.09272e-05	0.000593746	yes
TCONS_00022195	XLOC_011760	FLRT2	chr14:85996487-86094270	control	TIA1	OK	2.70347	0	-1.79769e+307	-1.79769e+307	0.00362309	0.0365355	yes
TCONS_00023188	XLOC_012086	STARD9	chr15:42867856-43013287	control	TIA1	OK	0.174514	0	-1.79769e+307	-1.79769e+307	4.04451e-05	0.001039	yes
TCONS_00023344	XLOC_012162	SNX1	chr15:64388170-64436433	control	TIA1	OK	0.0762816	0	-1.79769e+307	-1.79769e+307	0.00374773	0.0374371	yes
TCONS_00023508	XLOC_012241	DNAJA4	chr15:78556486-78574538	control	TIA1	OK	0.737616	0	-1.79769e+307	-1.79769e+307	0.000300972	0.00524046	yes
TCONS_00023540	XLOC_012263	KIAA1199	chr15:81071711-81243999	control	TIA1	OK	0.119402	0	-1.79769e+307	-1.79769e+307	0.00166139	0.0202388	yes
TCONS_00023746	XLOC_012372	TJP1	chr15:29992356-30114706	control	TIA1	OK	0.725266	0	-1.79769e+307	-1.79769e+307	4.25441e-06	0.000158497	yes
TCONS_00024104	XLOC_012565	PARP6	chr15:72533521-72564827	control	TIA1	OK	0.192823	0	-1.79769e+307	-1.79769e+307	0.00248088	0.0275532	yes
TCONS_00024580	XLOC_012972	DENND4A	chr15:65951547-66084631	control	TIA1	OK	1.17182	0	-1.79769e+307	-1.79769e+307	0.00130644	0.0168242	yes
TCONS_00024643	XLOC_013071	-	chr15:79703651-79764642	control	TIA1	OK	0.833409	0	-1.79769e+307	-1.79769e+307	0.00331175	0.0341839	yes
TCONS_00024663	XLOC_013093	C15orf42	chr15:90118710-90198682	control	TIA1	OK	2.24522	0	-1.79769e+307	-1.79769e+307	0.00388586	0.0384489	yes
TCONS_00025360	XLOC_013201	RAB40C	chr16:639356-679273	control	TIA1	OK	0.00697044	0	-1.79769e+307	-1.79769e+307	3.89371e-46	9.85789e-44	yes
TCONS_00025568	XLOC_013292	HMOX2	chr16:4511646-4560348	control	TIA1	OK	0.363674	0	-1.79769e+307	-1.79769e+307	0.00437209	0.0417196	yes
TCONS_00025778	XLOC_013399	SPNS1	chr16:28986095-28995869	control	TIA1	OK	0.301143	0	-1.79769e+307	-1.79769e+307	0.00481008	0.0444795	yes
TCONS_00025893	XLOC_013449	TGFB1I1	chr16:31483475-31489281	control	TIA1	OK	0.375762	0	-1.79769e+307	-1.79769e+307	0.00372307	0.0372532	yes
TCONS_00026026	XLOC_013521	NDRG4	chr16:58497548-58547569	control	TIA1	OK	0.332143	0	-1.79769e+307	-1.79769e+307	0.00080572	0.0114792	yes
TCONS_00026027	XLOC_013521	NDRG4	chr16:58497548-58547569	control	TIA1	OK	0.236644	0	-1.79769e+307	-1.79769e+307	0.00174582	0.0210219	yes
TCONS_00026028	XLOC_013521	NDRG4	chr16:58497548-58547569	control	TIA1	OK	0.56658	0	-1.79769e+307	-1.79769e+307	0.000135986	0.00277361	yes
TCONS_00026040	XLOC_013525	CKLF	chr16:66586465-66600154	control	TIA1	OK	2.7832	0	-1.79769e+307	-1.79769e+307	0.00412395	0.0399542	yes
TCONS_00026048	XLOC_013526	CMTM1	chr16:66600293-66613038	control	TIA1	OK	4.55192	0	-1.79769e+307	-1.79769e+307	0.000129865	0.00267814	yes
TCONS_00026049	XLOC_013526	CMTM1	chr16:66600293-66613038	control	TIA1	OK	5.61063	0	-1.79769e+307	-1.79769e+307	7.20758e-05	0.00166662	yes
TCONS_00026226	XLOC_013607	WWOX	chr16:78133550-79246564	control	TIA1	OK	0.322744	0	-1.79769e+307	-1.79769e+307	0.00296408	0.0314183	yes
TCONS_00026589	XLOC_013789	LITAF	chr16:11641577-11681322	control	TIA1	OK	0.331527	0	-1.79769e+307	-1.79769e+307	0.00180363	0.0215913	yes
TCONS_00026707	XLOC_013858	CLN3	chr16:28488599-28503623	control	TIA1	OK	1.16086	0	-1.79769e+307	-1.79769e+307	0.000129806	0.00267878	yes
TCONS_00026827	XLOC_013932	ZNF423	chr16:49524520-49860918	control	TIA1	OK	0.142166	0	-1.79769e+307	-1.79769e+307	0.00298171	0.0315771	yes
TCONS_00027042	XLOC_014045	BCAR1	chr16:75262927-75301951	control	TIA1	OK	0.433977	0	-1.79769e+307	-1.79769e+307	0.000346025	0.00586026	yes
TCONS_00027171	XLOC_014106	LOC100130015	chr16:90089007-90114191	control	TIA1	OK	0.472416	0	-1.79769e+307	-1.79769e+307	0.004434	0.0421213	yes
TCONS_00028812	XLOC_014929	TP53I13	chr17:27894260-27900175	control	TIA1	OK	0.472481	0	-1.79769e+307	-1.79769e+307	0.00263973	0.028966	yes
TCONS_00028987	XLOC_015018	-	chr17:38278789-38293661	control	TIA1	OK	3.36417	0	-1.79769e+307	-1.79769e+307	0.00100151	0.0136134	yes
TCONS_00029021	XLOC_015041	NKIRAS2	chr17:40118758-40177656	control	TIA1	OK	0.941808	0	-1.79769e+307	-1.79769e+307	9.9454e-05	0.00216427	yes
TCONS_00029035	XLOC_015046	HSD17B1	chr17:40703983-40707232	control	TIA1	OK	0.426829	0	-1.79769e+307	-1.79769e+307	0.0010956	0.0146447	yes
TCONS_00029086	XLOC_015075	G6PC3	chr17:42147993-42153712	control	TIA1	OK	0.537556	0	-1.79769e+307	-1.79769e+307	0.00123518	0.0160665	yes
TCONS_00029205	XLOC_015127	IGF2BP1	chr17:47074577-47133510	control	TIA1	OK	0.34871	0	-1.79769e+307	-1.79769e+307	2.64783e-05	0.00072664	yes
TCONS_00029405	XLOC_015223	AMZ2	chr17:66202377-66253305	control	TIA1	OK	1.19533	0	-1.79769e+307	-1.79769e+307	0.000280798	0.0049618	yes
TCONS_00029698	XLOC_015353	SMYD4	chr17:1682781-1733175	control	TIA1	OK	0.542473	0	-1.79769e+307	-1.79769e+307	0.000218465	0.00406436	yes
TCONS_00030177	XLOC_015611	ACACA	chr17:35441926-35766902	control	TIA1	OK	0.145958	0	-1.79769e+307	-1.79769e+307	0.000342483	0.00581684	yes
TCONS_00030218	XLOC_015631	CACNB1	chr17:37329708-37353901	control	TIA1	OK	0.852091	0	-1.79769e+307	-1.79769e+307	0.000391937	0.00647921	yes
TCONS_00030261	XLOC_015658	KRT39	chr17:39074480-39132171	control	TIA1	OK	0.31169	0	-1.79769e+307	-1.79769e+307	0.00480324	0.0444438	yes
TCONS_00030358	XLOC_015722	AARSD1	chr17:41102517-41132545	control	TIA1	OK	0.371874	0	-1.79769e+307	-1.79769e+307	0.00218719	0.0250682	yes
TCONS_00030429	XLOC_015759	ARHGAP27	chr17:43471267-43503012	control	TIA1	OK	0.365922	0	-1.79769e+307	-1.79769e+307	0.00051884	0.00807242	yes
TCONS_00030614	XLOC_015856	LOC645638	chr17:58050921-58469586	control	TIA1	OK	1.32886	0	-1.79769e+307	-1.79769e+307	0.00366777	0.0368549	yes
TCONS_00030706	XLOC_015898	C17orf58	chr17:65987136-65989765	control	TIA1	OK	0.508649	0	-1.79769e+307	-1.79769e+307	0.00344924	0.0352181	yes
TCONS_00030811	XLOC_015953	QRICH2	chr17:74270129-74303761	control	TIA1	OK	0.151155	0	-1.79769e+307	-1.79769e+307	0.00553175	0.048983	yes
TCONS_00030887	XLOC_015998	ACTG1	chr17:79476996-79479892	control	TIA1	OK	4.29284	0	-1.79769e+307	-1.79769e+307	1.0726e-06	4.85657e-05	yes
TCONS_00031110	XLOC_016217	RAI1	chr17:17584731-17740393	control	TIA1	OK	1.44369	0	-1.79769e+307	-1.79769e+307	0.00213341	0.0245654	yes
TCONS_00032588	XLOC_016875	SLMO1	chr18:12407894-12432338	control	TIA1	OK	0.963333	0	-1.79769e+307	-1.79769e+307	0.000394607	0.00651249	yes
TCONS_00032601	XLOC_016879	C18orf1	chr18:13218785-13652753	control	TIA1	OK	0.473057	0	-1.79769e+307	-1.79769e+307	7.97861e-06	0.000268341	yes
TCONS_00032602	XLOC_016879	C18orf1	chr18:13218785-13652753	control	TIA1	OK	0.473063	0	-1.79769e+307	-1.79769e+307	8.29129e-06	0.000277134	yes
TCONS_00032706	XLOC_016920	-	chr18:33709886-33758892	control	TIA1	OK	0.258941	0	-1.79769e+307	-1.79769e+307	0.0052155	0.0469158	yes
TCONS_00032860	XLOC_017006	C18orf2	chr18:1268311-1359998	control	TIA1	OK	0.535514	0	-1.79769e+307	-1.79769e+307	0.00042482	0.00687757	yes
TCONS_00032923	XLOC_017043	-	chr18:19542666-19543733	control	TIA1	OK	6.8794	0	-1.79769e+307	-1.79769e+307	0.00332563	0.0342974	yes
TCONS_00032956	XLOC_017062	FAM59A	chr18:29847051-30050447	control	TIA1	OK	0.637526	0	-1.79769e+307	-1.79769e+307	0.000967615	0.0132495	yes
TCONS_00032957	XLOC_017062	FAM59A	chr18:29847051-30050447	control	TIA1	OK	0.391711	0	-1.79769e+307	-1.79769e+307	0.00294618	0.0312843	yes
TCONS_00033055	XLOC_017104	MBD1	chr18:47753562-47808144	control	TIA1	OK	0.259281	0	-1.79769e+307	-1.79769e+307	0.0020536	0.0238356	yes
TCONS_00033226	XLOC_017269	-	chr18:19542666-19543733	control	TIA1	OK	3.18716	0	-1.79769e+307	-1.79769e+307	0.00172644	0.0208476	yes
TCONS_00033263	XLOC_017321	-	chr18:33856466-33856830	control	TIA1	OK	3.35125	0	-1.79769e+307	-1.79769e+307	0.00516948	0.0467351	yes
TCONS_00033980	XLOC_017602	ZNF700	chr19:11976843-12061672	control	TIA1	OK	0.248531	0	-1.79769e+307	-1.79769e+307	0.00295085	0.0313115	yes
TCONS_00034143	XLOC_017691	MAST3	chr19:18208602-18262510	control	TIA1	OK	0.188674	0	-1.79769e+307	-1.79769e+307	0.00081295	0.0115518	yes
TCONS_00034173	XLOC_017705	CRTC1	chr19:18794424-18893143	control	TIA1	OK	0.181871	0	-1.79769e+307	-1.79769e+307	0.00067917	0.0100392	yes
TCONS_00034313	XLOC_017770	GRAMD1A	chr19:35491245-35517373	control	TIA1	OK	0.310058	0	-1.79769e+307	-1.79769e+307	0.00203669	0.0236948	yes
TCONS_00034371	XLOC_017796	C19orf55	chr19:36249043-36262199	control	TIA1	OK	0.21885	0	-1.79769e+307	-1.79769e+307	0.00442429	0.0420693	yes
TCONS_00034557	XLOC_017892	MEGF8	chr19:42829759-42883156	control	TIA1	OK	0.124596	0	-1.79769e+307	-1.79769e+307	0.000435969	0.00701607	yes
TCONS_00034593	XLOC_017914	ZNF226	chr19:44669214-44681838	control	TIA1	OK	0.83492	0	-1.79769e+307	-1.79769e+307	0.00431753	0.0413117	yes
TCONS_00034750	XLOC_017998	NUCB1	chr19:49403306-49426764	control	TIA1	OK	3.0395	0	-1.79769e+307	-1.79769e+307	1.40873e-06	6.17187e-05	yes
TCONS_00035164	XLOC_018230	-	chr19:58740069-58790153	control	TIA1	OK	0.0671012	0	-1.79769e+307	-1.79769e+307	9.72298e-10	9.1099e-08	yes
TCONS_00035721	XLOC_018542	LOC729991-MEF2B	chr19:19256375-19314238	control	TIA1	OK	2.73991	0	-1.79769e+307	-1.79769e+307	3.70611e-06	0.000141074	yes
TCONS_00035789	XLOC_018594	DMKN	chr19:35988002-36004560	control	TIA1	OK	1.52621	0	-1.79769e+307	-1.79769e+307	0.000664768	0.00986803	yes
TCONS_00035850	XLOC_018617	ZNF529	chr19:37034516-37096178	control	TIA1	OK	0.110464	0	-1.79769e+307	-1.79769e+307	0.0045028	0.0424966	yes
TCONS_00035884	XLOC_018633	DPF1	chr19:38397867-38720317	control	TIA1	OK	0.826404	0	-1.79769e+307	-1.79769e+307	0.000157813	0.0031235	yes
TCONS_00036143	XLOC_018770	AP2S1	chr19:47341422-47354213	control	TIA1	OK	2.33512	0	-1.79769e+307	-1.79769e+307	0.000365923	0.00613784	yes
TCONS_00036155	XLOC_018774	MEIS3	chr19:47906380-47922785	control	TIA1	OK	0.459744	0	-1.79769e+307	-1.79769e+307	0.00179797	0.0215583	yes
TCONS_00036156	XLOC_018774	MEIS3	chr19:47906380-47922785	control	TIA1	OK	0.704836	0	-1.79769e+307	-1.79769e+307	0.000467259	0.00743317	yes
TCONS_00036178	XLOC_018785	CARD8	chr19:48711342-48759239	control	TIA1	OK	0.331976	0	-1.79769e+307	-1.79769e+307	0.00014391	0.00290534	yes
TCONS_00036386	XLOC_018896	ZNF611	chr19:53205987-53238307	control	TIA1	OK	0.396721	0	-1.79769e+307	-1.79769e+307	0.000161621	0.00318721	yes
TCONS_00036809	XLOC_019305	-	chr19:28281400-28299998	control	TIA1	OK	1.81707	0	-1.79769e+307	-1.79769e+307	0.00295771	0.0313676	yes
TCONS_00036821	XLOC_019318	-	chr19:30570027-30570882	control	TIA1	OK	2.06564	0	-1.79769e+307	-1.79769e+307	0.000363931	0.00611479	yes
TCONS_00036919	XLOC_019469	ZNF224	chr19:44598481-44617336	control	TIA1	OK	1.6842	0	-1.79769e+307	-1.79769e+307	0.00174943	0.0210526	yes
TCONS_00037466	XLOC_018337	PRR22	chr19:5782970-5791249	control	TIA1	OK	1.34662	0	-1.79769e+307	-1.79769e+307	0.00041958	0.00681686	yes
TCONS_00038207	XLOC_019760	TAF1B	chr2:9983570-10074682	control	TIA1	OK	0.708728	0	-1.79769e+307	-1.79769e+307	0.00031222	0.00539682	yes
TCONS_00038477	XLOC_019903	-	chr2:56397150-56407252	control	TIA1	OK	8.94938	0	-1.79769e+307	-1.79769e+307	0.00548107	0.0487083	yes
TCONS_00038481	XLOC_019905	VRK2	chr2:58273776-58468585	control	TIA1	OK	0.324849	0	-1.79769e+307	-1.79769e+307	0.00460827	0.0431701	yes
TCONS_00038489	XLOC_019908	REL	chr2:61108751-61151513	control	TIA1	OK	0.393509	0	-1.79769e+307	-1.79769e+307	0.000279253	0.00494036	yes
TCONS_00038539	XLOC_019933	ANTXR1	chr2:69240275-69476459	control	TIA1	OK	0.402185	0	-1.79769e+307	-1.79769e+307	0.00413662	0.0400378	yes
TCONS_00038785	XLOC_020062	C2orf49	chr2:105954012-105964971	control	TIA1	OK	0.680991	0	-1.79769e+307	-1.79769e+307	6.77219e-05	0.00158754	yes
TCONS_00039100	XLOC_020220	-	chr2:172543964-172606170	control	TIA1	OK	2.07252	0	-1.79769e+307	-1.79769e+307	0.00136658	0.0174066	yes
TCONS_00039418	XLOC_020366	DNAJB2	chr2:220144039-220151622	control	TIA1	OK	1.60923	0	-1.79769e+307	-1.79769e+307	2.77926e-05	0.000755391	yes
TCONS_00039757	XLOC_020531	CGREF1	chr2:27309610-27341995	control	TIA1	OK	1.31688	0	-1.79769e+307	-1.79769e+307	5.20643e-05	0.00127526	yes
TCONS_00039862	XLOC_020594	PREPL	chr2:44502596-44589001	control	TIA1	OK	0.456104	0	-1.79769e+307	-1.79769e+307	1.95403e-05	0.000560005	yes
TCONS_00040174	XLOC_020751	LMAN2L	chr2:97371662-97405813	control	TIA1	OK	0.552585	0	-1.79769e+307	-1.79769e+307	0.000588522	0.0089483	yes
TCONS_00040175	XLOC_020751	LMAN2L	chr2:97371662-97405813	control	TIA1	OK	0.290645	0	-1.79769e+307	-1.79769e+307	0.00396681	0.038984	yes
TCONS_00040528	XLOC_020937	CHN1	chr2:175664041-175870170	control	TIA1	OK	0.266065	0	-1.79769e+307	-1.79769e+307	0.00352633	0.0357841	yes
TCONS_00040699	XLOC_021021	FAM119A	chr2:208394615-208490678	control	TIA1	OK	0.821898	0	-1.79769e+307	-1.79769e+307	1.05233e-05	0.000337336	yes
TCONS_00040772	XLOC_021066	ATG9A	chr2:220084086-220110131	control	TIA1	OK	0.276204	0	-1.79769e+307	-1.79769e+307	0.000427697	0.00690911	yes
TCONS_00040903	XLOC_021143	ANKMY1	chr2:241418838-241497745	control	TIA1	OK	0.457708	0	-1.79769e+307	-1.79769e+307	0.00248413	0.0275687	yes
TCONS_00040912	XLOC_021147	LOC200772	chr2:241894035-241906868	control	TIA1	OK	0.765744	0	-1.79769e+307	-1.79769e+307	0.000699121	0.010245	yes
TCONS_00040914	XLOC_021147	LOC200772	chr2:241894035-241906868	control	TIA1	OK	0.39187	0	-1.79769e+307	-1.79769e+307	0.00331417	0.0341911	yes
TCONS_00040915	XLOC_021147	LOC200772	chr2:241894035-241906868	control	TIA1	OK	0.565292	0	-1.79769e+307	-1.79769e+307	0.00423738	0.0407347	yes
TCONS_00040916	XLOC_021147	LOC200772	chr2:241894035-241906868	control	TIA1	OK	0.503612	0	-1.79769e+307	-1.79769e+307	0.00213767	0.0245954	yes
TCONS_00040945	XLOC_021170	IAH1	chr2:9614669-9695917	control	TIA1	OK	0.729946	0	-1.79769e+307	-1.79769e+307	0.00505774	0.0461244	yes
TCONS_00040970	XLOC_021196	-	chr2:20676620-20676924	control	TIA1	OK	5.26344	0	-1.79769e+307	-1.79769e+307	0.00516948	0.0466854	yes
TCONS_00041086	XLOC_021341	-	chr2:56187925-56382437	control	TIA1	OK	1.50946	0	-1.79769e+307	-1.79769e+307	0.00178563	0.0214405	yes
TCONS_00041089	XLOC_021344	-	chr2:56397150-56407252	control	TIA1	OK	2.4148	0	-1.79769e+307	-1.79769e+307	0.00337882	0.0347375	yes
TCONS_00041383	XLOC_021729	GLI2	chr2:121493696-121750229	control	TIA1	OK	1.32453	0	-1.79769e+307	-1.79769e+307	0.000129647	0.00267735	yes
TCONS_00041427	XLOC_021792	C2orf27A	chr2:132440087-132524977	control	TIA1	OK	2.36454	0	-1.79769e+307	-1.79769e+307	0.00282233	0.0303868	yes
TCONS_00041698	XLOC_022169	-	chr2:227596032-227663948	control	TIA1	OK	1.77152	0	-1.79769e+307	-1.79769e+307	0.00139596	0.0176975	yes
TCONS_00041753	XLOC_022229	TRAF3IP1	chr2:239229184-239309541	control	TIA1	OK	5.27771	0	-1.79769e+307	-1.79769e+307	0.00470107	0.0437639	yes
TCONS_00041759	XLOC_022236	-	chr2:239969863-240322643	control	TIA1	OK	3.83142	0	-1.79769e+307	-1.79769e+307	0.00346945	0.0353517	yes
TCONS_00043194	XLOC_022349	ZNF133	chr20:18269120-18297640	control	TIA1	OK	0.952533	0	-1.79769e+307	-1.79769e+307	0.00204513	0.0237651	yes
TCONS_00043221	XLOC_022363	PLK1S1	chr20:21106623-21227258	control	TIA1	OK	0.761566	0	-1.79769e+307	-1.79769e+307	0.000384005	0.00637643	yes
TCONS_00043362	XLOC_022444	TGIF2	chr20:35201875-35274558	control	TIA1	OK	0.371798	0	-1.79769e+307	-1.79769e+307	0.000515627	0.00803714	yes
TCONS_00043857	XLOC_022668	TASP1	chr20:13370035-13619632	control	TIA1	OK	0.320893	0	-1.79769e+307	-1.79769e+307	0.0027011	0.0294116	yes
TCONS_00043931	XLOC_022710	ZNF337	chr20:25654521-25677536	control	TIA1	OK	1.22496	0	-1.79769e+307	-1.79769e+307	2.23498e-06	9.14527e-05	yes
TCONS_00043995	XLOC_022746	UQCC	chr20:33890368-33999945	control	TIA1	OK	0.528658	0	-1.79769e+307	-1.79769e+307	0.000720552	0.0105022	yes
TCONS_00044030	XLOC_022755	SLA2	chr20:35201875-35274558	control	TIA1	OK	0.0103572	0	-1.79769e+307	-1.79769e+307	0	0	yes
TCONS_00044166	XLOC_022824	UBE2V1	chr20:48697660-48770335	control	TIA1	OK	3.17619	0	-1.79769e+307	-1.79769e+307	1.05652e-06	4.79839e-05	yes
TCONS_00044178	XLOC_022829	KCNG1	chr20:49620192-49639675	control	TIA1	OK	0.762109	0	-1.79769e+307	-1.79769e+307	0.000239312	0.004385	yes
TCONS_00044228	XLOC_022854	GNAS-AS	chr20:57393972-57486250	control	TIA1	OK	1.03739	0	-1.79769e+307	-1.79769e+307	0.000953228	0.0130947	yes
TCONS_00044492	XLOC_023165	-	chr20:46653849-46687551	control	TIA1	OK	3.81752	0	-1.79769e+307	-1.79769e+307	0.00522197	0.0469385	yes
TCONS_00044565	XLOC_023247	ZFP64	chr20:50699065-50808535	control	TIA1	OK	1.36244	0	-1.79769e+307	-1.79769e+307	0.000345449	0.00585383	yes
TCONS_00045161	XLOC_023334	C21orf34	chr21:17442841-17983132	control	TIA1	OK	0.451539	0	-1.79769e+307	-1.79769e+307	0.000274355	0.00486673	yes
TCONS_00045236	XLOC_023382	-	chr21:35747738-35775044	control	TIA1	OK	2.13252	0	-1.79769e+307	-1.79769e+307	0.00568047	0.0499063	yes
TCONS_00045248	XLOC_023393	TTC3	chr21:38445570-38575408	control	TIA1	OK	1.64568	0	-1.79769e+307	-1.79769e+307	2.66671e-08	1.89104e-06	yes
TCONS_00045256	XLOC_023395	DYRK1A	chr21:38739838-38887679	control	TIA1	OK	0.188624	0	-1.79769e+307	-1.79769e+307	0.000509779	0.00797524	yes
TCONS_00045257	XLOC_023395	DYRK1A	chr21:38739838-38887679	control	TIA1	OK	0.588778	0	-1.79769e+307	-1.79769e+307	1.13522e-05	0.00035888	yes
TCONS_00045258	XLOC_023395	DYRK1A	chr21:38739838-38887679	control	TIA1	OK	0.593703	0	-1.79769e+307	-1.79769e+307	1.1873e-05	0.000371787	yes
TCONS_00045302	XLOC_023414	ABCG1	chr21:43619798-43717491	control	TIA1	OK	1.26574	0	-1.79769e+307	-1.79769e+307	1.17781e-05	0.000369594	yes
TCONS_00045303	XLOC_023414	ABCG1	chr21:43619798-43717491	control	TIA1	OK	1.26525	0	-1.79769e+307	-1.79769e+307	1.15648e-05	0.000364439	yes
TCONS_00045307	XLOC_023414	ABCG1	chr21:43619798-43717491	control	TIA1	OK	0.00237684	0	-1.79769e+307	-1.79769e+307	4.36708e-13	7.21732e-11	yes
TCONS_00045313	XLOC_023416	SLC37A1	chr21:43919741-44001550	control	TIA1	OK	1.40058	0	-1.79769e+307	-1.79769e+307	5.25594e-05	0.00128422	yes
TCONS_00045587	XLOC_023547	BRWD1	chr21:40556039-40685556	control	TIA1	OK	0.281097	0	-1.79769e+307	-1.79769e+307	0.000362157	0.0060953	yes
TCONS_00046147	XLOC_023874	C22orf25	chr22:20008630-20053502	control	TIA1	OK	1.13241	0	-1.79769e+307	-1.79769e+307	0.000135051	0.00275832	yes
TCONS_00046367	XLOC_023974	RNF185	chr22:31556137-31603005	control	TIA1	OK	0.832338	0	-1.79769e+307	-1.79769e+307	5.70781e-05	0.00137821	yes
TCONS_00046491	XLOC_024026	TAB1	chr22:39795758-39833132	control	TIA1	OK	0.440445	0	-1.79769e+307	-1.79769e+307	0.00179908	0.0215585	yes
TCONS_00046581	XLOC_024071	ARHGAP8	chr22:45064426-45258664	control	TIA1	OK	2.08236	0	-1.79769e+307	-1.79769e+307	9.45027e-06	0.00030944	yes
TCONS_00046583	XLOC_024071	PRR5-ARHGAP8	chr22:45064426-45258664	control	TIA1	OK	0.688563	0	-1.79769e+307	-1.79769e+307	0.000467755	0.00743708	yes
TCONS_00046586	XLOC_024071	ARHGAP8	chr22:45064426-45258664	control	TIA1	OK	2.29851	0	-1.79769e+307	-1.79769e+307	1.75257e-05	0.000510632	yes
TCONS_00046775	XLOC_024172	DERL3	chr22:24129149-24181199	control	TIA1	OK	0.833494	0	-1.79769e+307	-1.79769e+307	5.1748e-05	0.00127013	yes
TCONS_00046816	XLOC_024195	CHEK2	chr22:29083730-29137822	control	TIA1	OK	0.563405	0	-1.79769e+307	-1.79769e+307	0.00123468	0.0160635	yes
TCONS_00046925	XLOC_024243	APOL2	chr22:36622254-36636000	control	TIA1	OK	2.73449	0	-1.79769e+307	-1.79769e+307	1.26488e-06	5.60771e-05	yes
TCONS_00047148	XLOC_024361	ARSA	chr22:51061181-51066601	control	TIA1	OK	0.167119	0	-1.79769e+307	-1.79769e+307	0.00337929	0.0347364	yes
TCONS_00047180	XLOC_024392	-	chr22:19166986-19279239	control	TIA1	OK	2.56473	0	-1.79769e+307	-1.79769e+307	0.00367226	0.0368813	yes
TCONS_00047786	XLOC_024672	OGG1	chr3:9791627-9811661	control	TIA1	OK	0.352596	0	-1.79769e+307	-1.79769e+307	0.00248276	0.0275689	yes
TCONS_00047809	XLOC_024678	PRRT3	chr3:9975523-9996814	control	TIA1	OK	0.815396	0	-1.79769e+307	-1.79769e+307	0.00443409	0.0421154	yes
TCONS_00048013	XLOC_024772	ZNF620	chr3:40547529-40581043	control	TIA1	OK	1.74104	0	-1.79769e+307	-1.79769e+307	1.28306e-05	0.00039471	yes
TCONS_00048113	XLOC_024814	NBEAL2	chr3:47021172-47051193	control	TIA1	OK	0.601881	0	-1.79769e+307	-1.79769e+307	1.13552e-05	0.000358784	yes
TCONS_00048224	XLOC_024859	ACY1	chr3:52008798-52023218	control	TIA1	OK	0.530413	0	-1.79769e+307	-1.79769e+307	0.00246223	0.0273972	yes
TCONS_00048278	XLOC_024878	CCDC66	chr3:56591183-56717263	control	TIA1	OK	1.07612	0	-1.79769e+307	-1.79769e+307	1.97277e-05	0.00056456	yes
TCONS_00048474	XLOC_024984	GTPBP8	chr3:112709799-112738555	control	TIA1	OK	1.01973	0	-1.79769e+307	-1.79769e+307	0.000151586	0.0030305	yes
TCONS_00048547	XLOC_025025	UMPS	chr3:124449212-124468119	control	TIA1	OK	0.125901	0	-1.79769e+307	-1.79769e+307	0.00173801	0.0209618	yes
TCONS_00049343	XLOC_025399	SLC26A6	chr3:48663155-48672926	control	TIA1	OK	0.658954	0	-1.79769e+307	-1.79769e+307	0.000219893	0.00408453	yes
TCONS_00049540	XLOC_025487	FAM116A	chr3:57611178-57678816	control	TIA1	OK	0.448033	0	-1.79769e+307	-1.79769e+307	0.000130145	0.00268299	yes
TCONS_00049612	XLOC_025528	CGGBP1	chr3:88101099-88207115	control	TIA1	OK	0.22381	0	-1.79769e+307	-1.79769e+307	0.000815688	0.0115796	yes
TCONS_00049644	XLOC_025545	RPL24	chr3:101399857-101405631	control	TIA1	OK	1.30894	0	-1.79769e+307	-1.79769e+307	0.0042193	0.0405937	yes
TCONS_00049688	XLOC_025569	WDR52	chr3:112931374-113234034	control	TIA1	OK	0.118938	0	-1.79769e+307	-1.79769e+307	0.000445084	0.00713767	yes
TCONS_00049878	XLOC_025661	DZIP1L	chr3:137717657-137834657	control	TIA1	OK	0.692531	0	-1.79769e+307	-1.79769e+307	0.000246499	0.00447945	yes
TCONS_00050084	XLOC_025763	KCNMB3	chr3:178957206-178984838	control	TIA1	OK	0.691225	0	-1.79769e+307	-1.79769e+307	0.000491915	0.00774873	yes
TCONS_00050085	XLOC_025763	KCNMB3	chr3:178957206-178984838	control	TIA1	OK	0.572388	0	-1.79769e+307	-1.79769e+307	0.000489211	0.00772456	yes
TCONS_00050252	XLOC_025846	IQCG	chr3:197615945-197686886	control	TIA1	OK	1.08113	0	-1.79769e+307	-1.79769e+307	8.86159e-05	0.00196727	yes
TCONS_00050751	XLOC_026455	-	chr3:133875974-133969706	control	TIA1	OK	1.03884	0	-1.79769e+307	-1.79769e+307	0.00413558	0.0400342	yes
TCONS_00050783	XLOC_026490	C3orf72	chr3:138665984-138672830	control	TIA1	OK	1.00327	0	-1.79769e+307	-1.79769e+307	0.00179867	0.021558	yes
TCONS_00052070	XLOC_026785	FGFR3	chr4:1795038-1810599	control	TIA1	OK	0.759763	0	-1.79769e+307	-1.79769e+307	2.07442e-05	0.000589114	yes
TCONS_00052113	XLOC_026799	RGS12	chr4:3294790-3441640	control	TIA1	OK	0.169147	0	-1.79769e+307	-1.79769e+307	0.00125476	0.0162537	yes
TCONS_00052253	XLOC_026870	STIM2	chr4:26862312-27027003	control	TIA1	OK	0.306882	0	-1.79769e+307	-1.79769e+307	0.000236541	0.0043436	yes
TCONS_00052509	XLOC_027016	HERC6	chr4:89299890-89364249	control	TIA1	OK	0.304025	0	-1.79769e+307	-1.79769e+307	0.00149762	0.0186994	yes
TCONS_00052524	XLOC_027026	SMARCAD1	chr4:95128758-95212443	control	TIA1	OK	1.66683	0	-1.79769e+307	-1.79769e+307	6.83083e-07	3.29074e-05	yes
TCONS_00052529	XLOC_027027	PDLIM5	chr4:95373037-95589377	control	TIA1	OK	0.835142	0	-1.79769e+307	-1.79769e+307	0.000289814	0.00508937	yes
TCONS_00052532	XLOC_027027	PDLIM5	chr4:95373037-95589377	control	TIA1	OK	0.953663	0	-1.79769e+307	-1.79769e+307	3.7307e-06	0.000141829	yes
TCONS_00052952	XLOC_027245	TMEM128	chr4:4237268-4249936	control	TIA1	OK	0.833844	0	-1.79769e+307	-1.79769e+307	0.00186004	0.0221065	yes
TCONS_00053595	XLOC_027596	NEK1	chr4:170314420-170533778	control	TIA1	OK	0.398883	0	-1.79769e+307	-1.79769e+307	0.00179113	0.0214936	yes
TCONS_00053625	XLOC_027613	AGA	chr4:178351928-178363657	control	TIA1	OK	0.360846	0	-1.79769e+307	-1.79769e+307	0.0029664	0.0314373	yes
TCONS_00053658	XLOC_027635	SORBS2	chr4:186506597-186877870	control	TIA1	OK	0.169819	0	-1.79769e+307	-1.79769e+307	0.00122689	0.0159937	yes
TCONS_00053667	XLOC_027635	SORBS2	chr4:186506597-186877870	control	TIA1	OK	0.269796	0	-1.79769e+307	-1.79769e+307	0.000426353	0.00689301	yes
TCONS_00053737	XLOC_027754	-	chr4:12642094-12642204	control	TIA1	OK	721.481	0	-1.79769e+307	-1.79769e+307	0.000676599	0.0100037	yes
TCONS_00054007	XLOC_028179	-	chr4:129421905-129422444	control	TIA1	OK	1.58561	0	-1.79769e+307	-1.79769e+307	0.00516948	0.0467848	yes
TCONS_00054997	XLOC_028367	-	chr5:1572072-1594646	control	TIA1	OK	0.761327	0	-1.79769e+307	-1.79769e+307	0.00123272	0.0160485	yes
TCONS_00055136	XLOC_028437	PARP8	chr5:49961713-50142356	control	TIA1	OK	0.121906	0	-1.79769e+307	-1.79769e+307	0.00151029	0.018822	yes
TCONS_00055249	XLOC_028494	PTCD2	chr5:71515235-71660391	control	TIA1	OK	0.690939	0	-1.79769e+307	-1.79769e+307	7.65649e-05	0.00174734	yes
TCONS_00055370	XLOC_028554	ERAP2	chr5:96211643-96255406	control	TIA1	OK	0.270551	0	-1.79769e+307	-1.79769e+307	0.00235575	0.0266055	yes
TCONS_00055500	XLOC_028623	LEAP2	chr5:132202214-132210649	control	TIA1	OK	0.505231	0	-1.79769e+307	-1.79769e+307	0.00115119	0.0152338	yes
TCONS_00056110	XLOC_028912	AMACR	chr5:33987090-34008220	control	TIA1	OK	1.95057	0	-1.79769e+307	-1.79769e+307	0.00011342	0.00240399	yes
TCONS_00056155	XLOC_028937	DAB2	chr5:39371738-39425335	control	TIA1	OK	0.645904	0	-1.79769e+307	-1.79769e+307	4.13567e-05	0.00105876	yes
TCONS_00056214	XLOC_028970	PPAP2A	chr5:54603575-54830873	control	TIA1	OK	0.392197	0	-1.79769e+307	-1.79769e+307	0.0044583	0.0422375	yes
TCONS_00056486	XLOC_029104	RAPGEF6	chr5:130759613-130970956	control	TIA1	OK	0.279765	0	-1.79769e+307	-1.79769e+307	6.79847e-05	0.00159182	yes
TCONS_00056654	XLOC_029187	PRELID2	chr5:145138581-145214899	control	TIA1	OK	0.291858	0	-1.79769e+307	-1.79769e+307	0.00443162	0.0421188	yes
TCONS_00056811	XLOC_029272	NOP16	chr5:175810864-175816763	control	TIA1	OK	0.569256	0	-1.79769e+307	-1.79769e+307	0.00471822	0.0438549	yes
TCONS_00056914	XLOC_029320	TRIM7	chr5:180620923-180632194	control	TIA1	OK	0.394117	0	-1.79769e+307	-1.79769e+307	0.000726068	0.0105619	yes
TCONS_00057067	XLOC_029540	-	chr5:37073952-37249640	control	TIA1	OK	1.12424	0	-1.79769e+307	-1.79769e+307	0.00132511	0.0170094	yes
TCONS_00057154	XLOC_029659	-	chr5:55215657-55216319	control	TIA1	OK	1.47163	0	-1.79769e+307	-1.79769e+307	0.00280594	0.030298	yes
TCONS_00057574	XLOC_030252	-	chr5:150875025-150875404	control	TIA1	OK	3.06259	0	-1.79769e+307	-1.79769e+307	0.00516948	0.0468276	yes
TCONS_00057632	XLOC_030325	ZNF346	chr5:176449696-176525126	control	TIA1	OK	1.34512	0	-1.79769e+307	-1.79769e+307	0.00564861	0.0497292	yes
TCONS_00057663	XLOC_030361	N4BP3	chr5:177540555-177553145	control	TIA1	OK	1.81884	0	-1.79769e+307	-1.79769e+307	0.00439412	0.0418895	yes
TCONS_00057701	XLOC_030402	-	chr5:179074374-179075002	control	TIA1	OK	1.24982	0	-1.79769e+307	-1.79769e+307	0.00516948	0.0468704	yes
TCONS_00059140	XLOC_030591	MICA	chr6:31367343-31478901	control	TIA1	OK	1.29864	0	-1.79769e+307	-1.79769e+307	2.47796e-05	0.000685396	yes
TCONS_00059189	XLOC_030607	C6orf26	chr6:31707724-31732718	control	TIA1	OK	1.6566	0	-1.79769e+307	-1.79769e+307	0.000527288	0.00816967	yes
TCONS_00059284	XLOC_030655	PPARD	chr6:35310334-35395968	control	TIA1	OK	0.293925	0	-1.79769e+307	-1.79769e+307	0.000745723	0.0107767	yes
TCONS_00059407	XLOC_030712	TJAP1	chr6:43445260-43474294	control	TIA1	OK	1.25401	0	-1.79769e+307	-1.79769e+307	8.88934e-05	0.00197049	yes
TCONS_00059452	XLOC_030729	SLC25A27	chr6:46620678-46646027	control	TIA1	OK	1.8867	0	-1.79769e+307	-1.79769e+307	7.78986e-06	0.000263034	yes
TCONS_00059636	XLOC_030831	CEP57L1	chr6:109416355-109486013	control	TIA1	OK	0.199352	0	-1.79769e+307	-1.79769e+307	0.00480447	0.0444413	yes
TCONS_00059637	XLOC_030831	CEP57L1	chr6:109416355-109486013	control	TIA1	OK	0.644358	0	-1.79769e+307	-1.79769e+307	5.13403e-05	0.00126378	yes
TCONS_00060261	XLOC_031153	BAG6	chr6:31606802-31620592	control	TIA1	OK	2.02262	0	-1.79769e+307	-1.79769e+307	8.92509e-07	4.18116e-05	yes
TCONS_00060314	XLOC_031177	LOC100507547	chr6:32120555-32131452	control	TIA1	OK	1.94618	0	-1.79769e+307	-1.79769e+307	0.000219882	0.0040856	yes
TCONS_00060315	XLOC_031177	LOC100507547	chr6:32120555-32131452	control	TIA1	OK	1.71992	0	-1.79769e+307	-1.79769e+307	0.000412572	0.00673611	yes
TCONS_00060347	XLOC_031196	COL11A2	chr6:33130468-33160245	control	TIA1	OK	0.0981801	0	-1.79769e+307	-1.79769e+307	0.0035388	0.0358618	yes
TCONS_00060470	XLOC_031262	CCND3	chr6:41902670-42016610	control	TIA1	OK	6.85743	0	-1.79769e+307	-1.79769e+307	2.09019e-08	1.50555e-06	yes
TCONS_00060471	XLOC_031262	CCND3	chr6:41902670-42016610	control	TIA1	OK	6.44829	0	-1.79769e+307	-1.79769e+307	9.19268e-08	5.69123e-06	yes
TCONS_00060621	XLOC_031353	COL12A1	chr6:75794041-75915929	control	TIA1	OK	0.260898	0	-1.79769e+307	-1.79769e+307	7.64218e-05	0.00174541	yes
TCONS_00060748	XLOC_031419	CD164	chr6:109687716-109703762	control	TIA1	OK	0.453059	0	-1.79769e+307	-1.79769e+307	0.000903254	0.012559	yes
TCONS_00060930	XLOC_031505	-	chr6:141167150-141219550	control	TIA1	OK	3.43974	0	-1.79769e+307	-1.79769e+307	0.000345846	0.00585891	yes
TCONS_00060946	XLOC_031512	PLAGL1	chr6:144261436-144385735	control	TIA1	OK	0.298197	0	-1.79769e+307	-1.79769e+307	0.000796284	0.0113802	yes
TCONS_00060963	XLOC_031519	UST	chr6:149068243-149398126	control	TIA1	OK	1.85529	0	-1.79769e+307	-1.79769e+307	0.000913234	0.0126623	yes
TCONS_00061361	XLOC_031959	-	chr6:53422498-53422940	control	TIA1	OK	2.44598	0	-1.79769e+307	-1.79769e+307	0.0041015	0.0398925	yes
TCONS_00061667	XLOC_032354	-	chr6:140936192-140937016	control	TIA1	OK	1.4722	0	-1.79769e+307	-1.79769e+307	0.00120341	0.0157844	yes
TCONS_00061669	XLOC_032356	-	chr6:140968756-140969171	control	TIA1	OK	2.53394	0	-1.79769e+307	-1.79769e+307	0.00516948	0.0467919	yes
TCONS_00061670	XLOC_032357	-	chr6:140971919-140972473	control	TIA1	OK	1.65482	0	-1.79769e+307	-1.79769e+307	0.0041015	0.0398469	yes
TCONS_00061671	XLOC_032358	-	chr6:140978956-140979771	control	TIA1	OK	1.17949	0	-1.79769e+307	-1.79769e+307	0.00238738	0.0268556	yes
TCONS_00061848	XLOC_032565	-	chr6:166561164-166562421	control	TIA1	OK	1.78352	0	-1.79769e+307	-1.79769e+307	0.00454296	0.0427603	yes
TCONS_00065213	XLOC_033952	MIR4284	chr7:73113534-73134017	control	TIA1	OK	470.404	0	-1.79769e+307	-1.79769e+307	8.35965e-41	2.10748e-38	yes
TCONS_00065304	XLOC_033996	DMTF1	chr7:86781676-86849074	control	TIA1	OK	0.275621	0	-1.79769e+307	-1.79769e+307	0.000794459	0.0113568	yes
TCONS_00065473	XLOC_034070	SRRT	chr7:100472624-100486285	control	TIA1	OK	0.971524	0	-1.79769e+307	-1.79769e+307	2.98406e-05	0.000801894	yes
TCONS_00065632	XLOC_034150	CCDC136	chr7:128432098-128462183	control	TIA1	OK	0.698825	0	-1.79769e+307	-1.79769e+307	0.00389038	0.0384808	yes
TCONS_00065817	XLOC_034256	REPIN1	chr7:150065821-150071133	control	TIA1	OK	2.20912	0	-1.79769e+307	-1.79769e+307	1.17722e-06	5.25429e-05	yes
TCONS_00066044	XLOC_034371	OSBPL3	chr7:24836162-25019760	control	TIA1	OK	0.724895	0	-1.79769e+307	-1.79769e+307	5.91747e-06	0.000209189	yes
TCONS_00066655	XLOC_034690	POT1	chr7:124462434-124570037	control	TIA1	OK	0.425447	0	-1.79769e+307	-1.79769e+307	0.000166673	0.00326627	yes
TCONS_00066705	XLOC_034717	MKLN1	chr7:130794854-131181398	control	TIA1	OK	1.34468	0	-1.79769e+307	-1.79769e+307	0.000197071	0.00374001	yes
TCONS_00066894	XLOC_034827	-	chr7:492876-493687	control	TIA1	OK	2.2163	0	-1.79769e+307	-1.79769e+307	0.000363931	0.00611652	yes
TCONS_00067184	XLOC_035259	LOC100133091	chr7:76178627-76257398	control	TIA1	OK	0.278845	0	-1.79769e+307	-1.79769e+307	0.00422266	0.0406194	yes
TCONS_00067257	XLOC_035401	-	chr7:99690403-99723128	control	TIA1	OK	1.05424	0	-1.79769e+307	-1.79769e+307	0.000805694	0.0114816	yes
TCONS_00068605	XLOC_035793	MSRA	chr8:9911829-10286401	control	TIA1	OK	0.635929	0	-1.79769e+307	-1.79769e+307	0.00121351	0.0158853	yes
TCONS_00068606	XLOC_035793	MSRA	chr8:9911829-10286401	control	TIA1	OK	0.345975	0	-1.79769e+307	-1.79769e+307	0.00521002	0.0468949	yes
TCONS_00068888	XLOC_035917	RGS20	chr8:54764367-54871863	control	TIA1	OK	0.681729	0	-1.79769e+307	-1.79769e+307	0.000410099	0.00671047	yes
TCONS_00069102	XLOC_036029	OXR1	chr8:107282405-107764921	control	TIA1	OK	0.764745	0	-1.79769e+307	-1.79769e+307	1.51449e-05	0.000455082	yes
TCONS_00069162	XLOC_036064	PVT1	chr8:128806765-129113499	control	TIA1	OK	1.86537	0	-1.79769e+307	-1.79769e+307	1.94353e-05	0.000557531	yes
TCONS_00069308	XLOC_036137	-	chr8:5751214-5863951	control	TIA1	OK	2.45453	0	-1.79769e+307	-1.79769e+307	0.0019913	0.0232851	yes
TCONS_00069414	XLOC_036205	CSGALNACT1	chr8:19171080-19540261	control	TIA1	OK	0.191718	0	-1.79769e+307	-1.79769e+307	0.00181187	0.0216638	yes
TCONS_00069594	XLOC_036302	ATP6V1H	chr8:54628114-54755850	control	TIA1	OK	0.99276	0	-1.79769e+307	-1.79769e+307	0.000390582	0.0064604	yes
TCONS_00069902	XLOC_036448	SYBU	chr8:110586404-110704020	control	TIA1	OK	0.491719	0	-1.79769e+307	-1.79769e+307	0.000348527	0.00588922	yes
TCONS_00069990	XLOC_036493	ZFAT	chr8:135490030-135725292	control	TIA1	OK	0.415811	0	-1.79769e+307	-1.79769e+307	0.000150581	0.00301852	yes
TCONS_00070043	XLOC_036523	C8orf73	chr8:144648362-144654996	control	TIA1	OK	0.669971	0	-1.79769e+307	-1.79769e+307	0.00135714	0.0173494	yes
TCONS_00070154	XLOC_036578	-	chr8:5720608-5721348	control	TIA1	OK	1.16626	0	-1.79769e+307	-1.79769e+307	0.0033831	0.0347576	yes
TCONS_00070208	XLOC_036625	VPS37A	chr8:17104400-17271040	control	TIA1	OK	1.21773	0	-1.79769e+307	-1.79769e+307	0.0041802	0.0402957	yes
TCONS_00070276	XLOC_036730	-	chr8:40176965-40200925	control	TIA1	OK	2.5797	0	-1.79769e+307	-1.79769e+307	0.00131902	0.0169568	yes
TCONS_00070277	XLOC_036731	-	chr8:40176965-40200925	control	TIA1	OK	1.09226	0	-1.79769e+307	-1.79769e+307	0.00564206	0.0497009	yes
TCONS_00070278	XLOC_036732	-	chr8:40176965-40200925	control	TIA1	OK	1.55604	0	-1.79769e+307	-1.79769e+307	0.00138905	0.0176248	yes
TCONS_00070279	XLOC_036733	-	chr8:40176965-40200925	control	TIA1	OK	1.37688	0	-1.79769e+307	-1.79769e+307	0.00552791	0.0489782	yes
TCONS_00070484	XLOC_037005	-	chr8:119964553-119965676	control	TIA1	OK	1.35646	0	-1.79769e+307	-1.79769e+307	0.000468562	0.00744791	yes
TCONS_00070526	XLOC_037053	-	chr8:128285041-128285475	control	TIA1	OK	2.32141	0	-1.79769e+307	-1.79769e+307	0.00516948	0.0467067	yes
TCONS_00070574	XLOC_037114	ZNF623	chr8:144718272-144738591	control	TIA1	OK	1.95491	0	-1.79769e+307	-1.79769e+307	0.000776714	0.0111514	yes
TCONS_00071323	XLOC_037225	IFT74	chr9:26903367-27062931	control	TIA1	OK	3.16582	0	-1.79769e+307	-1.79769e+307	1.51575e-06	6.57294e-05	yes
TCONS_00071361	XLOC_037246	UBAP1	chr9:34179002-34329221	control	TIA1	OK	0.407781	0	-1.79769e+307	-1.79769e+307	0.000681488	0.0100635	yes
TCONS_00071362	XLOC_037246	UBAP1	chr9:34179002-34329221	control	TIA1	OK	0.455728	0	-1.79769e+307	-1.79769e+307	0.000500814	0.00786393	yes
TCONS_00071364	XLOC_037246	UBAP1	chr9:34179002-34329221	control	TIA1	OK	0.528643	0	-1.79769e+307	-1.79769e+307	0.000315668	0.00544218	yes
TCONS_00071423	XLOC_037271	CLTA	chr9:36190852-36212059	control	TIA1	OK	0.826762	0	-1.79769e+307	-1.79769e+307	0.00192267	0.0226607	yes
TCONS_00071576	XLOC_037361	FGD3	chr9:95709600-95798518	control	TIA1	OK	0.210736	0	-1.79769e+307	-1.79769e+307	0.00285935	0.0306965	yes
TCONS_00071594	XLOC_037368	PTPDC1	chr9:96793075-96872294	control	TIA1	OK	0.617524	0	-1.79769e+307	-1.79769e+307	3.73903e-05	0.000971429	yes
TCONS_00071606	XLOC_037375	C9orf3	chr9:97488950-97849500	control	TIA1	OK	0.378346	0	-1.79769e+307	-1.79769e+307	0.0011171	0.0148687	yes
TCONS_00071668	XLOC_037401	TMEFF1	chr9:103189494-103339918	control	TIA1	OK	0.265246	0	-1.79769e+307	-1.79769e+307	0.00364148	0.036665	yes
TCONS_00071700	XLOC_037415	FKTN	chr9:108320410-108403399	control	TIA1	OK	0.270323	0	-1.79769e+307	-1.79769e+307	0.00338327	0.0346993	yes
TCONS_00071709	XLOC_037418	MIR548Q	chr9:109625321-109848716	control	TIA1	OK	0.97927	0	-1.79769e+307	-1.79769e+307	0.00149187	0.0186354	yes
TCONS_00071716	XLOC_037422	PALM2	chr9:112403067-112934791	control	TIA1	OK	0.420232	0	-1.79769e+307	-1.79769e+307	9.69342e-06	0.000315665	yes
TCONS_00071898	XLOC_037502	DNM1	chr9:130928343-131017527	control	TIA1	OK	7.59223	0	-1.79769e+307	-1.79769e+307	1.29618e-10	1.45505e-08	yes
TCONS_00071968	XLOC_037530	USP20	chr9:132597695-132644107	control	TIA1	OK	0.350734	0	-1.79769e+307	-1.79769e+307	0.00024604	0.00447384	yes
TCONS_00072288	XLOC_037702	TOPORS	chr9:32540510-32553015	control	TIA1	OK	0.42617	0	-1.79769e+307	-1.79769e+307	0.00021905	0.00407268	yes
TCONS_00072405	XLOC_037760	TOMM5	chr9:37588411-37592636	control	TIA1	OK	1.79719	0	-1.79769e+307	-1.79769e+307	0.000454925	0.00726415	yes
TCONS_00072517	XLOC_037824	HNRNPK	chr9:86582932-86595569	control	TIA1	OK	1.00479	0	-1.79769e+307	-1.79769e+307	3.20054e-05	0.000848948	yes
TCONS_00072719	XLOC_037931	ROD1	chr9:114758831-115112545	control	TIA1	OK	0.123766	0	-1.79769e+307	-1.79769e+307	0.00142908	0.0180289	yes
TCONS_00072786	XLOC_037965	STOM	chr9:124101352-124132555	control	TIA1	OK	0.257187	0	-1.79769e+307	-1.79769e+307	0.00352744	0.0357894	yes
TCONS_00072834	XLOC_037993	MAPKAP1	chr9:128199672-128469513	control	TIA1	OK	0.557264	0	-1.79769e+307	-1.79769e+307	0.000168187	0.00329269	yes
TCONS_00073021	XLOC_038093	EDF1	chr9:139756570-139760765	control	TIA1	OK	2.50783	0	-1.79769e+307	-1.79769e+307	0.00368801	0.0369833	yes
TCONS_00073053	XLOC_038113	NELF	chr9:140342022-140353786	control	TIA1	OK	0.222432	0	-1.79769e+307	-1.79769e+307	0.00207104	0.0240005	yes
TCONS_00073614	XLOC_038833	-	chr9:138132324-138132678	control	TIA1	OK	3.57411	0	-1.79769e+307	-1.79769e+307	0.00516948	0.0468347	yes
TCONS_00073620	XLOC_038839	-	chr9:138368879-138369443	control	TIA1	OK	1.60838	0	-1.79769e+307	-1.79769e+307	0.0041015	0.0399448	yes
TCONS_00073657	XLOC_038886	EHMT1	chr9:140513443-140730580	control	TIA1	OK	1.77266	0	-1.79769e+307	-1.79769e+307	0.0036971	0.0370307	yes
TCONS_00074844	XLOC_039049	WDR13	chrX:48455773-48464013	control	TIA1	OK	0.723605	0	-1.79769e+307	-1.79769e+307	0.000240922	0.00439959	yes
TCONS_00075132	XLOC_039197	RPL36A	chrX:100645877-100669128	control	TIA1	OK	2.10237	0	-1.79769e+307	-1.79769e+307	0.000312188	0.00539783	yes
TCONS_00075185	XLOC_039211	WBP5	chrX:102470019-102633007	control	TIA1	OK	1.14999	0	-1.79769e+307	-1.79769e+307	0.00115504	0.0152779	yes
TCONS_00075388	XLOC_039309	FHL1	chrX:135228860-135293518	control	TIA1	OK	1.70861	0	-1.79769e+307	-1.79769e+307	1.0665e-05	0.000340229	yes
TCONS_00075443	XLOC_039336	MAGEA11	chrX:148769902-148798928	control	TIA1	OK	0.347556	0	-1.79769e+307	-1.79769e+307	0.00395539	0.0388975	yes
TCONS_00075604	XLOC_039421	HDHD1	chrX:6966960-7272682	control	TIA1	OK	4.40063	0	-1.79769e+307	-1.79769e+307	2.91997e-07	1.59675e-05	yes
TCONS_00075621	XLOC_039428	MID1	chrX:10413349-10851809	control	TIA1	OK	3.47899	0	-1.79769e+307	-1.79769e+307	2.06652e-10	2.19946e-08	yes
TCONS_00075703	XLOC_039457	CXorf23	chrX:19930979-19988420	control	TIA1	OK	0.204202	0	-1.79769e+307	-1.79769e+307	0.00088129	0.0123141	yes
TCONS_00075774	XLOC_039486	BCOR	chrX:39910498-40036582	control	TIA1	OK	2.23362	0	-1.79769e+307	-1.79769e+307	1.11728e-08	8.63294e-07	yes
TCONS_00075805	XLOC_039503	ZNF41	chrX:47305560-47344074	control	TIA1	OK	0.600908	0	-1.79769e+307	-1.79769e+307	4.21189e-05	0.00107503	yes
TCONS_00075806	XLOC_039503	ZNF41	chrX:47305560-47344074	control	TIA1	OK	0.285337	0	-1.79769e+307	-1.79769e+307	0.000594786	0.00900442	yes
TCONS_00075928	XLOC_039562	FAM104B	chrX:55169534-55187628	control	TIA1	OK	0.00409079	0	-1.79769e+307	-1.79769e+307	5.24508e-28	1.29486e-25	yes
TCONS_00075955	XLOC_039572	LOC92249	chrX:62646438-62780929	control	TIA1	OK	2.98267	0	-1.79769e+307	-1.79769e+307	5.11833e-07	2.58726e-05	yes
TCONS_00076181	XLOC_039689	ACSL4	chrX:108871419-108976621	control	TIA1	OK	0.217924	0	-1.79769e+307	-1.79769e+307	0.000649125	0.00967444	yes
TCONS_00076282	XLOC_039744	AIFM1	chrX:129263337-129299861	control	TIA1	OK	0.242973	0	-1.79769e+307	-1.79769e+307	0.00453307	0.042701	yes
TCONS_00076297	XLOC_039750	LOC286467	chrX:130823611-130964732	control	TIA1	OK	1.01197	0	-1.79769e+307	-1.79769e+307	4.85718e-05	0.00120661	yes
TCONS_00076697	XLOC_040028	-	chrX:43036237-43069663	control	TIA1	OK	1.98694	0	-1.79769e+307	-1.79769e+307	0.0033537	0.0345211	yes
TCONS_00076699	XLOC_040030	-	chrX:43036237-43069663	control	TIA1	OK	1.7772	0	-1.79769e+307	-1.79769e+307	0.00380298	0.0377986	yes
TCONS_00076700	XLOC_040031	-	chrX:43036237-43069663	control	TIA1	OK	2.71809	0	-1.79769e+307	-1.79769e+307	0.00167359	0.020325	yes
TCONS_00076701	XLOC_040032	-	chrX:43036237-43069663	control	TIA1	OK	1.67084	0	-1.79769e+307	-1.79769e+307	0.0014036	0.017764	yes
TCONS_00076703	XLOC_040034	-	chrX:43036237-43069663	control	TIA1	OK	2.15703	0	-1.79769e+307	-1.79769e+307	0.00464474	0.0434093	yes
TCONS_00076705	XLOC_040036	-	chrX:43075387-43076349	control	TIA1	OK	1.13954	0	-1.79769e+307	-1.79769e+307	0.00139952	0.0177275	yes
TCONS_00076864	XLOC_040217	-	chrX:73164158-73513409	control	TIA1	OK	1.17899	0	-1.79769e+307	-1.79769e+307	0.00298048	0.0315696	yes
TCONS_00076870	XLOC_040224	-	chrX:73164158-73513409	control	TIA1	OK	5.61711	0	-1.79769e+307	-1.79769e+307	0.00553122	0.0489856	yes
TCONS_00000934	XLOC_000440	MIER1	chr1:67390577-67454302	control	TIA1	OK	3.92524	0.00221888	-7.47818	3.60199	0.000315788	0.00544268	yes
TCONS_00022225	XLOC_011794	C14orf159	chr14:91580356-91691726	control	TIA1	OK	1.33449	0.000977476	-7.21908	16.9914	0	0	yes
TCONS_00071942	XLOC_037517	PHYHD1	chr9:131683173-131704320	control	TIA1	OK	3.75478	0.00326434	-7.04773	26.8058	0	0	yes
TCONS_00000233	XLOC_000116	KAZ	chr1:14925212-15478960	control	TIA1	OK	0.325572	0.000284125	-7.04392	18.2089	0	0	yes
TCONS_00041700	XLOC_022171	-	chr2:227700670-228029275	control	TIA1	OK	1.16703	0.0020768	-6.33139	28.2665	0	0	yes
TCONS_00027780	XLOC_013528	CMTM3	chr16:66637934-66647795	control	TIA1	OK	1.6141	0.00304896	-6.27173	22.1022	0	0	yes
TCONS_00046913	XLOC_024240	RBFOX2	chr22:36134782-36424585	control	TIA1	OK	2.97762	0.00667798	-6.10006	6.24289	4.29559e-10	4.32437e-08	yes
TCONS_00002398	XLOC_001172	HES4	chr1:934341-935552	control	TIA1	OK	0.704096	0.0015935	-6.09098	12.068	0	0	yes
TCONS_00038333	XLOC_019834	FAM179A	chr2:29179526-29275096	control	TIA1	OK	2.7791	0.00699868	-5.98416	23.5216	0	0	yes
TCONS_00074591	XLOC_038924	GYG2	chrX:2746862-2800861	control	TIA1	OK	0.997319	0.00253588	-5.97453	21.3966	0	0	yes
TCONS_00020664	XLOC_010701	ATL1	chr14:50999799-51099848	control	TIA1	OK	0.358965	0.00101954	-5.86388	13.1813	0	0	yes
TCONS_00027781	XLOC_013528	CMTM3	chr16:66637934-66647795	control	TIA1	OK	0.462347	0.00140631	-5.79534	14.9792	0	0	yes
TCONS_00036889	XLOC_019418	LTBP4	chr19:41099071-41135725	control	TIA1	OK	1.50669	0.0046878	-5.77271	11.6013	0	0	yes
TCONS_00046327	XLOC_023958	NF2	chr22:29999544-30094589	control	TIA1	OK	1.49333	0.00528603	-5.6437	2.78981	0.00527386	0.0473263	yes
TCONS_00034096	XLOC_017671	OCEL1	chr19:17337044-17340028	control	TIA1	OK	2.46569	0.00970863	-5.53721	5.69163	1.25835e-08	9.66024e-07	yes
TCONS_00042613	XLOC_021583	LIPT1	chr2:99771417-99779613	control	TIA1	OK	0.445933	0.00208413	-5.36582	7.25186	4.11005e-13	6.83048e-11	yes
TCONS_00047283	XLOC_024540	-	chr22:36134782-36424585	control	TIA1	OK	962.55	5.0365	-5.25288	14.5525	0	0	yes
TCONS_00049229	XLOC_025339	PLCD1	chr3:38048986-38071154	control	TIA1	OK	0.104165	0.000552981	-5.23841	9.14234	0	0	yes
TCONS_00047286	XLOC_024543	-	chr22:36134782-36424585	control	TIA1	OK	13690.3	73.2454	-5.23062	12.5882	0	0	yes
TCONS_00034127	XLOC_017684	FCHO1	chr19:17858526-17899377	control	TIA1	OK	0.969677	0.00567568	-5.14077	4.13842	3.49699e-05	0.000917358	yes
TCONS_00047285	XLOC_024542	-	chr22:36134782-36424585	control	TIA1	OK	32.6539	0.225129	-4.97705	5.58212	2.376e-08	1.69907e-06	yes
TCONS_00023565	XLOC_012277	WHAMM	chr15:83477972-83503613	control	TIA1	OK	0.486982	0.00341855	-4.95901	7.8704	3.55271e-15	7.79971e-13	yes
TCONS_00023444	XLOC_012211	PML	chr15:74287013-74340155	control	TIA1	OK	1.27839	0.00922576	-4.93136	3.86378	0.000111645	0.00237145	yes
TCONS_00000053	XLOC_000029	MIB2	chr1:1550714-1565990	control	TIA1	OK	2.47723	0.0187781	-4.8822	5.68443	1.31253e-08	1.00116e-06	yes
TCONS_00050191	XLOC_025819	TMEM44	chr3:194308305-194354255	control	TIA1	OK	4.29029	0.0347428	-4.81614	7.38382	1.53877e-13	2.71664e-11	yes
TCONS_00013037	XLOC_006694	PAK1	chr11:77032668-77185108	control	TIA1	OK	0.775292	0.00693318	-4.71692	4.85476	1.2053e-06	5.37159e-05	yes
TCONS_00024622	XLOC_013029	PML	chr15:74287013-74340155	control	TIA1	OK	1.82362	0.0169348	-4.6792	13.8262	0	0	yes
TCONS_00047282	XLOC_024539	-	chr22:36134782-36424585	control	TIA1	OK	28321.4	277.239	-4.62649	19.2201	0	0	yes
TCONS_00047509	XLOC_024240	RBFOX2	chr22:36134782-36424585	control	TIA1	OK	4.93097	0.0497929	-4.59542	9.97827	0	0	yes
TCONS_00013850	XLOC_007456	-	chr11:72396113-72463491	control	TIA1	OK	1.07338	0.0109096	-4.58892	9.84089	0	0	yes
TCONS_00012296	XLOC_006287	HBE1	chr11:5289579-5291568	control	TIA1	OK	6.66656	0.0686245	-4.57621	4.45635	8.3368e-06	0.000278031	yes
TCONS_00004198	XLOC_002069	CSRP1	chr1:201452657-201476547	control	TIA1	OK	27.7821	0.293076	-4.55172	11.4087	0	0	yes
TCONS_00047284	XLOC_024541	-	chr22:36134782-36424585	control	TIA1	OK	433.198	4.90719	-4.48049	17.0818	0	0	yes
TCONS_00024326	XLOC_012682	TTC23	chr15:99676527-99789906	control	TIA1	OK	0.337258	0.00407233	-4.41663	11.9459	0	0	yes
TCONS_00045640	XLOC_023573	HSF2BP	chr21:44949071-45079374	control	TIA1	OK	0.794045	0.0100677	-4.36781	10.238	0	0	yes
TCONS_00039664	XLOC_020491	E2F6	chr2:11584500-11606418	control	TIA1	OK	1.42979	0.018803	-4.33127	5.16191	2.44449e-07	1.36689e-05	yes
TCONS_00000478	XLOC_000242	EPB41	chr1:29213602-29450421	control	TIA1	OK	1.42768	0.0191756	-4.31017	8.08962	6.66134e-16	1.57898e-13	yes
TCONS_00026006	XLOC_013512	GPR56	chr16:57653653-57698944	control	TIA1	OK	10.4401	0.147563	-4.25915	10.8259	0	0	yes
TCONS_00044683	XLOC_022428	TP53INP2	chr20:33292147-33301240	control	TIA1	OK	2.23417	0.0320403	-4.24463	5.79228	6.94362e-09	5.61301e-07	yes
TCONS_00075517	XLOC_039373	AVPR2	chrX:153167984-153172620	control	TIA1	OK	0.595964	0.00875856	-4.22015	8.22957	2.22045e-16	5.37023e-14	yes
TCONS_00049834	XLOC_025639	MBD4	chr3:129101676-129239191	control	TIA1	OK	3.77465	0.0558484	-4.21342	6.50278	7.88496e-11	9.25293e-09	yes
TCONS_00059306	XLOC_030666	PNPLA1	chr6:36210862-36276372	control	TIA1	OK	0.0138234	0.000211326	-4.18071	4.50707	6.57289e-06	0.000228423	yes
TCONS_00059615	XLOC_030820	C6orf112	chr6:105585561-105627903	control	TIA1	OK	0.0516151	0.000815832	-4.14736	4.35481	1.33185e-05	0.000407613	yes
TCONS_00061633	XLOC_032322	-	chr6:133494123-133495637	control	TIA1	OK	1.97398	0.0319552	-4.12347	3.99752	6.40106e-05	0.00151487	yes
TCONS_00011697	XLOC_005967	CTTN	chr11:70244611-70282690	control	TIA1	OK	66.569	1.09969	-4.10321	15.4661	0	0	yes
TCONS_00008560	XLOC_004359	IL15RA	chr10:5994333-6020142	control	TIA1	OK	3.83719	0.0689485	-4.01914	3.70479	0.000211563	0.00395573	yes
TCONS_00061593	XLOC_032260	-	chr6:118781934-119031238	control	TIA1	OK	0.615299	0.0114663	-3.98269	10.557	0	0	yes
TCONS_00021264	XLOC_011035	NDRG2	chr14:21484921-21493935	control	TIA1	OK	0.910569	0.0173776	-3.95889	4.32317	1.53802e-05	0.000459597	yes
TCONS_00027415	XLOC_014433	-	chr16:49524520-49860918	control	TIA1	OK	4.82688	0.0955996	-3.92179	5.27119	1.35545e-07	8.04827e-06	yes
TCONS_00040817	XLOC_021089	COL4A4	chr2:227700670-228029275	control	TIA1	OK	0.501121	0.0100245	-3.91182	5.65943	1.51879e-08	1.14093e-06	yes
TCONS_00046661	XLOC_024107	RPL23AP82	chr22:51195513-51238123	control	TIA1	OK	0.697652	0.0141538	-3.89774	10.5758	0	0	yes
TCONS_00002471	XLOC_001204	MMEL1	chr1:2517898-2564481	control	TIA1	OK	0.159792	0.00328784	-3.88365	8.34815	0	0	yes
TCONS_00008378	XLOC_004259	TCF7L2	chr10:114710007-114927437	control	TIA1	OK	0.863173	0.0184003	-3.84825	4.75208	2.01339e-06	8.38269e-05	yes
TCONS_00061666	XLOC_032353	-	chr6:140931226-140932524	control	TIA1	OK	1.79569	0.038286	-3.84806	3.71527	0.000202989	0.00382911	yes
TCONS_00045292	XLOC_023409	MX1	chr21:42792334-42831141	control	TIA1	OK	0.0886972	0.00189598	-3.84549	7.64734	2.04281e-14	4.03784e-12	yes
TCONS_00055455	XLOC_028597	CSNK1G3	chr5:122847732-122952464	control	TIA1	OK	2.91988	0.0631501	-3.83378	7.68615	1.5099e-14	3.03491e-12	yes
TCONS_00014388	XLOC_006213	SIGIRR	chr11:405715-417397	control	TIA1	OK	0.293309	0.00665242	-3.78625	8.76953	0	0	yes
TCONS_00002010	XLOC_000986	SRGAP2	chr1:206516196-206637783	control	TIA1	OK	0.374287	0.00863938	-3.76869	4.00544	6.19011e-05	0.00147256	yes
TCONS_00026788	XLOC_013904	PRSS36	chr16:31150247-31161415	control	TIA1	OK	0.747545	0.0178056	-3.73728	5.42965	5.64651e-08	3.69576e-06	yes
TCONS_00013848	XLOC_007454	-	chr11:72396113-72463491	control	TIA1	OK	2.46612	0.0600538	-3.71516	6.82212	8.97038e-12	1.22409e-09	yes
TCONS_00060565	XLOC_031322	ICK	chr6:52866097-52926633	control	TIA1	OK	2.25221	0.0555476	-3.70243	7.84234	4.44089e-15	9.7138e-13	yes
TCONS_00074751	XLOC_039001	PRRG1	chrX:37208527-37316548	control	TIA1	OK	1.74304	0.0430504	-3.70102	3.70283	0.000213206	0.0039777	yes
TCONS_00021263	XLOC_011035	NDRG2	chr14:21484921-21493935	control	TIA1	OK	0.918388	0.0227869	-3.69644	3.65458	0.000257598	0.00464427	yes
TCONS_00042368	XLOC_021176	-	chr2:11584500-11606418	control	TIA1	OK	1.11496	0.0278399	-3.69011	8.98176	0	0	yes
TCONS_00013072	XLOC_006713	DLG2	chr11:83166055-85339301	control	TIA1	OK	2.35549	0.0618556	-3.6397	7.75091	9.10383e-15	1.9005e-12	yes
TCONS_00013487	XLOC_006965	DNHD1	chr11:6518285-6624877	control	TIA1	OK	0.658194	0.0178215	-3.6091	8.9083	0	0	yes
TCONS_00077056	XLOC_040454	-	chrX:130823611-130964732	control	TIA1	OK	1.18276	0.0323325	-3.59953	9.30805	0	0	yes
TCONS_00022476	XLOC_011139	SOS2	chr14:50575304-50778947	control	TIA1	OK	2.03934	0.0565108	-3.58595	7.75569	8.88178e-15	1.86067e-12	yes
TCONS_00047242	XLOC_024479	-	chr22:25615611-25857645	control	TIA1	OK	4.59972	0.129973	-3.56642	7.93223	2.22045e-15	5.0231e-13	yes
TCONS_00060909	XLOC_031492	IL20RA	chr6:137321107-137366298	control	TIA1	OK	3.03597	0.0871673	-3.55046	7.32335	2.41807e-13	4.13406e-11	yes
TCONS_00073530	XLOC_038727	NEK6	chr9:127019884-127114719	control	TIA1	OK	0.0261512	0.000754818	-3.54517	66.4424	0	0	yes
TCONS_00059799	XLOC_030917	ECT2L	chr6:139117247-139225207	control	TIA1	OK	0.513659	0.0148982	-3.54032	4.15922	3.19339e-05	0.000847808	yes
TCONS_00012985	XLOC_006667	ARAP1	chr11:72396113-72463491	control	TIA1	OK	0.872254	0.0253119	-3.53981	5.47544	4.36425e-08	2.94061e-06	yes
TCONS_00050952	XLOC_026719	-	chr3:194308305-194354255	control	TIA1	OK	0.845941	0.0246547	-3.53548	6.14953	7.77119e-10	7.45733e-08	yes
TCONS_00029669	XLOC_015340	ABR	chr17:906758-1090616	control	TIA1	OK	3.09655	0.0906731	-3.53078	8.43833	0	0	yes
TCONS_00041085	XLOC_021340	-	chr2:56187925-56382437	control	TIA1	OK	1.4503	0.0427338	-3.52454	3.58482	0.000337308	0.00573712	yes
TCONS_00041081	XLOC_021336	-	chr2:56187925-56382437	control	TIA1	OK	0.768659	0.0229974	-3.50927	4.99904	5.76169e-07	2.85189e-05	yes
TCONS_00014518	XLOC_006694	PAK1	chr11:77032668-77185108	control	TIA1	OK	7.82671	0.234888	-3.50619	9.26532	0	0	yes
TCONS_00044682	XLOC_022428	TP53INP2	chr20:33292147-33301240	control	TIA1	OK	0.874464	0.026768	-3.4864	3.22897	0.00124237	0.0161283	yes
TCONS_00003762	XLOC_001840	ADAR	chr1:154554533-154600456	control	TIA1	OK	0.265262	0.0081783	-3.47923	4.78006	1.75245e-06	7.45276e-05	yes
TCONS_00036940	XLOC_019506	FKRP	chr19:47222767-47261832	control	TIA1	OK	1.24504	0.0390102	-3.4631	7.36796	1.73195e-13	3.01298e-11	yes
TCONS_00047731	XLOC_024651	RPL23AP82	chr22:51195513-51238123	control	TIA1	OK	0.251656	0.00790856	-3.46012	6.37992	1.77178e-10	1.90967e-08	yes
TCONS_00033819	XLOC_017530	EMR1	chr19:6887581-6940464	control	TIA1	OK	0.442248	0.0143184	-3.43033	3.28633	0.00101502	0.0137719	yes
TCONS_00026785	XLOC_013904	PRSS36	chr16:31150247-31161415	control	TIA1	OK	1.68316	0.0551765	-3.41789	4.03104	5.55309e-05	0.00134522	yes
TCONS_00021327	XLOC_011062	PPP1R3E	chr14:23764995-23772057	control	TIA1	OK	1.64048	0.0549841	-3.3957	5.97368	2.31958e-09	2.05366e-07	yes
TCONS_00061378	XLOC_031978	ZNF451	chr6:56911359-57051669	control	TIA1	OK	2.53872	0.0882456	-3.35929	6.88649	5.71831e-12	8.11973e-10	yes
TCONS_00044009	XLOC_022750	CPNE1	chr20:34213836-34252878	control	TIA1	OK	12.7141	0.441996	-3.35916	9.32663	0	0	yes
TCONS_00061634	XLOC_032323	-	chr6:133495743-133496558	control	TIA1	OK	1.96581	0.0687375	-3.35336	3.20725	0.00134012	0.0171724	yes
TCONS_00029584	XLOC_015299	FLJ35220	chr17:78234666-78411884	control	TIA1	OK	2.21113	0.0799232	-3.32019	8.21456	2.22045e-16	5.41425e-14	yes
TCONS_00073616	XLOC_038835	-	chr9:138134369-138135196	control	TIA1	OK	1.85061	0.0674055	-3.31254	3.16547	0.00154834	0.0191517	yes
TCONS_00021999	XLOC_011499	-	chr14:50779046-50863037	control	TIA1	OK	9.87519	0.360576	-3.31008	8.62144	0	0	yes
TCONS_00004631	XLOC_002379	CORT	chr1:10490036-10512060	control	TIA1	OK	3.01334	0.113287	-3.28088	9.63591	0	0	yes
TCONS_00041088	XLOC_021343	MIR217	chr2:56187925-56382437	control	TIA1	OK	0.908449	0.0342907	-3.27686	3.19445	0.00140098	0.0177384	yes
TCONS_00039935	XLOC_020623	-	chr2:56187925-56382437	control	TIA1	OK	9.5238	0.360338	-3.27451	4.42128	9.8116e-06	0.000317947	yes
TCONS_00033253	XLOC_017305	-	chr18:29844788-29845395	control	TIA1	OK	2.75072	0.104547	-3.26998	3.12152	0.00179921	0.0215557	yes
TCONS_00074781	XLOC_039017	-	chrX:43036237-43069663	control	TIA1	OK	2.06766	0.0790797	-3.26372	3.85841	0.000114126	0.00241638	yes
TCONS_00075666	XLOC_039443	ACE2	chrX:15579155-15620192	control	TIA1	OK	0.984174	0.0379557	-3.25538	5.20146	1.97733e-07	1.13885e-05	yes
TCONS_00053529	XLOC_027553	SH3D19	chr4:152041432-152246641	control	TIA1	OK	0.620251	0.024119	-3.24712	4.67678	2.91416e-06	0.000114974	yes
TCONS_00034840	XLOC_018043	MYBPC2	chr19:50936159-50969583	control	TIA1	OK	0.791792	0.0308501	-3.24516	4.76363	1.9014e-06	7.98912e-05	yes
TCONS_00009485	XLOC_004899	AKR1C2	chr10:5005422-5149881	control	TIA1	OK	18.345	0.740215	-3.21017	9.06912	0	0	yes
TCONS_00062140	XLOC_031102	ZNF323	chr6:28292445-28334613	control	TIA1	OK	2.23371	0.0914953	-3.19513	6.04357	1.50743e-09	1.37979e-07	yes
TCONS_00001870	XLOC_000919	C1orf21	chr1:184356149-184598155	control	TIA1	OK	0.0992811	0.00413276	-3.17901	3.02726	0.00246779	0.0274437	yes
TCONS_00061360	XLOC_031958	-	chr6:53420458-53422417	control	TIA1	OK	1.71778	0.0715059	-3.17901	5.06807	4.01869e-07	2.09918e-05	yes
TCONS_00000669	XLOC_000328	ZNF691	chr1:43312279-43318201	control	TIA1	OK	1.88074	0.07879	-3.17264	5.26107	1.43216e-07	8.45316e-06	yes
TCONS_00024709	XLOC_013168	LRRK1	chr15:101459411-101613292	control	TIA1	OK	5.35361	0.224285	-3.17261	8.22817	2.22045e-16	5.39215e-14	yes
TCONS_00002592	XLOC_001269	C1orf126	chr1:14925212-15478960	control	TIA1	OK	0.00125882	5.27432e-05	-3.1725	11.5416	0	0	yes
TCONS_00001878	XLOC_000922	HMCN1	chr1:185703551-186446655	control	TIA1	OK	3.49141	0.147118	-3.16682	2.80898	0.00496982	0.0455179	yes
TCONS_00055577	XLOC_028660	ANKHD1	chr5:139781398-139929303	control	TIA1	OK	7.21095	0.305715	-3.1607	11.1753	0	0	yes
TCONS_00020036	XLOC_009890	LMO7	chr13:76194569-76434006	control	TIA1	OK	7.35162	0.31347	-3.15497	10.394	0	0	yes
TCONS_00036473	XLOC_018934	TNNT1	chr19:55644160-55660606	control	TIA1	OK	1.26744	0.054059	-3.15467	3.85643	0.000115056	0.00243261	yes
TCONS_00019498	XLOC_010073	NEK3	chr13:52706774-52733996	control	TIA1	OK	0.693697	0.0296231	-3.15348	4.91662	8.80514e-07	4.14783e-05	yes
TCONS_00033074	XLOC_017112	TCF4	chr18:52889561-53255860	control	TIA1	OK	0.964745	0.041632	-3.14299	6.61177	3.79763e-11	4.72686e-09	yes
TCONS_00069311	XLOC_036139	-	chr8:5957781-6069855	control	TIA1	OK	6.09319	0.266322	-3.13022	2.9769	0.00291176	0.031063	yes
TCONS_00075345	XLOC_039289	SLC25A14	chrX:129474046-129507335	control	TIA1	OK	0.912537	0.04002	-3.12685	7.97645	1.55431e-15	3.57048e-13	yes
TCONS_00015910	XLOC_008189	CNOT2	chr12:70636172-70749283	control	TIA1	OK	2.12885	0.0935509	-3.12483	6.18279	6.29787e-10	6.20361e-08	yes
TCONS_00073473	XLOC_038644	-	chr9:114758831-115112545	control	TIA1	OK	0.635945	0.0281327	-3.11818	6.86665	6.57252e-12	9.17931e-10	yes
TCONS_00036177	XLOC_018785	CARD8	chr19:48711342-48759239	control	TIA1	OK	0.424761	0.0188326	-3.11594	4.08746	4.36127e-05	0.00110557	yes
TCONS_00072717	XLOC_037930	SUSD1	chr9:114758831-115112545	control	TIA1	OK	0.534963	0.0237755	-3.11354	3.31826	0.000905787	0.0125854	yes
TCONS_00020660	XLOC_010701	ATL1	chr14:50999799-51099848	control	TIA1	OK	0.256072	0.0114554	-3.107	3.00183	0.00268362	0.0293178	yes
TCONS_00052095	XLOC_026793	SH3BP2	chr4:2794749-2842823	control	TIA1	OK	0.322968	0.0145819	-3.09777	4.72695	2.27915e-06	9.3068e-05	yes
TCONS_00042269	XLOC_020895	WDSUB1	chr2:160092303-160143236	control	TIA1	OK	0.0491613	0.00222517	-3.09527	18.366	0	0	yes
TCONS_00064918	XLOC_033801	-	chr7:22603000-22611756	control	TIA1	OK	2.83285	0.130335	-3.07893	2.92426	0.00345271	0.0352294	yes
TCONS_00044170	XLOC_022824	TMEM189	chr20:48697660-48770335	control	TIA1	OK	3.56684	0.16447	-3.07671	6.58519	4.54305e-11	5.57306e-09	yes
TCONS_00009484	XLOC_004898	-	chr10:5005422-5149881	control	TIA1	OK	3.19534	0.148108	-3.0715	3.64348	0.000268975	0.0047913	yes
TCONS_00034391	XLOC_017803	CLIP3	chr19:36505432-36545664	control	TIA1	OK	1.52435	0.0707004	-3.07087	2.93934	0.00328913	0.0340508	yes
TCONS_00046653	XLOC_024103	MAPK8IP2	chr22:51039130-51049979	control	TIA1	OK	0.144539	0.00682345	-3.05319	2.82895	0.00467013	0.0435645	yes
TCONS_00025886	XLOC_013447	ITGAD	chr16:31404632-31437826	control	TIA1	OK	0.98832	0.0471104	-3.04351	5.79684	6.7576e-09	5.47007e-07	yes
TCONS_00044472	XLOC_023131	-	chr20:42136319-42176953	control	TIA1	OK	1.44675	0.0691979	-3.0401	6.68927	2.24289e-11	2.86975e-09	yes
TCONS_00000054	XLOC_000029	MIB2	chr1:1550714-1565990	control	TIA1	OK	0.294417	0.0141826	-3.03298	2.98006	0.00288196	0.0308502	yes
TCONS_00041057	XLOC_021308	-	chr2:50145642-51259674	control	TIA1	OK	19.2553	0.934423	-3.02561	2.79793	0.00514319	0.0466889	yes
TCONS_00070274	XLOC_036728	-	chr8:40176322-40176910	control	TIA1	OK	2.2603	0.10977	-3.02486	2.86858	0.00412325	0.0399604	yes
TCONS_00015909	XLOC_008189	CNOT2	chr12:70636172-70749283	control	TIA1	OK	1.40526	0.0682972	-3.02411	5.68309	1.32283e-08	1.00643e-06	yes
TCONS_00055005	XLOC_028374	FLJ33360	chr5:6310553-6337493	control	TIA1	OK	4.89335	0.240152	-3.01436	3.49772	0.000469262	0.00745506	yes
TCONS_00045834	XLOC_023807	ADARB1	chr21:46494492-46646478	control	TIA1	OK	0.0391424	0.00192592	-3.0118	93.8599	0	0	yes
TCONS_00033891	XLOC_017565	ZNF177	chr19:9434830-9493293	control	TIA1	OK	2.15418	0.106025	-3.01149	5.8893	3.87837e-09	3.30111e-07	yes
TCONS_00048993	XLOC_025234	OPA1	chr3:193310843-193415600	control	TIA1	OK	7.36239	0.363224	-3.00912	10.3744	0	0	yes
TCONS_00008391	XLOC_004261	CASP7	chr10:115438934-115490664	control	TIA1	OK	7.80743	0.389543	-2.99786	8.51405	0	0	yes
TCONS_00046660	XLOC_024107	RPL23AP82	chr22:51195513-51238123	control	TIA1	OK	0.802108	0.0402941	-2.99104	3.08801	0.002015	0.0234975	yes
TCONS_00015803	XLOC_008141	SHMT2	chr12:57623355-57634475	control	TIA1	OK	0.270903	0.0137119	-2.9835	3.17831	0.00148138	0.0185433	yes
TCONS_00033073	XLOC_017112	TCF4	chr18:52889561-53255860	control	TIA1	OK	0.394393	0.0200847	-2.97739	3.54941	0.000386089	0.00640211	yes
TCONS_00016124	XLOC_008302	SH2B3	chr12:111843751-111889427	control	TIA1	OK	1.16576	0.0595411	-2.97446	6.0396	1.54494e-09	1.41194e-07	yes
TCONS_00066893	XLOC_034826	-	chr7:492173-492818	control	TIA1	OK	1.85645	0.0954613	-2.9677	2.80923	0.00496602	0.0454901	yes
TCONS_00073608	XLOC_038827	-	chr9:138039932-138040671	control	TIA1	OK	1.52798	0.0785707	-2.9677	2.80923	0.00496602	0.0454971	yes
TCONS_00035755	XLOC_018569	-	chr19:23581901-23586310	control	TIA1	OK	0.96171	0.0494799	-2.96715	3.07603	0.0020978	0.0242398	yes
TCONS_00049755	XLOC_025599	PARP9	chr3:122246759-122294049	control	TIA1	OK	1.18198	0.0617371	-2.95206	6.52884	6.62796e-11	7.87101e-09	yes
TCONS_00074779	XLOC_039017	-	chrX:43036237-43069663	control	TIA1	OK	17.5483	0.931771	-2.93563	3.48021	0.000501016	0.00786296	yes
TCONS_00029474	XLOC_015257	LLGL2	chr17:73521782-73571290	control	TIA1	OK	0.471394	0.0250859	-2.93339	3.19888	0.00137965	0.0175354	yes
TCONS_00011346	XLOC_005792	FAM111A	chr11:58910317-58922511	control	TIA1	OK	0.660792	0.0353689	-2.92761	4.73867	2.15127e-06	8.85146e-05	yes
TCONS_00061656	XLOC_032342	-	chr6:137321107-137366298	control	TIA1	OK	1.28718	0.0700235	-2.91138	4.38164	1.17791e-05	0.000369431	yes
TCONS_00024130	XLOC_012577	STRA6	chr15:74471807-74502046	control	TIA1	OK	1.94832	0.106172	-2.90966	5.77582	7.65791e-09	6.14037e-07	yes
TCONS_00027076	XLOC_014059	GCSH	chr16:81115551-81129980	control	TIA1	OK	11.4301	0.623102	-2.9093	7.88656	3.10862e-15	6.92699e-13	yes
TCONS_00033123	XLOC_017146	ZNF516	chr18:74069636-74207146	control	TIA1	OK	0.181491	0.00991581	-2.90708	3.81041	0.000138734	0.00281711	yes
TCONS_00041083	XLOC_021338	-	chr2:56187925-56382437	control	TIA1	OK	0.9418	0.0520762	-2.89508	2.79207	0.00523714	0.0470536	yes
TCONS_00023485	XLOC_012227	GOLGA6D	chr15:75541586-75748124	control	TIA1	OK	0.0298073	0.00165456	-2.89122	4.11151	3.93086e-05	0.00101418	yes
TCONS_00025546	XLOC_013284	NAT15	chr16:3493667-3536963	control	TIA1	OK	1.09378	0.0607224	-2.89108	5.19577	2.03871e-07	1.17193e-05	yes
TCONS_00017726	XLOC_009394	CNOT2	chr12:70636172-70749283	control	TIA1	OK	1.15117	0.0643597	-2.88404	7.73601	1.02141e-14	2.11005e-12	yes
TCONS_00000236	XLOC_000116	KAZ	chr1:14925212-15478960	control	TIA1	OK	0.00733993	0.00042859	-2.84058	10.334	0	0	yes
TCONS_00024356	XLOC_012692	PCSK6	chr15:101843165-102030187	control	TIA1	OK	0.295766	0.0173184	-2.8378	3.23023	0.00123689	0.0160818	yes
TCONS_00059605	XLOC_030813	KLHL32	chr6:97372495-97862283	control	TIA1	OK	0.0546798	0.00325295	-2.82193	5.11146	3.19671e-07	1.72431e-05	yes
TCONS_00072604	XLOC_037869	PTCH1	chr9:98205263-98279247	control	TIA1	OK	1.21856	0.0728388	-2.81718	6.8693	6.45173e-12	9.03181e-10	yes
TCONS_00039078	XLOC_020211	KLHL23	chr2:170550963-170608805	control	TIA1	OK	0.935053	0.0560126	-2.81503	5.1385	2.76945e-07	1.52849e-05	yes
TCONS_00052809	XLOC_027164	ANXA10	chr4:169013706-169108893	control	TIA1	OK	1.48828	0.0894075	-2.81218	3.47627	0.000508439	0.00795637	yes
TCONS_00056360	XLOC_029051	-	chr5:90598573-90610383	control	TIA1	OK	1.43849	0.0866103	-2.80993	6.66552	2.63738e-11	3.31741e-09	yes
TCONS_00008541	XLOC_004350	AKR1C2	chr10:5005422-5149881	control	TIA1	OK	14.3124	0.86447	-2.80677	7.4779	7.54952e-14	1.38631e-11	yes
TCONS_00060093	XLOC_031053	KIAA0319	chr6:24544331-24646383	control	TIA1	OK	0.991916	0.0599734	-2.80574	5.08036	3.76715e-07	1.9905e-05	yes
TCONS_00024131	XLOC_012577	STRA6	chr15:74471807-74502046	control	TIA1	OK	1.38106	0.083684	-2.80356	5.17778	2.24541e-07	1.27231e-05	yes
TCONS_00047744	XLOC_024658	ITPR1	chr3:4535031-4889524	control	TIA1	OK	5.3502	0.324265	-2.80333	10.2706	0	0	yes
TCONS_00072743	XLOC_037944	AMBP	chr9:116822407-116840778	control	TIA1	OK	38.5054	2.33518	-2.80271	10.1113	0	0	yes
TCONS_00069927	XLOC_036456	TNFRSF11B	chr8:119935795-119964389	control	TIA1	OK	16.4843	1.01857	-2.78401	9.49208	0	0	yes
TCONS_00060842	XLOC_031466	EPB41L2	chr6:131160485-131384462	control	TIA1	OK	3.20873	0.198313	-2.78379	7.30113	2.85327e-13	4.82268e-11	yes
TCONS_00070153	XLOC_036577	-	chr8:5714556-5716003	control	TIA1	OK	1.07888	0.0673656	-2.77355	3.61824	0.000296609	0.00517358	yes
TCONS_00000056	XLOC_000029	MIB2	chr1:1550714-1565990	control	TIA1	OK	2.18788	0.138995	-2.75625	6.17322	6.69147e-10	6.55874e-08	yes
TCONS_00035593	XLOC_018471	PODNL1	chr19:14041999-14072256	control	TIA1	OK	0.487488	0.0310225	-2.75455	3.59353	0.000326234	0.0055839	yes
TCONS_00043498	XLOC_022497	SNX21	chr20:44462455-44486048	control	TIA1	OK	1.55632	0.0999414	-2.7455	5.48342	4.17182e-08	2.82053e-06	yes
TCONS_00012984	XLOC_006667	ARAP1	chr11:72396113-72463491	control	TIA1	OK	2.23898	0.14499	-2.73711	5.95753	2.56083e-09	2.24387e-07	yes
TCONS_00061184	XLOC_031742	-	chr6:28292445-28334613	control	TIA1	OK	2.05924	0.13338	-2.73689	6.97772	3.00027e-12	4.41841e-10	yes
TCONS_00064937	XLOC_033806	GPNMB	chr7:23286315-23314729	control	TIA1	OK	1.7023	0.110896	-2.73114	4.16428	3.12341e-05	0.000832947	yes
TCONS_00057414	XLOC_030016	-	chr5:111064277-111312628	control	TIA1	OK	0.00977456	0.000637052	-2.73069	48.8541	0	0	yes
TCONS_00036716	XLOC_019193	CYP4F3	chr19:15751706-15771570	control	TIA1	OK	1.72524	0.112921	-2.72643	5.00503	5.58541e-07	2.78083e-05	yes
TCONS_00027574	XLOC_014649	-	chr16:86563732-86588841	control	TIA1	OK	2.84209	0.186057	-2.72624	6.06866	1.28984e-09	1.18793e-07	yes
TCONS_00009486	XLOC_004900	-	chr10:5005422-5149881	control	TIA1	OK	5.80655	0.380952	-2.72407	6.31218	2.75141e-10	2.89219e-08	yes
TCONS_00076702	XLOC_040033	-	chrX:43036237-43069663	control	TIA1	OK	1.8497	0.121669	-2.72148	3.98137	6.85203e-05	0.00160058	yes
TCONS_00012805	XLOC_006576	PYGM	chr11:64513860-64528187	control	TIA1	OK	2.7446	0.180857	-2.71968	6.68006	2.38836e-11	3.03627e-09	yes
TCONS_00046615	XLOC_024082	PPARA	chr22:46546498-46639653	control	TIA1	OK	0.15969	0.0105743	-2.71481	3.16977	0.0015256	0.0189532	yes
TCONS_00069543	XLOC_036279	-	chr8:40176965-40200925	control	TIA1	OK	3.79752	0.251746	-2.71368	4.51363	6.37283e-06	0.000222641	yes
TCONS_00044265	XLOC_022877	NKAIN4	chr20:61871950-61892967	control	TIA1	OK	2.84214	0.18905	-2.7103	5.74835	9.01174e-09	7.08273e-07	yes
TCONS_00060263	XLOC_031153	BAG6	chr6:31606802-31620592	control	TIA1	OK	7.81263	0.523096	-2.70373	8.88846	0	0	yes
TCONS_00017800	XLOC_009525	C12orf48	chr12:102513955-102592003	control	TIA1	OK	123.077	8.30293	-2.6962	6.90927	4.87166e-12	7.00107e-10	yes
TCONS_00004757	XLOC_002538	-	chr1:32818361-32860062	control	TIA1	OK	1.13818	0.0767918	-2.69608	6.19978	5.65404e-10	5.61591e-08	yes
TCONS_00008392	XLOC_004261	CASP7	chr10:115438934-115490664	control	TIA1	OK	7.80719	0.528781	-2.69223	8.11288	4.44089e-16	1.05686e-13	yes
TCONS_00059052	XLOC_030545	ZKSCAN3	chr6:28292445-28334613	control	TIA1	OK	2.22724	0.152056	-2.68427	5.43805	5.38673e-08	3.53741e-06	yes
TCONS_00035651	XLOC_018502	CYP4F11	chr19:16023179-16045676	control	TIA1	OK	6.19465	0.423335	-2.68328	7.87453	3.33067e-15	7.3666e-13	yes
TCONS_00036946	XLOC_019517	GPR77	chr19:47845961-47846912	control	TIA1	OK	1.60611	0.11232	-2.66022	3.45398	0.000552387	0.00850098	yes
TCONS_00056109	XLOC_028912	AMACR	chr5:33987090-34008220	control	TIA1	OK	1.97995	0.138553	-2.65957	2.9304	0.00338529	0.0347141	yes
TCONS_00035580	XLOC_018464	TRMT1	chr19:13215713-13227744	control	TIA1	OK	14.9072	1.04656	-2.65633	9.01889	0	0	yes
TCONS_00052693	XLOC_027109	SCOC	chr4:141178437-141303710	control	TIA1	OK	0.294931	0.0207491	-2.65424	16.4388	0	0	yes
TCONS_00071796	XLOC_037453	DAB2IP	chr9:124329398-124547809	control	TIA1	OK	1.35169	0.0953896	-2.65114	6.11736	9.51397e-10	8.95638e-08	yes
TCONS_00033297	XLOC_017370	-	chr18:55313658-55470327	control	TIA1	OK	2.15924	0.152923	-2.64758	6.43172	1.26168e-10	1.42168e-08	yes
TCONS_00055898	XLOC_028790	BNIP1	chr5:172571444-172591390	control	TIA1	OK	7.42727	0.528777	-2.64235	6.26678	3.68593e-10	3.74868e-08	yes
TCONS_00049350	XLOC_025402	IP6K2	chr3:48725435-48754711	control	TIA1	OK	4.71191	0.335909	-2.64101	5.49674	3.86876e-08	2.63661e-06	yes
TCONS_00049351	XLOC_025402	IP6K2	chr3:48725435-48754711	control	TIA1	OK	4.71149	0.336842	-2.63815	5.48771	4.07178e-08	2.76546e-06	yes
TCONS_00059800	XLOC_030917	ECT2L	chr6:139117247-139225207	control	TIA1	OK	0.207972	0.0148798	-2.6374	2.96596	0.00301741	0.0318304	yes
TCONS_00034265	XLOC_017750	PDCD5	chr19:33072035-33078358	control	TIA1	OK	26.6804	1.92758	-2.62766	6.41713	1.38868e-10	1.55011e-08	yes
TCONS_00049215	XLOC_025333	UBP1	chr3:33429738-33481897	control	TIA1	OK	14.8446	1.07398	-2.62626	9.82982	0	0	yes
TCONS_00031213	XLOC_016369	WIPF2	chr17:38375573-38439385	control	TIA1	OK	1.08714	0.0789687	-2.62225	6.72508	1.75497e-11	2.28477e-09	yes
TCONS_00072609	XLOC_037870	C9orf130	chr9:98568369-98777272	control	TIA1	OK	0.193435	0.0140798	-2.6202	4.59419	4.3444e-06	0.000161446	yes
TCONS_00025955	XLOC_013481	GNAO1	chr16:56225250-56391356	control	TIA1	OK	0.788701	0.0579228	-2.61128	5.42769	5.70882e-08	3.72834e-06	yes
TCONS_00004877	XLOC_002703	RNF220	chr1:44870856-45117396	control	TIA1	OK	1.36455	0.100239	-2.61102	5.95998	2.52266e-09	2.21696e-07	yes
TCONS_00052504	XLOC_027014	SPP1	chr4:88896801-88904563	control	TIA1	OK	4.96239	0.366387	-2.60595	6.01367	1.81366e-09	1.63741e-07	yes
TCONS_00038476	XLOC_019902	-	chr2:56187925-56382437	control	TIA1	OK	2.84136	0.21132	-2.59866	3.27369	0.00106154	0.0142792	yes
TCONS_00066446	XLOC_034585	SMURF1	chr7:98624934-98741743	control	TIA1	OK	4.1707	0.310536	-2.59754	8.33349	0	0	yes
TCONS_00013849	XLOC_007455	-	chr11:72396113-72463491	control	TIA1	OK	0.695229	0.0518159	-2.59654	4.93221	8.1305e-07	3.86059e-05	yes
TCONS_00023219	XLOC_012098	CTDSPL2	chr15:44719439-44821316	control	TIA1	OK	1.67147	0.124971	-2.59338	6.85123	7.3217e-12	1.00836e-09	yes
TCONS_00011415	XLOC_005834	C11orf9	chr11:61520120-61556496	control	TIA1	OK	1.61566	0.121517	-2.58745	5.02162	5.12372e-07	2.58778e-05	yes
TCONS_00034697	XLOC_017961	C5AR1	chr19:47813083-47825327	control	TIA1	OK	2.97232	0.223788	-2.5864	5.88379	4.00976e-09	3.40806e-07	yes
TCONS_00029917	XLOC_015464	DHRS7C	chr17:9674754-9694808	control	TIA1	OK	1.73113	0.130441	-2.58561	3.69231	0.000222222	0.00411751	yes
TCONS_00076605	XLOC_039927	-	chrX:14024844-14048035	control	TIA1	OK	3.41824	0.258529	-2.58187	5.64558	1.64624e-08	1.22125e-06	yes
TCONS_00039930	XLOC_020623	MIR216B	chr2:56187925-56382437	control	TIA1	OK	1.08806	0.0826235	-2.57785	4.97176	6.63489e-07	3.21981e-05	yes
TCONS_00039455	XLOC_020385	AGFG1	chr2:228336887-228425938	control	TIA1	OK	2.95965	0.225406	-2.57492	8.45012	0	0	yes
TCONS_00008999	XLOC_004557	BMS1P4	chr10:75457989-75490272	control	TIA1	OK	2.02906	0.154891	-2.57261	4.7234	2.31932e-06	9.44493e-05	yes
TCONS_00001725	XLOC_000847	POU2F1	chr1:167190065-167396582	control	TIA1	OK	1.32954	0.101518	-2.57235	7.83252	4.88498e-15	1.06072e-12	yes
TCONS_00035959	XLOC_018670	SERTAD3	chr19:40946747-40950282	control	TIA1	OK	1.57906	0.120867	-2.56989	4.20539	2.60636e-05	0.000716911	yes
TCONS_00073811	XLOC_037453	DAB2IP	chr9:124329398-124547809	control	TIA1	OK	1.5572	0.119273	-2.56923	6.26114	3.82175e-10	3.87358e-08	yes
TCONS_00028906	XLOC_014976	TAF15	chr17:34136482-34174313	control	TIA1	OK	16.2181	1.25879	-2.55597	8.52908	0	0	yes
TCONS_00036477	XLOC_018936	C19orf51	chr19:55670008-55678018	control	TIA1	OK	2.39124	0.186348	-2.55195	5.36315	8.17835e-08	5.13811e-06	yes
TCONS_00073926	XLOC_037755	RNF38	chr9:36336398-36424644	control	TIA1	OK	0.612976	0.0478446	-2.55037	4.59996	4.2257e-06	0.000157625	yes
TCONS_00060761	XLOC_031424	WASF1	chr6:110421021-110501207	control	TIA1	OK	3.48214	0.272245	-2.5487	6.64695	2.99232e-11	3.75593e-09	yes
TCONS_00009283	XLOC_004703	HSPA12A	chr10:118430702-118502085	control	TIA1	OK	1.25563	0.0984075	-2.54627	5.97923	2.242e-09	1.99387e-07	yes
TCONS_00039732	XLOC_020523	DTNB	chr2:25600111-25896503	control	TIA1	OK	0.613009	0.048076	-2.5456	3.00172	0.00268457	0.0293174	yes
TCONS_00023734	XLOC_012367	OCA2	chr15:28000022-28344458	control	TIA1	OK	0.929455	0.0731003	-2.54277	4.57247	4.82001e-06	0.000177238	yes
TCONS_00054388	XLOC_027388	G3BP2	chr4:76567875-76649577	control	TIA1	OK	11.2214	0.888361	-2.5362	9.36604	0	0	yes
TCONS_00043146	XLOC_022332	PLCB4	chr20:9049498-9461462	control	TIA1	OK	2.66183	0.210785	-2.53593	7.2936	3.01759e-13	5.07159e-11	yes
TCONS_00061945	XLOC_030545	ZKSCAN3	chr6:28292445-28334613	control	TIA1	OK	1.93198	0.153082	-2.53532	5.05703	4.25827e-07	2.20496e-05	yes
TCONS_00070789	XLOC_036273	FGFR1	chr8:38268655-38326352	control	TIA1	OK	0.00617119	0.000490706	-2.5318	32.0885	0	0	yes
TCONS_00069475	XLOC_036241	SCARA5	chr8:27726980-27850369	control	TIA1	OK	4.56034	0.364349	-2.52704	7.44522	9.68114e-14	1.73491e-11	yes
TCONS_00037253	XLOC_017738	ZNF254	chr19:24216266-24312654	control	TIA1	OK	0.802317	0.0641935	-2.5256	4.59261	4.37732e-06	0.000162365	yes
TCONS_00039456	XLOC_020385	AGFG1	chr2:228336887-228425938	control	TIA1	OK	4.3652	0.349403	-2.52519	9.01018	0	0	yes
TCONS_00071825	XLOC_037472	NEK6	chr9:127019884-127114719	control	TIA1	OK	7.04649	0.564626	-2.52412	7.58063	3.44169e-14	6.56304e-12	yes
TCONS_00032517	XLOC_016849	EMILIN2	chr18:2847027-2914090	control	TIA1	OK	1.23106	0.0988296	-2.52223	5.34573	9.00509e-08	5.5984e-06	yes
TCONS_00027575	XLOC_014650	-	chr16:86563732-86588841	control	TIA1	OK	0.872516	0.0700541	-2.52211	6.16496	7.05021e-10	6.83159e-08	yes
TCONS_00005301	XLOC_003284	SLC39A1	chr1:153920147-153931132	control	TIA1	OK	1.69977	0.136513	-2.52182	3.10181	0.00192344	0.0226653	yes
TCONS_00045842	XLOC_023817	ADARB1	chr21:46494492-46646478	control	TIA1	OK	1.17337	0.094341	-2.52072	37.5739	0	0	yes
TCONS_00073976	XLOC_037925	KIAA0368	chr9:114122972-114247025	control	TIA1	OK	10.7407	0.864611	-2.51952	10.1791	0	0	yes
TCONS_00035616	XLOC_018480	GIPC1	chr19:14588570-14606944	control	TIA1	OK	4.31929	0.349281	-2.51497	5.56062	2.68817e-08	1.90173e-06	yes
TCONS_00023441	XLOC_012211	PML	chr15:74287013-74340155	control	TIA1	OK	0.724056	0.0586231	-2.51374	4.42224	9.76815e-06	0.00031723	yes
TCONS_00008540	XLOC_004350	AKR1C2	chr10:5005422-5149881	control	TIA1	OK	353.017	28.5939	-2.51332	12.9907	0	0	yes
TCONS_00034771	XLOC_018008	PPFIA3	chr19:49622662-49654280	control	TIA1	OK	0.69511	0.0563814	-2.51193	4.76255	1.91161e-06	8.02633e-05	yes
TCONS_00015412	XLOC_007964	-	chr12:20845135-20906439	control	TIA1	OK	1.09159	0.0887137	-2.50998	3.36746	0.000758641	0.0109262	yes
TCONS_00051464	XLOC_025842	DLG1	chr3:196769430-197025447	control	TIA1	OK	3.31261	0.26974	-2.50804	7.34211	2.10276e-13	3.61578e-11	yes
TCONS_00076704	XLOC_040035	-	chrX:43036237-43069663	control	TIA1	OK	4.29301	0.350033	-2.50671	4.97037	6.68263e-07	3.23507e-05	yes
TCONS_00069926	XLOC_036456	TNFRSF11B	chr8:119935795-119964389	control	TIA1	OK	34.2829	2.79738	-2.50596	9.82349	0	0	yes
TCONS_00052098	XLOC_026794	ADD1	chr4:2845583-2931789	control	TIA1	OK	14.3623	1.17545	-2.50295	9.55527	0	0	yes
TCONS_00040525	XLOC_020937	CHN1	chr2:175664041-175870170	control	TIA1	OK	1.31616	0.107864	-2.5016	4.49951	6.81097e-06	0.000235459	yes
TCONS_00016388	XLOC_008427	ANO2	chr12:5671766-6055398	control	TIA1	OK	4.32603	0.356618	-2.49574	5.80813	6.3176e-09	5.14189e-07	yes
TCONS_00004563	XLOC_002290	-	chr1:996415-997353	control	TIA1	OK	1.37315	0.11432	-2.48586	3.20186	0.00136543	0.0173993	yes
TCONS_00036922	XLOC_019477	-	chr19:45241927-45242925	control	TIA1	OK	1.2689	0.10564	-2.48586	3.20186	0.00136543	0.0173956	yes
TCONS_00007784	XLOC_003982	C10orf68	chr10:32735040-33171792	control	TIA1	OK	0.400616	0.0333824	-2.48498	3.20668	0.00134277	0.017199	yes
TCONS_00009880	XLOC_005421	TCF7L2	chr10:114710007-114927437	control	TIA1	OK	0.00972925	0.000815345	-2.47928	36.4405	0	0	yes
TCONS_00023745	XLOC_012372	TJP1	chr15:29992356-30114706	control	TIA1	OK	2.39988	0.202186	-2.47398	7.5094	5.9508e-14	1.11336e-11	yes
TCONS_00000106	XLOC_000052	-	chr1:5479041-5488883	control	TIA1	OK	18.3365	1.55329	-2.46852	8.63629	0	0	yes
TCONS_00053533	XLOC_027555	FBXW7	chr4:153242409-153456285	control	TIA1	OK	1.24124	0.106001	-2.46042	5.18849	2.12008e-07	1.21052e-05	yes
TCONS_00053594	XLOC_027596	NEK1	chr4:170314420-170533778	control	TIA1	OK	1.01751	0.0870239	-2.45893	5.07901	3.79417e-07	2.003e-05	yes
TCONS_00044526	XLOC_023208	-	chr20:49620192-49639675	control	TIA1	OK	2.07325	0.177391	-2.45852	3.54912	0.000386514	0.00640736	yes
TCONS_00035756	XLOC_018569	-	chr19:23581901-23586310	control	TIA1	OK	1.743	0.150492	-2.44945	5.10304	3.34243e-07	1.78993e-05	yes
TCONS_00036885	XLOC_019412	-	chr19:40946747-40950282	control	TIA1	OK	1.92158	0.165963	-2.44914	5.86028	4.62083e-09	3.86125e-07	yes
TCONS_00020121	XLOC_010073	NEK3	chr13:52706774-52733996	control	TIA1	OK	0.503085	0.0436734	-2.44402	3.41874	0.000629111	0.00942811	yes
TCONS_00055163	XLOC_028451	IL31RA	chr5:55147213-55213564	control	TIA1	OK	0.639466	0.0558546	-2.43788	3.75286	0.000174832	0.00339817	yes
TCONS_00061511	XLOC_032167	PREP	chr6:105723291-105724168	control	TIA1	OK	1.42696	0.12474	-2.43707	3.13152	0.00173904	0.02097	yes
TCONS_00073612	XLOC_038831	-	chr9:138130684-138131311	control	TIA1	OK	2.27783	0.199119	-2.43707	3.13152	0.00173904	0.0209658	yes
TCONS_00022358	XLOC_010701	ATL1	chr14:50999799-51099848	control	TIA1	OK	0.224057	0.0195908	-2.43684	4.97126	6.65192e-07	3.22545e-05	yes
TCONS_00038425	XLOC_019876	PRKCE	chr2:45879042-46415129	control	TIA1	OK	3.42517	0.300255	-2.43428	7.02137	2.19713e-12	3.32622e-10	yes
TCONS_00028392	XLOC_014729	NXN	chr17:702575-883010	control	TIA1	OK	2.49115	0.218695	-2.43282	2.83273	0.00461526	0.0432084	yes
TCONS_00023068	XLOC_012033	FAN1	chr15:31196050-31283807	control	TIA1	OK	6.00681	0.528248	-2.43108	8.32166	0	0	yes
TCONS_00024337	XLOC_012683	LYSMD4	chr15:100267611-100273626	control	TIA1	OK	0.92449	0.0817591	-2.42546	4.35684	1.31956e-05	0.000404892	yes
TCONS_00043499	XLOC_022497	SNX21	chr20:44462455-44486048	control	TIA1	OK	1.38645	0.122817	-2.42381	5.07489	3.87711e-07	2.03954e-05	yes
TCONS_00043125	XLOC_022321	PRNP	chr20:4666796-4682234	control	TIA1	OK	4.8184	0.427195	-2.42296	6.84092	7.86859e-12	1.08118e-09	yes
TCONS_00075999	XLOC_039594	ZMYM3	chrX:70430034-70948962	control	TIA1	OK	2.7014	0.24009	-2.42051	7.32297	2.42473e-13	4.13357e-11	yes
TCONS_00034841	XLOC_018043	MYBPC2	chr19:50936159-50969583	control	TIA1	OK	0.344593	0.0308115	-2.41448	3.43301	0.000596917	0.00902979	yes
TCONS_00023747	XLOC_012372	TJP1	chr15:29992356-30114706	control	TIA1	OK	2.39346	0.215022	-2.40976	7.317	2.53575e-13	4.31048e-11	yes
TCONS_00035210	XLOC_018259	-	chr19:786394-790268	control	TIA1	OK	1.55498	0.139967	-2.40781	5.37087	7.83583e-08	4.93857e-06	yes
TCONS_00026787	XLOC_013904	PRSS36	chr16:31150247-31161415	control	TIA1	OK	0.938423	0.0846247	-2.40597	4.40604	1.05278e-05	0.000337299	yes
TCONS_00069897	XLOC_036448	SYBU	chr8:110586404-110704020	control	TIA1	OK	1.9264	0.173779	-2.40562	5.37062	7.84667e-08	4.94016e-06	yes
TCONS_00027573	XLOC_014648	-	chr16:86563732-86588841	control	TIA1	OK	1.38314	0.124927	-2.40438	5.49735	3.85535e-08	2.6335e-06	yes
TCONS_00032667	XLOC_016910	RNF138	chr18:29671817-29711524	control	TIA1	OK	2.28179	0.206802	-2.40095	5.85212	4.85345e-09	4.03297e-07	yes
TCONS_00044010	XLOC_022750	CPNE1	chr20:34213836-34252878	control	TIA1	OK	12.9659	1.17649	-2.39979	8.04147	8.88178e-16	2.08044e-13	yes
TCONS_00059678	XLOC_030854	FAM26E	chr6:116817650-116880031	control	TIA1	OK	1.23249	0.112305	-2.39557	5.51161	3.55558e-08	2.4541e-06	yes
TCONS_00013991	XLOC_007623	-	chr11:89933503-89956916	control	TIA1	OK	157.644	14.4679	-2.38841	2.79206	0.00523735	0.0470483	yes
TCONS_00046538	XLOC_024051	SREBF2	chr22:42229105-42303300	control	TIA1	OK	2.00266	0.184123	-2.38663	6.16085	7.23545e-10	6.97699e-08	yes
TCONS_00055261	XLOC_028499	BTF3	chr5:72794239-72801448	control	TIA1	OK	63.1973	5.821	-2.38479	9.11507	0	0	yes
TCONS_00016905	XLOC_008713	PAN2	chr12:56704212-56727837	control	TIA1	OK	2.97317	0.27405	-2.38407	7.18845	6.55254e-13	1.06226e-10	yes
TCONS_00048305	XLOC_024887	KCTD6	chr3:58477803-58488087	control	TIA1	OK	1.35047	0.124491	-2.38397	4.52693	5.98478e-06	0.000211067	yes
TCONS_00021221	XLOC_011014	C14orf80	chr14:105956191-105965585	control	TIA1	OK	4.94627	0.456582	-2.38262	5.81838	5.94197e-09	4.86277e-07	yes
TCONS_00029143	XLOC_015097	MAPT	chr17:43920721-44105699	control	TIA1	OK	0.384513	0.0355869	-2.38	4.41224	1.02307e-05	0.000329552	yes
TCONS_00032876	XLOC_017016	ZFP161	chr18:5289017-5296123	control	TIA1	OK	1.76179	0.163147	-2.37944	5.45985	4.76535e-08	3.16781e-06	yes
TCONS_00020517	XLOC_010636	PABPN1	chr14:23775970-23795394	control	TIA1	OK	1.51537	0.140542	-2.37791	5.18542	2.15533e-07	1.22829e-05	yes
TCONS_00047364	XLOC_024647	-	chr22:51061181-51066601	control	TIA1	OK	0.721325	0.067153	-2.37412	5.19496	2.04759e-07	1.17364e-05	yes
TCONS_00059687	XLOC_030860	KPNA5	chr6:117002366-117063030	control	TIA1	OK	2.7312	0.255275	-2.37016	5.13928	2.7579e-07	1.52353e-05	yes
TCONS_00027576	XLOC_014651	-	chr16:86563732-86588841	control	TIA1	OK	1.22755	0.11534	-2.36488	3.20614	0.00134529	0.0172201	yes
TCONS_00039884	XLOC_020600	MCFD2	chr2:47129008-47303275	control	TIA1	OK	2.53969	0.238701	-2.36459	6.4227	1.33881e-10	1.49725e-08	yes
TCONS_00071717	XLOC_037422	PALM2	chr9:112403067-112934791	control	TIA1	OK	3.277	0.31039	-2.35685	8.31227	0	0	yes
TCONS_00071922	XLOC_037508	ODF2	chr9:131217433-131263635	control	TIA1	OK	3.90866	0.371271	-2.35402	6.12166	9.26069e-10	8.75953e-08	yes
TCONS_00048690	XLOC_025086	C3orf72	chr3:138665984-138672830	control	TIA1	OK	1.07543	0.102219	-2.35336	4.90983	9.11561e-07	4.25367e-05	yes
TCONS_00074789	XLOC_039021	ZNF673	chrX:46306623-46334074	control	TIA1	OK	2.23267	0.214212	-2.34399	5.25762	1.45932e-07	8.5964e-06	yes
TCONS_00046741	XLOC_024149	MGC16703	chr22:21354060-21368576	control	TIA1	OK	0.59132	0.0568393	-2.34213	3.10797	0.00188376	0.0223038	yes
TCONS_00017790	XLOC_009507	APAF1	chr12:99038642-100378432	control	TIA1	OK	0.210854	0.0203311	-2.33901	3.86195	0.000112486	0.00238761	yes
TCONS_00066895	XLOC_034828	-	chr7:494482-495448	control	TIA1	OK	1.13353	0.110098	-2.33171	2.98074	0.00287556	0.0307982	yes
TCONS_00070159	XLOC_036583	-	chr8:5901496-5902150	control	TIA1	OK	2.88902	0.280608	-2.33171	3.58561	0.000336291	0.00572637	yes
TCONS_00051372	XLOC_025599	PARP9	chr3:122246759-122294049	control	TIA1	OK	1.5959	0.155111	-2.33105	6.37409	1.84057e-10	1.9731e-08	yes
TCONS_00067884	XLOC_034800	RHEB	chr7:151163097-151217010	control	TIA1	OK	6.08539	0.591702	-2.33064	6.13638	8.4421e-10	8.03634e-08	yes
TCONS_00026333	XLOC_013657	CPNE7	chr16:89642175-89663654	control	TIA1	OK	4.89888	0.476692	-2.32989	2.92246	0.00347278	0.0353613	yes
TCONS_00020780	XLOC_010755	FUT8	chr14:65877310-66210655	control	TIA1	OK	1.44308	0.140768	-2.32742	5.28793	1.23711e-07	7.44969e-06	yes
TCONS_00033035	XLOC_017098	RPL17	chr18:47007547-47018941	control	TIA1	OK	7.05031	0.688548	-2.32624	4.77904	1.76134e-06	7.4745e-05	yes
TCONS_00003833	XLOC_001866	ARHGEF2	chr1:155916629-155959072	control	TIA1	OK	5.29199	0.517921	-2.32413	6.95677	3.48166e-12	5.08955e-10	yes
TCONS_00020565	XLOC_010656	LTB4R	chr14:24759803-24787242	control	TIA1	OK	1.53046	0.149925	-2.32319	5.57892	2.42011e-08	1.72646e-06	yes
TCONS_00033684	XLOC_017457	CIRBP	chr19:1267469-1274809	control	TIA1	OK	2.17908	0.215612	-2.31318	5.63805	1.71991e-08	1.268e-06	yes
TCONS_00044408	XLOC_023039	-	chr20:32263291-32274210	control	TIA1	OK	2.20987	0.21897	-2.31175	3.97198	7.12764e-05	0.00165263	yes
TCONS_00004606	XLOC_002353	-	chr1:5489399-5507401	control	TIA1	OK	6.71223	0.668839	-2.30614	2.94086	0.00327302	0.0339313	yes
TCONS_00043627	XLOC_022556	GNAS	chr20:57393972-57486250	control	TIA1	OK	2.1243	0.212298	-2.30321	4.79944	1.59109e-06	6.84478e-05	yes
TCONS_00055426	XLOC_028578	KCNN2	chr5:113698015-113832197	control	TIA1	OK	1.08292	0.108225	-2.3032	3.56167	0.000368498	0.00617061	yes
TCONS_00001876	XLOC_000922	HMCN1	chr1:185703551-186446655	control	TIA1	OK	3.62017	0.364156	-2.29669	3.25155	0.00114777	0.0151953	yes
TCONS_00004493	XLOC_002236	ADSS	chr1:244571793-244615436	control	TIA1	OK	6.58721	0.666081	-2.29147	6.69899	2.09863e-11	2.69677e-09	yes
TCONS_00048498	XLOC_024994	LSAMP	chr3:115509814-116164385	control	TIA1	OK	1.77078	0.179946	-2.28652	3.52212	0.000428115	0.00691399	yes
TCONS_00000405	XLOC_000210	DHDDS	chr1:26758801-26797953	control	TIA1	OK	0.93555	0.0954843	-2.28217	4.47384	7.68264e-06	0.000260152	yes
TCONS_00059584	XLOC_030800	ORC3	chr6:88299784-88377271	control	TIA1	OK	4.97084	0.508554	-2.27977	6.47184	9.68181e-11	1.12506e-08	yes
TCONS_00029598	XLOC_015305	C17orf89	chr17:79213110-79215098	control	TIA1	OK	34.7762	3.56101	-2.27889	5.26853	1.3752e-07	8.14929e-06	yes
TCONS_00013528	XLOC_007028	-	chr11:13052736-13053190	control	TIA1	OK	3.29629	0.338999	-2.27455	2.89804	0.00375502	0.0374533	yes
TCONS_00027463	XLOC_014498	-	chr16:67013069-67013594	control	TIA1	OK	2.55862	0.263136	-2.27455	2.89804	0.00375502	0.0374596	yes
TCONS_00055749	XLOC_028718	LOC728264	chr5:148786439-148812399	control	TIA1	OK	0.274793	0.0282605	-2.27455	4.23175	2.31879e-05	0.000646784	yes
TCONS_00046944	XLOC_024255	C1QTNF6	chr22:37576205-37584330	control	TIA1	OK	1.27995	0.131767	-2.27354	4.71153	2.4586e-06	9.92382e-05	yes
TCONS_00023243	XLOC_012113	PLDN	chr15:45879416-45901909	control	TIA1	OK	6.11177	0.630352	-2.27169	7.49675	6.55032e-14	1.21787e-11	yes
TCONS_00043420	XLOC_022469	L3MBTL1	chr20:42136319-42176953	control	TIA1	OK	0.352163	0.0364586	-2.26792	3.38322	0.000716418	0.0104573	yes
TCONS_00012876	XLOC_006609	CD248	chr11:66081957-66084515	control	TIA1	OK	11.6621	1.20772	-2.26761	7.9375	1.9984e-15	4.55544e-13	yes
TCONS_00032875	XLOC_017016	ZFP161	chr18:5289017-5296123	control	TIA1	OK	1.02056	0.106331	-2.26155	4.71971	2.36178e-06	9.59158e-05	yes
TCONS_00029477	XLOC_015257	LLGL2	chr17:73521782-73571290	control	TIA1	OK	0.780544	0.0813379	-2.26138	3.02272	0.00250516	0.0277555	yes
TCONS_00039650	XLOC_020479	MBOAT2	chr2:8994954-9143876	control	TIA1	OK	0.89364	0.0932479	-2.26004	4.77781	1.77218e-06	7.51516e-05	yes
TCONS_00071865	XLOC_037488	GARNL3	chr9:130005342-130155828	control	TIA1	OK	0.396278	0.0413975	-2.2589	3.53016	0.000415303	0.00676585	yes
TCONS_00039590	XLOC_020448	SNED1	chr2:241938254-242041747	control	TIA1	OK	5.34224	0.558801	-2.25761	7.94002	1.9984e-15	4.53805e-13	yes
TCONS_00071248	XLOC_037173	VLDLR	chr9:2535654-2655022	control	TIA1	OK	0.840509	0.0881923	-2.25449	3.21162	0.00131988	0.0169642	yes
TCONS_00034056	XLOC_017649	CYP4F3	chr19:15751706-15771570	control	TIA1	OK	0.742774	0.0782382	-2.25063	3.99993	6.33615e-05	0.0015007	yes
TCONS_00020781	XLOC_010755	FUT8	chr14:65877310-66210655	control	TIA1	OK	1.20067	0.127482	-2.24266	4.90899	9.15447e-07	4.26177e-05	yes
TCONS_00048127	XLOC_024822	ZNF589	chr3:48282595-48312731	control	TIA1	OK	1.29817	0.138266	-2.23953	4.93468	8.02837e-07	3.81514e-05	yes
TCONS_00071318	XLOC_037223	CDKN2B-AS1	chr9:21994710-22121093	control	TIA1	OK	1.80149	0.192145	-2.23812	4.26084	2.03662e-05	0.000580318	yes
TCONS_00043424	XLOC_022469	L3MBTL1	chr20:42136319-42176953	control	TIA1	OK	0.463848	0.0495654	-2.23626	2.83068	0.00464493	0.0434043	yes
TCONS_00040697	XLOC_021021	FAM119A	chr2:208394615-208490678	control	TIA1	OK	0.740872	0.0793715	-2.23369	4.62469	3.75161e-06	0.000142442	yes
TCONS_00059755	XLOC_030891	AKAP7	chr6:131466449-131604673	control	TIA1	OK	1.58858	0.170581	-2.23139	4.78844	1.6808e-06	7.17879e-05	yes
TCONS_00043880	XLOC_022676	SNX5	chr20:17922243-17949571	control	TIA1	OK	3.45585	0.371119	-2.2313	7.48384	7.21645e-14	1.33338e-11	yes
TCONS_00015582	XLOC_008036	LOC100286844	chr12:50222325-50236912	control	TIA1	OK	0.403108	0.0434284	-2.22809	3.28017	0.00103746	0.0140188	yes
TCONS_00038316	XLOC_019825	BRE	chr2:28004265-28561767	control	TIA1	OK	1.44531	0.155832	-2.2273	4.17263	3.01104e-05	0.000807322	yes
TCONS_00000110	XLOC_000054	-	chr1:5489399-5507401	control	TIA1	OK	2.99693	0.323593	-2.22586	4.3713	1.23507e-05	0.000383516	yes
TCONS_00069542	XLOC_036279	-	chr8:40176965-40200925	control	TIA1	OK	1.66925	0.180277	-2.22563	3.84329	0.000121397	0.00253603	yes
TCONS_00029003	XLOC_015026	KRT23	chr17:39074480-39132171	control	TIA1	OK	2.22379	0.240589	-2.22388	3.49249	0.00047854	0.00758221	yes
TCONS_00047738	XLOC_024655	TRNT1	chr3:3168599-3221401	control	TIA1	OK	1.07991	0.117007	-2.22241	5.46425	4.64878e-08	3.11468e-06	yes
TCONS_00076517	XLOC_039868	FLNA	chrX:153576805-153603034	control	TIA1	OK	47.2749	5.1313	-2.22062	11.6749	0	0	yes
TCONS_00011245	XLOC_005728	MADD	chr11:47290926-47351582	control	TIA1	OK	2.46933	0.268596	-2.2185	6.69398	2.1718e-11	2.78477e-09	yes
TCONS_00072894	XLOC_038020	ZER1	chr9:131486738-131534198	control	TIA1	OK	0.830892	0.0904643	-2.21754	4.4956	6.93741e-06	0.000239274	yes
TCONS_00013695	XLOC_007249	-	chr11:61817511-61818460	control	TIA1	OK	1.54603	0.168935	-2.21393	3.38245	0.000718433	0.010479	yes
TCONS_00066960	XLOC_034924	-	chr7:22612674-22613600	control	TIA1	OK	1.59553	0.174345	-2.21393	3.38245	0.000718433	0.0104816	yes
TCONS_00068568	XLOC_035765	MYOM2	chr8:1993157-2093380	control	TIA1	OK	0.397652	0.0434516	-2.21393	3.89334	9.88731e-05	0.00215399	yes
TCONS_00069962	XLOC_036476	-	chr8:128265426-128266592	control	TIA1	OK	2.02316	0.221072	-2.21393	3.84198	0.000122047	0.00254605	yes
TCONS_00070152	XLOC_036576	-	chr8:5710480-5711202	control	TIA1	OK	1.48564	0.162336	-2.21393	2.81033	0.00494908	0.0453839	yes
TCONS_00039168	XLOC_020254	-	chr2:183580998-183645560	control	TIA1	OK	2.72751	0.298083	-2.21377	2.91818	0.0035208	0.0357341	yes
TCONS_00046683	XLOC_024121	MICAL3	chr22:18270415-18507325	control	TIA1	OK	2.25432	0.246397	-2.21366	2.80322	0.00505947	0.046133	yes
TCONS_00033258	XLOC_017316	-	chr18:33759639-33767362	control	TIA1	OK	2.42405	0.265278	-2.21242	3.47502	0.000510816	0.00798516	yes
TCONS_00031262	XLOC_016422	-	chr17:41415899-41438700	control	TIA1	OK	9.73975	1.06634	-2.21198	3.14715	0.00164869	0.0201169	yes
TCONS_00017283	XLOC_008910	TESC	chr12:117476727-117537251	control	TIA1	OK	7.61077	0.835667	-2.20909	4.07677	4.56657e-05	0.00114978	yes
TCONS_00034298	XLOC_017768	ZNF302	chr19:35168402-35233774	control	TIA1	OK	1.62973	0.179029	-2.20862	4.79722	1.60883e-06	6.90113e-05	yes
TCONS_00011247	XLOC_005728	MADD	chr11:47290926-47351582	control	TIA1	OK	2.48269	0.273007	-2.2076	6.71466	1.885e-11	2.44336e-09	yes
TCONS_00046677	XLOC_024118	BID	chr22:18216475-18257258	control	TIA1	OK	2.00442	0.221537	-2.20252	4.99334	5.93441e-07	2.92038e-05	yes
TCONS_00027592	XLOC_014677	MGC23284	chr16:88729780-88753594	control	TIA1	OK	2.36921	0.262956	-2.19832	4.6692	3.02379e-06	0.000118592	yes
TCONS_00048379	XLOC_024925	-	chr3:97540939-97600063	control	TIA1	OK	1.71054	0.190152	-2.19674	4.47539	7.62708e-06	0.000258712	yes
TCONS_00060468	XLOC_031262	CCND3	chr6:41902670-42016610	control	TIA1	OK	6.30474	0.701934	-2.19522	6.17987	6.41545e-10	6.30899e-08	yes
TCONS_00040513	XLOC_020931	SP3	chr2:174770942-174830551	control	TIA1	OK	3.61376	0.402856	-2.19392	7.46118	8.57092e-14	1.55944e-11	yes
TCONS_00050953	XLOC_026720	-	chr3:194308305-194354255	control	TIA1	OK	3.47513	0.389045	-2.18969	4.68433	2.80883e-06	0.000111484	yes
TCONS_00059595	XLOC_030805	CASP8AP2	chr6:90539618-90584163	control	TIA1	OK	2.38921	0.267967	-2.18785	6.82043	9.07652e-12	1.23291e-09	yes
TCONS_00072918	XLOC_038032	FNBP1	chr9:132649465-132805473	control	TIA1	OK	2.61394	0.293462	-2.18687	5.11049	3.21326e-07	1.72698e-05	yes
TCONS_00020619	XLOC_010683	MIPOL1	chr14:37667117-38020464	control	TIA1	OK	0.506587	0.0568764	-2.18682	4.37344	1.22302e-05	0.000380568	yes
TCONS_00037634	XLOC_018904	ZNF160	chr19:53569866-53606687	control	TIA1	OK	1.21843	0.136979	-2.18549	4.99303	5.94386e-07	2.92261e-05	yes
TCONS_00021234	XLOC_011024	CCNB1IP1	chr14:20779525-20801457	control	TIA1	OK	9.28878	1.04575	-2.18407	5.11739	3.098e-07	1.68174e-05	yes
TCONS_00035162	XLOC_018229	ZNF544	chr19:58740069-58790153	control	TIA1	OK	4.50135	0.506788	-2.18404	6.80118	1.03761e-11	1.40304e-09	yes
TCONS_00052505	XLOC_027014	SPP1	chr4:88896801-88904563	control	TIA1	OK	9.49775	1.06976	-2.18362	6.61035	3.83416e-11	4.76236e-09	yes
TCONS_00048995	XLOC_025234	OPA1	chr3:193310843-193415600	control	TIA1	OK	7.36211	0.832743	-2.17938	8.44288	0	0	yes
TCONS_00073789	XLOC_037428	KIAA1958	chr9:115249234-115422706	control	TIA1	OK	8.48324	0.959916	-2.179	6.14541	7.97577e-10	7.6168e-08	yes
TCONS_00013052	XLOC_006702	GAB2	chr11:77926216-78128868	control	TIA1	OK	0.332566	0.0377151	-2.17678	3.90292	9.5038e-05	0.00208418	yes
TCONS_00025605	XLOC_013308	-	chr16:10479933-10481590	control	TIA1	OK	2.18816	0.2482	-2.17658	2.99816	0.00271616	0.0295431	yes
TCONS_00070006	XLOC_036501	PTK2	chr8:141668480-142011412	control	TIA1	OK	3.97706	0.451298	-2.17617	6.99484	2.65565e-12	3.96987e-10	yes
TCONS_00062130	XLOC_031044	KIF13A	chr6:17759521-17987799	control	TIA1	OK	1.0015	0.113738	-2.17536	5.14325	2.7003e-07	1.49448e-05	yes
TCONS_00013112	XLOC_006728	CHORDC1	chr11:89933503-89956916	control	TIA1	OK	6.30071	0.717585	-2.17253	6.93602	4.033e-12	5.86668e-10	yes
TCONS_00039159	XLOC_020250	UBE2E3	chr2:181845111-181928184	control	TIA1	OK	5.88975	0.671051	-2.17212	5.47579	4.35563e-08	2.93813e-06	yes
TCONS_00036722	XLOC_019199	-	chr19:16023179-16045676	control	TIA1	OK	2.43247	0.277436	-2.17107	5.0044	5.60371e-07	2.78761e-05	yes
TCONS_00049103	XLOC_025285	C3orf31	chr3:11831910-11888358	control	TIA1	OK	5.19467	0.592691	-2.17072	4.54093	5.60057e-06	0.000200007	yes
TCONS_00025226	XLOC_013037	-	chr15:74701629-74726299	control	TIA1	OK	0.244308	0.0278907	-2.17014	4.0983	4.162e-05	0.00106413	yes
TCONS_00011930	XLOC_006095	C11orf57	chr11:111944967-111966518	control	TIA1	OK	1.68173	0.192449	-2.16775	5.07039	3.96995e-07	2.07736e-05	yes
TCONS_00016609	XLOC_008559	ERGIC2	chr12:29490335-29534143	control	TIA1	OK	2.02504	0.232504	-2.16444	5.56147	2.67517e-08	1.89478e-06	yes
TCONS_00056693	XLOC_029204	PDGFRB	chr5:149493401-149535439	control	TIA1	OK	0.705897	0.0810836	-2.16399	4.72948	2.251e-06	9.2045e-05	yes
TCONS_00040512	XLOC_020931	SP3	chr2:174770942-174830551	control	TIA1	OK	3.59069	0.414067	-2.16007	7.37231	1.67644e-13	2.94222e-11	yes
TCONS_00035389	XLOC_018349	KHSRP	chr19:6413118-6424822	control	TIA1	OK	1.74713	0.201506	-2.15991	5.52614	3.27348e-08	2.28859e-06	yes
TCONS_00019261	XLOC_009956	UPF3A	chr13:115047077-115071283	control	TIA1	OK	5.87522	0.678314	-2.15889	6.38208	1.74701e-10	1.88639e-08	yes
TCONS_00021464	XLOC_011140	CDKL1	chr14:50779046-50863037	control	TIA1	OK	0.346272	0.040133	-2.15502	3.40963	0.000650515	0.00968788	yes
TCONS_00002086	XLOC_001012	RCOR3	chr1:211432707-211489725	control	TIA1	OK	2.72571	0.318723	-2.14616	4.73977	2.13958e-06	8.82165e-05	yes
TCONS_00048590	XLOC_025049	IFT122	chr3:129101676-129239191	control	TIA1	OK	0.820353	0.0960006	-2.14538	2.85262	0.00433598	0.0414482	yes
TCONS_00024594	XLOC_012991	SMAD6	chr15:66994599-67074337	control	TIA1	OK	4.42415	0.518981	-2.14297	2.8124	0.00491739	0.0451698	yes
TCONS_00032749	XLOC_016946	C18orf54	chr18:51884302-51908404	control	TIA1	OK	1.49924	0.176148	-2.14139	5.5811	2.38997e-08	1.70701e-06	yes
TCONS_00012005	XLOC_006127	PHLDB1	chr11:118477176-118528812	control	TIA1	OK	1.60107	0.188341	-2.14017	5.54539	2.93293e-08	2.06506e-06	yes
TCONS_00039211	XLOC_020274	GLS	chr2:191745546-191830244	control	TIA1	OK	4.14094	0.488522	-2.13729	5.7832	7.32934e-09	5.90876e-07	yes
TCONS_00026873	XLOC_013956	KIFC3	chr16:57792125-57836439	control	TIA1	OK	3.04825	0.359871	-2.13658	5.76616	8.10972e-09	6.45048e-07	yes
TCONS_00072732	XLOC_037937	FKBP15	chr9:115927372-115983641	control	TIA1	OK	1.45246	0.171829	-2.13452	5.28032	1.28955e-07	7.71087e-06	yes
TCONS_00034496	XLOC_017862	LTBP4	chr19:41099071-41135725	control	TIA1	OK	0.15923	0.0188502	-2.13382	2.80624	0.00501227	0.045815	yes
TCONS_00000108	XLOC_000054	-	chr1:5489399-5507401	control	TIA1	OK	16.0193	1.89827	-2.13285	3.17876	0.00147904	0.0185335	yes
TCONS_00056221	XLOC_028975	MIER3	chr5:56205086-56247968	control	TIA1	OK	1.91379	0.226971	-2.13202	6.02247	1.71777e-09	1.55556e-07	yes
TCONS_00068796	XLOC_035872	-	chr8:32785489-32907648	control	TIA1	OK	0.505393	0.0601082	-2.12919	3.96951	7.20196e-05	0.00166597	yes
TCONS_00009482	XLOC_004896	-	chr10:2027380-2028198	control	TIA1	OK	1.72141	0.205199	-2.12692	3.23021	0.00123701	0.0160763	yes
TCONS_00026099	XLOC_013541	SLC9A5	chr16:67282854-67306312	control	TIA1	OK	0.391759	0.0466992	-2.12692	3.28908	0.00100515	0.0136598	yes
TCONS_00050632	XLOC_026323	CCDC80	chr3:112320865-112321766	control	TIA1	OK	1.51532	0.180632	-2.12692	3.23021	0.00123701	0.0160727	yes
TCONS_00002542	XLOC_001237	CLSTN1	chr1:9711789-9884550	control	TIA1	OK	1.96538	0.235428	-2.12204	6.47785	9.30409e-11	1.08328e-08	yes
TCONS_00022346	XLOC_010671	AKAP6	chr14:32798474-33302268	control	TIA1	OK	0.481025	0.0580435	-2.11473	4.50241	6.71858e-06	0.000232536	yes
TCONS_00054436	XLOC_027495	CAMK2D	chr4:114372187-114683234	control	TIA1	OK	0.0397738	0.00480325	-2.11391	2.77166	0.00557719	0.0492681	yes
TCONS_00036995	XLOC_019594	-	chr19:53300655-53396496	control	TIA1	OK	0.832179	0.100723	-2.11167	4.1612	3.16578e-05	0.000841982	yes
TCONS_00071953	XLOC_037521	PPP2R4	chr9:131873227-131911225	control	TIA1	OK	12.3459	1.49785	-2.1093	7.58855	3.24185e-14	6.22184e-12	yes
TCONS_00000109	XLOC_000054	-	chr1:5489399-5507401	control	TIA1	OK	1.38009	0.168368	-2.10375	3.04596	0.00231942	0.026255	yes
TCONS_00074780	XLOC_039017	-	chrX:43036237-43069663	control	TIA1	OK	1.28561	0.157019	-2.10263	3.00604	0.00264678	0.0290273	yes
TCONS_00008628	XLOC_004396	NEBL	chr10:21068902-21463116	control	TIA1	OK	0.29333	0.0359594	-2.09891	3.84327	0.000121404	0.00253529	yes
TCONS_00036470	XLOC_018934	TNNT1	chr19:55644160-55660606	control	TIA1	OK	14.2442	1.74783	-2.09797	6.30444	2.8924e-10	3.02436e-08	yes
TCONS_00019092	XLOC_009877	PCDH17	chr13:58204124-58303608	control	TIA1	OK	1.37668	0.169542	-2.09433	5.39686	6.78171e-08	4.33389e-06	yes
TCONS_00035846	XLOC_018616	ZNF260	chr19:37001588-37019319	control	TIA1	OK	1.65546	0.20461	-2.09073	5.77744	7.58462e-09	6.0898e-07	yes
TCONS_00012820	XLOC_006579	MEN1	chr11:64570985-64578766	control	TIA1	OK	6.61883	0.818637	-2.09003	6.77217	1.26863e-11	1.68855e-09	yes
TCONS_00007605	XLOC_003904	AKR1C1	chr10:5005422-5149881	control	TIA1	OK	119.083	14.754	-2.08831	10.1992	0	0	yes
TCONS_00075736	XLOC_039476	NR0B1	chrX:30322538-30327499	control	TIA1	OK	11.2008	1.39012	-2.08659	6.64477	3.03702e-11	3.80401e-09	yes
TCONS_00027886	XLOC_013775	TMEM186	chr16:8888884-8943194	control	TIA1	OK	5.41636	0.6737	-2.08439	5.63318	1.76914e-08	1.29946e-06	yes
TCONS_00043126	XLOC_022321	PRNP	chr20:4666796-4682234	control	TIA1	OK	5.49867	0.684665	-2.08333	6.46054	1.04333e-10	1.19602e-08	yes
TCONS_00044471	XLOC_023130	L3MBTL1	chr20:42136319-42176953	control	TIA1	OK	1.06672	0.133033	-2.08175	2.83179	0.00462879	0.043301	yes
TCONS_00067883	XLOC_034800	RHEB	chr7:151163097-151217010	control	TIA1	OK	6.13828	0.765745	-2.08145	5.75914	8.45427e-09	6.69768e-07	yes
TCONS_00008489	XLOC_004318	JAKMIP3	chr10:133918275-133998418	control	TIA1	OK	0.551425	0.0688935	-2.07994	4.50418	6.66301e-06	0.000230747	yes
TCONS_00017154	XLOC_008853	GLT8D2	chr12:104382756-104443990	control	TIA1	OK	2.9051	0.364482	-2.07575	4.82983	1.36652e-06	6.00462e-05	yes
TCONS_00072396	XLOC_037755	RNF38	chr9:36336398-36424644	control	TIA1	OK	0.967263	0.121381	-2.07554	4.88807	1.01828e-06	4.65668e-05	yes
TCONS_00074849	XLOC_039054	HDAC6	chrX:48660486-48683380	control	TIA1	OK	0.775084	0.097378	-2.07437	4.29425	1.75282e-05	0.000510454	yes
TCONS_00069220	XLOC_036091	GLI4	chr8:144349546-144359101	control	TIA1	OK	1.01689	0.127783	-2.07417	3.40205	0.000668826	0.00990849	yes
TCONS_00003835	XLOC_001866	ARHGEF2	chr1:155916629-155959072	control	TIA1	OK	1.94882	0.24495	-2.07392	5.50064	3.78425e-08	2.58791e-06	yes
TCONS_00036481	XLOC_018939	TMEM86B	chr19:55737883-55740913	control	TIA1	OK	0.549088	0.0690946	-2.07278	3.07846	0.00208071	0.0240985	yes
TCONS_00071487	XLOC_037313	TRPM3	chr9:73149965-73736514	control	TIA1	OK	1.51068	0.190422	-2.07107	3.93432	8.34312e-05	0.00187385	yes
TCONS_00018107	XLOC_008189	CNOT2	chr12:70636172-70749283	control	TIA1	OK	8.9954	1.13818	-2.06728	6.87374	6.25411e-12	8.79656e-10	yes
TCONS_00052691	XLOC_027109	SCOC	chr4:141178437-141303710	control	TIA1	OK	0.124629	0.0157759	-2.06686	15.2911	0	0	yes
TCONS_00039496	XLOC_020405	ALPI	chr2:233320832-233324742	control	TIA1	OK	23.4921	2.97911	-2.06504	8.3932	0	0	yes
TCONS_00060777	XLOC_031432	FYN	chr6:111982484-112194633	control	TIA1	OK	5.48889	0.696667	-2.06417	5.85761	4.69572e-09	3.91284e-07	yes
TCONS_00032861	XLOC_017006	C18orf2	chr18:1268311-1359998	control	TIA1	OK	0.60238	0.0766865	-2.06116	3.42985	0.000603917	0.00910328	yes
TCONS_00044518	XLOC_023200	-	chr20:49620192-49639675	control	TIA1	OK	4.29716	0.547745	-2.0599	2.80492	0.00503288	0.045961	yes
TCONS_00029191	XLOC_015121	SNX11	chr17:46184919-46200154	control	TIA1	OK	1.41895	0.180992	-2.05922	4.39232	1.12145e-05	0.000355281	yes
TCONS_00016674	XLOC_008589	SRSF2IP	chr12:46312913-46384401	control	TIA1	OK	2.28529	0.293819	-2.05128	5.75455	8.68707e-09	6.83659e-07	yes
TCONS_00076387	XLOC_039793	ATP11C	chrX:138808504-139014628	control	TIA1	OK	3.25153	0.41827	-2.05075	6.71106	1.93221e-11	2.4991e-09	yes
TCONS_00040780	XLOC_021072	DNPEP	chr2:220236684-220252662	control	TIA1	OK	1.49343	0.192368	-2.04942	4.44611	8.74374e-06	0.000289331	yes
TCONS_00072711	XLOC_037928	C9orf84	chr9:114448879-114548245	control	TIA1	OK	0.761882	0.0981968	-2.04882	3.98953	6.62051e-05	0.00156059	yes
TCONS_00026329	XLOC_013656	CPNE7	chr16:89642175-89663654	control	TIA1	OK	2.43899	0.314398	-2.04868	5.03781	4.70894e-07	2.41104e-05	yes
TCONS_00040038	XLOC_020678	-	chr2:73498984-73511507	control	TIA1	OK	2.04828	0.264436	-2.04716	2.82858	0.00467552	0.0435943	yes
TCONS_00070706	XLOC_036029	OXR1	chr8:107282405-107764921	control	TIA1	OK	8.48613	1.09845	-2.04453	5.75904	8.45927e-09	6.69272e-07	yes
TCONS_00056910	XLOC_029319	ZFP62	chr5:180274388-180288286	control	TIA1	OK	3.10192	0.401579	-2.04437	6.13559	8.48434e-10	8.06365e-08	yes
TCONS_00057688	XLOC_030390	-	chr5:178255467-178256236	control	TIA1	OK	2.29708	0.297484	-2.04403	3.50779	0.000451847	0.00723052	yes
TCONS_00061546	XLOC_032207	GTF3C6	chr6:111289828-111290340	control	TIA1	OK	4.23732	0.548756	-2.04403	3.50779	0.000451847	0.00722858	yes
TCONS_00074974	XLOC_039111	RRAGB	chrX:55744109-55788538	control	TIA1	OK	1.87373	0.243329	-2.04128	3.5048	0.000456951	0.00729258	yes
TCONS_00013369	XLOC_006869	C11orf61	chr11:124623018-124670299	control	TIA1	OK	1.92664	0.250554	-2.03986	4.53096	5.87162e-06	0.000208187	yes
TCONS_00066163	XLOC_034435	POLM	chr7:44111846-44122129	control	TIA1	OK	1.45933	0.189997	-2.03873	4.45489	8.39376e-06	0.000279617	yes
TCONS_00044179	XLOC_022830	-	chr20:49961397-49983216	control	TIA1	OK	2.43867	0.317873	-2.03756	6.03473	1.59232e-09	1.44636e-07	yes
TCONS_00039466	XLOC_020391	SP100	chr2:231280753-231410317	control	TIA1	OK	1.97701	0.25806	-2.03615	4.45092	8.55049e-06	0.00028436	yes
TCONS_00034107	XLOC_017676	GTPBP3	chr19:17445790-17453542	control	TIA1	OK	0.775726	0.101595	-2.0328	3.7092	0.000207912	0.0038985	yes
TCONS_00026735	XLOC_013875	DOC2A	chr16:30004116-30022401	control	TIA1	OK	1.5456	0.2025	-2.03243	5.88141	4.06779e-09	3.45246e-07	yes
TCONS_00070559	XLOC_037085	-	chr8:142363915-142364435	control	TIA1	OK	3.05834	0.401023	-2.03161	3.06628	0.00216738	0.0248699	yes
TCONS_00033650	XLOC_017439	-	chr19:780973-785329	control	TIA1	OK	1.6423	0.215502	-2.03088	4.32421	1.53077e-05	0.000458352	yes
TCONS_00033395	XLOC_016921	MOCOS	chr18:33767477-33850856	control	TIA1	OK	5.23143	0.688529	-2.02788	6.70789	1.97462e-11	2.5429e-09	yes
TCONS_00052675	XLOC_027100	-	chr4:129436826-129440426	control	TIA1	OK	1.72532	0.227854	-2.02446	2.95852	0.00309122	0.0324537	yes
TCONS_00017264	XLOC_008902	-	chr12:114182206-114211500	control	TIA1	OK	2.38188	0.314636	-2.02423	4.95215	7.33971e-07	3.5188e-05	yes
TCONS_00038763	XLOC_020048	MAP4K4	chr2:102314429-102511152	control	TIA1	OK	3.48508	0.460366	-2.02422	7.09888	1.25766e-12	1.9691e-10	yes
TCONS_00075773	XLOC_039486	BCOR	chrX:39910498-40036582	control	TIA1	OK	1.98313	0.262302	-2.02293	6.14016	8.24364e-10	7.85999e-08	yes
TCONS_00037304	XLOC_017862	LTBP4	chr19:41099071-41135725	control	TIA1	OK	0.196838	0.026037	-2.02286	3.04245	0.00234661	0.0265073	yes
TCONS_00035634	XLOC_018491	NOTCH3	chr19:15270443-15311792	control	TIA1	OK	16.9365	2.2414	-2.02237	9.84142	0	0	yes
TCONS_00044174	XLOC_022827	ADNP	chr20:49505583-49547527	control	TIA1	OK	8.46124	1.12461	-2.01806	7.64419	2.10942e-14	4.14199e-12	yes
TCONS_00045251	XLOC_023393	TTC3	chr21:38445570-38575408	control	TIA1	OK	3.43017	0.45867	-2.01204	7.0539	1.73972e-12	2.66083e-10	yes
TCONS_00070156	XLOC_036580	-	chr8:5885030-5894160	control	TIA1	OK	1.47195	0.196861	-2.01184	3.19411	0.00140262	0.0177554	yes
TCONS_00048681	XLOC_025084	ESYT3	chr3:138153414-138197411	control	TIA1	OK	0.749117	0.100265	-2.01108	3.34427	0.000824987	0.0116754	yes
TCONS_00070946	XLOC_036672	-	chr8:27726980-27850369	control	TIA1	OK	6.514	0.873915	-2.00873	4.55742	5.17848e-06	0.000187751	yes
TCONS_00036888	XLOC_019417	LTBP4	chr19:41099071-41135725	control	TIA1	OK	3.64044	0.490426	-2.00459	3.72568	0.000194787	0.0037073	yes
TCONS_00043423	XLOC_022469	L3MBTL1	chr20:42136319-42176953	control	TIA1	OK	0.83119	0.112019	-2.00419	2.96011	0.00307531	0.0323152	yes
TCONS_00044127	XLOC_022810	ELMO2	chr20:44994689-45035271	control	TIA1	OK	1.54914	0.209368	-2.00136	4.83079	1.35993e-06	5.98449e-05	yes
TCONS_00001875	XLOC_000921	C1orf26	chr1:185126191-185261004	control	TIA1	OK	0.353946	0.047994	-1.99807	2.77921	0.00544914	0.0485187	yes
TCONS_00029565	XLOC_015294	GAA	chr17:78075354-78093679	control	TIA1	OK	3.43055	0.465857	-1.9966	6.00938	1.86237e-09	1.6763e-07	yes
TCONS_00008941	XLOC_004532	LRRC20	chr10:72058728-72142382	control	TIA1	OK	0.454802	0.0618192	-1.99565	3.21915	0.0012857	0.0166039	yes
TCONS_00024064	XLOC_012540	TIPIN	chr15:66628065-66649056	control	TIA1	OK	1.66242	0.226228	-1.99449	4.35154	1.35182e-05	0.000412875	yes
TCONS_00009392	XLOC_004767	SPRN	chr10:135207620-135238121	control	TIA1	OK	0.524682	0.0714334	-1.99403	3.47428	0.000512226	0.008003	yes
TCONS_00000616	XLOC_000303	PPIE	chr1:40204516-40254533	control	TIA1	OK	1.2579	0.171626	-1.99188	3.30312	0.000956161	0.0131229	yes
TCONS_00033108	XLOC_017136	RTTN	chr18:67671042-67872976	control	TIA1	OK	0.736408	0.100764	-1.989	4.29555	1.74262e-05	0.000508479	yes
TCONS_00032869	XLOC_017012	MYOM1	chr18:3066804-3220106	control	TIA1	OK	0.293484	0.0402214	-1.98742	3.47236	0.000515898	0.00803715	yes
TCONS_00069357	XLOC_036175	PINX1	chr8:10622482-10697400	control	TIA1	OK	3.4649	0.476257	-1.98448	4.6602	3.15896e-06	0.000123001	yes
TCONS_00023712	XLOC_012357	NIPA2	chr15:23004682-23034427	control	TIA1	OK	3.80783	0.52346	-1.98435	5.81077	6.21846e-09	5.06813e-07	yes
TCONS_00034680	XLOC_017954	FKRP	chr19:47222767-47261832	control	TIA1	OK	3.16217	0.436066	-1.98122	5.97894	2.24598e-09	1.99443e-07	yes
TCONS_00043343	XLOC_022436	SPAG4	chr20:34203808-34209010	control	TIA1	OK	0.66982	0.0924155	-1.98072	2.83498	0.00458281	0.0430332	yes
TCONS_00019778	XLOC_010311	-	chr13:50556687-50699677	control	TIA1	OK	0.601162	0.0831653	-1.97804	3.55819	0.000373416	0.00624242	yes
TCONS_00027582	XLOC_014661	-	chr16:88295135-88296535	control	TIA1	OK	1.76222	0.245074	-1.97277	3.78679	0.000152604	0.00304573	yes
TCONS_00007767	XLOC_003976	-	chr10:29431582-29432889	control	TIA1	OK	4.95354	0.690988	-1.96974	4.15327	3.27758e-05	0.000867838	yes
TCONS_00019432	XLOC_010038	TSC22D1	chr13:45007654-45150843	control	TIA1	OK	2.52013	0.351956	-1.96856	5.96689	2.41818e-09	2.1346e-07	yes
TCONS_00060818	XLOC_031454	C6orf170	chr6:121400626-121655798	control	TIA1	OK	0.796588	0.111585	-1.96555	3.86065	0.000113087	0.0023978	yes
TCONS_00003717	XLOC_001821	S100A3	chr1:153519647-153528296	control	TIA1	OK	2.31968	0.325041	-1.96523	3.4347	0.000593208	0.0089874	yes
TCONS_00002989	XLOC_001466	FOXJ3	chr1:42642209-42801562	control	TIA1	OK	3.37122	0.472694	-1.96458	6.53782	6.24241e-11	7.4728e-09	yes
TCONS_00043961	XLOC_022728	CDK5RAP1	chr20:31946644-31989337	control	TIA1	OK	10.8676	1.5271	-1.96241	6.6287	3.38658e-11	4.23294e-09	yes
TCONS_00000274	XLOC_000139	CROCC	chr1:17248388-17299474	control	TIA1	OK	0.775651	0.109058	-1.96182	4.80778	1.52618e-06	6.61339e-05	yes
TCONS_00032557	XLOC_016861	NDUFV2	chr18:9102622-9134409	control	TIA1	OK	8.90691	1.25608	-1.95883	5.00548	5.57238e-07	2.77667e-05	yes
TCONS_00048439	XLOC_024965	BBX	chr3:107241782-107530049	control	TIA1	OK	4.639	0.655914	-1.95623	7.54933	4.37428e-14	8.31476e-12	yes
TCONS_00025809	XLOC_013413	ASPHD1	chr16:29911712-29937545	control	TIA1	OK	1.12957	0.159808	-1.95562	4.7155	2.41112e-06	9.75865e-05	yes
TCONS_00014234	XLOC_005712	PRDM11	chr11:45115563-45246971	control	TIA1	OK	1.83548	0.259872	-1.95487	3.52101	0.000429913	0.00693925	yes
TCONS_00017211	XLOC_008878	GIT2	chr12:110367603-110434194	control	TIA1	OK	0.606247	0.0858763	-1.95438	4.27657	1.89798e-05	0.000546311	yes
TCONS_00008644	XLOC_004407	ARHGAP21	chr10:24872507-25012597	control	TIA1	OK	5.74172	0.813876	-1.95371	7.44326	9.81437e-14	1.7535e-11	yes
TCONS_00060703	XLOC_031396	FBXL4	chr6:99321290-99395849	control	TIA1	OK	0.956798	0.135822	-1.95225	3.82136	0.000132715	0.00272559	yes
TCONS_00059659	XLOC_030842	-	chr6:111593471-111601122	control	TIA1	OK	1.14983	0.163234	-1.95218	5.43872	5.36652e-08	3.52803e-06	yes
TCONS_00044331	XLOC_022927	PLCB4	chr20:9049498-9461462	control	TIA1	OK	2.36608	0.335971	-1.95196	2.96248	0.00305172	0.0321297	yes
TCONS_00066333	XLOC_034527	SRCRB4D	chr7:76018645-76071388	control	TIA1	OK	1.44247	0.205028	-1.95097	4.43642	9.14668e-06	0.000300492	yes
TCONS_00039398	XLOC_020353	BCS1L	chr2:219472631-219528166	control	TIA1	OK	17.7801	2.5274	-1.95089	6.88862	5.63349e-12	8.03766e-10	yes
TCONS_00005998	XLOC_000680	PIP5K1A	chr1:151170541-151222007	control	TIA1	OK	7.51342	1.06879	-1.95016	7.04857	1.80767e-12	2.75766e-10	yes
TCONS_00060335	XLOC_031188	HLA-DOB	chr6:32780539-32786967	control	TIA1	OK	2.46275	0.350826	-1.94874	3.61446	0.000300977	0.005239	yes
TCONS_00046642	XLOC_024096	SELO	chr22:50639407-50656045	control	TIA1	OK	0.930488	0.132776	-1.94704	3.64583	0.000266531	0.00475773	yes
TCONS_00009143	XLOC_004638	LOXL4	chr10:100007442-100028007	control	TIA1	OK	0.578165	0.0826049	-1.94579	3.11449	0.00184261	0.0219519	yes
TCONS_00044554	XLOC_023235	-	chr20:50398899-50419048	control	TIA1	OK	2.00548	0.286909	-1.94447	4.84872	1.24261e-06	5.52545e-05	yes
TCONS_00042058	XLOC_020406	LOC646960	chr2:233385172-233390425	control	TIA1	OK	0.592186	0.0851508	-1.9394	3.13077	0.00174349	0.0210024	yes
TCONS_00033349	XLOC_016851	TGIF1	chr18:3412071-3458408	control	TIA1	OK	6.08699	0.878745	-1.93541	5.15699	2.50946e-07	1.39928e-05	yes
TCONS_00043189	XLOC_022348	CSRP2BP	chr20:18118498-18169031	control	TIA1	OK	1.79584	0.259319	-1.93517	4.82696	1.38636e-06	6.08282e-05	yes
TCONS_00002502	XLOC_001219	ACOT7	chr1:6324331-6453854	control	TIA1	OK	8.22562	1.1882	-1.93481	5.67096	1.41999e-08	1.07349e-06	yes
TCONS_00072168	XLOC_037637	GLIS3	chr9:3824030-4300035	control	TIA1	OK	2.06448	0.298271	-1.93463	6.27278	3.54653e-10	3.6255e-08	yes
TCONS_00021126	XLOC_010975	PPP2R5C	chr14:102228134-102394328	control	TIA1	OK	5.74005	0.82962	-1.93426	6.92091	4.48752e-12	6.4961e-10	yes
TCONS_00040260	XLOC_020806	-	chr2:111962292-112123333	control	TIA1	OK	0.485561	0.0702495	-1.93325	3.61282	0.000302884	0.00526759	yes
TCONS_00027165	XLOC_014103	CENPBD1	chr16:90036182-90067195	control	TIA1	OK	0.595519	0.0861719	-1.93309	3.86938	0.000109112	0.00232846	yes
TCONS_00055734	XLOC_028712	FBXO38	chr5:147763540-147822399	control	TIA1	OK	2.77153	0.401102	-1.93294	5.81917	5.91418e-09	4.84669e-07	yes
TCONS_00041350	XLOC_021688	-	chr2:111962292-112123333	control	TIA1	OK	1.92754	0.279337	-1.93158	3.24838	0.00116062	0.0153313	yes
TCONS_00025473	XLOC_013253	C16orf59	chr16:2510114-2514966	control	TIA1	OK	2.73276	0.396535	-1.9303	4.49146	7.07359e-06	0.000242985	yes
TCONS_00061004	XLOC_031542	DYNLT1	chr6:159057504-159065804	control	TIA1	OK	5.05501	0.733748	-1.92997	3.92788	8.56983e-05	0.00191249	yes
TCONS_00013224	XLOC_006785	PPP2R1B	chr11:111473169-111637603	control	TIA1	OK	5.26786	0.767268	-1.92654	7.13144	9.93206e-13	1.57578e-10	yes
TCONS_00004630	XLOC_002378	-	chr1:10457098-10457697	control	TIA1	OK	2.929	0.426738	-1.92625	3.27907	0.0010415	0.0140607	yes
TCONS_00009477	XLOC_004891	-	chr10:2013540-2015415	control	TIA1	OK	1.20289	0.175253	-1.92625	3.68767	0.000226319	0.00417911	yes
TCONS_00050928	XLOC_026691	-	chr3:185701290-185702088	control	TIA1	OK	1.94153	0.282869	-1.92625	3.27907	0.0010415	0.0140639	yes
TCONS_00073618	XLOC_038837	-	chr9:138356545-138357265	control	TIA1	OK	1.67787	0.244455	-1.92625	2.88671	0.00389295	0.0384934	yes
TCONS_00002676	XLOC_001316	EIF4G3	chr1:21132784-21503381	control	TIA1	OK	2.63514	0.384451	-1.92488	6.26345	3.76547e-10	3.82304e-08	yes
TCONS_00024127	XLOC_012577	STRA6	chr15:74471807-74502046	control	TIA1	OK	0.873642	0.127629	-1.92354	3.80625	0.000141089	0.00285713	yes
TCONS_00039770	XLOC_020537	GTF3C2	chr2:27532359-27581743	control	TIA1	OK	3.15195	0.461657	-1.92096	6.45019	1.11713e-10	1.26599e-08	yes
TCONS_00045388	XLOC_023446	ADARB1	chr21:46494492-46646478	control	TIA1	OK	4.2063	0.616094	-1.92094	7.06077	1.65579e-12	2.55214e-10	yes
TCONS_00005864	XLOC_000340	ARTN	chr1:44398991-44402936	control	TIA1	OK	4.14266	0.607057	-1.92047	4.34693	1.38058e-05	0.000420362	yes
TCONS_00043689	XLOC_022590	FLJ16779	chr20:61871950-61892967	control	TIA1	OK	0.296731	0.0435155	-1.91971	3.7815	0.000155886	0.00309669	yes
TCONS_00000005	XLOC_000004	LOC643837	chr1:761441-792996	control	TIA1	OK	1.13361	0.166605	-1.91754	4.24133	2.22197e-05	0.000623578	yes
TCONS_00074435	XLOC_038726	NEK6	chr9:127019884-127114719	control	TIA1	OK	0.0174161	0.0025606	-1.91715	35.9306	0	0	yes
TCONS_00040386	XLOC_020871	MCM6	chr2:136597195-136634012	control	TIA1	OK	2.09105	0.30747	-1.91704	3.95498	7.65403e-05	0.00174744	yes
TCONS_00034736	XLOC_017989	KCNJ14	chr19:48958695-48969367	control	TIA1	OK	0.971657	0.143017	-1.91604	4.0626	4.85294e-05	0.00120656	yes
TCONS_00042189	XLOC_020714	GGCX	chr2:85766287-85788657	control	TIA1	OK	11.3259	1.6704	-1.91403	8.33743	0	0	yes
TCONS_00016318	XLOC_008397	FBRSL1	chr12:133067026-133161775	control	TIA1	OK	1.08636	0.160572	-1.91185	4.67415	2.95175e-06	0.000116303	yes
TCONS_00043688	XLOC_022589	NKAIN4	chr20:61871950-61892967	control	TIA1	OK	2.22502	0.330096	-1.90814	6.08749	1.14692e-09	1.0662e-07	yes
TCONS_00039702	XLOC_020506	PUM2	chr2:20448452-20550459	control	TIA1	OK	7.97525	1.18448	-1.90704	7.72824	1.08802e-14	2.22449e-12	yes
TCONS_00020625	XLOC_010685	SIP1	chr14:39583487-39606177	control	TIA1	OK	3.23989	0.481303	-1.9068	4.30817	1.64608e-05	0.000485066	yes
TCONS_00048026	XLOC_024774	TRAK1	chr3:42055557-42267268	control	TIA1	OK	1.08256	0.160862	-1.90654	4.66025	3.15832e-06	0.000123057	yes
TCONS_00060754	XLOC_031422	ZBTB24	chr6:109783595-109804440	control	TIA1	OK	0.77137	0.114781	-1.90514	4.54086	5.60265e-06	0.000199961	yes
TCONS_00023662	XLOC_012329	MCTP2	chr15:94774745-95027228	control	TIA1	OK	3.95657	0.589171	-1.90442	7.0675	1.5774e-12	2.43764e-10	yes
TCONS_00045386	XLOC_023446	ADARB1	chr21:46494492-46646478	control	TIA1	OK	4.20831	0.627041	-1.9038	6.98547	2.83906e-12	4.21229e-10	yes
TCONS_00053721	XLOC_027722	D4S234E	chr4:4387982-4543775	control	TIA1	OK	2.36951	0.353087	-1.90372	3.82551	0.0001305	0.00268937	yes
TCONS_00002684	XLOC_001318	RAP1GAP	chr1:21922707-21995856	control	TIA1	OK	6.0169	0.897943	-1.90222	6.46844	9.90203e-11	1.14617e-08	yes
TCONS_00059986	XLOC_031007	SERPINB6	chr6:2948392-2972399	control	TIA1	OK	7.46651	1.11522	-1.90137	5.35258	8.67072e-08	5.42453e-06	yes
TCONS_00029058	XLOC_015057	AOC2	chr17:40995998-41002724	control	TIA1	OK	1.83818	0.27467	-1.90096	3.688	0.000226026	0.00417499	yes
TCONS_00056733	XLOC_029226	C5orf4	chr5:154197775-154230469	control	TIA1	OK	0.660251	0.099099	-1.8965	3.07778	0.00208551	0.0241306	yes
TCONS_00028917	XLOC_014984	DHRS11	chr17:34948225-34957248	control	TIA1	OK	0.922433	0.139102	-1.89181	3.04267	0.00234492	0.0264932	yes
TCONS_00001652	XLOC_000814	USP21	chr1:161129090-161135516	control	TIA1	OK	2.50181	0.377296	-1.89174	4.8688	1.12277e-06	5.04916e-05	yes
TCONS_00041782	XLOC_022260	SNED1	chr2:241938254-242041747	control	TIA1	OK	7.32248	1.10578	-1.8904	7.44575	9.63674e-14	1.73217e-11	yes
TCONS_00071910	XLOC_037508	ODF2	chr9:131217433-131263635	control	TIA1	OK	1.66916	0.252487	-1.88872	4.17347	2.9999e-05	0.000805061	yes
TCONS_00035848	XLOC_018616	ZNF260	chr19:37001588-37019319	control	TIA1	OK	0.765426	0.115916	-1.88757	4.4205	9.84716e-06	0.000318752	yes
TCONS_00050932	XLOC_026698	-	chr3:186543694-186544362	control	TIA1	OK	2.38616	0.362764	-1.88369	3.19598	0.00139359	0.0176749	yes
TCONS_00020838	XLOC_010780	DCAF4	chr14:73393039-73426357	control	TIA1	OK	2.45031	0.373042	-1.88228	4.83858	1.30773e-06	5.77615e-05	yes
TCONS_00008643	XLOC_004407	ARHGAP21	chr10:24872507-25012597	control	TIA1	OK	7.36895	1.12584	-1.87874	6.44928	1.1238e-10	1.27113e-08	yes
TCONS_00067365	XLOC_035551	RBM28	chr7:127942464-127983962	control	TIA1	OK	0.643847	0.0983899	-1.87852	4.32892	1.49845e-05	0.000450944	yes
TCONS_00028981	XLOC_015017	THRA	chr17:38218445-38256973	control	TIA1	OK	0.736695	0.112793	-1.87662	3.40336	0.000665628	0.00987587	yes
TCONS_00072057	XLOC_037573	-	chr9:138022053-138023927	control	TIA1	OK	1.61431	0.247266	-1.8762	3.90556	9.40076e-05	0.00206615	yes
TCONS_00072971	XLOC_038067	-	chr9:138041574-138044518	control	TIA1	OK	2.07506	0.318629	-1.87372	3.68663	0.000227241	0.00419222	yes
TCONS_00037510	XLOC_018491	NOTCH3	chr19:15270443-15311792	control	TIA1	OK	3.1041	0.47785	-1.87118	6.09679	1.08221e-09	1.0092e-07	yes
TCONS_00008362	XLOC_004251	PDCD4	chr10:112631552-112679124	control	TIA1	OK	1.93937	0.29876	-1.87048	5.02625	5.00176e-07	2.53695e-05	yes
TCONS_00005164	XLOC_003091	WDR77	chr1:111981165-111981644	control	TIA1	OK	2.9925	0.461635	-1.86909	2.78833	0.00529811	0.047501	yes
TCONS_00019667	XLOC_010174	-	chr13:20195027-20195529	control	TIA1	OK	2.7586	0.425554	-1.86909	2.78833	0.00529811	0.0474867	yes
TCONS_00019962	XLOC_010566	-	chr13:114054115-114054464	control	TIA1	OK	5.71242	0.881221	-1.86909	2.78833	0.00529811	0.0474795	yes
TCONS_00027358	XLOC_014341	-	chr16:29294729-29295227	control	TIA1	OK	2.79662	0.431418	-1.86909	2.78833	0.00529811	0.0474938	yes
TCONS_00039881	XLOC_020600	MCFD2	chr2:47129008-47303275	control	TIA1	OK	5.728	0.887005	-1.86527	6.70854	1.96583e-11	2.53707e-09	yes
TCONS_00059974	XLOC_030998	EXOC2	chr6:485137-693117	control	TIA1	OK	1.56445	0.242606	-1.86385	4.88443	1.0373e-06	4.72553e-05	yes
TCONS_00008713	XLOC_004436	PARD3	chr10:34398487-35104253	control	TIA1	OK	1.24033	0.192375	-1.86369	4.91571	8.84594e-07	4.15717e-05	yes
TCONS_00055857	XLOC_028767	ODZ2	chr5:166711842-167691162	control	TIA1	OK	0.151432	0.0235286	-1.86192	3.26774	0.0010841	0.0145237	yes
TCONS_00023443	XLOC_012211	PML	chr15:74287013-74340155	control	TIA1	OK	0.311318	0.0484165	-1.86098	3.174	0.00150352	0.0187534	yes
TCONS_00039931	XLOC_020623	MIR216B	chr2:56187925-56382437	control	TIA1	OK	1.19787	0.186377	-1.86053	4.39092	1.1287e-05	0.000357197	yes
TCONS_00070057	XLOC_036525	EEF1D	chr8:144661866-144679845	control	TIA1	OK	3.72845	0.580443	-1.85996	4.37693	1.20365e-05	0.000375721	yes
TCONS_00036034	XLOC_018713	ETHE1	chr19:44010870-44031396	control	TIA1	OK	9.69072	1.50924	-1.85956	3.70282	0.00021322	0.00397672	yes
TCONS_00039219	XLOC_020276	OBFC2A	chr2:192542797-192562182	control	TIA1	OK	1.96972	0.306933	-1.85902	6.22982	4.66984e-10	4.68527e-08	yes
TCONS_00070471	XLOC_036992	ZFPM2	chr8:106331146-106816767	control	TIA1	OK	1.47023	0.229126	-1.8589	2.8653	0.00416618	0.0402258	yes
TCONS_00049843	XLOC_025641	TMCC1	chr3:129348195-129612419	control	TIA1	OK	0.462498	0.0721411	-1.85802	3.97003	7.18629e-05	0.00166364	yes
TCONS_00036396	XLOC_018899	ZNF468	chr19:53300655-53396496	control	TIA1	OK	2.20914	0.344738	-1.85757	5.28496	1.25734e-07	7.55623e-06	yes
TCONS_00025345	XLOC_013196	RAB11FIP3	chr16:475667-573169	control	TIA1	OK	1.5104	0.23586	-1.85689	4.87561	1.08471e-06	4.90024e-05	yes
TCONS_00035219	XLOC_018264	SBNO2	chr19:1107632-1174282	control	TIA1	OK	6.51041	1.01865	-1.85493	6.94128	3.88556e-12	5.66606e-10	yes
TCONS_00016234	XLOC_008352	-	chr12:122501345-122507018	control	TIA1	OK	3.55199	0.556669	-1.85329	3.30594	0.000946588	0.0130246	yes
TCONS_00000237	XLOC_000117	TMEM51	chr1:15479027-15546974	control	TIA1	OK	2.61377	0.409815	-1.85284	4.57244	4.82067e-06	0.000177153	yes
TCONS_00020708	XLOC_010719	KTN1	chr14:56046924-56151302	control	TIA1	OK	28.5034	4.4695	-1.85275	9.15471	0	0	yes
TCONS_00036180	XLOC_018785	CARD8	chr19:48711342-48759239	control	TIA1	OK	0.939862	0.147535	-1.85167	2.92437	0.00345153	0.0352354	yes
TCONS_00023691	XLOC_012341	LRRK1	chr15:101459411-101613292	control	TIA1	OK	0.916819	0.143944	-1.85149	5.17627	2.26365e-07	1.27778e-05	yes
TCONS_00019686	XLOC_010199	-	chr13:24304327-24471125	control	TIA1	OK	1.01674	0.159677	-1.85121	2.83244	0.00461944	0.043234	yes
TCONS_00022029	XLOC_011539	PELI2	chr14:56585092-56768031	control	TIA1	OK	1.69954	0.268342	-1.84585	2.91001	0.00361413	0.0364513	yes
TCONS_00044496	XLOC_023170	-	chr20:46653849-46687551	control	TIA1	OK	1.65711	0.262009	-1.84445	2.98143	0.00286904	0.0307617	yes
TCONS_00018011	XLOC_007964	-	chr12:20845135-20906439	control	TIA1	OK	1.31677	0.208248	-1.84421	3.68194	0.000231467	0.00426357	yes
TCONS_00038981	XLOC_020164	UBXN4	chr2:136499188-136542635	control	TIA1	OK	4.89685	0.774443	-1.8442	6.11457	9.68189e-10	9.08571e-08	yes
TCONS_00039502	XLOC_020409	EIF4E2	chr2:233412778-233448567	control	TIA1	OK	1.91981	0.304596	-1.84099	4.89079	1.00435e-06	4.60359e-05	yes
TCONS_00000253	XLOC_000125	PLEKHM2	chr1:16010826-16061265	control	TIA1	OK	2.36663	0.376045	-1.83951	5.05957	4.20201e-07	2.18343e-05	yes
TCONS_00002486	XLOC_001209	KIAA0495	chr1:3652259-3663937	control	TIA1	OK	1.04215	0.165684	-1.83896	4.91457	8.89755e-07	4.17483e-05	yes
TCONS_00011727	XLOC_005980	FOLR1	chr11:71870039-71907367	control	TIA1	OK	2.30054	0.365952	-1.8384	3.41302	0.000642466	0.00960164	yes
TCONS_00060696	XLOC_031392	GPR63	chr6:97242527-97285353	control	TIA1	OK	2.93821	0.467481	-1.8382	6.00977	1.85789e-09	1.6748e-07	yes
TCONS_00059793	XLOC_030912	TNFAIP3	chr6:138188424-138204449	control	TIA1	OK	8.88587	1.41428	-1.83784	7.20686	5.72653e-13	9.3344e-11	yes
TCONS_00015406	XLOC_007963	PDE3A	chr12:20522196-20843351	control	TIA1	OK	9.53999	1.51841	-1.83783	8.30293	0	0	yes
TCONS_00023507	XLOC_012241	DNAJA4	chr15:78556486-78574538	control	TIA1	OK	1.70223	0.271015	-1.83752	4.5288	5.93187e-06	0.000209574	yes
TCONS_00072408	XLOC_037761	EXOSC3	chr9:37753801-37785122	control	TIA1	OK	6.27057	0.998578	-1.83729	4.76401	1.89788e-06	7.97994e-05	yes
TCONS_00006213	XLOC_001327	ZNF436	chr1:23685940-23698330	control	TIA1	OK	0.654828	0.104481	-1.83537	3.2559	0.00113034	0.0150012	yes
TCONS_00061850	XLOC_032567	-	chr6:166566996-166568102	control	TIA1	OK	2.27078	0.362713	-1.83426	3.39203	0.000693765	0.0101942	yes
TCONS_00072876	XLOC_038010	LOC100289019	chr9:130872892-130882579	control	TIA1	OK	1.33456	0.213282	-1.83374	4.22994	2.33752e-05	0.000650178	yes
TCONS_00071996	XLOC_037540	NUP214	chr9:134000980-134110040	control	TIA1	OK	1.63115	0.260721	-1.83359	5.68225	1.32933e-08	1.01009e-06	yes
TCONS_00007658	XLOC_003928	OPTN	chr10:13142081-13180276	control	TIA1	OK	2.17457	0.347969	-1.83248	5.05903	4.21404e-07	2.18586e-05	yes
TCONS_00028774	XLOC_014909	KSR1	chr17:25783629-25953516	control	TIA1	OK	5.97977	0.962562	-1.82654	6.97907	2.9714e-12	4.39767e-10	yes
TCONS_00030845	XLOC_015971	CYTH1	chr17:76670129-76778376	control	TIA1	OK	2.28237	0.367608	-1.82595	4.99827	5.78471e-07	2.85616e-05	yes
TCONS_00044845	XLOC_022830	-	chr20:49961397-49983216	control	TIA1	OK	4.11351	0.662606	-1.82585	3.9287	8.54069e-05	0.00190814	yes
TCONS_00067222	XLOC_035329	-	chr7:92190009-92219706	control	TIA1	OK	1.26947	0.204993	-1.82338	4.14714	3.36648e-05	0.000887821	yes
TCONS_00043644	XLOC_022563	CDH26	chr20:58533461-58588168	control	TIA1	OK	0.616763	0.0996288	-1.82303	3.4836	0.000494726	0.00778683	yes
TCONS_00061703	XLOC_032394	-	chr6:146205944-146285459	control	TIA1	OK	2.41401	0.390077	-1.8227	2.85689	0.00427819	0.0410474	yes
TCONS_00008381	XLOC_004259	TCF7L2	chr10:114710007-114927437	control	TIA1	OK	0.251745	0.0407149	-1.82182	2.95512	0.00312552	0.032733	yes
TCONS_00016129	XLOC_008303	ACAD10	chr12:112123856-112194911	control	TIA1	OK	0.756529	0.122464	-1.82092	3.9921	6.54911e-05	0.00154621	yes
TCONS_00044016	XLOC_022750	RBM12	chr20:34213836-34252878	control	TIA1	OK	12.8761	2.08554	-1.82034	8.43563	0	0	yes
TCONS_00069145	XLOC_036052	FAM91A1	chr8:124780696-124827690	control	TIA1	OK	3.33003	0.539563	-1.81998	6.19195	5.94231e-10	5.87282e-08	yes
TCONS_00029737	XLOC_015377	P2RX5	chr17:3576521-3599626	control	TIA1	OK	5.32094	0.862287	-1.81982	5.52596	3.27682e-08	2.28824e-06	yes
TCONS_00049648	XLOC_025547	CBLB	chr3:105374426-105587887	control	TIA1	OK	1.42925	0.232302	-1.81686	5.28058	1.28778e-07	7.71577e-06	yes
TCONS_00000944	XLOC_000442	IL12RB2	chr1:67773046-67862583	control	TIA1	OK	0.313609	0.050985	-1.81662	3.06524	0.00217496	0.024952	yes
TCONS_00045789	XLOC_023746	-	chr21:44751281-44751976	control	TIA1	OK	4.21389	0.685325	-1.81625	3.58765	0.000333668	0.0056866	yes
TCONS_00030939	XLOC_016020	CCDC57	chr17:80058994-80170689	control	TIA1	OK	0.847733	0.138016	-1.8152	3.7509	0.000176202	0.00341809	yes
TCONS_00039592	XLOC_020448	SNED1	chr2:241938254-242041747	control	TIA1	OK	8.49494	1.38507	-1.81372	6.76837	1.30242e-11	1.72967e-09	yes
TCONS_00034251	XLOC_017742	POP4	chr19:30097169-30108162	control	TIA1	OK	1.80693	0.295421	-1.81098	4.29309	1.76202e-05	0.000512632	yes
TCONS_00015169	XLOC_007847	ERC1	chr12:1100403-1605099	control	TIA1	OK	0.129411	0.0211883	-1.80954	3.11468	0.00184142	0.0219422	yes
TCONS_00022248	XLOC_011818	-	chr14:96109617-96111181	control	TIA1	OK	1.68996	0.276994	-1.80846	3.70228	0.000213667	0.00398255	yes
TCONS_00055911	XLOC_028795	MSX2	chr5:174151554-174157902	control	TIA1	OK	1.34599	0.220724	-1.80797	3.7044	0.000211889	0.00395934	yes
TCONS_00026778	XLOC_013900	ZNF668	chr16:31072163-31085641	control	TIA1	OK	1.29373	0.21235	-1.80705	3.92072	8.82853e-05	0.00196066	yes
TCONS_00052506	XLOC_027014	SPP1	chr4:88896801-88904563	control	TIA1	OK	1.25716	0.206386	-1.80686	3.374	0.00074083	0.0107164	yes
TCONS_00044847	XLOC_022830	-	chr20:49961397-49983216	control	TIA1	OK	4.84723	0.798024	-1.80402	3.855	0.000115728	0.00244421	yes
TCONS_00075739	XLOC_039478	TAB3	chrX:30845558-30907511	control	TIA1	OK	1.81489	0.298958	-1.80348	5.63709	1.72948e-08	1.27348e-06	yes
TCONS_00013726	XLOC_007286	-	chr11:63736422-63737425	control	TIA1	OK	2.23447	0.368115	-1.80336	3.04632	0.00231663	0.0262284	yes
TCONS_00069476	XLOC_036241	SCARA5	chr8:27726980-27850369	control	TIA1	OK	17.2582	2.84829	-1.80157	8.03713	8.88178e-16	2.06418e-13	yes
TCONS_00040347	XLOC_020847	LOC440905	chr2:130783498-130808973	control	TIA1	OK	1.03291	0.170493	-1.80144	3.95462	7.66561e-05	0.00174875	yes
TCONS_00058898	XLOC_030462	JARID2	chr6:15246296-15522253	control	TIA1	OK	1.57843	0.260549	-1.8014	4.13544	3.54269e-05	0.000926488	yes
TCONS_00025493	XLOC_013261	SRRM2	chr16:2787076-2821413	control	TIA1	OK	2.68568	0.443651	-1.80065	6.4369	1.21942e-10	1.37667e-08	yes
TCONS_00003333	XLOC_001623	EVI5	chr1:92974252-93257961	control	TIA1	OK	0.963352	0.159379	-1.79913	4.91608	8.82951e-07	4.15602e-05	yes
TCONS_00038272	XLOC_019801	KCNK3	chr2:26915580-26954066	control	TIA1	OK	1.36004	0.225354	-1.7976	4.53064	5.88043e-06	0.000208251	yes
TCONS_00020752	XLOC_010739	PRKCH	chr14:61788514-62017698	control	TIA1	OK	0.936311	0.155177	-1.79738	3.74985	0.000176943	0.00342913	yes
TCONS_00025347	XLOC_013196	RAB11FIP3	chr16:475667-573169	control	TIA1	OK	1.15843	0.192337	-1.79557	4.11722	3.83476e-05	0.000993697	yes
TCONS_00011009	XLOC_005620	MICAL2	chr11:12132137-12285331	control	TIA1	OK	0.613945	0.102014	-1.7948	3.93636	8.27271e-05	0.00186155	yes
TCONS_00002647	XLOC_001303	TMCO4	chr1:20008705-20126411	control	TIA1	OK	1.4924	0.248167	-1.79404	4.22626	2.37607e-05	0.000658745	yes
TCONS_00030578	XLOC_015841	RNF43	chr17:56431037-56495006	control	TIA1	OK	1.01805	0.16929	-1.79403	2.96185	0.00305793	0.0321837	yes
TCONS_00017041	XLOC_008789	CSRP2	chr12:77252488-77272799	control	TIA1	OK	12.1528	2.02432	-1.79233	5.11999	3.05557e-07	1.66326e-05	yes
TCONS_00052859	XLOC_027191	SNX25	chr4:186131255-186300245	control	TIA1	OK	4.31803	0.720093	-1.79117	5.73226	9.91001e-09	7.72747e-07	yes
TCONS_00075457	XLOC_039344	MTMR1	chrX:149861868-149933575	control	TIA1	OK	0.861685	0.143724	-1.79099	4.11004	3.95585e-05	0.00101975	yes
TCONS_00002650	XLOC_001303	TMCO4	chr1:20008705-20126411	control	TIA1	OK	2.4429	0.40846	-1.78855	3.93702	8.24981e-05	0.0018585	yes
TCONS_00021586	XLOC_011203	VTI1B	chr14:68086578-68141602	control	TIA1	OK	7.62613	1.27575	-1.78804	7.00318	2.50222e-12	3.74993e-10	yes
TCONS_00005974	XLOC_000619	-	chr1:143392548-143402394	control	TIA1	OK	1.19672	0.200398	-1.78704	4.30538	1.66696e-05	0.000489042	yes
TCONS_00044186	XLOC_022834	SALL4	chr20:50398899-50419048	control	TIA1	OK	1.43603	0.241353	-1.78338	5.48446	4.14726e-08	2.80711e-06	yes
TCONS_00069105	XLOC_036029	OXR1	chr8:107282405-107764921	control	TIA1	OK	12.3959	2.08377	-1.78318	5.76752	8.04472e-09	6.40735e-07	yes
TCONS_00013301	XLOC_006824	DDX6	chr11:118618472-118662276	control	TIA1	OK	2.11463	0.356053	-1.78155	5.60516	2.08064e-08	1.50413e-06	yes
TCONS_00047448	XLOC_024071	PRR5	chr22:45064426-45258664	control	TIA1	OK	1.91279	0.32208	-1.78152	3.35968	0.000780341	0.0111954	yes
TCONS_00016622	XLOC_008563	CAPRIN2	chr12:30862485-30907475	control	TIA1	OK	0.991742	0.167186	-1.78035	4.33045	1.48806e-05	0.000448271	yes
TCONS_00024053	XLOC_012536	DPP8	chr15:65734803-65810035	control	TIA1	OK	1.77497	0.299713	-1.77871	5.62654	1.83856e-08	1.34217e-06	yes
TCONS_00071773	XLOC_037448	TLR4	chr9:120466419-120479766	control	TIA1	OK	1.70236	0.287937	-1.77703	5.24807	1.53703e-07	9.0363e-06	yes
TCONS_00045788	XLOC_023745	-	chr21:44750340-44751183	control	TIA1	OK	2.33016	0.394247	-1.77672	3.21024	0.00132626	0.0170206	yes
TCONS_00045369	XLOC_023434	-	chr21:45905395-45910981	control	TIA1	OK	1.96074	0.332032	-1.77585	3.11698	0.00182711	0.0217935	yes
TCONS_00057552	XLOC_030215	SH3RF2	chr5:145316125-145458377	control	TIA1	OK	2.90901	0.492619	-1.77583	3.40092	0.000671601	0.00994465	yes
TCONS_00073790	XLOC_037428	KIAA1958	chr9:115249234-115422706	control	TIA1	OK	7.15831	1.21379	-1.77453	5.17721	2.25228e-07	1.27499e-05	yes
TCONS_00013624	XLOC_007158	-	chr11:43879925-43882803	control	TIA1	OK	2.03827	0.345726	-1.77421	3.51096	0.000446497	0.00715839	yes
TCONS_00026866	XLOC_013951	FAM192A	chr16:57186377-57220055	control	TIA1	OK	2.8996	0.492099	-1.77365	5.02045	5.15512e-07	2.59923e-05	yes
TCONS_00050092	XLOC_025764	GNB4	chr3:179113572-179169371	control	TIA1	OK	2.19401	0.37239	-1.77354	5.74827	9.01591e-09	7.07666e-07	yes
TCONS_00016662	XLOC_008582	TWF1	chr12:44187523-44200352	control	TIA1	OK	40.4634	6.87217	-1.77292	8.63784	0	0	yes
TCONS_00029020	XLOC_015041	NKIRAS2	chr17:40118758-40177656	control	TIA1	OK	10.0043	1.7021	-1.77115	6.35832	2.03978e-10	2.17489e-08	yes
TCONS_00065730	XLOC_034196	ADCK2	chr7:140372952-140394910	control	TIA1	OK	1.2536	0.213328	-1.77094	3.7827	0.000155137	0.00308388	yes
TCONS_00056341	XLOC_029044	TMEM161B	chr5:87490714-87564674	control	TIA1	OK	0.983352	0.167579	-1.76951	3.71041	0.000206928	0.00388985	yes
TCONS_00023265	XLOC_012121	GALK2	chr15:49447975-49913118	control	TIA1	OK	0.405614	0.0692157	-1.76817	2.9769	0.0029118	0.0310578	yes
TCONS_00022212	XLOC_011778	FLRT2	chr14:85996487-86094270	control	TIA1	OK	3.0152	0.51488	-1.76749	2.87569	0.00403142	0.0394691	yes
TCONS_00035355	XLOC_018332	PTPRS	chr19:5205513-5340814	control	TIA1	OK	1.91122	0.326399	-1.76738	5.56479	2.62462e-08	1.86342e-06	yes
TCONS_00043930	XLOC_022710	ZNF337	chr20:25654521-25677536	control	TIA1	OK	1.82996	0.313068	-1.76563	4.66222	3.12815e-06	0.000122041	yes
TCONS_00048201	XLOC_024849	DOCK3	chr3:50712671-51421685	control	TIA1	OK	0.114174	0.0195341	-1.76556	2.81689	0.00484906	0.0447079	yes
TCONS_00003861	XLOC_001878	IQGAP3	chr1:156495193-156542396	control	TIA1	OK	1.96839	0.336791	-1.76551	5.48686	4.09145e-08	2.77565e-06	yes
TCONS_00043098	XLOC_022311	ITPA	chr20:3190055-3204506	control	TIA1	OK	3.71629	0.635992	-1.7653	3.98857	6.64734e-05	0.00156568	yes
TCONS_00062245	XLOC_031421	MICAL1	chr6:109765265-109777212	control	TIA1	OK	0.709282	0.121544	-1.76398	3.83892	0.000123576	0.00257253	yes
TCONS_00052956	XLOC_027247	STX18	chr4:4387982-4543775	control	TIA1	OK	4.71904	0.809894	-1.76246	4.80764	1.52726e-06	6.61324e-05	yes
TCONS_00065644	XLOC_034157	TSPAN33	chr7:128784711-128809534	control	TIA1	OK	1.03957	0.178505	-1.76194	3.79694	0.000146494	0.00294651	yes
TCONS_00047314	XLOC_024582	WBP2NL	chr22:42394728-42424477	control	TIA1	OK	99.2749	17.0506	-1.76171	4.31818	1.57323e-05	0.000466837	yes
TCONS_00033342	XLOC_017423	LOC100130522	chr18:77905791-78005397	control	TIA1	OK	1.32714	0.228147	-1.76079	2.96717	0.00300557	0.031745	yes
TCONS_00012804	XLOC_006576	PYGM	chr11:64513860-64528187	control	TIA1	OK	0.867171	0.149123	-1.76047	3.82429	0.000131149	0.002699	yes
TCONS_00015849	XLOC_008161	MON2	chr12:62860596-62991406	control	TIA1	OK	0.829837	0.142928	-1.75889	5.03206	4.85229e-07	2.46956e-05	yes
TCONS_00042244	XLOC_020843	SAP130	chr2:128698790-128785540	control	TIA1	OK	3.46911	0.597599	-1.75873	5.33554	9.52603e-08	5.87926e-06	yes
TCONS_00076000	XLOC_039594	ZMYM3	chrX:70430034-70948962	control	TIA1	OK	2.43369	0.419415	-1.75831	5.77347	7.76573e-09	6.20174e-07	yes
TCONS_00056511	XLOC_029114	SHROOM1	chr5:132157832-132166590	control	TIA1	OK	1.07513	0.185443	-1.75745	4.26723	1.97917e-05	0.000566118	yes
TCONS_00072622	XLOC_037877	ZNF510	chr9:99518146-99540368	control	TIA1	OK	1.99327	0.344187	-1.75634	5.28592	1.25073e-07	7.52409e-06	yes
TCONS_00013346	XLOC_006849	ZNF202	chr11:123594996-123612382	control	TIA1	OK	1.2263	0.211766	-1.75627	4.38374	1.16658e-05	0.000366845	yes
TCONS_00026354	XLOC_013663	SPIRE2	chr16:89894906-89937808	control	TIA1	OK	1.77032	0.305731	-1.75621	3.64701	0.000265309	0.00474018	yes
TCONS_00016087	XLOC_008287	ACACB	chr12:109551096-109706030	control	TIA1	OK	0.587757	0.101541	-1.75585	4.49474	6.96537e-06	0.00023996	yes
TCONS_00056226	XLOC_028978	PDE4D	chr5:58264865-59843484	control	TIA1	OK	0.587975	0.101622	-1.75542	4.33721	1.443e-05	0.000436687	yes
TCONS_00038304	XLOC_019821	ZNF512	chr2:27805886-27845964	control	TIA1	OK	1.14111	0.197666	-1.75318	3.91214	9.14837e-05	0.00201664	yes
TCONS_00044531	XLOC_023213	-	chr20:49961397-49983216	control	TIA1	OK	1.62434	0.281401	-1.75308	3.81992	0.000133495	0.00273877	yes
TCONS_00016336	XLOC_008402	ZNF84	chr12:133613877-133639885	control	TIA1	OK	0.604135	0.10471	-1.7526	4.25935	2.05024e-05	0.000583641	yes
TCONS_00027057	XLOC_014050	TMEM231	chr16:75572014-75590170	control	TIA1	OK	1.53657	0.266321	-1.7526	4.29488	1.74787e-05	0.000509511	yes
TCONS_00016721	XLOC_008611	ADCY6	chr12:49159974-49182820	control	TIA1	OK	1.93331	0.335152	-1.7524	5.40113	6.6223e-08	4.24112e-06	yes
TCONS_00061380	XLOC_031980	ZNF451	chr6:56911359-57051669	control	TIA1	OK	3.437	0.595981	-1.75215	3.01898	0.00253627	0.0280167	yes
TCONS_00072899	XLOC_038022	CCBL1	chr9:131595237-131644354	control	TIA1	OK	2.66093	0.461755	-1.7514	4.3713	1.23508e-05	0.000383318	yes
TCONS_00049733	XLOC_025591	POLQ	chr3:121150220-121264853	control	TIA1	OK	2.04662	0.356014	-1.74898	6.00732	1.88611e-09	1.69511e-07	yes
TCONS_00000408	XLOC_000212	RPS6KA1	chr1:26856248-26901520	control	TIA1	OK	5.27422	0.917578	-1.74885	5.82165	5.82684e-09	4.7817e-07	yes
TCONS_00002911	XLOC_001424	STK40	chr1:36805224-36851485	control	TIA1	OK	1.2591	0.219293	-1.74775	4.36568	1.26729e-05	0.000390667	yes
TCONS_00048140	XLOC_024825	TREX1	chr3:48488197-48541661	control	TIA1	OK	8.02034	1.39778	-1.74709	5.34128	9.22935e-08	5.70207e-06	yes
TCONS_00045382	XLOC_023444	C21orf70	chr21:46359954-46398298	control	TIA1	OK	2.08028	0.362632	-1.74687	4.06326	4.8392e-05	0.00120415	yes
TCONS_00016597	XLOC_008551	-	chr12:26107287-26111345	control	TIA1	OK	0.98497	0.171915	-1.74561	2.8481	0.00439809	0.0419072	yes
TCONS_00053742	XLOC_027760	-	chr4:15668995-15669779	control	TIA1	OK	6.10974	1.06761	-1.74446	3.60366	0.000313762	0.0054156	yes
TCONS_00009479	XLOC_004893	-	chr10:2017245-2018494	control	TIA1	OK	1.14646	0.200438	-1.74393	2.97778	0.00290348	0.031008	yes
TCONS_00013907	XLOC_007528	-	chr11:76474877-76475627	control	TIA1	OK	1.76116	0.307908	-1.74393	2.92423	0.00345305	0.0352268	yes
TCONS_00036718	XLOC_019195	CYP4F3	chr19:15772063-15772999	control	TIA1	OK	1.96703	0.343901	-1.74393	3.1442	0.00166544	0.020259	yes
TCONS_00045797	XLOC_023753	-	chr21:44767125-44768546	control	TIA1	OK	1.77107	0.309642	-1.74393	3.55552	0.000377238	0.00628864	yes
TCONS_00045345	XLOC_023422	C21orf125	chr21:44869903-44873771	control	TIA1	OK	0.649945	0.113724	-1.74312	3.3761	0.000735215	0.0106637	yes
TCONS_00056652	XLOC_029186	YIPF5	chr5:143537728-143550278	control	TIA1	OK	0.624857	0.109457	-1.74199	3.47777	0.000505608	0.00792039	yes
TCONS_00024381	XLOC_012718	-	chr15:25271545-25276150	control	TIA1	OK	0.932695	0.163456	-1.74154	3.25915	0.00111746	0.0148702	yes
TCONS_00031303	XLOC_016476	-	chr17:44107281-44302740	control	TIA1	OK	1.55953	0.273366	-1.74133	3.83658	0.00012476	0.00259445	yes
TCONS_00015553	XLOC_008024	CACNB3	chr12:49209402-49222954	control	TIA1	OK	0.750655	0.131655	-1.74076	3.17943	0.00147567	0.0184991	yes
TCONS_00038306	XLOC_019822	GPN1	chr2:27848505-27917847	control	TIA1	OK	13.5304	2.37861	-1.73842	6.15564	7.4775e-10	7.1871e-08	yes
TCONS_00000670	XLOC_000328	ZNF691	chr1:43312279-43318201	control	TIA1	OK	1.94928	0.342757	-1.73819	3.19776	0.00138502	0.0175924	yes
TCONS_00036405	XLOC_018904	ZNF160	chr19:53569866-53606687	control	TIA1	OK	0.800485	0.14081	-1.73781	4.00117	6.30312e-05	0.00149526	yes
TCONS_00003723	XLOC_001823	S100A16	chr1:153579366-153585590	control	TIA1	OK	8.72765	1.53585	-1.73741	4.99792	5.79528e-07	2.85663e-05	yes
TCONS_00073061	XLOC_038115	WDR85	chr9:140449359-140473387	control	TIA1	OK	3.61869	0.637582	-1.73618	3.93458	8.33408e-05	0.00187252	yes
TCONS_00039882	XLOC_020600	MCFD2	chr2:47129008-47303275	control	TIA1	OK	5.4971	0.969807	-1.73488	6.24366	4.27444e-10	4.31038e-08	yes
TCONS_00002701	XLOC_001327	ZNF436	chr1:23685940-23698330	control	TIA1	OK	1.66712	0.294118	-1.73487	5.26154	1.4285e-07	8.43994e-06	yes
TCONS_00059639	XLOC_030831	CEP57L1	chr6:109416355-109486013	control	TIA1	OK	1.05506	0.18665	-1.73211	3.97475	7.04534e-05	0.0016361	yes
TCONS_00026777	XLOC_013900	ZNF668	chr16:31072163-31085641	control	TIA1	OK	1.26028	0.222975	-1.73203	3.85459	0.000115925	0.00244578	yes
TCONS_00030380	XLOC_015731	MPP3	chr17:41878166-41910547	control	TIA1	OK	0.744501	0.131855	-1.73102	3.21534	0.00130288	0.016793	yes
TCONS_00018152	XLOC_008303	ACAD10	chr12:112123856-112194911	control	TIA1	OK	0.724355	0.128861	-1.72655	3.782	0.000155573	0.00309151	yes
TCONS_00057413	XLOC_030015	-	chr5:111064277-111312628	control	TIA1	OK	0.00492969	0.000877291	-1.72619	30.8829	0	0	yes
TCONS_00038664	XLOC_019996	USP39	chr2:85843280-85876408	control	TIA1	OK	3.76883	0.67102	-1.72572	4.87705	1.07683e-06	4.872e-05	yes
TCONS_00039010	XLOC_020182	FMNL2	chr2:153191672-153506416	control	TIA1	OK	1.58243	0.282565	-1.72281	4.97489	6.52832e-07	3.17847e-05	yes
TCONS_00026292	XLOC_013643	ZC3H18	chr16:88636788-88698372	control	TIA1	OK	3.59007	0.641315	-1.72241	5.35428	8.58959e-08	5.37943e-06	yes
TCONS_00017015	XLOC_008773	PTPRB	chr12:70861889-71031219	control	TIA1	OK	0.158854	0.0284521	-1.71976	2.97728	0.00290823	0.0310364	yes
TCONS_00044522	XLOC_023204	-	chr20:49620192-49639675	control	TIA1	OK	2.00544	0.359421	-1.71912	4.19481	2.73106e-05	0.000746038	yes
TCONS_00036371	XLOC_018892	ZNF841	chr19:52534665-52599018	control	TIA1	OK	0.791257	0.142025	-1.71762	4.41899	9.91623e-06	0.000320639	yes
TCONS_00015445	XLOC_007980	MED21	chr12:27175482-27187175	control	TIA1	OK	0.717594	0.128816	-1.71752	2.92224	0.0034752	0.0353739	yes
TCONS_00054266	XLOC_027097	LARP1B	chr4:128982333-129132389	control	TIA1	OK	2.35597	0.423616	-1.71588	5.11128	3.19986e-07	1.72445e-05	yes
TCONS_00007982	XLOC_004080	SGPL1	chr10:72575665-72640932	control	TIA1	OK	2.32476	0.418052	-1.71577	5.46366	4.66416e-08	3.12147e-06	yes
TCONS_00036536	XLOC_018970	ZNF550	chr19:58053244-58071193	control	TIA1	OK	2.09279	0.37719	-1.7135	3.98313	6.80125e-05	0.00159185	yes
TCONS_00031249	XLOC_016412	-	chr17:41415899-41438700	control	TIA1	OK	1.2932	0.233191	-1.71302	2.86942	0.0041123	0.0399128	yes
TCONS_00057771	XLOC_028453	C5orf35	chr5:56205086-56247968	control	TIA1	OK	4.36426	0.788884	-1.71058	3.84651	0.000119811	0.00250995	yes
TCONS_00016178	XLOC_008326	SUDS3	chr12:118814357-118855840	control	TIA1	OK	5.95037	1.07576	-1.71042	6.36265	1.98296e-10	2.1181e-08	yes
TCONS_00034044	XLOC_017638	TECR	chr19:14640354-14676792	control	TIA1	OK	4.085	0.739208	-1.7095	3.77069	0.000162796	0.00320612	yes
TCONS_00026625	XLOC_013809	C16orf63	chr16:15959576-15982467	control	TIA1	OK	3.66563	0.663443	-1.70931	4.80384	1.55651e-06	6.71059e-05	yes
TCONS_00030936	XLOC_016020	CCDC57	chr17:80058994-80170689	control	TIA1	OK	1.39444	0.252813	-1.7076	4.21494	2.49843e-05	0.000690095	yes
TCONS_00013074	XLOC_006714	CREBZF	chr11:85368607-85376182	control	TIA1	OK	0.817257	0.148345	-1.70641	4.41532	1.00862e-05	0.000325252	yes
TCONS_00012610	XLOC_006450	MTCH2	chr11:47627569-47664206	control	TIA1	OK	1.70223	0.309359	-1.70519	3.17168	0.00151562	0.0188647	yes
TCONS_00006318	XLOC_001588	USP33	chr1:78161672-78225537	control	TIA1	OK	3.94213	0.716648	-1.70489	5.7792	7.50582e-09	6.03468e-07	yes
TCONS_00039226	XLOC_020279	CCDC150	chr2:197504355-197597530	control	TIA1	OK	1.08453	0.197307	-1.70414	3.94441	7.99954e-05	0.00180828	yes
TCONS_00012254	XLOC_006255	CARS	chr11:3022151-3078681	control	TIA1	OK	1.05636	0.192771	-1.70108	3.7523	0.000175221	0.00340129	yes
TCONS_00047819	XLOC_024683	TATDN2	chr3:10290176-10322990	control	TIA1	OK	1.61885	0.295816	-1.69973	4.60754	4.07454e-06	0.000152946	yes
TCONS_00013202	XLOC_006772	CWF19L2	chr11:107181891-107328572	control	TIA1	OK	1.46007	0.267527	-1.69702	4.22864	2.3511e-05	0.000653039	yes
TCONS_00044525	XLOC_023207	-	chr20:49620192-49639675	control	TIA1	OK	2.54382	0.466328	-1.69653	3.69816	0.000217168	0.00404401	yes
TCONS_00020875	XLOC_010799	DLST	chr14:75348593-75370450	control	TIA1	OK	3.29913	0.604884	-1.69638	2.88825	0.00387398	0.0383568	yes
TCONS_00032753	XLOC_016949	WDR7	chr18:54318615-54697036	control	TIA1	OK	0.926518	0.170107	-1.69501	4.62959	3.66389e-06	0.000139915	yes
TCONS_00055255	XLOC_028495	TNPO1	chr5:72112417-72218697	control	TIA1	OK	13.6473	2.5057	-1.69498	8.40512	0	0	yes
TCONS_00027026	XLOC_014036	LOC283922	chr16:74363979-74402153	control	TIA1	OK	1.14095	0.209545	-1.69468	3.60217	0.000315567	0.00544203	yes
TCONS_00043149	XLOC_022332	PLCB4	chr20:9049498-9461462	control	TIA1	OK	1.29752	0.238454	-1.69403	4.69627	2.64961e-06	0.000106084	yes
TCONS_00004698	XLOC_002454	-	chr1:23630059-23630848	control	TIA1	OK	1.56084	0.287249	-1.69263	2.82665	0.00470378	0.0437685	yes
TCONS_00050665	XLOC_026357	-	chr3:119817449-119817804	control	TIA1	OK	6.13281	1.12865	-1.69263	2.82665	0.00470378	0.0437754	yes
TCONS_00032858	XLOC_017006	C18orf2	chr18:1268311-1359998	control	TIA1	OK	0.511865	0.0942228	-1.6924	2.92351	0.00346114	0.0352911	yes
TCONS_00056108	XLOC_028912	AMACR	chr5:33987090-34008220	control	TIA1	OK	2.14999	0.395937	-1.69196	4.62233	3.79449e-06	0.000143703	yes
TCONS_00049503	XLOC_025467	SFMBT1	chr3:52933218-53080508	control	TIA1	OK	0.512366	0.0944699	-1.69076	4.20618	2.59726e-05	0.00071474	yes
TCONS_00048831	XLOC_025149	NMD3	chr3:160939052-160970385	control	TIA1	OK	1.15455	0.213505	-1.68781	3.98538	6.73722e-05	0.00158184	yes
TCONS_00011144	XLOC_005693	LDLRAD3	chr11:35965611-36253635	control	TIA1	OK	4.09581	0.757721	-1.6874	5.60495	2.0831e-08	1.50408e-06	yes
TCONS_00039451	XLOC_020383	COL4A3	chr2:228029280-228179508	control	TIA1	OK	0.46725	0.0864496	-1.6873	4.04249	5.28872e-05	0.00129117	yes
TCONS_00049992	XLOC_025723	CCNL1	chr3:156865585-156878538	control	TIA1	OK	1.72242	0.3187	-1.68724	3.95457	7.66718e-05	0.00174843	yes
TCONS_00051065	XLOC_024825	TREX1	chr3:48488197-48541661	control	TIA1	OK	5.56373	1.02947	-1.68722	4.66839	3.03573e-06	0.000118982	yes
TCONS_00002758	XLOC_001349	PAFAH2	chr1:26286231-26324648	control	TIA1	OK	0.416467	0.0771329	-1.68628	3.01731	0.0025503	0.0281455	yes
TCONS_00016727	XLOC_008614	FKBP11	chr12:49297892-49324819	control	TIA1	OK	9.0052	1.66827	-1.68601	4.3818	1.17703e-05	0.000369543	yes
TCONS_00045477	XLOC_023485	LTN1	chr21:30300465-30365277	control	TIA1	OK	3.51318	0.65097	-1.68581	4.81028	1.50722e-06	6.5455e-05	yes
TCONS_00030636	XLOC_015869	STRADA	chr17:61780191-61819380	control	TIA1	OK	1.47442	0.273242	-1.68566	3.87019	0.000108749	0.00232655	yes
TCONS_00000169	XLOC_000080	APITD1	chr1:10490036-10512060	control	TIA1	OK	8.43146	1.56568	-1.68365	4.05451	5.02396e-05	0.00124079	yes
TCONS_00072060	XLOC_037574	-	chr9:138026368-138027351	control	TIA1	OK	2.11396	0.393717	-1.68069	3.18197	0.00146279	0.0183724	yes
TCONS_00032544	XLOC_016856	ARHGAP28	chr18:6824783-6915712	control	TIA1	OK	0.736981	0.137273	-1.68059	3.0644	0.00218105	0.0250075	yes
TCONS_00011414	XLOC_005834	C11orf9	chr11:61520120-61556496	control	TIA1	OK	1.282	0.239045	-1.67952	4.71741	2.38869e-06	9.68763e-05	yes
TCONS_00030842	XLOC_015970	-	chr17:76605089-76628165	control	TIA1	OK	2.50269	0.467208	-1.67835	3.14923	0.00163699	0.0200194	yes
TCONS_00032772	XLOC_016956	-	chr18:56338617-56420614	control	TIA1	OK	1.40691	0.263041	-1.67684	2.92181	0.00347999	0.0354166	yes
TCONS_00009509	XLOC_004933	RPP38	chr10:15146749-15210695	control	TIA1	OK	2.29809	0.4297	-1.67675	2.85893	0.00425072	0.0408365	yes
TCONS_00047742	XLOC_024657	SETMAR	chr3:4344987-4359115	control	TIA1	OK	1.65659	0.309846	-1.67644	3.93032	8.48328e-05	0.00190031	yes
TCONS_00022510	XLOC_011227	C14orf43	chr14:74181824-74253928	control	TIA1	OK	1.0722	0.200832	-1.67499	4.48757	7.20389e-06	0.000246607	yes
TCONS_00040972	XLOC_021198	-	chr2:20677606-20678696	control	TIA1	OK	1.51544	0.283873	-1.67493	3.0049	0.00265669	0.029093	yes
TCONS_00035458	XLOC_018397	ZNF561	chr19:9523158-9785907	control	TIA1	OK	9.42406	1.76568	-1.67473	6.82083	9.05143e-12	1.23232e-09	yes
TCONS_00052692	XLOC_027109	SCOC	chr4:141178437-141303710	control	TIA1	OK	0.0108189	0.00202979	-1.67336	6.05417	1.4114e-09	1.29388e-07	yes
TCONS_00049217	XLOC_025334	CLASP2	chr3:33537738-33759848	control	TIA1	OK	2.70143	0.506948	-1.67313	5.87762	4.16206e-09	3.51243e-07	yes
TCONS_00048202	XLOC_024849	DOCK3	chr3:50712671-51421685	control	TIA1	OK	0.365079	0.0685246	-1.67292	3.16762	0.0015369	0.0190499	yes
TCONS_00075423	XLOC_039332	FMR1	chrX:146990948-147032647	control	TIA1	OK	3.21657	0.604158	-1.67224	5.48499	4.13495e-08	2.80197e-06	yes
TCONS_00013313	XLOC_006828	SLC37A4	chr11:118895060-118901616	control	TIA1	OK	9.90873	1.86244	-1.67153	5.84733	4.99536e-09	4.13357e-07	yes
TCONS_00001653	XLOC_000814	USP21	chr1:161129090-161135516	control	TIA1	OK	2.15855	0.406104	-1.67058	4.25797	2.06293e-05	0.000586413	yes
TCONS_00059753	XLOC_030891	AKAP7	chr6:131466449-131604673	control	TIA1	OK	2.98932	0.563006	-1.66951	4.3584	1.3102e-05	0.000402227	yes
TCONS_00030508	XLOC_015806	SPOP	chr17:47676245-47755525	control	TIA1	OK	0.6156	0.116028	-1.66877	3.23568	0.00121353	0.0158822	yes
TCONS_00058921	XLOC_030474	E2F3	chr6:20402062-20493945	control	TIA1	OK	3.6569	0.690021	-1.66765	5.53561	3.10154e-08	2.17349e-06	yes
TCONS_00045383	XLOC_023444	C21orf70	chr21:46359954-46398298	control	TIA1	OK	2.54308	0.480031	-1.66728	4.19309	2.75179e-05	0.000751011	yes
TCONS_00048302	XLOC_024886	PXK	chr3:58318616-58412694	control	TIA1	OK	1.5649	0.295404	-1.66724	4.21655	2.48066e-05	0.000685824	yes
TCONS_00002198	XLOC_001068	ARF1	chr1:228270360-228286913	control	TIA1	OK	2.16134	0.408273	-1.66655	4.04632	5.20288e-05	0.00127492	yes
TCONS_00070011	XLOC_036503	GPR20	chr8:142366447-142377365	control	TIA1	OK	0.796291	0.150565	-1.66557	3.01929	0.00253364	0.0280032	yes
TCONS_00016020	XLOC_008253	GAS2L3	chr12:100967480-101022063	control	TIA1	OK	0.535313	0.101258	-1.66518	3.76779	0.000164698	0.00323502	yes
TCONS_00023199	XLOC_012089	ADAL	chr15:43619895-43646155	control	TIA1	OK	1.62739	0.30801	-1.6646	4.37548	1.21165e-05	0.000377425	yes
TCONS_00022987	XLOC_011951	IPW	chr15:25298933-25367623	control	TIA1	OK	0.574846	0.108814	-1.66446	3.93785	8.22153e-05	0.00185354	yes
TCONS_00062587	XLOC_032130	-	chr6:91223296-91296921	control	TIA1	OK	2.53318	0.480581	-1.66223	4.9092	9.14476e-07	4.26058e-05	yes
TCONS_00008722	XLOC_004436	PARD3	chr10:34398487-35104253	control	TIA1	OK	1.89213	0.359157	-1.6617	4.54677	5.44764e-06	0.000195602	yes
TCONS_00016962	XLOC_008738	DCTN2	chr12:57916600-57941025	control	TIA1	OK	3.47064	0.659002	-1.66137	5.00268	5.65396e-07	2.80791e-05	yes
TCONS_00030384	XLOC_015732	MPP2	chr17:41952726-41985113	control	TIA1	OK	0.670363	0.127378	-1.66066	3.66355	0.00024874	0.00450778	yes
TCONS_00073604	XLOC_038823	-	chr9:138024959-138025953	control	TIA1	OK	2.79363	0.530888	-1.66054	3.46492	0.000530382	0.00820478	yes
TCONS_00061010	XLOC_031546	RSPH3	chr6:159398057-159421198	control	TIA1	OK	0.684569	0.130386	-1.65829	2.99604	0.00273513	0.0296951	yes
TCONS_00048783	XLOC_025131	KCNAB1	chr3:155838336-156257110	control	TIA1	OK	1.31407	0.25033	-1.6581	3.38886	0.000701839	0.0102823	yes
TCONS_00065225	XLOC_033958	EIF4H	chr7:73588608-73611429	control	TIA1	OK	10.9583	2.08776	-1.658	6.17248	6.72287e-10	6.56788e-08	yes
TCONS_00030507	XLOC_015806	SPOP	chr17:47676245-47755525	control	TIA1	OK	0.61731	0.117701	-1.65723	3.21115	0.00132207	0.0169777	yes
TCONS_00003137	XLOC_001530	LRP8	chr1:53707774-53793821	control	TIA1	OK	3.90361	0.744301	-1.65721	5.68668	1.29535e-08	9.89319e-07	yes
TCONS_00009596	XLOC_005055	-	chr10:44051792-44070066	control	TIA1	OK	1.04814	0.199893	-1.65699	3.16645	0.0015431	0.0191029	yes
TCONS_00056161	XLOC_028938	PRKAA1	chr5:40513027-40798297	control	TIA1	OK	1.75861	0.335633	-1.65626	4.89544	9.80883e-07	4.50994e-05	yes
TCONS_00066813	XLOC_034781	ZNF767	chr7:149169883-149321881	control	TIA1	OK	0.650331	0.12412	-1.65623	3.51926	0.000432748	0.00697934	yes
TCONS_00052277	XLOC_026883	KLHL5	chr4:39046446-39140596	control	TIA1	OK	2.25533	0.430459	-1.6562	5.68895	1.27826e-08	9.80046e-07	yes
TCONS_00011443	XLOC_005854	TAF6L	chr11:62538855-62554813	control	TIA1	OK	2.02336	0.386201	-1.65615	3.96672	7.28684e-05	0.00168233	yes
TCONS_00024379	XLOC_012716	-	chr15:25268421-25270504	control	TIA1	OK	1.36897	0.261379	-1.65585	2.82983	0.00465732	0.0434722	yes
TCONS_00037576	XLOC_018670	SERTAD3	chr19:40946747-40950282	control	TIA1	OK	1.09358	0.209015	-1.65481	2.89436	0.00379928	0.0377807	yes
TCONS_00035310	XLOC_018309	MATK	chr19:3777966-3801810	control	TIA1	OK	1.19884	0.229864	-1.65162	3.38716	0.000706213	0.0103363	yes
TCONS_00012184	XLOC_006223	PDDC1	chr11:767168-777488	control	TIA1	OK	1.34966	0.258795	-1.65158	4.40726	1.04685e-05	0.000335942	yes
TCONS_00069870	XLOC_036433	KLF10	chr8:103661004-103667983	control	TIA1	OK	0.645098	0.123699	-1.65155	3.33681	0.000847458	0.0119338	yes
TCONS_00044037	XLOC_022757	DSN1	chr20:35380193-35402230	control	TIA1	OK	1.52747	0.293222	-1.65044	3.89123	9.97393e-05	0.00216652	yes
TCONS_00016048	XLOC_008266	TXNRD1	chr12:104609558-104744062	control	TIA1	OK	11.6935	2.24606	-1.64985	6.78965	1.12403e-11	1.51645e-09	yes
TCONS_00029478	XLOC_015258	MYO15B	chr17:73584138-73622927	control	TIA1	OK	0.48481	0.0931407	-1.64965	3.98144	6.84996e-05	0.00160073	yes
TCONS_00054012	XLOC_028184	-	chr4:129436826-129440426	control	TIA1	OK	1.12711	0.216881	-1.64806	2.82486	0.00473017	0.0439454	yes
TCONS_00045605	XLOC_023558	PRDM15	chr21:43218368-43299591	control	TIA1	OK	0.826722	0.159105	-1.6479	3.59384	0.000325839	0.00557873	yes
TCONS_00045558	XLOC_023537	SETD4	chr21:37406838-37432929	control	TIA1	OK	0.981552	0.188963	-1.64759	3.16507	0.00155046	0.0191621	yes
TCONS_00009361	XLOC_004744	-	chr10:128102042-128106368	control	TIA1	OK	2.4767	0.477329	-1.64648	3.79762	0.000146091	0.00294139	yes
TCONS_00072494	XLOC_037810	C9orf95	chr9:77676115-77762114	control	TIA1	OK	1.47916	0.285333	-1.64557	3.26359	0.00110011	0.0146885	yes
TCONS_00027551	XLOC_014613	OSGIN1	chr16:83982671-83999937	control	TIA1	OK	9.1272	1.76093	-1.64542	3.16388	0.00155679	0.0192164	yes
TCONS_00043570	XLOC_022530	PARD6B	chr20:49348080-49370278	control	TIA1	OK	0.668176	0.12894	-1.64521	3.74591	0.000179739	0.00347878	yes
TCONS_00050051	XLOC_025751	RPL22L1	chr3:170582664-170588190	control	TIA1	OK	1.26135	0.243591	-1.64445	3.56309	0.000366509	0.00614421	yes
TCONS_00047347	XLOC_024624	NUP50	chr22:45559725-45583891	control	TIA1	OK	3.62335	0.700148	-1.64386	2.85923	0.00424677	0.0408118	yes
TCONS_00004317	XLOC_002139	NSL1	chr1:212899494-212990167	control	TIA1	OK	0.139191	0.0268974	-1.64382	3.25447	0.00113605	0.0150603	yes
TCONS_00061479	XLOC_032120	PM20D2	chr6:89855768-89875284	control	TIA1	OK	28.0265	5.41624	-1.64375	2.94169	0.00326422	0.0338814	yes
TCONS_00013904	XLOC_007526	-	chr11:76470513-76472881	control	TIA1	OK	1.79255	0.346566	-1.64332	3.10145	0.00192577	0.0226882	yes
TCONS_00025625	XLOC_013319	MKL2	chr16:14165195-14360638	control	TIA1	OK	0.78963	0.152723	-1.64294	4.37832	1.19597e-05	0.000373911	yes
TCONS_00048331	XLOC_024902	MITF	chr3:69788585-70017524	control	TIA1	OK	2.41291	0.467302	-1.64161	5.13504	2.82089e-07	1.55256e-05	yes
TCONS_00060727	XLOC_031407	POPDC3	chr6:105585561-105627903	control	TIA1	OK	1.10855	0.214701	-1.64157	3.05075	0.00228269	0.0259429	yes
TCONS_00072972	XLOC_038068	-	chr9:138135663-138145701	control	TIA1	OK	0.922794	0.178768	-1.64132	3.41096	0.000647354	0.00965288	yes
TCONS_00051210	XLOC_025138	MLF1	chr3:158288952-158324398	control	TIA1	OK	1.38969	0.269302	-1.641	3.78458	0.00015397	0.00306991	yes
TCONS_00000598	XLOC_000296	C1orf122	chr1:38268196-38275230	control	TIA1	OK	2.08419	0.403941	-1.64087	3.62224	0.000292059	0.00511369	yes
TCONS_00016232	XLOC_008352	-	chr12:122501345-122507018	control	TIA1	OK	1.8324	0.355669	-1.63938	3.23469	0.00121776	0.01592	yes
TCONS_00071822	XLOC_037472	NEK6	chr9:127019884-127114719	control	TIA1	OK	6.02157	1.1692	-1.63903	5.44804	5.09292e-08	3.36302e-06	yes
TCONS_00055411	XLOC_028570	C5orf13	chr5:111064277-111312628	control	TIA1	OK	0.0116219	0.00225683	-1.63893	29.3218	0	0	yes
TCONS_00048078	XLOC_024795	TGM4	chr3:44916097-44956088	control	TIA1	OK	0.615859	0.119636	-1.63857	3.19733	0.00138706	0.0176034	yes
TCONS_00066003	XLOC_034349	ANKMY2	chr7:16639400-16685442	control	TIA1	OK	1.45213	0.282436	-1.63733	3.92919	8.52334e-05	0.00190498	yes
TCONS_00068846	XLOC_035898	AP3M2	chr8:42010463-42028701	control	TIA1	OK	2.67501	0.520717	-1.6365	4.90921	9.14448e-07	4.26379e-05	yes
TCONS_00075669	XLOC_039446	AP1S2	chrX:15843888-15873100	control	TIA1	OK	1.97577	0.384782	-1.63604	4.05705	4.96972e-05	0.00123097	yes
TCONS_00002530	XLOC_001229	RERE	chr1:8412463-8877699	control	TIA1	OK	1.91944	0.374021	-1.63548	5.51923	3.40491e-08	2.36657e-06	yes
TCONS_00030823	XLOC_015960	MXRA7	chr17:74671808-74707056	control	TIA1	OK	9.33088	1.81877	-1.63517	5.5192	3.40556e-08	2.36426e-06	yes
TCONS_00076300	XLOC_039750	LOC286467	chrX:130823611-130964732	control	TIA1	OK	4.10459	0.800591	-1.63451	3.43046	0.000602563	0.00908517	yes
TCONS_00013417	XLOC_006889	NFRKB	chr11:129733489-129765490	control	TIA1	OK	1.08665	0.212149	-1.63356	4.34149	1.41519e-05	0.000429146	yes
TCONS_00072201	XLOC_037653	MPDZ	chr9:13105700-13279615	control	TIA1	OK	0.913731	0.178608	-1.63234	4.55686	5.19238e-06	0.00018814	yes
TCONS_00059754	XLOC_030891	AKAP7	chr6:131466449-131604673	control	TIA1	OK	0.921425	0.180183	-1.63195	3.51339	0.000442426	0.00710462	yes
TCONS_00032874	XLOC_017016	ZFP161	chr18:5289017-5296123	control	TIA1	OK	0.551826	0.108023	-1.63089	3.45444	0.000551444	0.00849307	yes
TCONS_00062514	XLOC_032008	-	chr6:70925742-71012786	control	TIA1	OK	0.58112	0.113761	-1.63086	2.78267	0.00539133	0.048112	yes
TCONS_00075704	XLOC_039457	CXorf23	chrX:19930979-19988420	control	TIA1	OK	0.559091	0.109475	-1.63061	3.91436	9.06442e-05	0.00200036	yes
TCONS_00047757	XLOC_024664	LMCD1	chr3:8543510-8609868	control	TIA1	OK	0.981142	0.192226	-1.63004	3.03929	0.00237136	0.026726	yes
TCONS_00033923	XLOC_017578	PDE4A	chr19:10531212-10580307	control	TIA1	OK	0.674619	0.13226	-1.62938	3.78307	0.000154907	0.00308136	yes
TCONS_00015542	XLOC_008019	C12orf54	chr12:48607666-48890508	control	TIA1	OK	2.06017	0.404002	-1.62912	3.35188	0.000802645	0.0114464	yes
TCONS_00056508	XLOC_029113	2008-09-01	chr5:132083136-132113561	control	TIA1	OK	4.14176	0.812561	-1.62868	5.63062	1.79568e-08	1.31571e-06	yes
TCONS_00048504	XLOC_024999	POGLUT1	chr3:119187774-119213554	control	TIA1	OK	1.00121	0.196469	-1.62846	3.89171	9.95409e-05	0.00216458	yes
TCONS_00043413	XLOC_022467	LPIN3	chr20:39969544-39995498	control	TIA1	OK	0.626119	0.122868	-1.62843	2.9606	0.00307044	0.0322811	yes
TCONS_00062632	XLOC_032227	FYN	chr6:111981618-111982336	control	TIA1	OK	9.17085	1.7997	-1.62841	4.18092	2.9033e-05	0.000782667	yes
TCONS_00041352	XLOC_021689	LOC541471	chr2:112123543-112252715	control	TIA1	OK	2.72883	0.535631	-1.62818	2.88976	0.00385542	0.0381921	yes
TCONS_00072721	XLOC_037931	ROD1	chr9:114758831-115112545	control	TIA1	OK	6.1689	1.21161	-1.62757	6.76691	1.31561e-11	1.74329e-09	yes
TCONS_00030002	XLOC_015516	B9D1	chr17:19246247-19266046	control	TIA1	OK	2.656	0.522848	-1.62528	3.65408	0.000258109	0.00465065	yes
TCONS_00065929	XLOC_034305	MICALL2	chr7:1473634-1499109	control	TIA1	OK	0.811124	0.159707	-1.62508	3.32049	0.000898593	0.0125	yes
TCONS_00029491	XLOC_015263	UNK	chr17:73780680-73821886	control	TIA1	OK	2.08672	0.411882	-1.62261	4.67841	2.89111e-06	0.00011414	yes
TCONS_00075819	XLOC_039508	ZNF182	chrX:47834249-47863421	control	TIA1	OK	1.47469	0.291104	-1.62252	4.25113	2.12697e-05	0.000600883	yes
TCONS_00069597	XLOC_036302	ATP6V1H	chr8:54628114-54755850	control	TIA1	OK	2.76184	0.545727	-1.62153	4.27603	1.90258e-05	0.000547368	yes
TCONS_00032734	XLOC_016937	LIPG	chr18:47088426-47119278	control	TIA1	OK	0.578472	0.114358	-1.62105	3.39161	0.000694824	0.0102047	yes
TCONS_00046205	XLOC_023903	PPIL2	chr22:22020272-22090071	control	TIA1	OK	1.71901	0.340332	-1.61958	4.06257	4.85364e-05	0.00120623	yes
TCONS_00015602	XLOC_008044	LARP4	chr12:50794591-50873790	control	TIA1	OK	11.5902	2.29708	-1.61852	7.54251	4.61853e-14	8.75108e-12	yes
TCONS_00004737	XLOC_002508	-	chr1:28567182-28568949	control	TIA1	OK	1.29317	0.256723	-1.61686	2.91872	0.00351472	0.0356786	yes
TCONS_00059139	XLOC_030591	MICA	chr6:31367343-31478901	control	TIA1	OK	1.2978	0.257732	-1.6165	3.67233	0.000240344	0.00439445	yes
TCONS_00029782	XLOC_015396	CAMTA2	chr17:4871286-4890960	control	TIA1	OK	0.983873	0.195751	-1.61465	4.13914	3.48612e-05	0.00091491	yes
TCONS_00016386	XLOC_008427	ANO2	chr12:5671766-6055398	control	TIA1	OK	3.18444	0.635079	-1.61228	4.76758	1.86456e-06	7.86208e-05	yes
TCONS_00021122	XLOC_010975	PPP2R5C	chr14:102228134-102394328	control	TIA1	OK	5.26582	1.05079	-1.61169	5.8639	4.52114e-09	3.78326e-07	yes
TCONS_00004774	XLOC_002556	ADC	chr1:33546713-33585995	control	TIA1	OK	1.14693	0.229155	-1.61045	2.91989	0.00350151	0.0355687	yes
TCONS_00036906	XLOC_019447	-	chr19:43829857-43830311	control	TIA1	OK	6.78648	1.356	-1.61039	3.13584	0.0017136	0.0207431	yes
TCONS_00065031	XLOC_033853	2007-09-01	chr7:35840626-36013825	control	TIA1	OK	5.62786	1.12565	-1.60937	5.00679	5.53457e-07	2.76246e-05	yes
TCONS_00000191	XLOC_000091	CLCN6	chr1:11866206-11903201	control	TIA1	OK	2.58571	0.517182	-1.60936	5.17796	2.24331e-07	1.27234e-05	yes
TCONS_00001102	XLOC_000514	SNX7	chr1:99127235-99226056	control	TIA1	OK	2.43831	0.487738	-1.60928	3.83819	0.000123945	0.0025793	yes
TCONS_00028424	XLOC_014743	RAP1GAP2	chr17:2699584-2941038	control	TIA1	OK	1.60153	0.320462	-1.60895	5.00911	5.46826e-07	2.73165e-05	yes
TCONS_00002796	XLOC_001369	EYA3	chr1:28296862-28415179	control	TIA1	OK	1.24463	0.249082	-1.60881	4.58499	4.54007e-06	0.000167983	yes
TCONS_00003335	XLOC_001624	FAM69A	chr1:93307645-93427079	control	TIA1	OK	0.821134	0.164508	-1.60773	3.2747	0.00105775	0.0142412	yes
TCONS_00033769	XLOC_017499	PIAS4	chr19:4007725-4038430	control	TIA1	OK	0.911641	0.182694	-1.60743	3.16626	0.00154412	0.0191115	yes
TCONS_00026601	XLOC_013795	CPPED1	chr16:12753655-12897745	control	TIA1	OK	0.220913	0.0442949	-1.6069	2.85307	0.00432995	0.0413972	yes
TCONS_00022935	XLOC_011938	CYFIP1	chr15:22892682-23003605	control	TIA1	OK	0.601714	0.120728	-1.60624	3.2469	0.00116671	0.0153912	yes
TCONS_00060772	XLOC_031431	TRAF3IP2	chr6:111804674-111927502	control	TIA1	OK	4.48619	0.900744	-1.60554	4.02453	5.70897e-05	0.00137794	yes
TCONS_00008619	XLOC_004390	TRDMT1	chr10:17184676-17244070	control	TIA1	OK	2.86643	0.576153	-1.60445	3.96211	7.42906e-05	0.00170788	yes
TCONS_00027657	XLOC_013253	C16orf59	chr16:2510114-2514966	control	TIA1	OK	1.63889	0.329449	-1.60435	3.20629	0.0013446	0.0172188	yes
TCONS_00072914	XLOC_038031	C9orf78	chr9:132589563-132597572	control	TIA1	OK	5.63556	1.13493	-1.60252	4.80949	1.51314e-06	6.56642e-05	yes
TCONS_00036253	XLOC_018829	NUP62	chr19:50392913-50437229	control	TIA1	OK	0.966254	0.19474	-1.60176	3.73432	0.000188227	0.00361249	yes
TCONS_00075127	XLOC_039195	CENPI	chrX:100353188-100421206	control	TIA1	OK	2.09799	0.423378	-1.60047	5.09254	3.53292e-07	1.8801e-05	yes
TCONS_00055364	XLOC_028553	CAST	chr5:95997740-96149848	control	TIA1	OK	1.58177	0.319728	-1.59883	4.48896	7.15704e-06	0.000245285	yes
TCONS_00040816	XLOC_021089	COL4A4	chr2:227700670-228029275	control	TIA1	OK	0.630808	0.127529	-1.59866	3.64973	0.000262512	0.00470719	yes
TCONS_00030701	XLOC_015896	PSMD12	chr17:65334043-65362721	control	TIA1	OK	4.14345	0.838056	-1.5982	5.51444	3.49897e-08	2.42063e-06	yes
TCONS_00052852	XLOC_027186	STOX2	chr4:184826508-184944617	control	TIA1	OK	4.88996	0.989358	-1.59788	2.76765	0.00564614	0.0497221	yes
TCONS_00033087	XLOC_017120	LMAN1	chr18:56995055-57026508	control	TIA1	OK	6.50339	1.31581	-1.59787	5.99759	2.00271e-09	1.78909e-07	yes
TCONS_00040888	XLOC_021131	HDAC4	chr2:239969863-240322643	control	TIA1	OK	0.652358	0.132117	-1.59691	4.06484	4.80655e-05	0.00119753	yes
TCONS_00028789	XLOC_014916	TMEM199	chr17:26684686-26690695	control	TIA1	OK	0.541815	0.109789	-1.59637	2.77977	0.00543971	0.0484638	yes
TCONS_00027003	XLOC_014024	ZNF23	chr16:71481502-71496117	control	TIA1	OK	1.50103	0.304231	-1.59612	4.09321	4.25444e-05	0.00108311	yes
TCONS_00029961	XLOC_015490	CENPV	chr17:16245847-16256812	control	TIA1	OK	1.65922	0.336439	-1.59569	3.36621	0.000762078	0.0109677	yes
TCONS_00021200	XLOC_011005	KIAA0284	chr14:105330194-105363087	control	TIA1	OK	5.17203	1.0493	-1.59514	3.30768	0.000940734	0.012983	yes
TCONS_00021011	XLOC_010874	EML1	chr14:100259744-100408503	control	TIA1	OK	1.27098	0.258156	-1.59398	4.2465	2.17138e-05	0.00061082	yes
TCONS_00008459	XLOC_004299	HMX3	chr10:124895566-124897892	control	TIA1	OK	1.35865	0.276205	-1.5931	3.30632	0.000945302	0.0130159	yes
TCONS_00057198	XLOC_029724	MRPS27	chr5:71513173-71514503	control	TIA1	OK	1.80088	0.366116	-1.59308	2.87084	0.00409379	0.0399024	yes
TCONS_00016157	XLOC_008317	TPCN1	chr12:113659259-113736389	control	TIA1	OK	2.96034	0.602057	-1.59271	5.40531	6.46956e-08	4.16122e-06	yes
TCONS_00038649	XLOC_019990	ELMOD3	chr2:85581842-85618875	control	TIA1	OK	1.2226	0.248736	-1.59234	3.5558	0.000376825	0.00628704	yes
TCONS_00011829	XLOC_006030	TMEM135	chr11:86748885-87039876	control	TIA1	OK	1.83556	0.373494	-1.5922	5.46356	4.66691e-08	3.1198e-06	yes
TCONS_00012819	XLOC_006579	MEN1	chr11:64570985-64578766	control	TIA1	OK	6.47762	1.31805	-1.5922	5.48051	4.24095e-08	2.86401e-06	yes
TCONS_00001204	XLOC_000564	CSF1	chr1:110453232-110473574	control	TIA1	OK	1.67367	0.340575	-1.59214	4.36784	1.25484e-05	0.000387632	yes
TCONS_00000480	XLOC_000242	EPB41	chr1:29213602-29450421	control	TIA1	OK	0.799864	0.162819	-1.5918	4.07207	4.6598e-05	0.00116831	yes
TCONS_00030937	XLOC_016020	CCDC57	chr17:80058994-80170689	control	TIA1	OK	2.06391	0.422017	-1.58731	3.96028	7.48626e-05	0.00171837	yes
TCONS_00056845	XLOC_029288	DOK3	chr5:176928774-176938205	control	TIA1	OK	0.587586	0.12016	-1.5872	2.93824	0.00330077	0.0341179	yes
TCONS_00068677	XLOC_035829	FAM160B2	chr8:21946713-21962200	control	TIA1	OK	2.08426	0.426257	-1.58712	4.58043	4.64025e-06	0.00017137	yes
TCONS_00021469	XLOC_011141	MAP4K5	chr14:50885208-50999422	control	TIA1	OK	17.7801	3.63903	-1.58636	5.72793	1.01663e-08	7.90657e-07	yes
TCONS_00019965	XLOC_010568	-	chr13:114059365-114062356	control	TIA1	OK	1.73126	0.354521	-1.58584	2.95255	0.00315163	0.0329484	yes
TCONS_00056408	XLOC_029074	EFNA5	chr5:106712589-107007989	control	TIA1	OK	0.853806	0.174933	-1.5853	4.24727	2.16392e-05	0.000609299	yes
TCONS_00017282	XLOC_008910	TESC	chr12:117476727-117537251	control	TIA1	OK	12.1438	2.48825	-1.58524	4.88494	1.03463e-06	4.71694e-05	yes
TCONS_00077297	XLOC_039486	BCOR	chrX:39910498-40036582	control	TIA1	OK	1.62254	0.332485	-1.58515	4.88089	1.05607e-06	4.79997e-05	yes
TCONS_00049271	XLOC_025361	ZNF445	chr3:44480903-44519162	control	TIA1	OK	1.21589	0.249233	-1.58484	5.1454	2.66956e-07	1.4816e-05	yes
TCONS_00066572	XLOC_034645	PUS7	chr7:105096566-105162708	control	TIA1	OK	3.77019	0.773287	-1.58423	5.08796	3.61932e-07	1.92092e-05	yes
TCONS_00046685	XLOC_024120	MICAL3	chr22:18270415-18507325	control	TIA1	OK	1.4507	0.297555	-1.5842	4.99841	5.78037e-07	2.85639e-05	yes
TCONS_00000771	XLOC_000370	UQCRH	chr1:46769317-46782450	control	TIA1	OK	59.3164	12.1896	-1.5823	5.71523	1.09555e-08	8.47606e-07	yes
TCONS_00016392	XLOC_008430	SCNN1A	chr12:6456008-6486523	control	TIA1	OK	0.458035	0.0941419	-1.58214	3.06846	0.00215163	0.0247035	yes
TCONS_00048882	XLOC_025176	TTC14	chr3:180319917-180397283	control	TIA1	OK	2.523	0.518828	-1.58163	5.00924	5.46455e-07	2.73209e-05	yes
TCONS_00066383	XLOC_034555	CYP51A1	chr7:91741462-91764096	control	TIA1	OK	10.5925	2.17876	-1.58139	6.085	1.16491e-09	1.07955e-07	yes
TCONS_00012362	XLOC_006333	TRIM66	chr11:8633583-8680386	control	TIA1	OK	0.47625	0.0979749	-1.58123	4.08436	4.41981e-05	0.00111708	yes
TCONS_00029560	XLOC_015292	CBX2	chr17:77751971-77762123	control	TIA1	OK	2.0052	0.412974	-1.58011	4.82169	1.42344e-06	6.22256e-05	yes
TCONS_00001829	XLOC_000901	CEP350	chr1:179923907-180084015	control	TIA1	OK	1.03001	0.212162	-1.57997	5.08139	3.74689e-07	1.98156e-05	yes
TCONS_00040832	XLOC_021097	SLC16A14	chr2:230899689-230933715	control	TIA1	OK	3.41251	0.703223	-1.57953	5.29172	1.21173e-07	7.33401e-06	yes
TCONS_00044053	XLOC_022763	BLCAP	chr20:36145818-36156333	control	TIA1	OK	1.6827	0.346854	-1.57925	3.77535	0.000159783	0.00315934	yes
TCONS_00030835	XLOC_015965	TMC6	chr17:76108997-76139049	control	TIA1	OK	1.25671	0.25942	-1.5778	2.76932	0.00561727	0.0495485	yes
TCONS_00014495	XLOC_006639	LOC645332	chr11:67479366-67771593	control	TIA1	OK	1.36035	0.280948	-1.57732	3.2814	0.00103294	0.0139672	yes
TCONS_00022480	XLOC_011141	MAP4K5	chr14:50885208-50999422	control	TIA1	OK	12.9633	2.67874	-1.57678	6.42386	1.32858e-10	1.48861e-08	yes
TCONS_00055781	XLOC_028729	-	chr5:150084740-150087284	control	TIA1	OK	1.18483	0.244875	-1.5766	3.13811	0.00170042	0.0206171	yes
TCONS_00020837	XLOC_010780	DCAF4	chr14:73393039-73426357	control	TIA1	OK	1.48909	0.307966	-1.57593	3.79078	0.000150175	0.00301139	yes
TCONS_00014451	XLOC_006431	PHF21A	chr11:45950869-46142985	control	TIA1	OK	0.750155	0.155231	-1.57537	4.2079	2.57757e-05	0.000709648	yes
TCONS_00039343	XLOC_020327	MAP2	chr2:210288770-210598953	control	TIA1	OK	16.4808	3.41046	-1.57535	7.71374	1.22125e-14	2.4714e-12	yes
TCONS_00008952	XLOC_004539	PSAP	chr10:73576054-73611082	control	TIA1	OK	3.42787	0.70979	-1.57473	4.75645	1.97026e-06	8.24928e-05	yes
TCONS_00038279	XLOC_019806	TMEM214	chr2:27255773-27264565	control	TIA1	OK	3.48604	0.722273	-1.57412	4.80711	1.53125e-06	6.62087e-05	yes
TCONS_00059648	XLOC_030836	CDC40	chr6:110501542-110553430	control	TIA1	OK	1.94469	0.402979	-1.57397	4.51813	6.23869e-06	0.000218726	yes
TCONS_00060806	XLOC_031449	C6orf204	chr6:118781934-119031238	control	TIA1	OK	0.734808	0.152305	-1.57372	4.16222	3.15162e-05	0.000839341	yes
TCONS_00057717	XLOC_028360	LOC25845	chr5:468412-473244	control	TIA1	OK	4.14323	0.859385	-1.57301	5.28971	1.22508e-07	7.39222e-06	yes
TCONS_00039814	XLOC_020566	EIF2AK2	chr2:37330436-37384190	control	TIA1	OK	3.8599	0.801105	-1.5724	5.74256	9.32569e-09	7.30054e-07	yes
TCONS_00030430	XLOC_015759	ARHGAP27	chr17:43471267-43503012	control	TIA1	OK	0.530621	0.110178	-1.57195	3.17202	0.00151382	0.0188541	yes
TCONS_00050015	XLOC_025732	B3GALNT1	chr3:160801470-160823184	control	TIA1	OK	2.60352	0.540957	-1.57128	4.68187	2.84273e-06	0.000112604	yes
TCONS_00046681	XLOC_024120	MICAL3	chr22:18270415-18507325	control	TIA1	OK	1.85756	0.386364	-1.57024	5.44653	5.13617e-08	3.38782e-06	yes
TCONS_00014752	XLOC_007167	-	chr11:44282100-44331728	control	TIA1	OK	2.09929	0.436774	-1.56994	4.84333	1.27681e-06	5.65636e-05	yes
TCONS_00030393	XLOC_015737	HDAC5	chr17:42154063-42201059	control	TIA1	OK	1.17246	0.243978	-1.56978	4.32596	1.51872e-05	0.000455892	yes
TCONS_00072886	XLOC_038012	CIZ1	chr9:130928343-131017527	control	TIA1	OK	4.56178	0.949852	-1.56916	5.15838	2.4909e-07	1.39154e-05	yes
TCONS_00023251	XLOC_012115	SEMA6D	chr15:47476402-48066420	control	TIA1	OK	1.43826	0.299697	-1.56842	4.65245	3.28007e-06	0.000126969	yes
TCONS_00011145	XLOC_005694	PRR5L	chr11:36317724-36490271	control	TIA1	OK	1.75182	0.365113	-1.5682	4.40535	1.05613e-05	0.000337827	yes
TCONS_00060725	XLOC_031407	POPDC3	chr6:105585561-105627903	control	TIA1	OK	1.1248	0.234597	-1.56749	3.12128	0.00180065	0.0215644	yes
TCONS_00045677	XLOC_023596	POFUT2	chr21:46683739-46707811	control	TIA1	OK	2.22114	0.463356	-1.56728	4.30392	1.67805e-05	0.00049181	yes
TCONS_00056647	XLOC_029185	NR3C1	chr5:142657495-142815077	control	TIA1	OK	2.97721	0.621128	-1.5672	5.05478	4.30897e-07	2.2254e-05	yes
TCONS_00000252	XLOC_000125	PLEKHM2	chr1:16010826-16061265	control	TIA1	OK	2.20786	0.460659	-1.56712	4.72088	2.34826e-06	9.54969e-05	yes
TCONS_00051394	XLOC_025639	MBD4	chr3:129101676-129239191	control	TIA1	OK	4.02969	0.841344	-1.56644	4.75145	2.0196e-06	8.39681e-05	yes
TCONS_00069188	XLOC_036078	DENND3	chr8:142138719-142206131	control	TIA1	OK	1.93596	0.404429	-1.56588	4.86311	1.15553e-06	5.17691e-05	yes
TCONS_00013269	XLOC_006810	PCSK7	chr11:117075717-117102811	control	TIA1	OK	1.18563	0.248238	-1.56364	3.5188	0.000433508	0.00698781	yes
TCONS_00000201	XLOC_000097	VPS13D	chr1:12290112-12572098	control	TIA1	OK	0.948499	0.198857	-1.56229	5.30355	1.13572e-07	6.90908e-06	yes
TCONS_00072147	XLOC_037623	EHMT1	chr9:140513443-140730580	control	TIA1	OK	2.02362	0.424321	-1.56215	4.16361	3.13248e-05	0.000834618	yes
TCONS_00041689	XLOC_022133	-	chr2:224473398-224474252	control	TIA1	OK	1.84718	0.387537	-1.5616	2.77667	0.00549197	0.0487614	yes
TCONS_00059341	XLOC_030684	NFYA	chr6:41040706-41108573	control	TIA1	OK	3.72218	0.781551	-1.56078	5.70141	1.18819e-08	9.15704e-07	yes
TCONS_00035050	XLOC_018175	ZNF628	chr19:55987698-55995960	control	TIA1	OK	0.878033	0.184743	-1.55872	3.56483	0.00036409	0.00611401	yes
TCONS_00032595	XLOC_016878	CEP192	chr18:12991314-13125051	control	TIA1	OK	2.05317	0.433036	-1.55632	5.34362	9.11072e-08	5.64637e-06	yes
TCONS_00039068	XLOC_020209	KBTBD10	chr2:170366211-170382772	control	TIA1	OK	0.613745	0.129503	-1.55587	2.90386	0.00368588	0.0369744	yes
TCONS_00036492	XLOC_018944	FAM71E2	chr19:55866275-55874658	control	TIA1	OK	0.559507	0.118075	-1.55573	2.87338	0.00406103	0.0396937	yes
TCONS_00056887	XLOC_029310	RNF130	chr5:179382473-179499112	control	TIA1	OK	3.58218	0.75615	-1.55549	3.87479	0.000106716	0.00229048	yes
TCONS_00072217	XLOC_037659	TTC39B	chr9:15170142-15307358	control	TIA1	OK	1.18908	0.251093	-1.55511	3.79355	0.000148509	0.00298201	yes
TCONS_00059123	XLOC_030581	DDR1	chr6:30851860-30868137	control	TIA1	OK	3.24477	0.685995	-1.55393	4.99797	5.79365e-07	2.8582e-05	yes
TCONS_00044842	XLOC_022829	KCNG1	chr20:49620192-49639675	control	TIA1	OK	1.20328	0.254404	-1.55389	2.78269	0.00539101	0.0481163	yes
TCONS_00017921	XLOC_009693	-	chr12:123955516-124018265	control	TIA1	OK	1.80535	0.382111	-1.5528	2.84331	0.00446474	0.0422715	yes
TCONS_00069301	XLOC_036132	ERICH1	chr8:590398-681226	control	TIA1	OK	1.80468	0.382007	-1.5527	3.55149	0.000383058	0.00636427	yes
TCONS_00044145	XLOC_022816	SULF2	chr20:46286073-46415360	control	TIA1	OK	0.470244	0.099667	-1.55142	3.17825	0.00148169	0.0185394	yes
TCONS_00000107	XLOC_000053	-	chr1:5489399-5507401	control	TIA1	OK	3.15789	0.66944	-1.55122	2.86315	0.00419454	0.0404078	yes
TCONS_00056890	XLOC_029313	MAPK9	chr5:179660594-179719071	control	TIA1	OK	0.59568	0.126278	-1.55122	3.42071	0.000624573	0.00937427	yes
TCONS_00040600	XLOC_020972	OSGEPL1	chr2:190611385-190627924	control	TIA1	OK	0.631257	0.133837	-1.55109	2.90838	0.00363305	0.0365925	yes
TCONS_00023525	XLOC_012252	KIAA1024	chr15:79703651-79764642	control	TIA1	OK	0.6809	0.144388	-1.55091	4.03542	5.4505e-05	0.0013274	yes
TCONS_00027134	XLOC_014083	KLHDC4	chr16:87636498-87799659	control	TIA1	OK	1.12108	0.237883	-1.55027	3.13431	0.00172257	0.0208262	yes
TCONS_00045674	XLOC_023596	POFUT2	chr21:46683739-46707811	control	TIA1	OK	0.474708	0.100769	-1.54987	3.03479	0.00240704	0.0269748	yes
TCONS_00016501	XLOC_008489	CSDA	chr12:10851591-10875966	control	TIA1	OK	2.13566	0.453437	-1.54968	3.36992	0.000751887	0.0108552	yes
TCONS_00072825	XLOC_037989	GOLGA1	chr9:127640572-127703386	control	TIA1	OK	0.944928	0.200671	-1.54944	3.92724	8.59267e-05	0.00191687	yes
TCONS_00030062	XLOC_015548	C17orf63	chr17:27082995-27169841	control	TIA1	OK	1.56316	0.332069	-1.54912	4.31342	1.60746e-05	0.000475809	yes
TCONS_00065654	XLOC_034162	NRF1	chr7:129251554-129396922	control	TIA1	OK	2.37956	0.50582	-1.54849	4.56362	5.02782e-06	0.000183631	yes
TCONS_00075176	XLOC_039207	-	chrX:102071920-102162363	control	TIA1	OK	0.579862	0.123367	-1.54763	2.90122	0.00371715	0.0372065	yes
TCONS_00035304	XLOC_018306	PIP5K1C	chr19:3630178-3700477	control	TIA1	OK	1.57068	0.334686	-1.54607	4.51261	6.40361e-06	0.000223323	yes
TCONS_00049027	XLOC_025253	LRCH3	chr3:197518144-197612338	control	TIA1	OK	4.47488	0.954553	-1.54499	5.4144	6.14929e-08	3.98973e-06	yes
TCONS_00059602	XLOC_030811	KIAA0776	chr6:96969656-97003151	control	TIA1	OK	4.46836	0.953308	-1.54484	5.45582	4.87467e-08	3.23326e-06	yes
TCONS_00005865	XLOC_000340	ARTN	chr1:44398991-44402936	control	TIA1	OK	2.79294	0.597035	-1.54288	4.07565	4.58862e-05	0.00115435	yes
TCONS_00058053	XLOC_029204	PDGFRB	chr5:149493401-149535439	control	TIA1	OK	4.30299	0.92023	-1.54244	5.65399	1.56764e-08	1.17319e-06	yes
TCONS_00022211	XLOC_011777	FLRT2	chr14:85996487-86094270	control	TIA1	OK	2.56259	0.548575	-1.54145	3.27795	0.00104565	0.0141038	yes
TCONS_00029296	XLOC_015159	DGKE	chr17:54911441-54946482	control	TIA1	OK	0.61493	0.131653	-1.54134	3.81804	0.000134513	0.00275017	yes
TCONS_00074678	XLOC_038964	PPEF1	chrX:18709044-18846034	control	TIA1	OK	0.704647	0.150911	-1.54101	3.15951	0.00158035	0.0194587	yes
TCONS_00019595	XLOC_010129	TMTC4	chr13:101256089-101327103	control	TIA1	OK	2.10952	0.451887	-1.54078	3.97638	6.99725e-05	0.00162811	yes
TCONS_00049371	XLOC_025412	USP19	chr3:49145478-49158371	control	TIA1	OK	1.7547	0.375927	-1.54066	4.55604	5.21261e-06	0.000188758	yes
TCONS_00069413	XLOC_036204	PSD3	chr8:18384812-18871196	control	TIA1	OK	2.55726	0.548021	-1.54038	5.95864	2.54349e-09	2.23197e-07	yes
TCONS_00003367	XLOC_001640	SASS6	chr1:100549101-100598598	control	TIA1	OK	1.04598	0.224225	-1.54006	3.46043	0.000539316	0.00833	yes
TCONS_00058937	XLOC_030484	GMNN	chr6:24775161-24786327	control	TIA1	OK	2.61271	0.560304	-1.53966	3.3762	0.000734957	0.0106625	yes
TCONS_00016704	XLOC_008604	ZNF641	chr12:48607666-48890508	control	TIA1	OK	0.661079	0.142214	-1.53654	3.9302	8.48754e-05	0.00190054	yes
TCONS_00072223	XLOC_037661	BNC2	chr9:16409500-16870786	control	TIA1	OK	0.303672	0.0653426	-1.5363	3.77335	0.000161068	0.00318053	yes
TCONS_00007659	XLOC_003928	OPTN	chr10:13142081-13180276	control	TIA1	OK	2.21423	0.476456	-1.53628	4.45228	8.4965e-06	0.000282881	yes
TCONS_00044530	XLOC_023212	-	chr20:49961397-49983216	control	TIA1	OK	2.0066	0.431812	-1.5362	4.72695	2.27915e-06	9.30043e-05	yes
TCONS_00017149	XLOC_008850	NT5DC3	chr12:104166080-104234975	control	TIA1	OK	0.334427	0.072184	-1.5332	3.20073	0.00137079	0.0174415	yes
TCONS_00029092	XLOC_015077	ASB16	chr17:42248073-42264082	control	TIA1	OK	0.950123	0.20512	-1.533	3.42363	0.000617902	0.00929289	yes
TCONS_00068566	XLOC_035763	ARHGEF10	chr8:1772148-1906807	control	TIA1	OK	1.35946	0.293668	-1.53239	3.96838	7.23619e-05	0.00167194	yes
TCONS_00003092	XLOC_001510	LOC388630	chr1:48224425-48462734	control	TIA1	OK	0.591813	0.127853	-1.53231	3.66188	0.000250367	0.00453451	yes
TCONS_00076179	XLOC_039689	ACSL4	chrX:108871419-108976621	control	TIA1	OK	3.42807	0.741086	-1.53164	5.30157	1.14813e-07	6.96324e-06	yes
TCONS_00038946	XLOC_020142	ARHGEF4	chr2:131674159-131804836	control	TIA1	OK	1.0303	0.222748	-1.53156	3.07022	0.002139	0.0245965	yes
TCONS_00030090	XLOC_015566	C17orf42	chr17:29225592-29233286	control	TIA1	OK	2.16186	0.467419	-1.5315	3.5252	0.000423166	0.006862	yes
TCONS_00028620	XLOC_014838	USP43	chr17:9548884-9633003	control	TIA1	OK	0.838328	0.181376	-1.53084	3.66562	0.000246738	0.00447968	yes
TCONS_00036908	XLOC_019449	-	chr19:43831413-43832541	control	TIA1	OK	2.72412	0.589661	-1.53035	3.41222	0.000644352	0.00962017	yes
TCONS_00011008	XLOC_005620	MICAL2	chr11:12132137-12285331	control	TIA1	OK	0.729021	0.157907	-1.5297	3.85767	0.000114473	0.00242202	yes
TCONS_00018382	XLOC_008940	LOC338799	chr12:122233172-122241504	control	TIA1	OK	3.67383	0.796175	-1.52917	4.03513	5.45731e-05	0.00132797	yes
TCONS_00072395	XLOC_037755	RNF38	chr9:36336398-36424644	control	TIA1	OK	0.7328	0.158956	-1.52824	3.77435	0.000160428	0.00316999	yes
TCONS_00060205	XLOC_031129	TRIM26	chr6:30152229-30181161	control	TIA1	OK	1.46324	0.31757	-1.52771	3.92805	8.56362e-05	0.00191182	yes
TCONS_00046657	XLOC_024105	SHANK3	chr22:51113069-51171641	control	TIA1	OK	0.33991	0.073824	-1.527	3.34095	0.000834908	0.0117934	yes
TCONS_00004398	XLOC_002186	MRPL55	chr1:228294379-228297013	control	TIA1	OK	2.80672	0.61059	-1.52535	2.83885	0.00452761	0.0426698	yes
TCONS_00026548	XLOC_013765	ANKS3	chr16:4746512-4784203	control	TIA1	OK	0.97867	0.213093	-1.52446	3.35943	0.000781023	0.0112025	yes
TCONS_00049344	XLOC_025400	CELSR3	chr3:48673692-48700407	control	TIA1	OK	0.355177	0.0773445	-1.52435	3.88717	0.000101418	0.00219258	yes
TCONS_00059583	XLOC_030799	SLC35A1	chr6:88182642-88222057	control	TIA1	OK	5.44891	1.18699	-1.52399	4.41567	1.00696e-05	0.000325068	yes
TCONS_00025470	XLOC_013253	C16orf59	chr16:2510114-2514966	control	TIA1	OK	1.37296	0.299509	-1.52258	3.10116	0.00192766	0.0227015	yes
TCONS_00044696	XLOC_022452	RPRD1B	chr20:36611413-36720769	control	TIA1	OK	5.58832	1.2191	-1.52257	5.11102	3.20425e-07	1.72369e-05	yes
TCONS_00038565	XLOC_019950	ZNF638	chr2:71503753-71662199	control	TIA1	OK	5.63105	1.22873	-1.52231	6.1688	6.88083e-10	6.7002e-08	yes
TCONS_00050013	XLOC_025732	B3GALNT1	chr3:160801470-160823184	control	TIA1	OK	2.27159	0.495872	-1.52192	4.47723	7.56175e-06	0.000256642	yes
TCONS_00055530	XLOC_028637	TGFBI	chr5:135364583-135399507	control	TIA1	OK	150.022	32.7537	-1.52176	8.26759	2.22045e-16	5.45899e-14	yes
TCONS_00056871	XLOC_029300	-	chr5:178178376-178247718	control	TIA1	OK	1.66713	0.364125	-1.52136	3.9662	7.3029e-05	0.00168474	yes
TCONS_00072603	XLOC_037869	PTCH1	chr9:98205263-98279247	control	TIA1	OK	1.20851	0.263961	-1.52134	4.71736	2.38924e-06	9.68328e-05	yes
TCONS_00055072	XLOC_028413	SPEF2	chr5:35617988-35814714	control	TIA1	OK	1.06315	0.232334	-1.52081	3.89543	9.80235e-05	0.0021394	yes
TCONS_00005665	XLOC_003787	-	chr1:240136509-240136592	control	TIA1	OK	17524	3829.72	-1.52078	3.38633	0.000708341	0.0103572	yes
TCONS_00027334	XLOC_014314	-	chr16:23524263-23525000	control	TIA1	OK	2.52618	0.552074	-1.52078	2.83123	0.00463698	0.0433504	yes
TCONS_00075120	XLOC_039191	SRPX2	chrX:99899162-99926296	control	TIA1	OK	0.867203	0.189519	-1.52078	3.04966	0.00229103	0.0260128	yes
TCONS_00036533	XLOC_018969	ZNF772	chr19:57980953-57988938	control	TIA1	OK	0.390705	0.0854127	-1.52046	3.17725	0.0014868	0.0185877	yes
TCONS_00062059	XLOC_030843	LOC643749	chr6:111804674-111927502	control	TIA1	OK	2.80471	0.613241	-1.5203	4.1466	3.37449e-05	0.000889144	yes
TCONS_00023160	XLOC_012081	MAPKBP1	chr15:42066631-42120053	control	TIA1	OK	1.09012	0.238837	-1.51826	4.26607	1.98943e-05	0.000568507	yes
TCONS_00008244	XLOC_004194	C10orf28	chr10:99894380-100004654	control	TIA1	OK	3.02723	0.66418	-1.51685	4.68272	2.83088e-06	0.000112209	yes
TCONS_00072167	XLOC_037637	GLIS3	chr9:3824030-4300035	control	TIA1	OK	3.50304	0.768854	-1.51649	5.66705	1.4528e-08	1.0969e-06	yes
TCONS_00010262	XLOC_004737	C10orf122	chr10:127342913-127371713	control	TIA1	OK	3.89716	0.855723	-1.51606	3.53224	0.000412058	0.00673141	yes
TCONS_00075688	XLOC_039453	PHKA2	chrX:18908413-19002507	control	TIA1	OK	4.04299	0.887862	-1.51592	5.50704	3.64913e-08	2.50703e-06	yes
TCONS_00056503	XLOC_029112	KIF3A	chr5:132025253-132073265	control	TIA1	OK	1.50545	0.330826	-1.51526	3.60861	0.000307845	0.0053367	yes
TCONS_00027866	XLOC_013741	MMP25	chr16:3096681-3132197	control	TIA1	OK	2.01379	0.442547	-1.51523	4.19152	2.77086e-05	0.000754485	yes
TCONS_00012411	XLOC_006360	BTBD10	chr11:13409555-13484838	control	TIA1	OK	2.37037	0.521224	-1.51462	3.41909	0.000628318	0.00941859	yes
TCONS_00043685	XLOC_022587	BIRC7	chr20:61866777-61871854	control	TIA1	OK	3.52493	0.775689	-1.51387	4.11634	3.84941e-05	0.000997059	yes
TCONS_00065674	XLOC_034174	AKR1B10	chr7:134200800-134226166	control	TIA1	OK	1.94131	0.427642	-1.51283	3.17974	0.00147408	0.018483	yes
TCONS_00075780	XLOC_039490	CASK	chrX:41374188-41782402	control	TIA1	OK	0.633124	0.139487	-1.51269	4.04701	5.18769e-05	0.00127277	yes
TCONS_00071702	XLOC_037415	FKTN	chr9:108320410-108403399	control	TIA1	OK	0.814223	0.179413	-1.51254	4.06418	4.8202e-05	0.00120043	yes
TCONS_00033948	XLOC_017587	SMARCA4	chr19:11071597-11172958	control	TIA1	OK	0.500506	0.110622	-1.5095	3.47383	0.000513084	0.00801009	yes
TCONS_00002742	XLOC_001343	C1orf63	chr1:25568739-25574039	control	TIA1	OK	1.51551	0.335064	-1.50919	3.4733	0.000514096	0.00801958	yes
TCONS_00000008	XLOC_000005	-	chr1:840254-849263	control	TIA1	OK	1.43265	0.31684	-1.50888	2.85915	0.00424776	0.0408147	yes
TCONS_00002803	XLOC_001372	DNAJC8	chr1:28526789-28559542	control	TIA1	OK	7.73295	1.71109	-1.50836	4.85375	1.21148e-06	5.39507e-05	yes
TCONS_00039380	XLOC_020345	PNKD	chr2:219135097-219211516	control	TIA1	OK	2.44852	0.541811	-1.50832	2.83643	0.00456205	0.0428925	yes
TCONS_00011988	XLOC_006123	MLL	chr11:118307204-118397539	control	TIA1	OK	2.77023	0.614201	-1.50636	6.21651	5.08325e-10	5.08291e-08	yes
TCONS_00072295	XLOC_037705	APTX	chr9:32972566-33001639	control	TIA1	OK	0.00100202	0.000222284	-1.50581	29.1142	0	0	yes
TCONS_00049012	XLOC_025245	FBXO45	chr3:196295560-196315932	control	TIA1	OK	0.742323	0.16497	-1.50402	3.69527	0.000219653	0.00408263	yes
TCONS_00072415	XLOC_037765	-	chr9:38540589-38544638	control	TIA1	OK	0.928988	0.206581	-1.5034	3.01332	0.00258407	0.0284707	yes
TCONS_00026163	XLOC_013572	WWP2	chr16:69796227-69975643	control	TIA1	OK	2.35291	0.523277	-1.5033	4.70755	2.5071e-06	0.000101127	yes
TCONS_00071708	XLOC_037418	ZNF462	chr9:109625321-109848716	control	TIA1	OK	0.525133	0.116921	-1.50215	3.93461	8.33336e-05	0.00187307	yes
TCONS_00011477	XLOC_005863	MARK2	chr11:63606399-63678492	control	TIA1	OK	0.319248	0.0710826	-1.50212	2.82092	0.00478861	0.0443498	yes
TCONS_00012471	XLOC_006387	E2F8	chr11:19245609-19262507	control	TIA1	OK	1.14329	0.255195	-1.49964	3.80482	0.000141906	0.00286976	yes
TCONS_00035638	XLOC_018493	BRD4	chr19:15346382-15443185	control	TIA1	OK	1.38368	0.309094	-1.49886	4.61947	3.84729e-06	0.000145517	yes
TCONS_00053261	XLOC_027414	SEC31A	chr4:83739813-83812419	control	TIA1	OK	5.98562	1.33746	-1.49859	5.58944	2.27807e-08	1.63296e-06	yes
TCONS_00015663	XLOC_008070	ESPL1	chr12:53662054-53687427	control	TIA1	OK	3.04281	0.680234	-1.4981	5.16409	2.41613e-07	1.35486e-05	yes
TCONS_00065095	XLOC_033891	UPP1	chr7:48128310-48148330	control	TIA1	OK	2.50582	0.560908	-1.49682	3.68809	0.000225946	0.00417481	yes
TCONS_00011007	XLOC_005619	USP47	chr11:11862969-11980872	control	TIA1	OK	2.2424	0.502007	-1.49669	5.16546	2.39853e-07	1.34752e-05	yes
TCONS_00026066	XLOC_013531	CES2	chr16:66968346-66978994	control	TIA1	OK	0.481271	0.107758	-1.49654	3.04284	0.00234355	0.0264878	yes
TCONS_00002548	XLOC_001239	LZIC	chr1:9982228-10003449	control	TIA1	OK	2.2891	0.512893	-1.49584	4.75523	1.98216e-06	8.28166e-05	yes
TCONS_00005162	XLOC_003090	WDR77	chr1:111979193-111981112	control	TIA1	OK	1.26921	0.284586	-1.49511	2.95264	0.00315065	0.032944	yes
TCONS_00069010	XLOC_035982	WWP1	chr8:87354993-87480270	control	TIA1	OK	1.73089	0.388292	-1.49463	3.96649	7.29383e-05	0.0016833	yes
TCONS_00045356	XLOC_023429	C21orf33	chr21:45553037-45565605	control	TIA1	OK	8.5689	1.92361	-1.49393	4.84816	1.24609e-06	5.53264e-05	yes
TCONS_00011824	XLOC_006026	C11orf73	chr11:86013252-86056985	control	TIA1	OK	1.65553	0.371728	-1.49371	2.85583	0.00429243	0.041131	yes
TCONS_00073603	XLOC_038822	-	chr9:138023982-138024845	control	TIA1	OK	2.55053	0.573321	-1.49261	2.98661	0.00282088	0.0303822	yes
TCONS_00001897	XLOC_000933	TROVE2	chr1:193028551-193061499	control	TIA1	OK	3.196	0.719549	-1.49103	5.83639	5.3345e-09	4.39586e-07	yes
TCONS_00017071	XLOC_008807	POC1B	chr12:89813497-89920119	control	TIA1	OK	0.612506	0.137946	-1.49069	3.04119	0.00235642	0.0266029	yes
TCONS_00066305	XLOC_034508	ABHD11	chr7:73150424-73153190	control	TIA1	OK	1.4047	0.316459	-1.49038	3.04326	0.00234033	0.0264665	yes
TCONS_00038490	XLOC_019908	REL	chr2:61108751-61151513	control	TIA1	OK	1.74361	0.39288	-1.49021	4.16407	3.12619e-05	0.000833314	yes
TCONS_00013657	XLOC_007192	MADD	chr11:47290926-47351582	control	TIA1	OK	0.181228	0.0408475	-1.48991	38.7659	0	0	yes
TCONS_00025482	XLOC_013257	AMDHD2	chr16:2570362-2581412	control	TIA1	OK	1.69201	0.381368	-1.48991	3.95193	7.75249e-05	0.00175912	yes
TCONS_00048093	XLOC_024804	-	chr3:46205258-46231570	control	TIA1	OK	2.0786	0.468582	-1.48974	3.074	0.00211211	0.024372	yes
TCONS_00008677	XLOC_004420	MPP7	chr10:28339922-28571067	control	TIA1	OK	0.450138	0.101525	-1.48925	3.24827	0.00116108	0.015334	yes
TCONS_00041579	XLOC_021986	-	chr2:192562549-192563100	control	TIA1	OK	4.31232	0.972819	-1.48903	2.87471	0.00404396	0.0395658	yes
TCONS_00057412	XLOC_030014	-	chr5:111064277-111312628	control	TIA1	OK	0.00716317	0.00161597	-1.48901	26.6396	0	0	yes
TCONS_00033913	XLOC_017574	MRPL4	chr19:10362626-10370736	control	TIA1	OK	3.5696	0.806528	-1.48747	3.87767	0.00010546	0.00226761	yes
TCONS_00012196	XLOC_006228	CHID1	chr11:867858-915058	control	TIA1	OK	0.855212	0.193241	-1.48741	3.23023	0.00123691	0.0160784	yes
TCONS_00066226	XLOC_034463	GRB10	chr7:50657759-50861159	control	TIA1	OK	1.09527	0.247556	-1.48712	3.93778	8.22393e-05	0.00185338	yes
TCONS_00017285	XLOC_008911	FBXO21	chr12:117581068-117628300	control	TIA1	OK	5.298	1.19763	-1.48699	5.45095	5.01012e-08	3.31571e-06	yes
TCONS_00039333	XLOC_020324	CCNYL1	chr2:208576263-208620945	control	TIA1	OK	3.81652	0.863215	-1.48643	4.94107	7.76942e-07	3.70392e-05	yes
TCONS_00004083	XLOC_002006	RC3H1	chr1:173900351-173991311	control	TIA1	OK	0.785412	0.177781	-1.48566	4.48225	7.38611e-06	0.000251542	yes
TCONS_00020923	XLOC_010821	NRXN3	chr14:78870092-80330760	control	TIA1	OK	0.608137	0.137679	-1.48548	3.05058	0.00228402	0.0259531	yes
TCONS_00024299	XLOC_012667	C15orf38-AP3S2	chr15:90373830-90456222	control	TIA1	OK	1.04248	0.236013	-1.48547	4.18216	2.88747e-05	0.000779813	yes
TCONS_00072993	XLOC_038081	SNAPC4	chr9:139270028-139294631	control	TIA1	OK	0.424928	0.0962035	-1.48545	3.06351	0.00218754	0.0250625	yes
TCONS_00039098	XLOC_020220	DYNC1I2	chr2:172543964-172606170	control	TIA1	OK	2.29049	0.518694	-1.4852	4.09446	4.23157e-05	0.00107867	yes
TCONS_00015902	XLOC_008188	RAB3IP	chr12:70132630-70216984	control	TIA1	OK	0.467238	0.105896	-1.48438	3.81887	0.000134067	0.00274388	yes
TCONS_00076084	XLOC_039650	TRMT2B	chrX:100263524-100307105	control	TIA1	OK	0.751002	0.170259	-1.48409	3.47993	0.000501541	0.00786911	yes
TCONS_00039758	XLOC_020531	CGREF1	chr2:27309610-27341995	control	TIA1	OK	1.33992	0.303858	-1.48381	3.26246	0.00110449	0.0147337	yes
TCONS_00028843	XLOC_014941	ATAD5	chr17:29158988-29223024	control	TIA1	OK	0.401388	0.0910318	-1.48372	3.39423	0.000688215	0.0101327	yes
TCONS_00072063	XLOC_037576	KIAA0649	chr9:138371558-138380892	control	TIA1	OK	3.00026	0.680535	-1.48358	5.02309	5.08458e-07	2.57457e-05	yes
TCONS_00044695	XLOC_022452	RPRD1B	chr20:36611413-36720769	control	TIA1	OK	4.86317	1.10309	-1.48357	4.86196	1.16228e-06	5.19934e-05	yes
TCONS_00025904	XLOC_013453	ZNF267	chr16:31724549-31928627	control	TIA1	OK	0.811302	0.18403	-1.48354	3.32597	0.000881128	0.0123176	yes
TCONS_00009291	XLOC_004707	PDZD8	chr10:119000583-119134937	control	TIA1	OK	0.597764	0.135684	-1.48286	4.03628	5.43043e-05	0.00132305	yes
TCONS_00059951	XLOC_030983	FGFR1OP	chr6:167412815-167455828	control	TIA1	OK	1.13242	0.257085	-1.4827	3.69415	0.000220624	0.00409427	yes
TCONS_00012898	XLOC_006621	PC	chr11:66615665-66725926	control	TIA1	OK	2.94017	0.669466	-1.47974	4.76452	1.89302e-06	7.97079e-05	yes
TCONS_00018958	XLOC_009814	PDS5B	chr13:33160563-33352158	control	TIA1	OK	1.60233	0.364889	-1.47962	4.80498	1.54769e-06	6.6774e-05	yes
TCONS_00018911	XLOC_009783	SPATA13	chr13:24734860-24881212	control	TIA1	OK	1.21241	0.276128	-1.4795	3.91668	8.9778e-05	0.00198419	yes
TCONS_00008839	XLOC_004489	OGDHL	chr10:50942686-50970425	control	TIA1	OK	0.50001	0.113886	-1.47943	2.883	0.00393912	0.038776	yes
TCONS_00023713	XLOC_012357	NIPA2	chr15:23004682-23034427	control	TIA1	OK	4.3942	1.00134	-1.47894	4.89674	9.74414e-07	4.49061e-05	yes
TCONS_00036476	XLOC_018936	C19orf51	chr19:55670008-55678018	control	TIA1	OK	1.68509	0.384025	-1.47887	3.64213	0.000270396	0.00480798	yes
TCONS_00056381	XLOC_029058	TTC37	chr5:94799598-94890709	control	TIA1	OK	3.09468	0.705302	-1.47881	5.16702	2.37861e-07	1.33886e-05	yes
TCONS_00009113	XLOC_004618	TCTN3	chr10:97423152-97453900	control	TIA1	OK	2.07583	0.473497	-1.47797	3.92571	8.64757e-05	0.00192623	yes
TCONS_00069798	XLOC_036397	RBM12B	chr8:94712772-94753324	control	TIA1	OK	1.61124	0.367525	-1.47797	4.92895	8.26712e-07	3.91921e-05	yes
TCONS_00071914	XLOC_037508	ODF2	chr9:131217433-131263635	control	TIA1	OK	3.69454	0.843165	-1.47745	4.33452	1.46079e-05	0.000441397	yes
TCONS_00055985	XLOC_028833	CANX	chr5:179125929-179158644	control	TIA1	OK	45.8061	10.4562	-1.47722	8.03615	8.88178e-16	2.08866e-13	yes
TCONS_00077265	XLOC_039399	BRCC3	chrX:154299685-154357254	control	TIA1	OK	2.85002	0.651019	-1.47654	4.90267	9.45449e-07	4.36727e-05	yes
TCONS_00073852	XLOC_037526	-	chr9:132337440-132342899	control	TIA1	OK	3.42467	0.782744	-1.47595	2.80445	0.00504023	0.0459999	yes
TCONS_00049448	XLOC_025442	CISH	chr3:50643884-50649262	control	TIA1	OK	0.799193	0.182719	-1.47565	2.9528	0.0031491	0.0329335	yes
TCONS_00006325	XLOC_001599	MCOLN3	chr1:85483719-85514169	control	TIA1	OK	2.0508	0.469228	-1.4749	3.78818	0.000151757	0.0030329	yes
TCONS_00010898	XLOC_005546	SLC22A18	chr11:2909326-2946476	control	TIA1	OK	1.01254	0.231812	-1.47429	2.79875	0.00513016	0.0466275	yes
TCONS_00018058	XLOC_008036	LOC100286844	chr12:50222325-50236912	control	TIA1	OK	0.481186	0.110182	-1.47412	3.05357	0.00226137	0.0257596	yes
TCONS_00000724	XLOC_000345	CCDC24	chr1:44457279-44497134	control	TIA1	OK	1.82365	0.418071	-1.47294	3.23686	0.00120851	0.0158373	yes
TCONS_00013395	XLOC_006880	SRPR	chr11:126081618-126138905	control	TIA1	OK	1.87672	0.430452	-1.47244	4.00338	6.24426e-05	0.00148248	yes
TCONS_00013144	XLOC_006746	CCDC82	chr11:96085928-96123091	control	TIA1	OK	2.17326	0.498494	-1.47239	4.03165	5.53862e-05	0.00134281	yes
TCONS_00060686	XLOC_031388	MDN1	chr6:90352491-90529544	control	TIA1	OK	4.87962	1.11934	-1.47233	7.20022	6.01075e-13	9.77091e-11	yes
TCONS_00049025	XLOC_025253	LRCH3	chr3:197518144-197612338	control	TIA1	OK	2.90306	0.66605	-1.47216	4.06694	4.76347e-05	0.00118979	yes
TCONS_00012568	XLOC_006431	PHF21A	chr11:45950869-46142985	control	TIA1	OK	0.709818	0.162897	-1.47189	3.9526	7.73072e-05	0.00175686	yes
TCONS_00011610	XLOC_005930	BBS1	chr11:66278118-66301084	control	TIA1	OK	1.08055	0.248112	-1.47135	2.99833	0.00271463	0.0295318	yes
TCONS_00075712	XLOC_039461	EIF1AX	chrX:20142633-20159970	control	TIA1	OK	3.83144	0.879847	-1.47125	5.12726	2.9399e-07	1.60617e-05	yes
TCONS_00002826	XLOC_001383	PUM1	chr1:31404350-31538564	control	TIA1	OK	7.7288	1.77625	-1.47045	6.16718	6.95166e-10	6.74708e-08	yes
TCONS_00015372	XLOC_007947	KIAA1467	chr12:13197314-13236383	control	TIA1	OK	1.40737	0.323625	-1.46989	3.5993	0.000319073	0.00547866	yes
TCONS_00072678	XLOC_037914	C9orf5	chr9:111777257-111882225	control	TIA1	OK	3.0963	0.712144	-1.46968	5.45692	4.84474e-08	3.217e-06	yes
TCONS_00044164	XLOC_022824	UBE2V1	chr20:48697660-48770335	control	TIA1	OK	3.89287	0.896267	-1.46866	4.50688	6.57884e-06	0.000228496	yes
TCONS_00072526	XLOC_037830	ISCA1	chr9:88879381-88897490	control	TIA1	OK	1.76905	0.407516	-1.46812	3.60014	0.000318052	0.00546902	yes
TCONS_00029809	XLOC_015407	NLRP1	chr17:5404718-5522723	control	TIA1	OK	1.09586	0.252757	-1.46686	4.04932	5.13664e-05	0.00126389	yes
TCONS_00034315	XLOC_017770	GRAMD1A	chr19:35491245-35517373	control	TIA1	OK	1.87396	0.432348	-1.46658	3.94469	7.99049e-05	0.00180693	yes
TCONS_00059831	XLOC_030933	STXBP5	chr6:147162524-147708707	control	TIA1	OK	2.68865	0.620787	-1.46581	4.09148	4.28629e-05	0.00108982	yes
TCONS_00070053	XLOC_036525	EEF1D	chr8:144661866-144679845	control	TIA1	OK	2.11705	0.489124	-1.46516	3.35807	0.000784901	0.0112472	yes
TCONS_00005720	XLOC_000004	-	chr1:761441-792996	control	TIA1	OK	0.83363	0.192673	-1.46479	3.13744	0.00170428	0.0206471	yes
TCONS_00034026	XLOC_017629	CC2D1A	chr19:14016955-14041693	control	TIA1	OK	1.19122	0.275452	-1.46432	3.77192	0.000161997	0.00319356	yes
TCONS_00059775	XLOC_030903	EYA4	chr6:133561762-133854293	control	TIA1	OK	1.87301	0.433331	-1.4638	5.09856	3.42251e-07	1.83116e-05	yes
TCONS_00055305	XLOC_028524	ZFYVE16	chr5:79703837-79783784	control	TIA1	OK	1.46478	0.339558	-1.46181	3.64089	0.000271699	0.00482825	yes
TCONS_00000384	XLOC_000198	SEPN1	chr1:26126666-26144713	control	TIA1	OK	6.17795	1.43398	-1.46054	5.50437	3.70481e-08	2.53942e-06	yes
TCONS_00016834	XLOC_008678	AAAS	chr12:53701239-53715446	control	TIA1	OK	7.29488	1.69395	-1.46011	4.70094	2.58962e-06	0.000104173	yes
TCONS_00066534	XLOC_034625	RABL5	chr7:100956647-100965095	control	TIA1	OK	0.990756	0.230136	-1.4598	3.19371	0.00140457	0.0177688	yes
TCONS_00017680	XLOC_009343	-	chr12:60543132-60568329	control	TIA1	OK	1.49329	0.346874	-1.45977	3.13011	0.00174738	0.0210322	yes
TCONS_00003112	XLOC_001522	CC2D1B	chr1:52816164-52831877	control	TIA1	OK	1.08518	0.252462	-1.45824	4.05298	5.05696e-05	0.00124842	yes
TCONS_00010078	XLOC_004246	ADD3	chr10:111765725-111895323	control	TIA1	OK	2.11868	0.492968	-1.4581	4.39455	1.11003e-05	0.000352412	yes
TCONS_00032839	XLOC_016995	CTDP1	chr18:77439800-77514655	control	TIA1	OK	1.06958	0.249102	-1.45716	3.66564	0.00024672	0.0044821	yes
TCONS_00059661	XLOC_030843	LOC643749	chr6:111804674-111927502	control	TIA1	OK	0.724243	0.168736	-1.45679	2.80927	0.00496536	0.0455051	yes
TCONS_00060698	XLOC_031392	GPR63	chr6:97242527-97285353	control	TIA1	OK	1.11652	0.260234	-1.4564	3.13053	0.00174489	0.021015	yes
TCONS_00013389	XLOC_006877	PUS3	chr11:125753508-125773116	control	TIA1	OK	1.18192	0.275559	-1.4561	2.80481	0.00503463	0.0459699	yes
TCONS_00071909	XLOC_037507	CERCAM	chr9:131182758-131199630	control	TIA1	OK	5.3845	1.25784	-1.45413	3.92647	8.6201e-05	0.00192227	yes
TCONS_00000317	XLOC_000165	ALPL	chr1:21835857-21904908	control	TIA1	OK	227.768	53.2147	-1.45399	7.81796	5.32907e-15	1.14876e-12	yes
TCONS_00052987	XLOC_027261	ACOX3	chr4:8367975-8442460	control	TIA1	OK	0.801768	0.187334	-1.45392	3.07069	0.00213568	0.024582	yes
TCONS_00045209	XLOC_023369	C21orf63	chr21:33784751-33887967	control	TIA1	OK	1.426	0.333393	-1.45331	2.77583	0.00550611	0.0488432	yes
TCONS_00036491	XLOC_018944	FAM71E2	chr19:55866275-55874658	control	TIA1	OK	0.810628	0.189732	-1.4522	2.93873	0.00329555	0.0340877	yes
TCONS_00039324	XLOC_020318	ADAM23	chr2:207308367-207482890	control	TIA1	OK	1.32281	0.309835	-1.45148	3.45783	0.000544536	0.00840407	yes
TCONS_00001504	XLOC_000743	EFNA4	chr1:155036212-155042029	control	TIA1	OK	1.74195	0.408228	-1.45093	2.87675	0.00401794	0.0393565	yes
TCONS_00071653	XLOC_037398	NR4A3	chr9:102584136-102629173	control	TIA1	OK	0.95832	0.224597	-1.45088	3.92173	8.79142e-05	0.00195461	yes
TCONS_00071921	XLOC_037508	ODF2	chr9:131217433-131263635	control	TIA1	OK	4.22753	0.991143	-1.45051	5.01664	5.25835e-07	2.64009e-05	yes
TCONS_00054135	XLOC_026785	FGFR3	chr4:1795038-1810599	control	TIA1	OK	0.602605	0.14143	-1.44946	3.00104	0.00269062	0.0293351	yes
TCONS_00026903	XLOC_013973	DYNC1LI2	chr16:66754794-66785525	control	TIA1	OK	3.09683	0.727119	-1.44904	4.55548	5.22663e-06	0.000189036	yes
TCONS_00013075	XLOC_006714	CREBZF	chr11:85368607-85376182	control	TIA1	OK	1.86434	0.438036	-1.44836	4.69502	2.66579e-06	0.000106517	yes
TCONS_00030914	XLOC_016010	SIRT7	chr17:79869813-79876058	control	TIA1	OK	3.29166	0.773901	-1.4477	3.00919	0.00261949	0.0288023	yes
TCONS_00011092	XLOC_005664	FIBIN	chr11:27015627-27018632	control	TIA1	OK	1.77533	0.417827	-1.44667	3.88911	0.000100613	0.00217913	yes
TCONS_00038548	XLOC_019938	MXD1	chr2:70142202-70170076	control	TIA1	OK	0.643744	0.151817	-1.44462	3.4774	0.000506297	0.00792702	yes
TCONS_00049145	XLOC_025306	ANKRD28	chr3:15708743-15901053	control	TIA1	OK	2.44157	0.576001	-1.44429	4.90537	9.3249e-07	4.3242e-05	yes
TCONS_00039835	XLOC_020579	SOS1	chr2:39208610-39347654	control	TIA1	OK	0.668528	0.157735	-1.44416	3.95253	7.73283e-05	0.00175667	yes
TCONS_00039831	XLOC_020575	DHX57	chr2:39024875-39103056	control	TIA1	OK	0.975729	0.230634	-1.44235	3.72857	0.000192567	0.00367329	yes
TCONS_00061691	XLOC_032379	UTRN	chr6:144606592-145174170	control	TIA1	OK	723.511	171.418	-1.44001	3.6528	0.000259398	0.00466539	yes
TCONS_00062132	XLOC_031053	KIAA0319	chr6:24544331-24646383	control	TIA1	OK	0.958122	0.227112	-1.43953	4.02637	5.66447e-05	0.00136886	yes
TCONS_00061182	XLOC_031740	-	chr6:28292445-28334613	control	TIA1	OK	1.65245	0.391706	-1.43951	4.36638	1.26324e-05	0.000389823	yes
TCONS_00057275	XLOC_029840	-	chr5:90598573-90610383	control	TIA1	OK	3.11767	0.739268	-1.43918	5.92166	3.18705e-09	2.75206e-07	yes
TCONS_00029895	XLOC_015451	C17orf68	chr17:8128138-8151413	control	TIA1	OK	0.562567	0.133479	-1.43856	3.65046	0.000261772	0.00469957	yes
TCONS_00059809	XLOC_030922	GPR126	chr6:142623055-142767403	control	TIA1	OK	1.64437	0.390214	-1.43842	3.89489	9.82431e-05	0.00214262	yes
TCONS_00025388	XLOC_013210	HAGHL	chr16:776957-779722	control	TIA1	OK	3.0755	0.730144	-1.43798	3.34634	0.000818869	0.0116137	yes
TCONS_00030453	XLOC_015771	CDC27	chr17:45195122-45266665	control	TIA1	OK	9.21354	2.18852	-1.43745	6.40929	1.46202e-10	1.62285e-08	yes
TCONS_00003347	XLOC_001629	GCLM	chr1:94350940-94375083	control	TIA1	OK	9.14385	2.17287	-1.43703	4.11616	3.85235e-05	0.000997386	yes
TCONS_00021842	XLOC_011324	ANKRD9	chr14:102969929-102976128	control	TIA1	OK	1.33273	0.316771	-1.43681	4.05231	5.07155e-05	0.00125098	yes
TCONS_00064840	XLOC_033762	RNF216L	chr7:5013615-5037800	control	TIA1	OK	2.24491	0.533833	-1.43634	3.86974	0.000108949	0.00232749	yes
TCONS_00002091	XLOC_001013	TRAF5	chr1:211499832-211548340	control	TIA1	OK	2.87571	0.684232	-1.43576	4.64607	3.38311e-06	0.000130111	yes
TCONS_00045545	XLOC_023531	CRYZL1	chr21:34961314-35014160	control	TIA1	OK	2.33289	0.55532	-1.43532	3.10572	0.00189815	0.022425	yes
TCONS_00049914	XLOC_025680	XRN1	chr3:142025448-142166862	control	TIA1	OK	0.999331	0.238018	-1.43474	4.50632	6.59626e-06	0.000228835	yes
TCONS_00030068	XLOC_015553	PHF12	chr17:27232270-27278508	control	TIA1	OK	2.58043	0.615041	-1.43402	4.24691	2.16739e-05	0.000609985	yes
TCONS_00017894	XLOC_009651	-	chr12:122507120-122508342	control	TIA1	OK	3.10722	0.740787	-1.43377	3.46626	0.000527762	0.00817275	yes
TCONS_00050220	XLOC_025833	TM4SF19	chr3:196050418-196065313	control	TIA1	OK	1.8086	0.431186	-1.43377	2.85629	0.00428617	0.0410975	yes
TCONS_00015598	XLOC_008044	LARP4	chr12:50794591-50873790	control	TIA1	OK	14.022	3.34937	-1.43186	5.28256	1.27391e-07	7.64036e-06	yes
TCONS_00069175	XLOC_036070	PHF20L1	chr8:133787603-133861104	control	TIA1	OK	3.18023	0.759959	-1.43144	4.10387	4.06296e-05	0.00104329	yes
TCONS_00032927	XLOC_017047	ANKRD29	chr18:21179977-21242974	control	TIA1	OK	1.02155	0.244633	-1.42932	2.91023	0.0036116	0.0364382	yes
TCONS_00028951	XLOC_015003	CDK12	chr17:37617738-37704169	control	TIA1	OK	2.28234	0.546917	-1.42866	4.63222	3.61764e-06	0.000138415	yes
TCONS_00040362	XLOC_020855	FAM168B	chr2:131805445-131851009	control	TIA1	OK	7.88547	1.89045	-1.42821	6.02547	1.68615e-09	1.52926e-07	yes
TCONS_00002197	XLOC_001068	ARF1	chr1:228270360-228286913	control	TIA1	OK	2.3797	0.570692	-1.42788	3.72061	0.000198742	0.00376093	yes
TCONS_00071960	XLOC_037525	-	chr9:132251054-132269226	control	TIA1	OK	0.553535	0.132801	-1.42747	3.15511	0.00160437	0.0196975	yes
TCONS_00039323	XLOC_020318	ADAM23	chr2:207308367-207482890	control	TIA1	OK	1.09993	0.264027	-1.42695	3.45025	0.000560075	0.00859264	yes
TCONS_00028950	XLOC_015003	CDK12	chr17:37617738-37704169	control	TIA1	OK	3.35828	0.806354	-1.42666	5.52154	3.3605e-08	2.34392e-06	yes
TCONS_00071757	XLOC_037437	ZNF618	chr9:116638561-116818875	control	TIA1	OK	0.860416	0.206644	-1.42642	4.23443	2.29135e-05	0.000639728	yes
TCONS_00039542	XLOC_020424	CXCR7	chr2:237476443-237490994	control	TIA1	OK	5.48392	1.3175	-1.42609	4.46191	8.12325e-06	0.000272743	yes
TCONS_00008308	XLOC_004227	TMEM180	chr10:104221169-104236822	control	TIA1	OK	0.502131	0.12068	-1.42572	2.76577	0.0056788	0.049899	yes
TCONS_00045475	XLOC_023485	LTN1	chr21:30300465-30365277	control	TIA1	OK	3.77976	0.908507	-1.42561	5.21815	1.80724e-07	1.04799e-05	yes
TCONS_00020710	XLOC_010721	PELI2	chr14:56585092-56768031	control	TIA1	OK	2.91676	0.701626	-1.42483	4.97687	6.46205e-07	3.14878e-05	yes
TCONS_00017408	XLOC_008976	STX2	chr12:131274146-131323811	control	TIA1	OK	1.54086	0.370759	-1.42454	3.82906	0.000128635	0.00266016	yes
TCONS_00020867	XLOC_010796	ISCA2	chr14:74960391-74962360	control	TIA1	OK	2.79725	0.673637	-1.4237	3.14362	0.00166875	0.020291	yes
TCONS_00070035	XLOC_036518	-	chr8:144362380-144363819	control	TIA1	OK	3.07399	0.741019	-1.42271	3.29546	0.000982592	0.0134053	yes
TCONS_00039917	XLOC_020618	CCDC88A	chr2:55506137-55647057	control	TIA1	OK	4.1733	1.00722	-1.42151	6.0018	1.9514e-09	1.7485e-07	yes
TCONS_00034520	XLOC_017875	CCDC97	chr19:41816093-41830915	control	TIA1	OK	4.52193	1.0923	-1.42066	4.77302	1.81482e-06	7.66865e-05	yes
TCONS_00055128	XLOC_028433	ZNF131	chr5:43121641-43176423	control	TIA1	OK	2.62079	0.633331	-1.42024	4.09138	4.28815e-05	0.00108982	yes
TCONS_00030412	XLOC_015748	EFTUD2	chr17:42925187-42977081	control	TIA1	OK	1.43733	0.347539	-1.41966	3.94726	7.9051e-05	0.00179034	yes
TCONS_00060357	XLOC_031200	RGL2	chr6:33259243-33267176	control	TIA1	OK	1.09415	0.264642	-1.41935	3.46491	0.000530408	0.00820305	yes
TCONS_00008355	XLOC_004248	DUSP5	chr10:112257624-112271302	control	TIA1	OK	4.18435	1.01447	-1.41698	4.45076	8.55652e-06	0.000284402	yes
TCONS_00046706	XLOC_024130	HIRA	chr22:19318223-19419219	control	TIA1	OK	2.60835	0.632832	-1.41627	4.33784	1.43891e-05	0.000435893	yes
TCONS_00022068	XLOC_011585	-	chr14:59904927-59905822	control	TIA1	OK	2.50125	0.607362	-1.41542	2.89821	0.00375295	0.0374578	yes
TCONS_00045802	XLOC_023759	-	chr21:44851670-44852381	control	TIA1	OK	3.41574	0.829422	-1.41542	2.89821	0.00375295	0.0374515	yes
TCONS_00008894	XLOC_004510	RHOBTB1	chr10:62629196-62761391	control	TIA1	OK	2.31712	0.564392	-1.41233	4.43023	9.41309e-06	0.000308563	yes
TCONS_00029668	XLOC_015340	ABR	chr17:906758-1090616	control	TIA1	OK	3.09437	0.754652	-1.41108	4.90546	9.32107e-07	4.32579e-05	yes
TCONS_00068768	XLOC_035868	RBPMS	chr8:30241943-30429734	control	TIA1	OK	7.39165	1.80339	-1.41068	4.35568	1.32655e-05	0.000406407	yes
TCONS_00055740	XLOC_028714	ABLIM3	chr5:148521053-148639999	control	TIA1	OK	2.26573	0.553158	-1.41001	4.36795	1.25418e-05	0.00038763	yes
TCONS_00060898	XLOC_031489	MAP7	chr6:136663418-136871957	control	TIA1	OK	0.646041	0.157776	-1.40969	3.32213	0.000893343	0.0124445	yes
TCONS_00026556	XLOC_013768	ROGDI	chr16:4846968-4852674	control	TIA1	OK	2.13062	0.520945	-1.40852	3.27299	0.00106415	0.0143112	yes
TCONS_00076496	XLOC_039857	PDZD4	chrX:153067622-153096003	control	TIA1	OK	0.535996	0.131085	-1.40828	2.8336	0.00460266	0.0431448	yes
TCONS_00014398	XLOC_006231	MOB2	chr11:1490684-1785501	control	TIA1	OK	4.00116	0.978859	-1.40795	3.77884	0.000157558	0.00312054	yes
TCONS_00019321	XLOC_009986	RNF6	chr13:26786904-26796508	control	TIA1	OK	1.89208	0.463361	-1.40693	4.06376	4.82888e-05	0.00120209	yes
TCONS_00023527	XLOC_012252	KIAA1024	chr15:79703651-79764642	control	TIA1	OK	0.418941	0.102599	-1.4069	2.85177	0.0043477	0.0415202	yes
TCONS_00021191	XLOC_011001	ADSSL1	chr14:105190533-105213647	control	TIA1	OK	11.7819	2.88592	-1.40672	4.64705	3.3672e-06	0.000129751	yes
TCONS_00011537	XLOC_005891	MRPL49	chr11:64888098-64902003	control	TIA1	OK	9.33369	2.28743	-1.4062	4.9244	8.46214e-07	3.99574e-05	yes
TCONS_00012065	XLOC_006162	VWA5A	chr11:123986110-124017618	control	TIA1	OK	8.01139	1.96446	-1.40565	4.72536	2.29706e-06	9.36708e-05	yes
TCONS_00035365	XLOC_018337	PRR22	chr19:5782970-5791249	control	TIA1	OK	1.86626	0.457784	-1.40529	3.10267	0.00191783	0.0226171	yes
TCONS_00056476	XLOC_029101	FLJ33630	chr5:127301702-127418833	control	TIA1	OK	2.46222	0.604162	-1.40498	2.98524	0.0028336	0.030464	yes
TCONS_00065498	XLOC_034083	ORAI2	chr7:102073995-102105321	control	TIA1	OK	0.413682	0.101526	-1.40479	3.68715	0.000226776	0.00418495	yes
TCONS_00023913	XLOC_012460	CEP152	chr15:49030134-49103343	control	TIA1	OK	5.67521	1.39284	-1.40476	5.60965	2.02736e-08	1.46918e-06	yes
TCONS_00003994	XLOC_001942	MPZ	chr1:161274524-161279762	control	TIA1	OK	1.90197	0.467029	-1.40425	3.45917	0.000541845	0.00836688	yes
TCONS_00004249	XLOC_002100	DSTYK	chr1:205111630-205180799	control	TIA1	OK	1.73514	0.426146	-1.40406	4.75147	2.01944e-06	8.40202e-05	yes
TCONS_00049363	XLOC_025406	DALRD3	chr3:49044636-49060926	control	TIA1	OK	8.02603	1.9715	-1.4039	4.92801	8.30705e-07	3.93187e-05	yes
TCONS_00059695	XLOC_030864	NUS1	chr6:117996595-118031886	control	TIA1	OK	36.1696	8.88792	-1.40352	7.53035	5.06262e-14	9.56208e-12	yes
TCONS_00073534	XLOC_038732	NR6A1	chr9:127282248-127284632	control	TIA1	OK	2.24151	0.551703	-1.40189	2.92339	0.00346248	0.0352988	yes
TCONS_00002118	XLOC_001025	VASH2	chr1:213123886-213164947	control	TIA1	OK	2.31848	0.570703	-1.4018	4.20933	2.56131e-05	0.000705826	yes
TCONS_00060947	XLOC_031512	PLAGL1	chr6:144261436-144385735	control	TIA1	OK	3.00513	0.739881	-1.40159	4.3532	1.34167e-05	0.000410195	yes
TCONS_00049487	XLOC_025463	PBRM1	chr3:52578624-52742197	control	TIA1	OK	2.00268	0.493768	-1.40017	4.82157	1.42436e-06	6.22201e-05	yes
TCONS_00056515	XLOC_029116	AFF4	chr5:132210847-132299354	control	TIA1	OK	1.43216	0.353212	-1.39987	4.75361	1.99816e-06	8.34264e-05	yes
TCONS_00013656	XLOC_007191	MADD	chr11:47290926-47351582	control	TIA1	OK	0.118383	0.0291994	-1.39978	36.4209	0	0	yes
TCONS_00032735	XLOC_016937	LIPG	chr18:47088426-47119278	control	TIA1	OK	0.827291	0.204109	-1.3995	3.45455	0.000551218	0.00849399	yes
TCONS_00050224	XLOC_025837	WDR53	chr3:196280932-196295413	control	TIA1	OK	1.42467	0.351632	-1.39911	3.04799	0.00230374	0.0261322	yes
TCONS_00035413	XLOC_018366	XAB2	chr19:7684410-7694439	control	TIA1	OK	4.56192	1.12782	-1.39746	4.2255	2.38408e-05	0.000660657	yes
TCONS_00002607	XLOC_001278	ARHGEF19	chr1:16524423-16539104	control	TIA1	OK	2.42426	0.599549	-1.3971	2.82849	0.00467683	0.0435859	yes
TCONS_00032825	XLOC_016990	ZNF236	chr18:74534592-74682682	control	TIA1	OK	0.507225	0.125464	-1.39693	3.13323	0.00172896	0.0208696	yes
TCONS_00009474	XLOC_004888	-	chr10:2008259-2009482	control	TIA1	OK	2.49274	0.616715	-1.39673	3.20123	0.00136843	0.0174227	yes
TCONS_00008071	XLOC_004118	TSPAN14	chr10:82214037-82282391	control	TIA1	OK	3.35315	0.829905	-1.39635	4.98564	6.17555e-07	3.01659e-05	yes
TCONS_00027052	XLOC_014047	TMEM170A	chr16:75477205-75498584	control	TIA1	OK	1.20316	0.297808	-1.39626	3.85237	0.000116982	0.0024637	yes
TCONS_00039778	XLOC_020542	IFT172	chr2:27665232-27712598	control	TIA1	OK	1.05965	0.262328	-1.3961	3.85476	0.000115841	0.00244486	yes
TCONS_00038930	XLOC_020136	PTPN18	chr2:131113579-131132982	control	TIA1	OK	1.21937	0.301934	-1.39588	3.6469	0.000265427	0.00474088	yes
TCONS_00012359	XLOC_006333	TRIM66	chr11:8633583-8680386	control	TIA1	OK	0.364014	0.0901465	-1.39576	3.05076	0.0022826	0.0259468	yes
TCONS_00026928	XLOC_013985	FHOD1	chr16:67263288-67281520	control	TIA1	OK	2.55633	0.633241	-1.39548	4.31237	1.61515e-05	0.000477608	yes
TCONS_00039991	XLOC_020656	NFU1	chr2:69623249-69664753	control	TIA1	OK	1.7688	0.438573	-1.39453	2.87294	0.00406665	0.0397355	yes
TCONS_00008186	XLOC_004171	HELLS	chr10:96305558-96363992	control	TIA1	OK	2.03435	0.504596	-1.39417	4.45008	8.58365e-06	0.000284985	yes
TCONS_00020856	XLOC_010789	PTGR2	chr14:74318533-74352330	control	TIA1	OK	0.722959	0.179526	-1.39303	2.83934	0.00452074	0.0426186	yes
TCONS_00019745	XLOC_010274	-	chr13:42810979-42817002	control	TIA1	OK	0.850227	0.211183	-1.39278	2.98818	0.00280645	0.0302651	yes
TCONS_00015277	XLOC_007892	ATN1	chr12:7033587-7051484	control	TIA1	OK	6.64289	1.65051	-1.39247	5.43104	5.60266e-08	3.6711e-06	yes
TCONS_00075636	XLOC_039434	TRAPPC2	chrX:13730360-13752779	control	TIA1	OK	1.44916	0.360143	-1.39224	3.52332	0.000426173	0.00689198	yes
TCONS_00040308	XLOC_020833	MKI67IP	chr2:122484439-122494503	control	TIA1	OK	4.71826	1.17299	-1.39189	4.08155	4.47358e-05	0.00112923	yes
TCONS_00011665	XLOC_005953	ALDH3B1	chr11:67776040-67796743	control	TIA1	OK	2.61454	0.650102	-1.39172	4.00941	6.087e-05	0.00145501	yes
TCONS_00038424	XLOC_019876	PRKCE	chr2:45879042-46415129	control	TIA1	OK	1.16906	0.290702	-1.39165	3.69187	0.000222611	0.00412215	yes
TCONS_00034299	XLOC_017768	ZNF302	chr19:35168402-35233774	control	TIA1	OK	1.77336	0.441321	-1.39086	3.65178	0.00026043	0.00467971	yes
TCONS_00060854	XLOC_031470	CTGF	chr6:132269316-132272518	control	TIA1	OK	68.1398	16.9879	-1.38906	7.33942	2.14495e-13	3.67769e-11	yes
TCONS_00049140	XLOC_025305	HACL1	chr3:15602217-15643159	control	TIA1	OK	1.82855	0.455882	-1.38904	3.34555	0.000821196	0.0116328	yes
TCONS_00035652	XLOC_018502	CYP4F11	chr19:16023179-16045676	control	TIA1	OK	1.47154	0.367133	-1.38834	3.72241	0.000197328	0.0037437	yes
TCONS_00047115	XLOC_024353	PLXNB2	chr22:50713407-50746046	control	TIA1	OK	3.25568	0.812272	-1.38832	5.06675	4.04658e-07	2.11189e-05	yes
TCONS_00056870	XLOC_029300	AACSP1	chr5:178178376-178247718	control	TIA1	OK	1.4592	0.364223	-1.38788	2.8126	0.0049143	0.0451485	yes
TCONS_00072973	XLOC_038068	-	chr9:138135663-138145701	control	TIA1	OK	2.32143	0.579768	-1.38731	3.23449	0.00121862	0.0159242	yes
TCONS_00016389	XLOC_008428	VWF	chr12:6058039-6233836	control	TIA1	OK	0.193765	0.048395	-1.38725	2.83405	0.00459625	0.0431051	yes
TCONS_00035440	XLOC_018382	ZNF414	chr19:8575461-8579048	control	TIA1	OK	2.04182	0.510442	-1.38632	2.98585	0.00282789	0.0304301	yes
TCONS_00026239	XLOC_013616	CDH13	chr16:82660505-83830199	control	TIA1	OK	2.50337	0.625901	-1.3862	4.33176	1.47925e-05	0.000446522	yes
TCONS_00035320	XLOC_018315	ZBTB7A	chr19:4044576-4066816	control	TIA1	OK	2.40721	0.602039	-1.3859	4.52994	5.89999e-06	0.000208696	yes
TCONS_00007834	XLOC_003997	-	chr10:43916384-43918051	control	TIA1	OK	2.15955	0.5411	-1.38405	2.82598	0.00471355	0.043832	yes
TCONS_00015968	XLOC_008227	SOCS2	chr12:93963597-93970221	control	TIA1	OK	1.23303	0.30904	-1.38376	3.01063	0.00260705	0.028692	yes
TCONS_00000161	XLOC_000079	PGD	chr1:10458756-10480562	control	TIA1	OK	3.62384	0.909524	-1.38237	3.93069	8.47023e-05	0.0018981	yes
TCONS_00012650	XLOC_006481	TNKS1BP1	chr11:57067102-57092413	control	TIA1	OK	1.72224	0.432279	-1.38231	4.34734	1.37796e-05	0.000419782	yes
TCONS_00051290	XLOC_025351	ULK4	chr3:41288089-42003724	control	TIA1	OK	0.820106	0.205906	-1.38201	2.97605	0.00291984	0.031099	yes
TCONS_00048850	XLOC_025162	SKIL	chr3:170075403-170114586	control	TIA1	OK	3.93433	0.987827	-1.38199	4.6641	3.09978e-06	0.000121172	yes
TCONS_00002420	XLOC_001182	DVL1	chr1:1270655-1284518	control	TIA1	OK	2.64335	0.665096	-1.37987	4.04879	5.1484e-05	0.00126574	yes
TCONS_00075896	XLOC_039549	IQSEC2	chrX:53262057-53350522	control	TIA1	OK	0.358918	0.0903225	-1.37971	2.89222	0.00382535	0.0379575	yes
TCONS_00005357	XLOC_003364	DDR2	chr1:162750315-162752172	control	TIA1	OK	1.70821	0.43026	-1.37881	3.26942	0.00107767	0.0144539	yes
TCONS_00026461	XLOC_013715	ZNF598	chr16:2047665-2059763	control	TIA1	OK	2.1344	0.537717	-1.37861	3.30325	0.000955705	0.0131197	yes
TCONS_00068968	XLOC_035956	TERF1	chr8:73921096-73960042	control	TIA1	OK	3.15029	0.793763	-1.37847	4.25001	2.13763e-05	0.000603324	yes
TCONS_00020712	XLOC_010722	C14orf101	chr14:57046510-57116370	control	TIA1	OK	0.909596	0.229248	-1.3782	3.48705	0.000488385	0.0077156	yes
TCONS_00029516	XLOC_015274	MGAT5B	chr17:74864797-74948085	control	TIA1	OK	5.27305	1.32941	-1.37787	5.10613	3.28817e-07	1.76564e-05	yes
TCONS_00025552	XLOC_013285	CLUAP1	chr16:3550960-3587745	control	TIA1	OK	1.05534	0.2662	-1.37737	3.22232	0.00127158	0.0164286	yes
TCONS_00016644	XLOC_008575	SLC2A13	chr12:40148822-40499821	control	TIA1	OK	2.11013	0.532364	-1.37718	4.75251	2.00902e-06	8.37036e-05	yes
TCONS_00007581	XLOC_003892	ZMYND11	chr10:180423-300577	control	TIA1	OK	0.795349	0.200679	-1.37707	3.4124	0.000643937	0.00961879	yes
TCONS_00012015	XLOC_006133	VPS11	chr11:118938492-118952793	control	TIA1	OK	1.24911	0.315278	-1.37674	3.51714	0.000436222	0.00701634	yes
TCONS_00028864	XLOC_014952	RHOT1	chr17:30469472-30552746	control	TIA1	OK	2.46045	0.621123	-1.37657	4.04761	5.17441e-05	0.00127056	yes
TCONS_00056421	XLOC_029079	C5orf13	chr5:111064277-111312628	control	TIA1	OK	5.97468	1.50953	-1.37573	4.52597	6.012e-06	0.000211902	yes
TCONS_00059638	XLOC_030831	CEP57L1	chr6:109416355-109486013	control	TIA1	OK	0.592006	0.149614	-1.37545	2.96178	0.00305864	0.0321741	yes
TCONS_00071632	XLOC_037386	LOC57653	chr9:100000626-100139577	control	TIA1	OK	0.555239	0.140336	-1.37536	2.79822	0.00513851	0.0466892	yes
TCONS_00059688	XLOC_030860	KPNA5	chr6:117002366-117063030	control	TIA1	OK	1.86079	0.471019	-1.37386	3.47221	0.000516192	0.00803962	yes
TCONS_00068908	XLOC_035927	UBXN2B	chr8:59323822-59364327	control	TIA1	OK	1.76239	0.446576	-1.37282	4.23308	2.30512e-05	0.00064327	yes
TCONS_00030366	XLOC_015724	BRCA1	chr17:41196311-41277500	control	TIA1	OK	1.20026	0.304306	-1.37226	4.19518	2.72654e-05	0.000745145	yes
TCONS_00042240	XLOC_020832	CLASP1	chr2:122095329-122407052	control	TIA1	OK	1.38837	0.352344	-1.37128	4.42401	9.68848e-06	0.000315677	yes
TCONS_00011401	XLOC_005826	TMEM138	chr11:61066918-61136975	control	TIA1	OK	6.61527	1.68005	-1.37056	4.54482	5.49825e-06	0.000196707	yes
TCONS_00030428	XLOC_015759	ARHGAP27	chr17:43471267-43503012	control	TIA1	OK	0.954829	0.242504	-1.37051	3.15211	0.00162097	0.0198561	yes
TCONS_00039011	XLOC_020182	FMNL2	chr2:153191672-153506416	control	TIA1	OK	2.35016	0.597015	-1.3703	4.5909	4.41335e-06	0.000163599	yes
TCONS_00040418	XLOC_020884	ARL5A	chr2:152652993-152685009	control	TIA1	OK	0.571193	0.145318	-1.3688	3.53786	0.000403391	0.00661525	yes
TCONS_00000320	XLOC_000165	ALPL	chr1:21835857-21904908	control	TIA1	OK	27.3997	6.97107	-1.36876	6.31971	2.62048e-10	2.76433e-08	yes
TCONS_00072100	XLOC_037598	PHPT1	chr9:139742172-139745844	control	TIA1	OK	2.52892	0.643606	-1.36846	3.359	0.000782243	0.0112145	yes
TCONS_00054306	XLOC_027176	-	chr4:178230990-178293940	control	TIA1	OK	0.774724	0.197225	-1.36816	2.82637	0.00470796	0.0437869	yes
TCONS_00059151	XLOC_030595	NFKBIL1	chr6:31512239-31526606	control	TIA1	OK	1.42576	0.363077	-1.36785	2.84331	0.00446471	0.0422779	yes
TCONS_00024178	XLOC_012601	SCAPER	chr15:76640526-77197675	control	TIA1	OK	0.6824	0.173821	-1.36759	3.30919	0.000935653	0.0129249	yes
TCONS_00053528	XLOC_027552	LRBA	chr4:151185595-151936856	control	TIA1	OK	1.10312	0.281026	-1.36746	4.12095	3.77308e-05	0.000979849	yes
TCONS_00053640	XLOC_027625	CASP3	chr4:185548849-185570629	control	TIA1	OK	0.850358	0.216642	-1.36741	2.89428	0.00380032	0.0377847	yes
TCONS_00045787	XLOC_023744	-	chr21:44748053-44750275	control	TIA1	OK	2.2758	0.580248	-1.36663	3.65893	0.000253273	0.00457738	yes
TCONS_00046251	XLOC_023931	GGT1	chr22:24979651-25024972	control	TIA1	OK	0.0130106	0.00331746	-1.36657	11.5135	0	0	yes
TCONS_00000715	XLOC_000342	DPH2	chr1:44435652-44439043	control	TIA1	OK	3.73506	0.952466	-1.36647	4.13926	3.48425e-05	0.000914824	yes
TCONS_00012600	XLOC_006447	CELF1	chr11:47487487-47574792	control	TIA1	OK	3.11798	0.795281	-1.36624	5.18567	2.15243e-07	1.22781e-05	yes
TCONS_00060043	XLOC_031034	NEDD9	chr6:11183530-11382581	control	TIA1	OK	0.602746	0.153778	-1.36599	3.08479	0.00203699	0.0236936	yes
TCONS_00023187	XLOC_012086	STARD9	chr15:42867856-43013287	control	TIA1	OK	0.427908	0.109186	-1.36586	3.95949	7.51114e-05	0.00172209	yes
TCONS_00046866	XLOC_024220	MORC2	chr22:31318294-31364958	control	TIA1	OK	1.13476	0.28961	-1.36564	4.02166	5.77888e-05	0.00139255	yes
TCONS_00021392	XLOC_011098	HECTD1	chr14:31569263-31676963	control	TIA1	OK	6.97263	1.7799	-1.36543	6.40616	1.49226e-10	1.65333e-08	yes
TCONS_00039452	XLOC_020384	MFF	chr2:228189892-228222699	control	TIA1	OK	7.72578	1.97308	-1.36497	4.74535	2.08145e-06	8.62982e-05	yes
TCONS_00015706	XLOC_008086	HOXC4	chr12:54410641-54449814	control	TIA1	OK	1.04404	0.266663	-1.36487	3.0254	0.00248308	0.0275673	yes
TCONS_00065492	XLOC_034079	CUX1	chr7:101459255-101927250	control	TIA1	OK	1.04334	0.266488	-1.36485	4.66454	3.09313e-06	0.000120992	yes
TCONS_00045421	XLOC_023458	PRMT2	chr21:48055526-48084863	control	TIA1	OK	4.24049	1.08338	-1.3646	3.21192	0.00131853	0.0169542	yes
TCONS_00019565	XLOC_010116	DZIP1	chr13:96085852-96296957	control	TIA1	OK	0.453145	0.115887	-1.3636	3.36611	0.00076235	0.010969	yes
TCONS_00060020	XLOC_031024	MUTED	chr6:7726492-8102830	control	TIA1	OK	3.89008	0.995679	-1.36276	4.25131	2.12528e-05	0.000600691	yes
TCONS_00022210	XLOC_011776	FLRT2	chr14:85996487-86094270	control	TIA1	OK	1.59242	0.407677	-1.36253	3.00535	0.00265274	0.0290605	yes
TCONS_00052746	XLOC_027132	FAM160A1	chr4:152330350-152591573	control	TIA1	OK	0.67595	0.173122	-1.36212	4.05111	5.09749e-05	0.00125582	yes
TCONS_00020564	XLOC_010656	LTB4R	chr14:24759803-24787242	control	TIA1	OK	2.00748	0.514195	-1.36203	3.72095	0.000198475	0.00375706	yes
TCONS_00038622	XLOC_019975	HK2	chr2:75059781-75120753	control	TIA1	OK	4.36865	1.11918	-1.36186	5.46151	4.72096e-08	3.15239e-06	yes
TCONS_00030860	XLOC_015980	TBC1D16	chr17:77910926-78009647	control	TIA1	OK	0.828737	0.212399	-1.36144	3.70396	0.000212259	0.00396253	yes
TCONS_00071343	XLOC_037238	-	chr9:33541209-33578747	control	TIA1	OK	1.1708	0.300276	-1.36074	3.37993	0.000725049	0.0105548	yes
TCONS_00068856	XLOC_035899	IKBKB	chr8:42128819-42190171	control	TIA1	OK	1.19485	0.306574	-1.36032	3.1802	0.00147171	0.018465	yes
TCONS_00028919	XLOC_014985	MRM1	chr17:34958024-34965617	control	TIA1	OK	1.97846	0.507701	-1.36018	3.16542	0.00154857	0.0191506	yes
TCONS_00065910	XLOC_034298	PDGFA	chr7:536893-559481	control	TIA1	OK	3.95085	1.01409	-1.35994	4.33167	1.47984e-05	0.000446473	yes
TCONS_00075689	XLOC_039453	PHKA2	chrX:18908413-19002507	control	TIA1	OK	1.29016	0.331151	-1.35994	3.75887	0.000170681	0.00333054	yes
TCONS_00056227	XLOC_028978	PDE4D	chr5:58264865-59843484	control	TIA1	OK	0.468928	0.12037	-1.35988	3.46866	0.000523065	0.00812328	yes
TCONS_00060763	XLOC_031424	WASF1	chr6:110421021-110501207	control	TIA1	OK	2.48575	0.638139	-1.35977	4.06181	4.86929e-05	0.0012081	yes
TCONS_00037488	XLOC_018424	DOCK6	chr19:11309970-11373157	control	TIA1	OK	1.09683	0.281614	-1.35965	3.94424	8.00536e-05	0.00180891	yes
TCONS_00045217	XLOC_023373	IFNAR2	chr21:34602230-34637909	control	TIA1	OK	0.987029	0.253469	-1.35946	3.33419	0.000855472	0.0120211	yes
TCONS_00072062	XLOC_037576	KIAA0649	chr9:138371558-138380892	control	TIA1	OK	1.09577	0.281673	-1.35846	3.7023	0.000213656	0.0039836	yes
TCONS_00007980	XLOC_004080	SGPL1	chr10:72575665-72640932	control	TIA1	OK	4.2644	1.09642	-1.35825	5.15442	2.54413e-07	1.41728e-05	yes
TCONS_00075960	XLOC_039575	FAM123B	chrX:63404996-63425624	control	TIA1	OK	1.09185	0.280828	-1.35788	4.12573	3.69554e-05	0.000960969	yes
TCONS_00019870	XLOC_010448	GPC5	chr13:92050934-93519487	control	TIA1	OK	6.90208	1.77535	-1.35782	3.39941	0.000675304	0.00998953	yes
TCONS_00000884	XLOC_000421	USP1	chr1:62901963-62917475	control	TIA1	OK	3.01579	0.777029	-1.35614	4.32423	1.53068e-05	0.000458556	yes
TCONS_00016831	XLOC_008676	RARG	chr12:53604349-53626036	control	TIA1	OK	6.30126	1.62357	-1.35612	4.74469	2.08826e-06	8.64601e-05	yes
TCONS_00056300	XLOC_029015	F2RL2	chr5:75699116-76003957	control	TIA1	OK	4.95176	1.27739	-1.35492	4.75625	1.97222e-06	8.25171e-05	yes
TCONS_00030926	XLOC_016015	STRA13	chr17:79976578-79980773	control	TIA1	OK	8.8156	2.27597	-1.35412	3.45199	0.000556467	0.00855051	yes
TCONS_00066867	XLOC_034803	XRCC2	chr7:152341017-152373250	control	TIA1	OK	4.00978	1.0366	-1.35279	5.021	5.14039e-07	2.594e-05	yes
TCONS_00066480	XLOC_034598	ZNF3	chr7:99647414-99679371	control	TIA1	OK	1.74407	0.450918	-1.35269	3.54143	0.000397969	0.00655163	yes
TCONS_00021616	XLOC_011220	MAP3K9	chr14:71194853-71275888	control	TIA1	OK	0.457019	0.118182	-1.3525	3.11031	0.00186894	0.0221768	yes
TCONS_00025362	XLOC_013201	RAB40C	chr16:639356-679273	control	TIA1	OK	1.41122	0.365152	-1.35189	3.36403	0.000768142	0.0110363	yes
TCONS_00002545	XLOC_001238	CTNNBIP1	chr1:9908333-9970316	control	TIA1	OK	0.896866	0.232812	-1.34868	3.10197	0.00192235	0.0226615	yes
TCONS_00015423	XLOC_007970	GOLT1B	chr12:21654698-21671337	control	TIA1	OK	4.85046	1.25946	-1.34839	4.72033	2.35466e-06	9.56918e-05	yes
TCONS_00024158	XLOC_012590	MAN2C1	chr15:75541586-75748124	control	TIA1	OK	5.20371	1.3513	-1.34831	4.82585	1.39407e-06	6.11215e-05	yes
TCONS_00047994	XLOC_024760	TTC21A	chr3:39093506-39180394	control	TIA1	OK	0.6061	0.157429	-1.34807	3.06863	0.00215043	0.0246945	yes
TCONS_00022148	XLOC_011684	-	chr14:71608121-71608751	control	TIA1	OK	4.18404	1.08738	-1.34751	2.81904	0.00481674	0.0445272	yes
TCONS_00073797	XLOC_037437	ZNF618	chr9:116638561-116818875	control	TIA1	OK	0.982316	0.255342	-1.34731	4.18999	2.78961e-05	0.000757857	yes
TCONS_00016950	XLOC_008735	R3HDM2	chr12:57647547-57789596	control	TIA1	OK	0.694794	0.18061	-1.34728	3.15843	0.0015862	0.0195146	yes
TCONS_00052375	XLOC_026935	-	chr4:68904303-68905505	control	TIA1	OK	6.0089	1.56232	-1.34707	3.20246	0.00136261	0.0173895	yes
TCONS_00043684	XLOC_022587	BIRC7	chr20:61866777-61871854	control	TIA1	OK	11.4737	2.98361	-1.34693	5.20151	1.97672e-07	1.1396e-05	yes
TCONS_00069644	XLOC_036326	PDE7A	chr8:66556887-66753783	control	TIA1	OK	6.30669	1.6426	-1.34533	4.87417	1.09269e-06	4.92879e-05	yes
TCONS_00025485	XLOC_013258	PDPK1	chr16:2587969-2653189	control	TIA1	OK	1.66066	0.432721	-1.34488	4.38899	1.13877e-05	0.000359239	yes
TCONS_00008373	XLOC_004259	TCF7L2	chr10:114710007-114927437	control	TIA1	OK	0.866131	0.225697	-1.34484	3.34371	0.000826675	0.0116937	yes
TCONS_00028470	XLOC_014769	ENO3	chr17:4854271-4860428	control	TIA1	OK	5.43633	1.41745	-1.34424	3.86256	0.000112206	0.00238251	yes
TCONS_00030463	XLOC_015775	SCRN2	chr17:45908992-45918699	control	TIA1	OK	1.32903	0.34654	-1.34421	2.77808	0.00546817	0.0486299	yes
TCONS_00050047	XLOC_025749	PHC3	chr3:169805367-169899537	control	TIA1	OK	1.29183	0.336923	-1.34396	4.73181	2.22525e-06	9.11171e-05	yes
TCONS_00060630	XLOC_031359	PHIP	chr6:79644135-79788011	control	TIA1	OK	3.0644	0.800184	-1.34277	5.62731	1.8304e-08	1.3395e-06	yes
TCONS_00069925	XLOC_036456	TNFRSF11B	chr8:119935795-119964389	control	TIA1	OK	7.98972	2.08716	-1.34235	4.65288	3.27333e-06	0.000126873	yes
TCONS_00016134	XLOC_008305	MAPKAPK5	chr12:112277572-112331228	control	TIA1	OK	1.7617	0.460601	-1.34151	4.06726	4.75684e-05	0.00118863	yes
TCONS_00040306	XLOC_020832	CLASP1	chr2:122095329-122407052	control	TIA1	OK	2.35328	0.615395	-1.3413	4.83559	1.32754e-06	5.85061e-05	yes
TCONS_00003385	XLOC_001648	VAV3	chr1:108113780-108507545	control	TIA1	OK	2.50753	0.656434	-1.34023	3.96953	7.20157e-05	0.00166653	yes
TCONS_00003554	XLOC_001733	POLR3GL	chr1:145456234-145470387	control	TIA1	OK	2.11212	0.553333	-1.33949	2.85804	0.00426266	0.0409249	yes
TCONS_00020088	XLOC_009981	CENPJ	chr13:25456411-25497085	control	TIA1	OK	4.44409	1.16483	-1.339	4.9992	5.75676e-07	2.85182e-05	yes
TCONS_00072061	XLOC_037575	-	chr9:138135663-138145701	control	TIA1	OK	1.87757	0.492257	-1.33873	3.42176	0.000622168	0.0093476	yes
TCONS_00035303	XLOC_018306	PIP5K1C	chr19:3630178-3700477	control	TIA1	OK	1.39862	0.366727	-1.33862	3.90423	9.45255e-05	0.00207524	yes
TCONS_00034613	XLOC_017922	BCAM	chr19:45312337-45324678	control	TIA1	OK	1.73283	0.454392	-1.33855	3.45037	0.000559828	0.00859106	yes
TCONS_00021491	XLOC_011152	GNPNAT1	chr14:53241910-53258386	control	TIA1	OK	9.54982	2.50686	-1.33749	5.5375	3.06828e-08	2.15272e-06	yes
TCONS_00056692	XLOC_029204	PDGFRB	chr5:149493401-149535439	control	TIA1	OK	2.83584	0.744636	-1.3372	4.74916	2.04265e-06	8.48671e-05	yes
TCONS_00019548	XLOC_010103	RBM26	chr13:79886027-79980116	control	TIA1	OK	4.03189	1.05926	-1.33666	5.09657	3.45863e-07	1.84717e-05	yes
TCONS_00044846	XLOC_022830	-	chr20:49961397-49983216	control	TIA1	OK	2.90974	0.764727	-1.3363	2.92879	0.00340286	0.0348463	yes
TCONS_00030552	XLOC_015831	COIL	chr17:55015558-55038449	control	TIA1	OK	1.43068	0.376204	-1.33577	3.37567	0.000736366	0.0106726	yes
TCONS_00059397	XLOC_030711	ABCC10	chr6:43395291-43424300	control	TIA1	OK	1.13895	0.299555	-1.33556	3.78443	0.000154064	0.00306972	yes
TCONS_00039952	XLOC_020635	FAM161A	chr2:62051982-62081278	control	TIA1	OK	0.718289	0.188957	-1.33535	3.09494	0.00196853	0.0230823	yes
TCONS_00047782	XLOC_024672	OGG1	chr3:9791627-9811661	control	TIA1	OK	1.92292	0.506537	-1.33401	3.42075	0.000624494	0.00937545	yes
TCONS_00004389	XLOC_002183	JMJD4	chr1:227916239-227968996	control	TIA1	OK	0.817325	0.215393	-1.33357	2.86665	0.00414838	0.0401059	yes
TCONS_00002171	XLOC_001054	DNAH14	chr1:225117355-225586996	control	TIA1	OK	0.276832	0.0729631	-1.33346	3.42896	0.000605908	0.00913097	yes
TCONS_00055747	XLOC_028716	GRPEL2	chr5:148724976-148734146	control	TIA1	OK	2.18518	0.576031	-1.33329	4.07113	4.67861e-05	0.00117253	yes
TCONS_00008903	XLOC_004514	JMJD1C	chr10:64926987-65226322	control	TIA1	OK	1.25065	0.329759	-1.33306	4.26369	2.01081e-05	0.000573788	yes
TCONS_00075488	XLOC_039359	NSDHL	chrX:151995870-152037931	control	TIA1	OK	4.10279	1.08474	-1.33032	3.69217	0.000222348	0.00411857	yes
TCONS_00008725	XLOC_004436	PARD3	chr10:34398487-35104253	control	TIA1	OK	1.86064	0.492306	-1.32958	3.55157	0.000382933	0.00636575	yes
TCONS_00056812	XLOC_029272	NOP16	chr5:175810864-175816763	control	TIA1	OK	8.73101	2.31036	-1.32948	4.23461	2.28952e-05	0.000639518	yes
TCONS_00040833	XLOC_021097	SLC16A14	chr2:230899689-230933715	control	TIA1	OK	1.07737	0.285195	-1.3291	2.87066	0.00409617	0.039919	yes
TCONS_00015588	XLOC_008040	ACCN2	chr12:50451282-50477394	control	TIA1	OK	1.43862	0.380994	-1.32866	3.61079	0.000305267	0.00529972	yes
TCONS_00036721	XLOC_019198	CYP4F11	chr19:16020207-16022515	control	TIA1	OK	2.13714	0.566426	-1.32788	3.55788	0.000373855	0.00624624	yes
TCONS_00000988	XLOC_000460	FAM73A	chr1:78245308-78345214	control	TIA1	OK	1.17088	0.310369	-1.32775	3.86076	0.000113036	0.00239843	yes
TCONS_00023772	XLOC_012387	LPCAT4	chr15:34651088-34659395	control	TIA1	OK	1.56797	0.415923	-1.32704	3.06103	0.0022058	0.0252426	yes
TCONS_00073962	XLOC_037875	CDC14B	chr9:99262394-99382224	control	TIA1	OK	0.519186	0.137719	-1.32704	2.84257	0.00447509	0.0423291	yes
TCONS_00048413	XLOC_024951	TFG	chr3:100428110-100467810	control	TIA1	OK	1.4517	0.385194	-1.32675	3.17387	0.00150423	0.0187583	yes
TCONS_00066510	XLOC_034612	LRCH4	chr7:100171633-100183840	control	TIA1	OK	0.961419	0.255283	-1.32604	3.21513	0.00130384	0.0167944	yes
TCONS_00029587	XLOC_015300	RPTOR	chr17:78518529-78940237	control	TIA1	OK	1.79512	0.477007	-1.3253	4.39308	1.11755e-05	0.000354424	yes
TCONS_00072704	XLOC_037925	KIAA0368	chr9:114122972-114247025	control	TIA1	OK	13.819	3.67653	-1.32407	6.72237	1.78788e-11	2.32253e-09	yes
TCONS_00071857	XLOC_037485	ZBTB43	chr9:129567150-129600487	control	TIA1	OK	0.933257	0.248739	-1.32227	3.69104	0.000223338	0.00413305	yes
TCONS_00061625	XLOC_032313	AKAP7	chr6:131466449-131604673	control	TIA1	OK	41.2371	10.991	-1.32226	3.21514	0.00130382	0.0167978	yes
TCONS_00076021	XLOC_039603	PHKA1	chrX:71798663-71934157	control	TIA1	OK	0.554304	0.147854	-1.32149	3.29833	0.000972607	0.0132965	yes
TCONS_00015170	XLOC_007848	LOC100292680	chr12:1609656-1616488	control	TIA1	OK	8.65779	2.30947	-1.32144	5.75897	8.46284e-09	6.68665e-07	yes
TCONS_00040901	XLOC_021140	-	chr2:241317752-241327205	control	TIA1	OK	2.19153	0.584766	-1.32114	4.49242	7.04198e-06	0.000242179	yes
TCONS_00060780	XLOC_031433	TUBE1	chr6:112391859-112423993	control	TIA1	OK	2.81972	0.752464	-1.32104	3.84072	0.000122673	0.00255641	yes
TCONS_00011193	XLOC_005715	CRY2	chr11:45868668-45904869	control	TIA1	OK	1.57843	0.421617	-1.32009	3.78024	0.000156678	0.00310931	yes
TCONS_00065894	XLOC_034290	NOM1	chr7:156742416-156765876	control	TIA1	OK	1.60696	0.429362	-1.3198	3.9479	7.88413e-05	0.00178627	yes
TCONS_00043545	XLOC_022521	NCRNA00275	chr20:47862438-47905906	control	TIA1	OK	7.80764	2.09017	-1.31786	3.80105	0.000144083	0.00290785	yes
TCONS_00008735	XLOC_004443	ZNF25	chr10:38184650-38413554	control	TIA1	OK	0.498798	0.133598	-1.31736	3.04852	0.00229968	0.0260911	yes
TCONS_00039951	XLOC_020635	FAM161A	chr2:62051982-62081278	control	TIA1	OK	1.3663	0.366499	-1.31586	3.73512	0.000187625	0.00360793	yes
TCONS_00019244	XLOC_009949	TMCO3	chr13:114145307-114204544	control	TIA1	OK	1.96197	0.526404	-1.31564	3.13453	0.00172129	0.020815	yes
TCONS_00046675	XLOC_024117	ATP6V1E1	chr22:18074902-18111588	control	TIA1	OK	7.05159	1.89225	-1.31549	3.98208	6.83145e-05	0.00159766	yes
TCONS_00033736	XLOC_017482	ZNF556	chr19:2867332-2880477	control	TIA1	OK	1.61694	0.43445	-1.31421	3.32355	0.000888807	0.0123929	yes
TCONS_00055253	XLOC_028495	TNPO1	chr5:72112417-72218697	control	TIA1	OK	7.76503	2.08722	-1.3138	4.53088	5.87376e-06	0.000208139	yes
TCONS_00012515	XLOC_006407	PAX6	chr11:31806245-31908587	control	TIA1	OK	0.336254	0.090415	-1.31346	2.97742	0.00290685	0.0310329	yes
TCONS_00003743	XLOC_001832	RAB13	chr1:153954127-153958812	control	TIA1	OK	3.59231	0.966224	-1.31315	2.86873	0.00412121	0.0399536	yes
TCONS_00039970	XLOC_020647	SPRED2	chr2:65537984-65659676	control	TIA1	OK	1.01219	0.272373	-1.3127	3.29113	0.000997852	0.0135761	yes
TCONS_00047985	XLOC_024756	XYLB	chr3:38388250-38457200	control	TIA1	OK	1.04361	0.280909	-1.31241	3.38147	0.000720999	0.0105036	yes
TCONS_00046649	XLOC_024100	NCAPH2	chr22:50946587-50968514	control	TIA1	OK	1.15565	0.311277	-1.31173	3.37414	0.000740461	0.0107136	yes
TCONS_00071946	XLOC_037519	FAM73B	chr9:131798925-131834356	control	TIA1	OK	1.47265	0.396842	-1.31128	3.62088	0.0002936	0.00513463	yes
TCONS_00013268	XLOC_006810	PCSK7	chr11:117075717-117102811	control	TIA1	OK	3.17808	0.856984	-1.31061	3.843	0.000121538	0.0025372	yes
TCONS_00040202	XLOC_020768	REV1	chr2:100016937-100106480	control	TIA1	OK	5.33561	1.43955	-1.31007	5.03081	4.88403e-07	2.48147e-05	yes
TCONS_00035989	XLOC_018686	ATP1A3	chr19:42470733-42498382	control	TIA1	OK	1.1367	0.306884	-1.30942	3.3404	0.000836574	0.0118085	yes
TCONS_00015376	XLOC_007949	ATF7IP	chr12:14518610-14655835	control	TIA1	OK	1.62253	0.438179	-1.30912	4.49784	6.86478e-06	0.000236907	yes
TCONS_00046978	XLOC_024272	LOC400927	chr22:38740669-38794931	control	TIA1	OK	0.803824	0.217123	-1.30891	3.0115	0.00259959	0.0286258	yes
TCONS_00039614	XLOC_020455	-	chr2:242627151-242633574	control	TIA1	OK	2.13002	0.575963	-1.30784	2.84738	0.00440801	0.0419681	yes
TCONS_00025901	XLOC_013452	KIAA0664L3	chr16:31711932-31723367	control	TIA1	OK	0.401408	0.108591	-1.30739	2.87341	0.0040607	0.0396969	yes
TCONS_00000152	XLOC_000074	PIK3CD	chr1:9711789-9884550	control	TIA1	OK	5.63262	1.52584	-1.30603	5.23215	1.67548e-07	9.79219e-06	yes
TCONS_00003257	XLOC_001588	USP33	chr1:78161672-78225537	control	TIA1	OK	3.69018	0.999701	-1.30598	3.81782	0.000134638	0.00275177	yes
TCONS_00016917	XLOC_008719	BAZ2A	chr12:56915608-57030163	control	TIA1	OK	2.16361	0.586269	-1.30576	5.37748	7.55366e-08	4.7759e-06	yes
TCONS_00030859	XLOC_015980	TBC1D16	chr17:77910926-78009647	control	TIA1	OK	1.14556	0.310571	-1.30523	3.84537	0.000120373	0.00251995	yes
TCONS_00046842	XLOC_024206	ASCC2	chr22:30184600-30234254	control	TIA1	OK	6.76903	1.83516	-1.30522	4.6994	2.60925e-06	0.00010475	yes
TCONS_00003778	XLOC_001848	DPM3	chr1:155112366-155113011	control	TIA1	OK	11.661	3.16165	-1.30516	3.00448	0.00266038	0.0291228	yes
TCONS_00023132	XLOC_012067	ZFYVE19	chr15:41060066-41106767	control	TIA1	OK	3.30279	0.896056	-1.30452	3.87728	0.000105629	0.00227041	yes
TCONS_00055713	XLOC_028699	SH3RF2	chr5:145316125-145458377	control	TIA1	OK	0.913087	0.247857	-1.30398	3.06468	0.00217904	0.0249941	yes
TCONS_00029808	XLOC_015407	NLRP1	chr17:5404718-5522723	control	TIA1	OK	0.930246	0.252518	-1.30397	3.57924	0.000344597	0.00584273	yes
TCONS_00002302	XLOC_001103	RYR2	chr1:237205701-237997288	control	TIA1	OK	0.75552	0.205188	-1.30348	3.42144	0.000622897	0.00935383	yes
TCONS_00008834	XLOC_004488	PGBD3	chr10:50663341-50747147	control	TIA1	OK	0.669821	0.181918	-1.30345	3.52499	0.000423501	0.00686557	yes
TCONS_00048559	XLOC_025033	MCM2	chr3:127317236-127341281	control	TIA1	OK	11.3703	3.08883	-1.30321	5.49694	3.86446e-08	2.6367e-06	yes
TCONS_00054274	XLOC_027109	SCOC	chr4:141178437-141303710	control	TIA1	OK	0.0144063	0.00391468	-1.30293	11.1853	0	0	yes
TCONS_00073579	XLOC_038786	-	chr9:132344931-132346897	control	TIA1	OK	2.53247	0.688472	-1.30248	3.49634	0.000471685	0.00748356	yes
TCONS_00060734	XLOC_031412	BEND3	chr6:107386384-107435636	control	TIA1	OK	2.91521	0.792599	-1.30238	4.68108	2.85365e-06	0.000112886	yes
TCONS_00060073	XLOC_031046	TPMT	chr6:18128540-18155374	control	TIA1	OK	1.54756	0.420934	-1.30196	3.52238	0.000427689	0.00691085	yes
TCONS_00025369	XLOC_013203	FAM195A	chr16:691847-698587	control	TIA1	OK	2.25235	0.61278	-1.30172	2.82835	0.00467883	0.0435977	yes
TCONS_00002084	XLOC_001012	RCOR3	chr1:211432707-211489725	control	TIA1	OK	1.2047	0.327827	-1.3015	3.60066	0.000317405	0.00546105	yes
TCONS_00048086	XLOC_024800	LIMD1	chr3:45635681-45730374	control	TIA1	OK	3.90562	1.06326	-1.30108	4.71715	2.39169e-06	9.68657e-05	yes
TCONS_00014330	XLOC_006029	-	chr11:86534421-86650169	control	TIA1	OK	32.674	8.90256	-1.30024	2.79085	0.00525697	0.047189	yes
TCONS_00049272	XLOC_025361	ZNF445	chr3:44480903-44519162	control	TIA1	OK	1.32105	0.359951	-1.30021	4.47457	7.65665e-06	0.000259419	yes
TCONS_00002467	XLOC_001201	PANK4	chr1:2439973-2458035	control	TIA1	OK	3.56229	0.971132	-1.29969	4.0336	5.49284e-05	0.00133389	yes
TCONS_00047831	XLOC_024687	HRH1	chr3:11178778-11304939	control	TIA1	OK	0.590213	0.160903	-1.29968	3.0215	0.00251529	0.027847	yes
TCONS_00008603	XLOC_004382	NMT2	chr10:15146749-15210695	control	TIA1	OK	1.18092	0.322292	-1.29859	3.16906	0.00152931	0.0189677	yes
TCONS_00056818	XLOC_029275	GPRIN1	chr5:176022784-176037131	control	TIA1	OK	0.843418	0.230753	-1.29611	3.2381	0.00120331	0.0157935	yes
TCONS_00059938	XLOC_030981	QKI	chr6:163835674-163999628	control	TIA1	OK	0.212298	0.0580946	-1.29592	3.16444	0.00155384	0.0191919	yes
TCONS_00026195	XLOC_013588	ATXN1L	chr16:71879892-71919174	control	TIA1	OK	1.87763	0.514296	-1.29497	4.48303	7.35908e-06	0.000251053	yes
TCONS_00019355	XLOC_010005	N4BP2L2	chr13:33006773-33116839	control	TIA1	OK	1.17444	0.321781	-1.29468	2.79593	0.00517506	0.0467145	yes
TCONS_00052799	XLOC_027159	KLHL2	chr4:166128769-166244308	control	TIA1	OK	1.19453	0.32746	-1.29414	3.24665	0.00116772	0.0153977	yes
TCONS_00042120	XLOC_020534	SLC5A6	chr2:27422454-27440046	control	TIA1	OK	11.1275	3.05187	-1.29367	5.26708	1.38611e-07	8.19763e-06	yes
TCONS_00037111	XLOC_017439	-	chr19:780973-785329	control	TIA1	OK	2.50726	0.687926	-1.29327	3.29546	0.000982595	0.0134022	yes
TCONS_00015461	XLOC_007984	PPFIBP1	chr12:27677044-27848773	control	TIA1	OK	1.24225	0.340843	-1.29326	3.90672	9.3559e-05	0.00205781	yes
TCONS_00056420	XLOC_029079	C5orf13	chr5:111064277-111312628	control	TIA1	OK	3.35277	0.919933	-1.29324	3.75279	0.000174875	0.00339567	yes
TCONS_00071359	XLOC_037246	UBAP1	chr9:34179002-34329221	control	TIA1	OK	4.948	1.35785	-1.29308	4.34265	1.40772e-05	0.000427315	yes
TCONS_00031667	XLOC_015113	KPNB1	chr17:45727274-45762827	control	TIA1	OK	7.4933	2.05698	-1.29277	5.50871	3.6147e-08	2.48912e-06	yes
TCONS_00023403	XLOC_012190	PAQR5	chr15:69591293-69699976	control	TIA1	OK	0.422562	0.116015	-1.29262	2.87141	0.0040864	0.0398761	yes
TCONS_00076481	XLOC_039852	HAUS7	chrX:152713071-152736603	control	TIA1	OK	3.67641	1.00943	-1.29256	3.81543	0.000135948	0.00277379	yes
TCONS_00035882	XLOC_018633	DPF1	chr19:38397867-38720317	control	TIA1	OK	2.63988	0.725111	-1.29216	3.65385	0.000258334	0.00465047	yes
TCONS_00016902	XLOC_008712	CS	chr12:56665480-56694175	control	TIA1	OK	17.4251	4.78838	-1.29172	5.82259	5.79418e-09	4.76147e-07	yes
TCONS_00000702	XLOC_000339	ST3GAL3	chr1:44173211-44396831	control	TIA1	OK	1.52208	0.418633	-1.29084	3.1683	0.00153332	0.0190095	yes
TCONS_00011198	XLOC_005717	GYLTL1B	chr11:45943195-45950647	control	TIA1	OK	0.99232	0.272987	-1.29062	2.94765	0.00320203	0.0333698	yes
TCONS_00072422	XLOC_037767	CNTNAP3	chr9:39072763-39288300	control	TIA1	OK	0.739195	0.203358	-1.2906	3.32428	0.000886463	0.0123689	yes
TCONS_00034633	XLOC_017932	CLASRP	chr19:45542267-45574214	control	TIA1	OK	1.75735	0.48346	-1.29059	3.20397	0.00135545	0.0173315	yes
TCONS_00056453	XLOC_029090	ATG12	chr5:115163893-115249778	control	TIA1	OK	0.966077	0.266054	-1.28955	3.44887	0.000562932	0.00862534	yes
TCONS_00013348	XLOC_006849	ZNF202	chr11:123594996-123612382	control	TIA1	OK	0.509269	0.140251	-1.28954	2.82208	0.00477129	0.0442445	yes
TCONS_00035043	XLOC_018173	TMEM190	chr19:55888057-55889612	control	TIA1	OK	6.88448	1.89684	-1.28908	3.18419	0.00145158	0.0182548	yes
TCONS_00076288	XLOC_039747	ENOX2	chrX:129756588-130037208	control	TIA1	OK	0.917444	0.253051	-1.288	3.29121	0.000997591	0.0135756	yes
TCONS_00034461	XLOC_017845	PLEKHG2	chr19:39903352-39919162	control	TIA1	OK	1.73792	0.479487	-1.28773	4.40492	1.05824e-05	0.000338319	yes
TCONS_00043805	XLOC_022641	SLC4A11	chr20:3208062-3219993	control	TIA1	OK	0.754392	0.208265	-1.2871	2.94093	0.00327233	0.03393	yes
TCONS_00069917	XLOC_036453	RAD21	chr8:117858172-117889107	control	TIA1	OK	28.4989	7.87447	-1.28624	6.52912	6.61584e-11	7.87232e-09	yes
TCONS_00040374	XLOC_020865	NCKAP5	chr2:133429371-134326031	control	TIA1	OK	0.516467	0.142748	-1.28593	3.34198	0.000831836	0.0117556	yes
TCONS_00047106	XLOC_024349	TUBGCP6	chr22:50656117-50683400	control	TIA1	OK	0.407722	0.112767	-1.28526	2.9406	0.00327575	0.0339536	yes
TCONS_00055701	XLOC_028694	RNF14	chr5:141346436-141368754	control	TIA1	OK	3.51614	0.973248	-1.28448	4.10767	3.99671e-05	0.00102939	yes
TCONS_00050190	XLOC_025819	TMEM44	chr3:194308305-194354255	control	TIA1	OK	0.852097	0.235926	-1.28418	3.08427	0.00204055	0.0237257	yes
TCONS_00039206	XLOC_020273	NAB1	chr2:191513641-191557492	control	TIA1	OK	1.08748	0.30121	-1.28381	3.41588	0.000635762	0.0095134	yes
TCONS_00055395	XLOC_028561	C5orf30	chr5:102594441-102614361	control	TIA1	OK	3.88838	1.07871	-1.28223	4.16917	3.05707e-05	0.000817087	yes
TCONS_00032528	XLOC_016851	TGIF1	chr18:3412071-3458408	control	TIA1	OK	2.91734	0.810793	-1.28042	3.39518	0.000685824	0.0101125	yes
TCONS_00025458	XLOC_013246	MLST8	chr16:2255177-2261069	control	TIA1	OK	3.26266	0.907066	-1.28008	3.60743	0.000309245	0.00535472	yes
TCONS_00062129	XLOC_031044	KIF13A	chr6:17759521-17987799	control	TIA1	OK	3.42587	0.952505	-1.28001	4.89939	9.61339e-07	4.43722e-05	yes
TCONS_00038256	XLOC_019791	NCOA1	chr2:24787179-24993570	control	TIA1	OK	0.58271	0.162095	-1.27951	3.35194	0.000802476	0.0114467	yes
TCONS_00012664	XLOC_006490	MED19	chr11:57470957-57479673	control	TIA1	OK	5.16839	1.4382	-1.27917	3.63727	0.000275538	0.00488481	yes
TCONS_00056444	XLOC_029087	FEM1C	chr5:114856560-114880591	control	TIA1	OK	1.21857	0.339466	-1.27806	3.62128	0.00029315	0.00512979	yes
TCONS_00076211	XLOC_039703	KLHL13	chrX:117031756-117251303	control	TIA1	OK	11.6113	3.23697	-1.27734	5.30207	1.14495e-07	6.95813e-06	yes
TCONS_00001899	XLOC_000933	TROVE2	chr1:193028551-193061499	control	TIA1	OK	5.28465	1.47367	-1.27705	4.13696	3.51943e-05	0.000922026	yes
TCONS_00028944	XLOC_014999	LASP1	chr17:37026111-37078107	control	TIA1	OK	1.15319	0.32158	-1.27704	3.39446	0.000687645	0.0101293	yes
TCONS_00008469	XLOC_004305	ZRANB1	chr10:126605799-126849624	control	TIA1	OK	2.10808	0.588207	-1.27645	4.4271	9.55063e-06	0.00031204	yes
TCONS_00071783	XLOC_037451	CEP110	chr9:123837299-123939991	control	TIA1	OK	1.34769	0.376484	-1.27527	4.08457	4.41594e-05	0.00111658	yes
TCONS_00035350	XLOC_018330	PLIN3	chr19:4838345-4867780	control	TIA1	OK	3.29045	0.919445	-1.27501	3.79803	0.000145853	0.00293761	yes
TCONS_00069838	XLOC_036422	FBXO43	chr8:101145587-101158099	control	TIA1	OK	0.960538	0.26853	-1.27453	3.16174	0.0015683	0.0193304	yes
TCONS_00052530	XLOC_027027	PDLIM5	chr4:95373037-95589377	control	TIA1	OK	1.04067	0.29095	-1.27447	3.63609	0.000276802	0.00490576	yes
TCONS_00060906	XLOC_031490	MAP3K5	chr6:136878186-137113670	control	TIA1	OK	1.06979	0.299135	-1.27432	3.57641	0.000348349	0.00588789	yes
TCONS_00049734	XLOC_025591	POLQ	chr3:121150220-121264853	control	TIA1	OK	0.839353	0.234708	-1.27429	3.78967	0.000150845	0.00302177	yes
TCONS_00004089	XLOC_002008	KIAA0040	chr1:175126122-175162232	control	TIA1	OK	1.05067	0.293911	-1.2739	3.48568	0.000490893	0.00774495	yes
TCONS_00018956	XLOC_009813	BRCA2	chr13:32889616-32974386	control	TIA1	OK	1.04246	0.291675	-1.27369	4.27306	1.92811e-05	0.000553643	yes
TCONS_00023277	XLOC_012127	USP8	chr15:50716578-50838902	control	TIA1	OK	1.95954	0.548303	-1.27363	4.18742	2.82139e-05	0.000763702	yes
TCONS_00011121	XLOC_005683	HIPK3	chr11:33278981-33378567	control	TIA1	OK	4.72329	1.32282	-1.27274	5.11506	3.13644e-07	1.6995e-05	yes
TCONS_00072491	XLOC_037809	C9orf41	chr9:77595851-77643310	control	TIA1	OK	3.81345	1.06809	-1.27266	4.4709	7.78924e-06	0.000263162	yes
TCONS_00026062	XLOC_013530	PDP2	chr16:66914382-66925004	control	TIA1	OK	2.30925	0.647956	-1.27085	4.49129	7.07929e-06	0.000243041	yes
TCONS_00070311	XLOC_036775	-	chr8:53535017-53629003	control	TIA1	OK	2.32811	0.65345	-1.27055	3.0253	0.00248391	0.0275714	yes
TCONS_00046563	XLOC_024066	PNPLA3	chr22:44319618-44347179	control	TIA1	OK	0.402454	0.11305	-1.26976	2.80966	0.00495933	0.0454639	yes
TCONS_00012580	XLOC_006437	CKAP5	chr11:46765083-46867843	control	TIA1	OK	6.50506	1.82853	-1.26907	5.53971	3.02977e-08	2.12821e-06	yes
TCONS_00044844	XLOC_022829	KCNG1	chr20:49620192-49639675	control	TIA1	OK	1.77244	0.498463	-1.26858	2.77874	0.005457	0.0485669	yes
TCONS_00049130	XLOC_025299	ZFYVE20	chr3:15111579-15140655	control	TIA1	OK	1.01338	0.285019	-1.26849	3.51674	0.000436883	0.00702508	yes
TCONS_00013100	XLOC_006721	CTSC	chr11:88026759-88070941	control	TIA1	OK	0.335333	0.0943337	-1.26829	2.78644	0.00532899	0.0477131	yes
TCONS_00039077	XLOC_020211	KLHL23	chr2:170550963-170608805	control	TIA1	OK	1.40604	0.396325	-1.2663	3.57138	0.000355105	0.00598507	yes
TCONS_00006161	XLOC_001206	MEGF6	chr1:3404505-3528059	control	TIA1	OK	3.81654	1.07673	-1.26542	4.14044	3.4664e-05	0.000910539	yes
TCONS_00043327	XLOC_022429	ACSS2	chr20:33462765-33515887	control	TIA1	OK	3.91713	1.10637	-1.26427	3.56428	0.000364858	0.00612344	yes
TCONS_00052449	XLOC_026985	SHROOM3	chr4:77356252-77704405	control	TIA1	OK	0.878579	0.24836	-1.26343	4.00927	6.0906e-05	0.00145529	yes
TCONS_00021298	XLOC_011051	RBM23	chr14:23369814-23388399	control	TIA1	OK	6.68107	1.88911	-1.26317	4.4397	9.00859e-06	0.000296775	yes
TCONS_00037113	XLOC_017439	-	chr19:780973-785329	control	TIA1	OK	2.46326	0.696562	-1.26308	3.15977	0.00157896	0.0194456	yes
TCONS_00011188	XLOC_005712	PRDM11	chr11:45115563-45246971	control	TIA1	OK	4.43889	1.25547	-1.26289	4.41579	1.00643e-05	0.000325074	yes
TCONS_00007600	XLOC_003900	-	chr10:2003017-2006277	control	TIA1	OK	1.45313	0.412699	-1.25875	2.86878	0.00412053	0.0399536	yes
TCONS_00072478	XLOC_037803	ZFAND5	chr9:74966187-74980163	control	TIA1	OK	4.51578	1.28269	-1.25862	4.89585	9.78798e-07	4.50383e-05	yes
TCONS_00055392	XLOC_028560	PPIP5K2	chr5:102455986-102538911	control	TIA1	OK	7.18414	2.0414	-1.25824	5.46057	4.74604e-08	3.16204e-06	yes
TCONS_00049611	XLOC_025528	CGGBP1	chr3:88101099-88207115	control	TIA1	OK	4.46064	1.2677	-1.25809	4.60284	4.16759e-06	0.000156045	yes
TCONS_00057496	XLOC_030134	-	chr5:133737755-133747598	control	TIA1	OK	8.01822	2.28165	-1.25682	2.9558	0.00311859	0.0326661	yes
TCONS_00066821	XLOC_034784	ACTR3C	chr7:149944300-150035245	control	TIA1	OK	4.56938	1.30034	-1.25675	3.47394	0.000512884	0.00800906	yes
TCONS_00051051	XLOC_024796	EXOSC7	chr3:45017740-45054158	control	TIA1	OK	9.85866	2.80665	-1.25636	3.65516	0.000257024	0.00463532	yes
TCONS_00049838	XLOC_025640	PLXND1	chr3:129273928-129325582	control	TIA1	OK	1.54584	0.440406	-1.25562	2.99914	0.00270743	0.0294697	yes
TCONS_00048321	XLOC_024896	SLC25A26	chr3:66119284-66550850	control	TIA1	OK	1.7965	0.511931	-1.25541	3.84459	0.000120752	0.00252433	yes
TCONS_00003307	XLOC_001609	RBMXL1	chr1:89401455-89458643	control	TIA1	OK	6.88398	1.96344	-1.2545	5.23665	1.63517e-07	9.56597e-06	yes
TCONS_00034253	XLOC_017743	PLEKHF1	chr19:30156289-30166383	control	TIA1	OK	2.03958	0.581852	-1.25428	3.09331	0.0019794	0.0231869	yes
TCONS_00057999	XLOC_029046	MEF2C	chr5:88014057-88199922	control	TIA1	OK	0.479992	0.136952	-1.25414	3.03331	0.00241885	0.0270766	yes
TCONS_00030331	XLOC_015709	STAT5B	chr17:40351194-40428849	control	TIA1	OK	1.7947	0.512736	-1.25283	3.90477	9.43133e-05	0.00207134	yes
TCONS_00039031	XLOC_020192	TANC1	chr2:159825145-160089247	control	TIA1	OK	0.960738	0.274541	-1.2526	3.74993	0.000176883	0.00342908	yes
TCONS_00041633	XLOC_022054	-	chr2:206858444-206951433	control	TIA1	OK	1.51242	0.432616	-1.25162	4.53889	5.6552e-06	0.000201595	yes
TCONS_00034003	XLOC_017615	GCDH	chr19:13001973-13030086	control	TIA1	OK	2.28761	0.655041	-1.25057	3.35924	0.000781561	0.0112075	yes
TCONS_00046976	XLOC_024271	CSNK1E	chr22:38686696-38714207	control	TIA1	OK	3.37724	0.967312	-1.25029	2.98057	0.00287711	0.0308093	yes
TCONS_00067774	XLOC_034461	FIGNL1	chr7:50511567-50518088	control	TIA1	OK	4.13156	1.18552	-1.24848	4.47208	7.74608e-06	0.000262151	yes
TCONS_00043331	XLOC_022429	ACSS2	chr20:33462765-33515887	control	TIA1	OK	6.41389	1.84077	-1.24828	3.76272	0.000168075	0.00329157	yes
TCONS_00076454	XLOC_039837	GABRA3	chrX:151334736-151654785	control	TIA1	OK	1.78831	0.513558	-1.24766	3.61547	0.000299805	0.0052232	yes
TCONS_00065009	XLOC_033844	AVL9	chr7:32535115-32758780	control	TIA1	OK	0.540463	0.15522	-1.24758	3.00442	0.00266089	0.0291176	yes
TCONS_00040037	XLOC_020677	FBXO41	chr2:73481809-73496758	control	TIA1	OK	1.67677	0.481743	-1.24721	4.12038	3.78245e-05	0.000981853	yes
TCONS_00072836	XLOC_037993	MAPKAP1	chr9:128199672-128469513	control	TIA1	OK	1.68123	0.483179	-1.24689	3.40907	0.000651852	0.00970535	yes
TCONS_00030374	XLOC_015727	ETV4	chr17:41605210-41623762	control	TIA1	OK	1.86237	0.535327	-1.24673	3.30741	0.000941627	0.0129893	yes
TCONS_00015492	XLOC_007998	BICD1	chr12:32259731-32534091	control	TIA1	OK	0.54541	0.156903	-1.24591	2.79142	0.00524765	0.0471267	yes
TCONS_00004037	XLOC_001972	NME7	chr1:169075880-169337186	control	TIA1	OK	5.47192	1.57519	-1.24525	3.78784	0.000151961	0.00303595	yes
TCONS_00074048	XLOC_038087	SNHG7	chr9:139607023-139622636	control	TIA1	OK	1.66074	0.478232	-1.24492	3.08934	0.00200605	0.0234069	yes
TCONS_00037112	XLOC_017439	-	chr19:780973-785329	control	TIA1	OK	1.94441	0.560175	-1.24446	3.05608	0.00224252	0.025589	yes
TCONS_00030561	XLOC_015834	VEZF1	chr17:56048909-56065619	control	TIA1	OK	2.8304	0.815531	-1.24433	4.21558	2.49134e-05	0.000688458	yes
TCONS_00059363	XLOC_030695	UBR2	chr6:42531668-42661318	control	TIA1	OK	0.4004	0.115376	-1.24426	3.08665	0.00202428	0.0235734	yes
TCONS_00055772	XLOC_028726	NDST1	chr5:149865364-149937773	control	TIA1	OK	2.02451	0.58344	-1.24414	4.42575	9.61094e-06	0.000313494	yes
TCONS_00035301	XLOC_018306	PIP5K1C	chr19:3630178-3700477	control	TIA1	OK	0.845167	0.243778	-1.24328	3.23201	0.00122921	0.0160134	yes
TCONS_00031073	XLOC_016159	-	chr17:13932898-14111996	control	TIA1	OK	1.84887	0.533446	-1.24297	3.46537	0.000529503	0.00819331	yes
TCONS_00059856	XLOC_030947	AKAP12	chr6:151561097-151679694	control	TIA1	OK	1.85874	0.536449	-1.24268	4.38344	1.16821e-05	0.000367163	yes
TCONS_00056766	XLOC_029242	CCNJL	chr5:159678668-159739580	control	TIA1	OK	1.40409	0.405246	-1.24265	3.34627	0.000819078	0.0116111	yes
TCONS_00030381	XLOC_015731	MPP3	chr17:41878166-41910547	control	TIA1	OK	3.46424	1.00056	-1.24194	4.36442	1.27462e-05	0.000392722	yes
TCONS_00025675	XLOC_013348	C16orf62	chr16:19566736-19712732	control	TIA1	OK	2.5567	0.738665	-1.24163	3.73204	0.000189934	0.00363939	yes
TCONS_00017057	XLOC_008798	SLC6A15	chr12:85253266-85306606	control	TIA1	OK	3.39807	0.98216	-1.24121	4.3014	1.69719e-05	0.000496684	yes
TCONS_00043377	XLOC_022448	SRC	chr20:35973055-36033821	control	TIA1	OK	0.719985	0.20816	-1.24093	3.02408	0.00249391	0.0276411	yes
TCONS_00045274	XLOC_023401	SH3BGR	chr21:40817796-40887433	control	TIA1	OK	2.36229	0.684253	-1.23906	2.89587	0.00378114	0.0376444	yes
TCONS_00017158	XLOC_008855	SLC41A2	chr12:105196144-105352457	control	TIA1	OK	0.666134	0.192996	-1.23882	3.07091	0.00213411	0.0245687	yes
TCONS_00023119	XLOC_012060	BAHD1	chr15:40733348-40760441	control	TIA1	OK	3.15785	0.915407	-1.23828	4.27118	1.94439e-05	0.00055751	yes
[truncated: 1,099 more rows]

## Sheet: Isoforms UP
test_id	gene_id	gene	locus	sample_1	sample_2	status	value_1	value_2	ln(fold_change)	test_stat	p_value	q_value	significant
TCONS_00000055	XLOC_000029	MIB2	chr1:1550714-1565990	control	TIA1	OK	0	0.478313	1.79769e+307	1.79769e+307	0.000189939	0.00363832	yes
TCONS_00000058	XLOC_000029	MIB2	chr1:1550714-1565990	control	TIA1	OK	0.00350971	1.42802	6.00851	-2.85409	0.00431597	0.0413034	yes
TCONS_00000059	XLOC_000029	MIB2	chr1:1550714-1565990	control	TIA1	OK	0.00691531	1.35184	5.27548	-3.28156	0.00103234	0.0139654	yes
TCONS_00000084	XLOC_000039	C1orf93	chr1:2517898-2564481	control	TIA1	OK	0.0461875	0.506402	2.39462	-3.33999	0.000837805	0.0118175	yes
TCONS_00000143	XLOC_000070	H6PD	chr1:9294862-9331394	control	TIA1	OK	0.192914	0.797285	1.41897	-4.10569	4.03115e-05	0.00103646	yes
TCONS_00000164	XLOC_000080	APITD1-CORT	chr1:10490036-10512060	control	TIA1	OK	0.265748	3.23072	2.49791	-4.91607	8.82984e-07	4.15289e-05	yes
TCONS_00000165	XLOC_000080	APITD1-CORT	chr1:10490036-10512060	control	TIA1	OK	0.243632	2.5645	2.35386	-4.42926	9.45579e-06	0.000309451	yes
TCONS_00000234	XLOC_000116	KAZ	chr1:14925212-15478960	control	TIA1	OK	0.000642264	0.0855671	4.89206	-10.4274	0	0	yes
TCONS_00000329	XLOC_000170	CDC42	chr1:22379119-22419439	control	TIA1	OK	0.123169	0.784374	1.85133	-3.31961	0.000901418	0.0125364	yes
TCONS_00000330	XLOC_000170	CDC42	chr1:22379119-22419439	control	TIA1	OK	0.384353	6.57987	2.84021	-7.28021	3.33289e-13	5.57004e-11	yes
TCONS_00000331	XLOC_000170	CDC42	chr1:22379119-22419439	control	TIA1	OK	7.25599	14.0928	0.663839	-2.7713	0.00558329	0.0493146	yes
TCONS_00000382	XLOC_000198	SEPN1	chr1:26126666-26144713	control	TIA1	OK	0.467176	1.66039	1.2681	-3.72709	0.000193703	0.00369258	yes
TCONS_00000383	XLOC_000198	SEPN1	chr1:26126666-26144713	control	TIA1	OK	0.478711	2.39331	1.60934	-4.87629	1.08098e-06	4.88707e-05	yes
TCONS_00000420	XLOC_000220	WDTC1	chr1:27561006-27635110	control	TIA1	OK	0.825745	2.61079	1.15112	-3.90051	9.59919e-05	0.00210045	yes
TCONS_00000497	XLOC_000247	SERINC2	chr1:31882411-31907527	control	TIA1	OK	0.481779	2.83585	1.77261	-4.4835	7.34289e-06	0.000250644	yes
TCONS_00000509	XLOC_000256	TXLNA	chr1:32645235-32663954	control	TIA1	OK	1.1968	3.14824	0.967198	-3.48518	0.000491808	0.00774911	yes
TCONS_00000528	XLOC_000264	TSSK3	chr1:32818361-32860062	control	TIA1	OK	0	0.472904	1.79769e+307	1.79769e+307	0.00221191	0.0253077	yes
TCONS_00000531	XLOC_000266	ZBTB8A	chr1:33004763-33071542	control	TIA1	OK	0.237696	0.844447	1.26769	-3.61859	0.000296218	0.00516978	yes
TCONS_00000631	XLOC_000309	SMAP2	chr1:40839377-40888998	control	TIA1	OK	0.406533	1.5331	1.32738	-3.3084	0.000938295	0.0129554	yes
TCONS_00000638	XLOC_000312	DEM1	chr1:40974432-40982214	control	TIA1	OK	0.698372	2.1962	1.14573	-3.1341	0.00172385	0.0208375	yes
TCONS_00000682	XLOC_000335	CDC20	chr1:43824509-43828873	control	TIA1	OK	10.2757	20.2304	0.677407	-3.01923	0.00253417	0.0280039	yes
TCONS_00000694	XLOC_000338	KDM4A	chr1:44115737-44173015	control	TIA1	OK	5.08555	10.274	0.70321	-3.33014	0.000868023	0.0121744	yes
TCONS_00000699	XLOC_000339	ST3GAL3	chr1:44173211-44396831	control	TIA1	OK	0	0.27365	1.79769e+307	1.79769e+307	0.00458515	0.0430349	yes
TCONS_00000701	XLOC_000339	ST3GAL3	chr1:44173211-44396831	control	TIA1	OK	0	0.902245	1.79769e+307	1.79769e+307	6.2168e-05	0.00147654	yes
TCONS_00000704	XLOC_000339	ST3GAL3	chr1:44173211-44396831	control	TIA1	OK	0	0.881704	1.79769e+307	1.79769e+307	7.32605e-05	0.00168877	yes
TCONS_00000756	XLOC_000363	AKR1A1	chr1:46016494-46035838	control	TIA1	OK	0.834723	10.8132	2.56143	-6.87289	6.29141e-12	8.82816e-10	yes
TCONS_00000761	XLOC_000364	NASP	chr1:46049566-46084578	control	TIA1	OK	5.2363	11.5585	0.791807	-3.59048	0.000330066	0.00563166	yes
TCONS_00000769	XLOC_000370	UQCRH	chr1:46769317-46782450	control	TIA1	OK	6.75412	60.0718	2.18539	-7.36451	1.77858e-13	3.07611e-11	yes
TCONS_00000770	XLOC_000370	UQCRH	chr1:46769317-46782450	control	TIA1	OK	9.74861	45.2188	1.53439	-4.63549	3.56095e-06	0.000136509	yes
TCONS_00000796	XLOC_000387	CDKN2C	chr1:51434366-51440309	control	TIA1	OK	12.1842	27.4021	0.810475	-3.91218	9.14683e-05	0.00201705	yes
TCONS_00000797	XLOC_000387	CDKN2C	chr1:51434366-51440309	control	TIA1	OK	13.1105	36.4154	1.02158	-4.5215	6.14021e-06	0.000215654	yes
TCONS_00000808	XLOC_000391	OSBPL9	chr1:52082545-52344609	control	TIA1	OK	7.66721	17.3425	0.81621	-3.99633	6.43321e-05	0.00152187	yes
TCONS_00000839	XLOC_000401	CPT2	chr1:53662100-53686289	control	TIA1	OK	3.79094	7.94158	0.739498	-3.02845	0.00245811	0.0273719	yes
TCONS_00000874	XLOC_000417	HOOK1	chr1:60280532-60342050	control	TIA1	OK	0.338102	1.8029	1.6738	-5.08318	3.71165e-07	1.96466e-05	yes
TCONS_00000877	XLOC_000418	NFIA	chr1:61542942-61928460	control	TIA1	OK	1.09848	2.61506	0.867366	-3.52112	0.000429735	0.00693827	yes
TCONS_00000909	XLOC_000433	AK4	chr1:65613231-65697828	control	TIA1	OK	0.462315	1.85037	1.3869	-4.60103	4.20413e-06	0.000157116	yes
TCONS_00000931	XLOC_000440	MIER1	chr1:67390577-67454302	control	TIA1	OK	0.089599	2.35327	3.26822	-7.46295	8.4599e-14	1.54396e-11	yes
TCONS_00000932	XLOC_000440	MIER1	chr1:67390577-67454302	control	TIA1	OK	0.255596	2.85805	2.4143	-6.40384	1.51519e-10	1.6756e-08	yes
TCONS_00000933	XLOC_000440	MIER1	chr1:67390577-67454302	control	TIA1	OK	0.0884849	2.35374	3.28093	-6.57547	4.84996e-11	5.91298e-09	yes
TCONS_00000942	XLOC_000440	MIER1	chr1:67390577-67454302	control	TIA1	OK	0.00131198	0.0178564	2.61083	-3.2291	0.0012418	0.016128	yes
TCONS_00000987	XLOC_000460	FAM73A	chr1:78245308-78345214	control	TIA1	OK	0.373868	2.7354	1.99013	-6.39104	1.64761e-10	1.79535e-08	yes
TCONS_00001067	XLOC_000502	MTF2	chr1:93544791-93604638	control	TIA1	OK	1.10327	3.20298	1.0658	-3.64055	0.00027206	0.00483179	yes
TCONS_00001068	XLOC_000502	MTF2	chr1:93544791-93604638	control	TIA1	OK	0.309667	1.16023	1.32088	-3.43898	0.000583921	0.0088897	yes
TCONS_00001073	XLOC_000505	FNBP1L	chr1:93913675-94020218	control	TIA1	OK	0.472464	2.09267	1.48823	-4.71542	2.41211e-06	9.75603e-05	yes
TCONS_00001074	XLOC_000505	FNBP1L	chr1:93913675-94020218	control	TIA1	OK	0	0.145955	1.79769e+307	1.79769e+307	0.00277518	0.0300423	yes
TCONS_00001085	XLOC_000511	TMEM56	chr1:95558072-95712781	control	TIA1	OK	0.191307	1.68912	2.17809	-6.21635	5.08865e-10	5.07977e-08	yes
TCONS_00001091	XLOC_000511	RWDD3	chr1:95558072-95712781	control	TIA1	OK	2.0784	11.2212	1.68621	-5.27549	1.32404e-07	7.89332e-06	yes
TCONS_00001108	XLOC_000517	PALMD	chr1:100111395-100231349	control	TIA1	OK	1.42538	3.99616	1.0309	-3.37115	0.000748541	0.0108121	yes
TCONS_00001126	XLOC_000524	CDC14A	chr1:100818022-100985833	control	TIA1	OK	0.127158	1.31655	2.33734	-4.38231	1.17429e-05	0.000368879	yes
TCONS_00001127	XLOC_000524	CDC14A	chr1:100818022-100985833	control	TIA1	OK	0.42867	1.57698	1.30258	-3.26012	0.00111364	0.0148259	yes
TCONS_00001158	XLOC_000541	NBPF6	chr1:108926163-109014411	control	TIA1	OK	0.868343	2.84415	1.18643	-3.35251	0.000800812	0.0114312	yes
TCONS_00001171	XLOC_000551	SARS	chr1:109756514-109780804	control	TIA1	OK	4.53747	8.80926	0.663435	-2.83815	0.00453758	0.0427367	yes
TCONS_00001175	XLOC_000552	CELSR2	chr1:109792640-109818378	control	TIA1	OK	0.207687	0.766623	1.30596	-3.95216	7.74486e-05	0.00175806	yes
TCONS_00001178	XLOC_000554	ATXN7L2	chr1:110026560-110035521	control	TIA1	OK	0.270029	1.29532	1.56798	-3.50994	0.000448212	0.00718202	yes
TCONS_00001212	XLOC_000569	KCNC4	chr1:110753335-110776713	control	TIA1	OK	0.432957	1.37749	1.15738	-3.3353	0.000852067	0.0119874	yes
TCONS_00001253	XLOC_000586	MOV10	chr1:113217047-113243373	control	TIA1	OK	5.88512	11.2363	0.646725	-2.99012	0.00278865	0.0301606	yes
TCONS_00001271	XLOC_000592	HIPK1	chr1:114471995-114520422	control	TIA1	OK	0.659041	2.89425	1.4797	-5.28988	1.22395e-07	7.39288e-06	yes
TCONS_00001322	XLOC_000627	TXNIP	chr1:145438456-145442628	control	TIA1	OK	8.78149	29.0357	1.19588	-5.89742	3.69223e-09	3.16076e-07	yes
TCONS_00001323	XLOC_000628	ANKRD34A	chr1:145470507-145475647	control	TIA1	OK	0.238455	0.895101	1.32276	-3.18113	0.00146703	0.0184179	yes
TCONS_00001408	XLOC_000680	PIP5K1A	chr1:151170541-151222007	control	TIA1	OK	0.815445	2.02476	0.909472	-2.84404	0.00445457	0.0422156	yes
TCONS_00001412	XLOC_000681	PSMD4	chr1:151227196-151239957	control	TIA1	OK	4.71138	15.5943	1.19693	-4.34129	1.41648e-05	0.000429316	yes
TCONS_00001418	XLOC_000686	TUFT1	chr1:151512780-151556132	control	TIA1	OK	0.636543	4.84744	2.03015	-6.29265	3.12095e-10	3.22368e-08	yes
TCONS_00001477	XLOC_000732	ATP8B2	chr1:154298035-154323780	control	TIA1	OK	4.60831	8.3722	0.597054	-2.90758	0.00364242	0.0366682	yes
TCONS_00001478	XLOC_000733	IL6R	chr1:154377668-154441904	control	TIA1	OK	0	0.155793	1.79769e+307	1.79769e+307	0.0026145	0.028758	yes
TCONS_00001500	XLOC_000742	ADAM15	chr1:155023761-155035252	control	TIA1	OK	0.555338	1.54201	1.02127	-2.79794	0.0051429	0.0466934	yes
TCONS_00001537	XLOC_000757	DAP3	chr1:155658874-155708800	control	TIA1	OK	0.347771	1.22448	1.25872	-2.87375	0.00405625	0.0396599	yes
TCONS_00001541	XLOC_000757	DAP3	chr1:155658874-155708800	control	TIA1	OK	8.34647	18.2423	0.781907	-3.5074	0.0004525	0.00723126	yes
TCONS_00001564	XLOC_000766	BGLAP	chr1:156182778-156213123	control	TIA1	OK	0	0.00600257	1.79769e+307	1.79769e+307	4.45901e-171	1.20042e-168	yes
TCONS_00001656	XLOC_000814	USP21	chr1:161129090-161135516	control	TIA1	OK	1.32735	4.8608	1.29802	-3.2615	0.00110825	0.0147575	yes
TCONS_00001709	XLOC_000837	NUF2	chr1:163291712-163325553	control	TIA1	OK	0.813155	6.03557	2.0045	-5.71544	1.0942e-08	8.47665e-07	yes
TCONS_00001728	XLOC_000847	POU2F1	chr1:167190065-167396582	control	TIA1	OK	0.265115	1.35919	1.63448	-5.71661	1.08671e-08	8.42955e-07	yes
TCONS_00001731	XLOC_000849	MPZL1	chr1:167691181-167761156	control	TIA1	OK	1.29227	2.98132	0.835968	-3.03708	0.00238886	0.0268418	yes
TCONS_00001735	XLOC_000850	DCAF6	chr1:167887309-168045083	control	TIA1	OK	0.193258	0.714243	1.30719	-2.99714	0.00272525	0.0296258	yes
TCONS_00001818	XLOC_000896	SOAT1	chr1:179262896-179325607	control	TIA1	OK	25.1786	48.813	0.662004	-3.69695	0.000218208	0.00406085	yes
[truncated: 3,582 more rows]

## Sheet: miRNAs UP
test_id	gene_id	gene	locus	sample_1	sample_2	status	value_1	value_2	ln(fold_change)	test_stat	p_value	q_value	significant
[truncated: 10 more rows]

[truncated: 15 more sheets: miRNAs DOWN, Promoters, TIA1 promoters, KEGG TIA1 promoters, DOWN TIA1 isoform, KEGG DOWN TIA1 isoform, UP TIA1 isoform, KEGG UP TIA1 isoforms, DOWN TIA1 DEG, KEGG DOWN TIA1 DEG, UP TIA1 DEG, KEGG UP TIA1 DEG, Hoja1, Hoja2, Hoja3]
