# Supplementary material for: Long-Term Reduction of T-Cell Intracellular Antigens Reveals a Transcriptome Associated with Extracellular Matrix and Cell Adhesion Components
Source: PLoS One. 2014 Nov 18;9(11):e113141. doi: 10.1371/journal.pone.0113141 (PMC4236147; doi:10.1371/journal.pone.0113141)
Supplement: Figure S5 — List of massive sequencing-predicted genes in TIAR-silenced HeLa cells. Functional clusters based on GO and KEGG databases. (XLS) [file pone.0113141.s005.xls]

## Sheet: Links
		Differentially expressed genes		Isoforms		miRNAs		Promoters
		up	down	up	down	up	down
	List of genes	X	X	X	X	X	X	X
	GO	X	X	X	X	n d	n d	X
	KEGG	X	X	X	X	n d	n d	X

## Sheet: DEG UP
test_id	gene_id	gene	locus	sample_1	sample_2	status	value_1	value_2	ln(fold_change)	test_stat	p_value	q_value	significant
XLOC_024103	XLOC_024103	37865	chr22:42372930-42394225	control	TIAR	OK	0.0891843	0.601425	1.9086	-3.00595	0.0026475	0.0458511	yes
XLOC_040724	XLOC_040724	-	chrY:10023730-10024133	control	TIAR	OK	0	4325.51	1.79769e+307	1.79769e+307	0.000857845	0.0206818	yes
XLOC_021864	XLOC_021864	-	chr2:133021963-133022054	control	TIAR	OK	0	3488.63	1.79769e+307	1.79769e+307	0.000206542	0.00668094	yes
XLOC_021863	XLOC_021863	-	chr2:133021161-133021250	control	TIAR	OK	0	3083.21	1.79769e+307	1.79769e+307	0.000434864	0.0120088	yes
XLOC_009183	XLOC_009183	-	chr12:38445598-38445702	control	TIAR	OK	0	973.994	1.79769e+307	1.79769e+307	0.000369024	0.0105704	yes
XLOC_020195	XLOC_020195	-	chr2:133024492-133029287	control	TIAR	OK	0	764.495	1.79769e+307	1.79769e+307	4.26475e-08	3.46788e-06	yes
XLOC_040770	XLOC_040770	-	chrY:10026611-10026757	control	TIAR	OK	0	286.655	1.79769e+307	1.79769e+307	8.63629e-05	0.0032456	yes
XLOC_009015	XLOC_009015	-	chr12:6589175-6589356	control	TIAR	OK	0	48.2874	1.79769e+307	1.79769e+307	0.000626407	0.0160362	yes
XLOC_040771	XLOC_040771	-	chrY:10026812-10027006	control	TIAR	OK	0	38.6285	1.79769e+307	1.79769e+307	0.00056444	0.014778	yes
XLOC_011802	XLOC_011802	-	chr14:96968020-96968214	control	TIAR	OK	0	27.0399	1.79769e+307	1.79769e+307	0.00124991	0.0273187	yes
XLOC_040767	XLOC_040767	-	chrY:10024758-10024974	control	TIAR	OK	0	25.8098	1.79769e+307	1.79769e+307	0.00056444	0.014802	yes
XLOC_036965	XLOC_036965	-	chr8:101269287-101322327	control	TIAR	OK	0	19.8446	1.79769e+307	1.79769e+307	0.00232481	0.0418804	yes
XLOC_017291	XLOC_017291	-	chr18:33852791-33853013	control	TIAR	OK	0	11.6937	1.79769e+307	1.79769e+307	0.00270613	0.045906	yes
XLOC_028247	XLOC_028247	-	chr4:146054711-146100832	control	TIAR	OK	0	11.5173	1.79769e+307	1.79769e+307	0.0020474	0.0391321	yes
XLOC_027894	XLOC_027894	-	chr4:49512126-49512466	control	TIAR	OK	0	9.21649	1.79769e+307	1.79769e+307	0.00025089	0.00789398	yes
XLOC_021948	XLOC_021948	-	chr2:162137570-162137888	control	TIAR	OK	0	8.04583	1.79769e+307	1.79769e+307	0.000486161	0.0131443	yes
XLOC_019495	XLOC_019495	-	chr19:44915445-44915726	control	TIAR	OK	0	7.57624	1.79769e+307	1.79769e+307	0.00124991	0.0273372	yes
XLOC_037387	XLOC_037387	-	chr9:87024454-87164613	control	TIAR	OK	0	7.18867	1.79769e+307	1.79769e+307	6.95619e-06	0.000349782	yes
XLOC_016479	XLOC_016479	-	chr17:44841686-44896082	control	TIAR	OK	0	6.19636	1.79769e+307	1.79769e+307	0.00276865	0.0461185	yes
XLOC_008189	XLOC_008189	-	chr12:73701206-73757235	control	TIAR	OK	0	6.14403	1.79769e+307	1.79769e+307	1.42719e-06	8.42277e-05	yes
XLOC_023668	XLOC_023668	-	chr21:9895502-9895798	control	TIAR	OK	0	6.0535	1.79769e+307	1.79769e+307	0.00146481	0.0310486	yes
XLOC_008188	XLOC_008188	-	chr12:73381688-73436535	control	TIAR	OK	0	5.70945	1.79769e+307	1.79769e+307	0.000486161	0.0131553	yes
XLOC_023664	XLOC_023664	-	chr21:9740411-9892580	control	TIAR	OK	0	5.64561	1.79769e+307	1.79769e+307	0.000558763	0.0146889	yes
XLOC_009421	XLOC_009421	-	chr12:73639550-73639862	control	TIAR	OK	0	5.6415	1.79769e+307	1.79769e+307	0.00124991	0.0273743	yes
XLOC_014398	XLOC_014398	-	chr16:33956422-33956717	control	TIAR	OK	0	5.64149	1.79769e+307	1.79769e+307	0.00180802	0.03572	yes
XLOC_009437	XLOC_009437	-	chr12:73665947-73666227	control	TIAR	OK	0	5.46911	1.79769e+307	1.79769e+307	0.00270613	0.0457378	yes
XLOC_021945	XLOC_021945	-	chr2:162135075-162135361	control	TIAR	OK	0	5.39539	1.79769e+307	1.79769e+307	0.00249781	0.0437517	yes
XLOC_029666	XLOC_029666	-	chr5:43714669-43714974	control	TIAR	OK	0	4.28481	1.79769e+307	1.79769e+307	0.00270613	0.0463198	yes
XLOC_023666	XLOC_023666	-	chr21:9740411-9892580	control	TIAR	OK	0	4.24237	1.79769e+307	1.79769e+307	0.000301888	0.00909947	yes
XLOC_011482	XLOC_011482	-	chr14:49274291-49274662	control	TIAR	OK	0	3.95562	1.79769e+307	1.79769e+307	0.00104747	0.0242921	yes
XLOC_019498	XLOC_019498	-	chr19:45065534-45065850	control	TIAR	OK	0	3.8955	1.79769e+307	1.79769e+307	0.00270613	0.0462707	yes
XLOC_035348	XLOC_035348	-	chr7:93443223-93443539	control	TIAR	OK	0	3.8955	1.79769e+307	1.79769e+307	0.00270613	0.046369	yes
XLOC_007339	XLOC_007339	-	chr11:66452136-66494929	control	TIAR	OK	0	3.75094	1.79769e+307	1.79769e+307	0.00114261	0.0258303	yes
XLOC_012706	XLOC_012706	-	chr15:25294381-25294704	control	TIAR	OK	0	3.67891	1.79769e+307	1.79769e+307	0.00270613	0.0459301	yes
XLOC_030232	XLOC_030232	-	chr5:147643994-147645835	control	TIAR	OK	0	3.56633	1.79769e+307	1.79769e+307	1.00918e-05	0.000483359	yes
XLOC_026167	XLOC_026167	-	chr3:46710484-46735194	control	TIAR	OK	0	3.42971	1.79769e+307	1.79769e+307	0.00184146	0.0361154	yes
XLOC_032342	XLOC_032342	-	chr6:134664502-134671065	control	TIAR	OK	0	3.42509	1.79769e+307	1.79769e+307	2.54928e-09	2.50139e-07	yes
XLOC_011480	XLOC_011480	-	chr14:48877636-48877969	control	TIAR	OK	0	3.40463	1.79769e+307	1.79769e+307	0.00270613	0.0457617	yes
XLOC_023663	XLOC_023663	-	chr21:9740411-9892580	control	TIAR	OK	0	3.29631	1.79769e+307	1.79769e+307	0.000148162	0.00510454	yes
XLOC_009422	XLOC_009422	-	chr12:73639952-73640317	control	TIAR	OK	0	3.28285	1.79769e+307	1.79769e+307	0.00180802	0.0358736	yes
XLOC_025196	XLOC_025196	-	chr3:163231177-163237221	control	TIAR	OK	0	3.25895	1.79769e+307	1.79769e+307	5.37387e-06	0.000278458	yes
XLOC_016306	XLOC_016306	-	chr17:29291969-29292349	control	TIAR	OK	0	3.25168	1.79769e+307	1.79769e+307	0.00146481	0.030947	yes
XLOC_009438	XLOC_009438	-	chr12:73666445-73666785	control	TIAR	OK	0	3.23386	1.79769e+307	1.79769e+307	0.00270613	0.0456422	yes
XLOC_021950	XLOC_021950	-	chr2:162138573-162139067	control	TIAR	OK	0	3.16515	1.79769e+307	1.79769e+307	0.000486161	0.0131333	yes
XLOC_030150	XLOC_030150	-	chr5:132157792-132166590	control	TIAR	OK	0	3.10389	1.79769e+307	1.79769e+307	0.00219337	0.0401397	yes
XLOC_009216	XLOC_009216	-	chr12:48912234-48912637	control	TIAR	OK	0	3.09249	1.79769e+307	1.79769e+307	0.00124991	0.0274675	yes
XLOC_026651	XLOC_026651	-	chr3:163217660-163218206	control	TIAR	OK	0	3.06124	1.79769e+307	1.79769e+307	0.000369024	0.0105517	yes
XLOC_023778	XLOC_023778	-	chr21:38071879-38362536	control	TIAR	OK	0	3.04028	1.79769e+307	1.79769e+307	0.000109224	0.00394405	yes
XLOC_011425	XLOC_011425	-	chr14:30876575-30876953	control	TIAR	OK	0	3.03635	1.79769e+307	1.79769e+307	0.00180802	0.0357857	yes
XLOC_003476	XLOC_003476	-	chr1:188766342-188766780	control	TIAR	OK	0	2.99803	1.79769e+307	1.79769e+307	0.000929686	0.0221002	yes
XLOC_023868	XLOC_023868	-	chr21:46477537-46477888	control	TIAR	OK	0	2.99534	1.79769e+307	1.79769e+307	0.00270613	0.0462218	yes
XLOC_004933	XLOC_004933	-	chr10:21823100-22044660	control	TIAR	OK	0	2.90504	1.79769e+307	1.79769e+307	0.00228611	0.0413215	yes
XLOC_037388	XLOC_037388	-	chr9:87167151-87279176	control	TIAR	OK	0	2.88427	1.79769e+307	1.79769e+307	3.00503e-06	0.00016498	yes
XLOC_023665	XLOC_023665	-	chr21:9740411-9892580	control	TIAR	OK	0	2.8268	1.79769e+307	1.79769e+307	0.000336192	0.00986632	yes
XLOC_029505	XLOC_029505	-	chr5:17130136-17217531	control	TIAR	OK	0	2.82344	1.79769e+307	1.79769e+307	0.00164574	0.0336892	yes
XLOC_013141	XLOC_013141	-	chr15:101391070-101391430	control	TIAR	OK	0	2.8234	1.79769e+307	1.79769e+307	0.00270613	0.0461485	yes
XLOC_023662	XLOC_023662	-	chr21:9740411-9892580	control	TIAR	OK	0	2.80342	1.79769e+307	1.79769e+307	0.000377438	0.0107352	yes
XLOC_021946	XLOC_021946	-	chr2:162135471-162136316	control	TIAR	OK	0	2.77593	1.79769e+307	1.79769e+307	0.00010396	0.00379644	yes
XLOC_003756	XLOC_003756	-	chr1:234492511-234519791	control	TIAR	OK	0	2.75881	1.79769e+307	1.79769e+307	0.00182359	0.0358739	yes
XLOC_026653	XLOC_026653	-	chr3:163237326-163237948	control	TIAR	OK	0	2.70794	1.79769e+307	1.79769e+307	0.000306828	0.00918833	yes
XLOC_023669	XLOC_023669	-	chr21:9896538-9897140	control	TIAR	OK	0	2.62644	1.79769e+307	1.79769e+307	0.000369024	0.0106175	yes
XLOC_032509	XLOC_032509	-	chr6:160887586-160941251	control	TIAR	OK	0	2.61643	1.79769e+307	1.79769e+307	0.00108149	0.0248135	yes
XLOC_019607	XLOC_019607	-	chr19:52195151-52195561	control	TIAR	OK	0	2.55932	1.79769e+307	1.79769e+307	0.00180802	0.0359178	yes
XLOC_009427	XLOC_009427	-	chr12:73644805-73645208	control	TIAR	OK	0	2.42981	1.79769e+307	1.79769e+307	0.00210171	0.0394462	yes
XLOC_011732	XLOC_011732	-	chr14:77597575-77608134	control	TIAR	OK	0	2.41742	1.79769e+307	1.79769e+307	6.52192e-05	0.00253969	yes
XLOC_036603	XLOC_036603	-	chr8:5710435-5718549	control	TIAR	OK	0	2.4116	1.79769e+307	1.79769e+307	0.0020051	0.0385519	yes
XLOC_028405	XLOC_028405	-	chr5:1949234-1959286	control	TIAR	OK	0	2.38666	1.79769e+307	1.79769e+307	0.000243322	0.00770089	yes
XLOC_009420	XLOC_009420	-	chr12:73638844-73639420	control	TIAR	OK	0	2.34322	1.79769e+307	1.79769e+307	0.00056444	0.014766	yes
XLOC_040618	XLOC_040618	-	chrX:153026883-153028559	control	TIAR	OK	0	2.31583	1.79769e+307	1.79769e+307	0.00208109	0.0394954	yes
XLOC_003372	XLOC_003372	-	chr1:161937423-161937818	control	TIAR	OK	0	2.30274	1.79769e+307	1.79769e+307	0.00270613	0.0457857	yes
XLOC_032147	XLOC_032147	-	chr6:93297111-93297583	control	TIAR	OK	0	2.28577	1.79769e+307	1.79769e+307	0.00124991	0.0274488	yes
XLOC_029558	XLOC_029558	-	chr5:34061345-34061763	control	TIAR	OK	0	2.25701	1.79769e+307	1.79769e+307	0.00210171	0.0395382	yes
XLOC_008148	XLOC_008148	-	chr12:60569442-60602376	control	TIAR	OK	0	2.16299	1.79769e+307	1.79769e+307	0.00124991	0.0272818	yes
XLOC_003477	XLOC_003477	-	chr1:188783185-188783740	control	TIAR	OK	0	2.11218	1.79769e+307	1.79769e+307	0.000793573	0.0193783	yes
XLOC_036884	XLOC_036884	-	chr8:70763409-70763822	control	TIAR	OK	0	2.10169	1.79769e+307	1.79769e+307	0.00270613	0.045405	yes
XLOC_028914	XLOC_028914	-	chr5:2180570-2181362	control	TIAR	OK	0	2.09506	1.79769e+307	1.79769e+307	0.000369024	0.0105892	yes
XLOC_011737	XLOC_011737	-	chr14:81642512-81687797	control	TIAR	OK	0	2.08003	1.79769e+307	1.79769e+307	0.00143714	0.0306837	yes
XLOC_021947	XLOC_021947	-	chr2:162136690-162137358	control	TIAR	OK	0	2.06233	1.79769e+307	1.79769e+307	0.000434864	0.0120191	yes
XLOC_028406	XLOC_028406	-	chr5:2103245-2118569	control	TIAR	OK	0	2.05772	1.79769e+307	1.79769e+307	0.000401438	0.0112885	yes
XLOC_035242	XLOC_035242	-	chr7:66165808-66181521	control	TIAR	OK	0	2.05396	1.79769e+307	1.79769e+307	0.00207555	0.0394134	yes
XLOC_011479	XLOC_011479	-	chr14:48876447-48876950	control	TIAR	OK	0	2.04578	1.79769e+307	1.79769e+307	0.00124991	0.0272633	yes
XLOC_037160	XLOC_037160	-	chr8:144937620-144952226	control	TIAR	OK	0	2.02552	1.79769e+307	1.79769e+307	0.00111216	0.0253908	yes
XLOC_026652	XLOC_026652	-	chr3:163231177-163237221	control	TIAR	OK	0	2.0228	1.79769e+307	1.79769e+307	0.000929745	0.0220691	yes
XLOC_040725	XLOC_040725	-	chrY:13297424-13299181	control	TIAR	OK	0	1.99933	1.79769e+307	1.79769e+307	0.000129001	0.00452652	yes
XLOC_005456	XLOC_005456	-	chr10:129417451-129418264	control	TIAR	OK	0	1.99598	1.79769e+307	1.79769e+307	0.000263519	0.00817187	yes
XLOC_009433	XLOC_009433	-	chr12:73658446-73658873	control	TIAR	OK	0	1.96772	1.79769e+307	1.79769e+307	0.00270613	0.0454286	yes
XLOC_009412	XLOC_009412	-	chr12:73345444-73351228	control	TIAR	OK	0	1.93663	1.79769e+307	1.79769e+307	0.000767163	0.0189194	yes
XLOC_003475	XLOC_003475	-	chr1:188765249-188765725	control	TIAR	OK	0	1.93002	1.79769e+307	1.79769e+307	0.00180802	0.0358076	yes
XLOC_032463	XLOC_032463	-	chr6:153308399-153324020	control	TIAR	OK	0	1.92746	1.79769e+307	1.79769e+307	0.00166233	0.0339427	yes
XLOC_022276	XLOC_022276	-	chr2:237476443-237490994	control	TIAR	OK	0	1.92416	1.79769e+307	1.79769e+307	0.00229991	0.0415245	yes
XLOC_040074	XLOC_040074	-	chrX:37539913-37540413	control	TIAR	OK	0	1.91916	1.79769e+307	1.79769e+307	0.00146481	0.0310079	yes
XLOC_003474	XLOC_003474	-	chr1:188756369-188756826	control	TIAR	OK	0	1.90404	1.79769e+307	1.79769e+307	0.00210171	0.0394692	yes
XLOC_002537	XLOC_002537	-	chr1:32256024-32281580	control	TIAR	OK	0	1.90146	1.79769e+307	1.79769e+307	0.00077895	0.0191516	yes
XLOC_030919	XLOC_030919	-	chr6:134714247-134719095	control	TIAR	OK	0	1.8985	1.79769e+307	1.79769e+307	0.00270613	0.0460755	yes
XLOC_002295	XLOC_002295	-	chr1:1294139-1294575	control	TIAR	OK	0	1.89018	1.79769e+307	1.79769e+307	0.00270613	0.0455708	yes
XLOC_023730	XLOC_023730	-	chr21:30022586-30023355	control	TIAR	OK	0	1.84496	1.79769e+307	1.79769e+307	0.000369024	0.0105798	yes
XLOC_029633	XLOC_029633	-	chr5:43000438-43000904	control	TIAR	OK	0	1.83768	1.79769e+307	1.79769e+307	0.00210171	0.0390602	yes
XLOC_038489	XLOC_038489	-	chr9:87167151-87279176	control	TIAR	OK	0	1.82701	1.79769e+307	1.79769e+307	0.00119239	0.0266018	yes
XLOC_002563	XLOC_002563	-	chr1:33607940-33608529	control	TIAR	OK	0	1.81066	1.79769e+307	1.79769e+307	0.000929686	0.0221328	yes
XLOC_026655	XLOC_026655	-	chr3:163240017-163240535	control	TIAR	OK	0	1.80782	1.79769e+307	1.79769e+307	0.00146481	0.0310894	yes
XLOC_002538	XLOC_002538	-	chr1:32256024-32281580	control	TIAR	OK	0	1.80528	1.79769e+307	1.79769e+307	0.000593529	0.0154022	yes
XLOC_019063	XLOC_019063	-	chr19:3728373-3761673	control	TIAR	OK	0	1.78523	1.79769e+307	1.79769e+307	0.00278307	0.0462632	yes
XLOC_037166	XLOC_037166	-	chr8:144980717-144981170	control	TIAR	OK	0	1.75917	1.79769e+307	1.79769e+307	0.00270613	0.0460998	yes
XLOC_002788	XLOC_002788	-	chr1:55353478-55353957	control	TIAR	OK	0	1.74962	1.79769e+307	1.79769e+307	0.00210171	0.0393547	yes
XLOC_023744	XLOC_023744	-	chr21:33448279-33448808	control	TIAR	OK	0	1.74592	1.79769e+307	1.79769e+307	0.00146481	0.0309066	yes
XLOC_009402	XLOC_009402	-	chr12:70861889-71031219	control	TIAR	OK	0	1.73881	1.79769e+307	1.79769e+307	0.00239083	0.0426414	yes
XLOC_011410	XLOC_011410	-	chr14:29051129-29051809	control	TIAR	OK	0	1.73585	1.79769e+307	1.79769e+307	0.000626407	0.0160745	yes
XLOC_029415	XLOC_029415	-	chr5:2118623-2119311	control	TIAR	OK	0	1.70693	1.79769e+307	1.79769e+307	0.000626407	0.0160489	yes
XLOC_009417	XLOC_009417	-	chr12:73636109-73636747	control	TIAR	OK	0	1.70474	1.79769e+307	1.79769e+307	0.000793573	0.0193637	yes
XLOC_007368	XLOC_007368	-	chr11:67479467-67771593	control	TIAR	OK	0	1.69745	1.79769e+307	1.79769e+307	0.00276437	0.0460709	yes
XLOC_026739	XLOC_026739	-	chr3:187539185-187539647	control	TIAR	OK	0	1.6969	1.79769e+307	1.79769e+307	0.00270613	0.0462462	yes
XLOC_023782	XLOC_023782	-	chr21:38071879-38362536	control	TIAR	OK	0	1.69396	1.79769e+307	1.79769e+307	0.00104321	0.024263	yes
XLOC_002286	XLOC_002286	-	chr1:1017197-1051736	control	TIAR	OK	0	1.68325	1.79769e+307	1.79769e+307	0.00242556	0.0429995	yes
XLOC_036024	XLOC_036024	-	chr8:99973688-100025226	control	TIAR	OK	0	1.6799	1.79769e+307	1.79769e+307	0.00131705	0.028554	yes
XLOC_031981	XLOC_031981	-	chr6:54809113-54809605	control	TIAR	OK	0	1.6696	1.79769e+307	1.79769e+307	0.00210171	0.0392636	yes
XLOC_035759	XLOC_035759	-	chr7:158772962-158773482	control	TIAR	OK	0	1.65807	1.79769e+307	1.79769e+307	0.00180802	0.0358296	yes
XLOC_011878	XLOC_011878	-	chr14:104601222-104647235	control	TIAR	OK	0	1.59111	1.79769e+307	1.79769e+307	0.00205633	0.0392099	yes
XLOC_016364	XLOC_016364	-	chr17:37918209-37918689	control	TIAR	OK	0	1.58472	1.79769e+307	1.79769e+307	0.00270613	0.045547	yes
XLOC_003869	XLOC_003869	-	chr1:247521718-247522227	control	TIAR	OK	0	1.57539	1.79769e+307	1.79769e+307	0.00210171	0.0391956	yes
XLOC_031877	XLOC_031877	-	chr6:36089561-36090046	control	TIAR	OK	0	1.55614	1.79769e+307	1.79769e+307	0.00270613	0.0453814	yes
XLOC_007472	XLOC_007472	-	chr11:73973868-73974384	control	TIAR	OK	0	1.53962	1.79769e+307	1.79769e+307	0.00210171	0.0395843	yes
XLOC_027965	XLOC_027965	-	chr4:73920415-73935472	control	TIAR	OK	0	1.52266	1.79769e+307	1.79769e+307	0.00207354	0.039445	yes
XLOC_017243	XLOC_017243	-	chr18:21540736-21541230	control	TIAR	OK	0	1.50722	1.79769e+307	1.79769e+307	0.00270613	0.0460512	yes
XLOC_019314	XLOC_019314	-	chr19:28217444-28218024	control	TIAR	OK	0	1.50673	1.79769e+307	1.79769e+307	0.00146481	0.0309268	yes
XLOC_032343	XLOC_032343	-	chr6:134682599-134683126	control	TIAR	OK	0	1.48657	1.79769e+307	1.79769e+307	0.00210171	0.0393775	yes
XLOC_008770	XLOC_008770	-	chr12:73345444-73351228	control	TIAR	OK	0	1.48285	1.79769e+307	1.79769e+307	0.00189453	0.0368873	yes
XLOC_003865	XLOC_003865	-	chr1:247516051-247516580	control	TIAR	OK	0	1.47731	1.79769e+307	1.79769e+307	0.00210171	0.0392409	yes
XLOC_009411	XLOC_009411	-	chr12:73345444-73351228	control	TIAR	OK	0	1.47583	1.79769e+307	1.79769e+307	0.0004818	0.0130811	yes
XLOC_021453	XLOC_021453	-	chr2:65891146-65891647	control	TIAR	OK	0	1.47124	1.79769e+307	1.79769e+307	0.00270613	0.0456183	yes
XLOC_028329	XLOC_028329	-	chr4:177259450-177259951	control	TIAR	OK	0	1.47124	1.79769e+307	1.79769e+307	0.00270613	0.0454522	yes
XLOC_009413	XLOC_009413	-	chr12:73557617-73558127	control	TIAR	OK	0	1.42743	1.79769e+307	1.79769e+307	0.00270613	0.0463936	yes
XLOC_026656	XLOC_026656	-	chr3:163241369-163241880	control	TIAR	OK	0	1.42273	1.79769e+307	1.79769e+307	0.00270613	0.0455233	yes
XLOC_016305	XLOC_016305	-	chr17:29288620-29289444	control	TIAR	OK	0	1.40025	1.79769e+307	1.79769e+307	0.00056444	0.01479	yes
XLOC_009440	XLOC_009440	-	chr12:73760758-73761707	control	TIAR	OK	0	1.39695	1.79769e+307	1.79769e+307	0.000369024	0.0106081	yes
XLOC_030199	XLOC_030199	-	chr5:139726880-139727429	control	TIAR	OK	0	1.39074	1.79769e+307	1.79769e+307	0.00210171	0.0394922	yes
XLOC_026654	XLOC_026654	-	chr3:163238111-163239962	control	TIAR	OK	0	1.36534	1.79769e+307	1.79769e+307	6.01566e-05	0.00236826	yes
XLOC_032159	XLOC_032159	-	chr6:99294552-99295079	control	TIAR	OK	0	1.35143	1.79769e+307	1.79769e+307	0.00270613	0.0458819	yes
XLOC_016363	XLOC_016363	-	chr17:37916968-37917640	control	TIAR	OK	0	1.30109	1.79769e+307	1.79769e+307	0.00124991	0.0273002	yes
XLOC_028103	XLOC_028103	-	chr4:106967232-107270381	control	TIAR	OK	0	1.29023	1.79769e+307	1.79769e+307	0.00303555	0.0496673	yes
XLOC_012845	XLOC_012845	-	chr15:46586005-46586620	control	TIAR	OK	0	1.2713	1.79769e+307	1.79769e+307	0.00180802	0.0359399	yes
XLOC_029417	XLOC_029417	-	chr5:2192415-2193292	control	TIAR	OK	0	1.2249	1.79769e+307	1.79769e+307	0.000626407	0.0160617	yes
XLOC_035458	XLOC_035458	-	chr7:102340296-102340911	control	TIAR	OK	0	1.21833	1.79769e+307	1.79769e+307	0.00200983	0.0385969	yes
XLOC_028068	XLOC_028068	-	chr4:96083655-96470361	control	TIAR	OK	0	1.21576	1.79769e+307	1.79769e+307	0.00204843	0.0391054	yes
XLOC_007032	XLOC_007032	-	chr11:14913869-14914435	control	TIAR	OK	0	1.20431	1.79769e+307	1.79769e+307	0.00270613	0.0455945	yes
XLOC_036877	XLOC_036877	-	chr8:69942830-69943657	control	TIAR	OK	0	1.18445	1.79769e+307	1.79769e+307	0.000793573	0.0194077	yes
XLOC_029502	XLOC_029502	-	chr5:17130136-17217531	control	TIAR	OK	0	1.18327	1.79769e+307	1.79769e+307	0.00244722	0.0432882	yes
XLOC_039952	XLOC_039952	-	chrX:8457142-8457728	control	TIAR	OK	0	1.14064	1.79769e+307	1.79769e+307	0.00270613	0.0454759	yes
XLOC_005457	XLOC_005457	-	chr10:129418729-129419792	control	TIAR	OK	0	1.10986	1.79769e+307	1.79769e+307	0.000434864	0.0120294	yes
XLOC_009414	XLOC_009414	-	chr12:73630085-73630683	control	TIAR	OK	0	1.10557	1.79769e+307	1.79769e+307	0.00270613	0.0458578	yes
XLOC_009418	XLOC_009418	-	chr12:73636979-73637701	control	TIAR	OK	0	1.09069	1.79769e+307	1.79769e+307	0.00146481	0.0311099	yes
XLOC_028048	XLOC_028048	-	chr4:89180373-89205888	control	TIAR	OK	0	1.09024	1.79769e+307	1.79769e+307	0.00241587	0.0428983	yes
XLOC_005458	XLOC_005458	-	chr10:129425141-129426136	control	TIAR	OK	0	1.0413	1.79769e+307	1.79769e+307	0.000626407	0.0161129	yes
XLOC_002672	XLOC_002672	-	chr1:43836786-43837444	control	TIAR	OK	0	0.958244	1.79769e+307	1.79769e+307	0.00270613	0.0458338	yes
XLOC_026676	XLOC_026676	-	chr3:171178878-171179593	control	TIAR	OK	0	0.935625	1.79769e+307	1.79769e+307	0.00210171	0.0392182	yes
XLOC_023779	XLOC_023779	-	chr21:38071879-38362536	control	TIAR	OK	0	0.929155	1.79769e+307	1.79769e+307	0.000519081	0.0138259	yes
XLOC_029416	XLOC_029416	-	chr5:2182306-2183045	control	TIAR	OK	0	0.893358	1.79769e+307	1.79769e+307	0.00210171	0.0390152	yes
XLOC_030035	XLOC_030035	-	chr5:106712589-107007944	control	TIAR	OK	0	0.626201	1.79769e+307	1.79769e+307	0.0017408	0.0351009	yes
XLOC_035289	XLOC_035289	-	chr7:80087832-80308593	control	TIAR	OK	0.00115146	1.14721	6.90406	-28.0439	0	0	yes
XLOC_035288	XLOC_035288	-	chr7:80087832-80308593	control	TIAR	OK	0.00107029	1.01494	6.85465	-19.556	0	0	yes
XLOC_028749	XLOC_028749	-	chr5:147617932-147643892	control	TIAR	OK	0.0293704	12.5808	6.05994	-11.7003	0	0	yes
XLOC_019523	XLOC_019523	-	chr19:46272975-46285815	control	TIAR	OK	0.00501478	1.61315	5.77356	-16.2258	0	0	yes
XLOC_031993	XLOC_031993	-	chr6:56911359-57051669	control	TIAR	OK	0.00519921	0.701766	4.90509	-11.4792	0	0	yes
XLOC_023667	XLOC_023667	-	chr21:9893194-9895422	control	TIAR	OK	0.0244574	2.9152	4.78076	-4.65483	3.24247e-06	0.000177112	yes
XLOC_011733	XLOC_011733	-	chr14:77609696-77613209	control	TIAR	OK	0.044847	4.49052	4.60647	-7.58894	3.21965e-14	5.27597e-12	yes
XLOC_023780	XLOC_023780	-	chr21:38071879-38362536	control	TIAR	OK	0.0636441	5.96933	4.54108	-7.27994	3.33955e-13	4.99108e-11	yes
XLOC_030233	XLOC_030233	-	chr5:147645912-147646823	control	TIAR	OK	0.0702585	4.60136	4.18193	-4.05788	4.95195e-05	0.00200828	yes
XLOC_009434	XLOC_009434	-	chr12:73659224-73660959	control	TIAR	OK	0.0323522	2.06231	4.1549	-4.03029	5.57074e-05	0.00222293	yes
XLOC_040076	XLOC_040076	-	chrX:37798872-37988073	control	TIAR	OK	18.9443	1187.08	4.13775	-8.57419	0	0	yes
XLOC_023657	XLOC_023657	-	chr21:9695849-9696267	control	TIAR	OK	0.234971	12.3109	3.95878	-3.83621	0.000124949	0.00440832	yes
XLOC_007549	XLOC_007549	-	chr11:77926216-78128868	control	TIAR	OK	0.0332346	1.56277	3.85062	-9.86574	0	0	yes
XLOC_022973	XLOC_022973	-	chr20:3907572-3996216	control	TIAR	OK	0.131706	5.75291	3.77689	-6.8397	7.9361e-12	1.05429e-09	yes
XLOC_002535	XLOC_002535	-	chr1:32192717-32229648	control	TIAR	OK	0.100223	4.34165	3.76861	-11.1553	0	0	yes
XLOC_013134	XLOC_013134	-	chr15:100267611-100273626	control	TIAR	OK	0.0190377	0.782141	3.71561	-9.32817	0	0	yes
XLOC_014397	XLOC_014397	-	chr16:33955740-33955857	control	TIAR	OK	22.5863	729.748	3.47536	-3.35117	0.0008047	0.0195465	yes
XLOC_016361	XLOC_016361	-	chr17:37617738-37725644	control	TIAR	OK	0.0735329	2.03013	3.31812	-9.3268	0	0	yes
XLOC_029713	XLOC_029713	-	chr5:58264865-59843484	control	TIAR	OK	0.0740998	1.9862	3.28856	-9.35561	0	0	yes
XLOC_040075	XLOC_040075	-	chrX:37798872-37988073	control	TIAR	OK	19.3207	506.831	3.267	-7.35225	1.94955e-13	2.96865e-11	yes
XLOC_009419	XLOC_009419	-	chr12:73637834-73638669	control	TIAR	OK	0.0787711	2.06355	3.26564	-3.14106	0.00168336	0.0342636	yes
XLOC_009428	XLOC_009428	-	chr12:73645307-73651008	control	TIAR	OK	0.0989419	2.50556	3.23173	-8.11138	4.44089e-16	8.33493e-14	yes
XLOC_014406	XLOC_014406	-	chr16:33961081-33961166	control	TIAR	OK	260.943	6380.14	3.19664	-3.07141	0.00213052	0.0394141	yes
XLOC_009258	XLOC_009258	-	chr12:52679696-52685424	control	TIAR	OK	0.33774	7.99395	3.16417	-4.03763	5.39943e-05	0.00216797	yes
XLOC_003872	XLOC_003872	-	chr1:247527684-247528852	control	TIAR	OK	0.0514549	1.21316	3.16028	-3.03491	0.00240606	0.0428183	yes
XLOC_035964	XLOC_035964	-	chr8:69901738-69942740	control	TIAR	OK	0.332433	7.82037	3.15805	-4.22028	2.43999e-05	0.00106443	yes
XLOC_021869	XLOC_021869	-	chr2:133024492-133029287	control	TIAR	OK	43.6495	971.029	3.10217	-5.28767	1.23885e-07	9.23615e-06	yes
XLOC_027418	XLOC_027418	-	chr4:75174026-75186475	control	TIAR	OK	0.127015	2.70887	3.05998	-6.69152	2.20872e-11	2.78523e-09	yes
XLOC_035013	XLOC_035013	-	chr7:30464142-30518393	control	TIAR	OK	0.03269	0.685614	3.04325	-7.9754	1.55431e-15	2.81889e-13	yes
XLOC_039960	XLOC_039960	-	chrX:10413349-10851809	control	TIAR	OK	0.0370322	0.741373	2.99672	-5.38332	7.31233e-08	5.67444e-06	yes
XLOC_024431	XLOC_024431	-	chr22:18270415-18507325	control	TIAR	OK	0.0267897	0.530717	2.98621	-7.35877	1.85629e-13	2.86722e-11	yes
XLOC_023307	XLOC_023307	-	chr20:58438617-58508657	control	TIAR	OK	0.0591567	1.1416	2.95999	-7.6371	2.22045e-14	3.69487e-12	yes
XLOC_009285	XLOC_009285	-	chr12:54356036-54371075	control	TIAR	OK	0.146015	2.77089	2.94321	-9.61572	0	0	yes
XLOC_027475	XLOC_027475	-	chr4:95664932-96079711	control	TIAR	OK	0.146865	2.7731	2.9382	-3.16238	0.00156484	0.032403	yes
XLOC_021866	XLOC_021866	-	chr2:133023066-133023639	control	TIAR	OK	1.87127	34.5511	2.91582	-7.55713	4.13003e-14	6.66628e-12	yes
XLOC_019401	XLOC_019401	-	chr19:39432041-39466380	control	TIAR	OK	0.531521	9.19679	2.85087	-6.7946	1.08613e-11	1.4253e-09	yes
XLOC_005059	XLOC_005059	-	chr10:49653985-49813184	control	TIAR	OK	0.142174	2.40196	2.82699	-6.74973	1.48117e-11	1.88993e-09	yes
XLOC_009439	XLOC_009439	-	chr12:73757449-73760405	control	TIAR	OK	0.125851	2.08803	2.80888	-6.30221	2.93424e-10	3.37093e-08	yes
XLOC_009436	XLOC_009436	-	chr12:73663637-73665164	control	TIAR	OK	0.112359	1.83147	2.79118	-4.41265	1.02114e-05	0.000486919	yes
XLOC_014403	XLOC_014403	-	chr16:33959173-33959325	control	TIAR	OK	47.9261	714.126	2.7014	-6.02305	1.71156e-09	1.73205e-07	yes
XLOC_040782	XLOC_040782	-	chrY:13299337-13300504	control	TIAR	OK	0.18028	2.58627	2.66346	-4.49243	7.0415e-06	0.00035352	yes
XLOC_003444	XLOC_003444	-	chr1:179068461-179198819	control	TIAR	OK	0.0153978	0.220033	2.65955	-78.4205	0	0	yes
XLOC_009429	XLOC_009429	-	chr12:73651441-73653981	control	TIAR	OK	0.148299	2.10898	2.65473	-5.92581	3.10768e-09	2.99469e-07	yes
XLOC_035757	XLOC_035757	-	chr7:158769117-158769977	control	TIAR	OK	0.151504	2.11675	2.63703	-3.46411	0.000531994	0.0141116	yes
XLOC_014578	XLOC_014578	-	chr16:75571968-75590170	control	TIAR	OK	0.229054	3.08474	2.60026	-7.57357	3.64153e-14	5.93717e-12	yes
XLOC_034865	XLOC_034865	-	chr7:1855427-2272650	control	TIAR	OK	1.59734	21.2578	2.58839	-3.09299	0.00198148	0.0382116	yes
XLOC_011378	XLOC_011378	-	chr14:23456109-23479360	control	TIAR	OK	0.0922514	1.21813	2.58056	-7.12015	1.07803e-12	1.5467e-10	yes
XLOC_021871	XLOC_021871	-	chr2:133029783-133029953	control	TIAR	OK	11.2993	148.003	2.57249	-4.04697	5.1884e-05	0.00209104	yes
XLOC_009425	XLOC_009425	-	chr12:73641879-73643198	control	TIAR	OK	0.133389	1.74719	2.57249	-4.04697	5.1884e-05	0.00209365	yes
XLOC_014401	XLOC_014401	-	chr16:33958768-33958953	control	TIAR	OK	13.3302	172.276	2.55907	-4.99692	5.82534e-07	3.73122e-05	yes
XLOC_017264	XLOC_017264	-	chr18:29265701-29267658	control	TIAR	OK	0.112985	1.4306	2.53859	-4.51827	6.23456e-06	0.000319975	yes
XLOC_017263	XLOC_017263	-	chr18:29171729-29264814	control	TIAR	OK	0.169886	2.04791	2.48945	-4.18625	2.83597e-05	0.00121099	yes
XLOC_036597	XLOC_036597	-	chr8:5452412-5461837	control	TIAR	OK	0.394059	4.69052	2.4768	-3.09892	0.0019423	0.0376132	yes
XLOC_032148	XLOC_032148	-	chr6:93297791-93298565	control	TIAR	OK	0.174513	2.05726	2.46713	-3.2275	0.00124878	0.0274986	yes
XLOC_012907	XLOC_012907	-	chr15:57587496-57588748	control	TIAR	OK	0.0946318	1.11557	2.46713	-3.2275	0.00124878	0.0274799	yes
XLOC_003843	XLOC_003843	-	chr1:247301998-247335342	control	TIAR	OK	0.35687	4.08935	2.43877	-6.70101	2.06979e-11	2.62027e-09	yes
XLOC_031002	XLOC_031002	-	chr6:168369761-168370702	control	TIAR	OK	0.655038	7.43595	2.42939	-3.17568	0.00149486	0.0313561	yes
XLOC_023847	XLOC_023847	-	chr21:45881043-45882076	control	TIAR	OK	0.119744	1.35933	2.42939	-3.17568	0.00149486	0.0313358	yes
XLOC_014396	XLOC_014396	-	chr16:33953115-33953241	control	TIAR	OK	45.3372	501.469	2.40341	-3.76285	0.00016799	0.00563728	yes
XLOC_031672	XLOC_031672	-	chr6:16157171-16157847	control	TIAR	OK	0.211036	2.30352	2.39017	-3.12061	0.00180476	0.0359637	yes
XLOC_021810	XLOC_021810	-	chr2:127805606-127864864	control	TIAR	OK	0.00830777	0.0900099	2.38273	-51.0952	0	0	yes
XLOC_040768	XLOC_040768	-	chrY:10025055-10025320	control	TIAR	OK	12.0966	130.314	2.37702	-6.15573	7.47304e-10	8.04149e-08	yes
XLOC_029807	XLOC_029807	-	chr5:76107960-76131259	control	TIAR	OK	0.340693	3.62421	2.36441	-6.54693	5.8731e-11	7.12765e-09	yes
XLOC_021867	XLOC_021867	-	chr2:133024492-133029287	control	TIAR	OK	273.541	2876.44	2.35286	-4.92642	8.37504e-07	5.22946e-05	yes
XLOC_027946	XLOC_027946	-	chr4:66562110-66562750	control	TIAR	OK	0.228611	2.39555	2.34935	-3.06433	0.00218156	0.0399688	yes
XLOC_002826	XLOC_002826	-	chr1:69408322-69409056	control	TIAR	OK	0.187777	1.96766	2.34935	-3.06433	0.00218156	0.0399915	yes
XLOC_017292	XLOC_017292	-	chr18:33853532-33854959	control	TIAR	OK	0.162099	1.69859	2.34935	-4.15725	3.22103e-05	0.00135923	yes
XLOC_026166	XLOC_026166	-	chr3:46710484-46735194	control	TIAR	OK	0.159629	1.63178	2.32458	-6.30221	2.93432e-10	3.35907e-08	yes
XLOC_016593	XLOC_016593	-	chr17:61780191-61819330	control	TIAR	OK	0.116199	1.13765	2.28142	-4.51049	6.46774e-06	0.000329325	yes
XLOC_027985	XLOC_027985	-	chr4:76831807-76862166	control	TIAR	OK	0.398529	3.89562	2.27983	-4.52382	6.07347e-06	0.000312702	yes
XLOC_035542	XLOC_035542	-	chr7:120988904-121036422	control	TIAR	OK	0.136256	1.32345	2.27346	-5.92693	3.0865e-09	2.98318e-07	yes
XLOC_019261	XLOC_019261	-	chr19:19256375-19314238	control	TIAR	OK	0.18754	1.81609	2.27045	-3.89781	9.70652e-05	0.0035893	yes
XLOC_035014	XLOC_035014	-	chr7:30464142-30518393	control	TIAR	OK	0.505639	4.7711	2.24451	-5.75742	8.5409e-09	7.57466e-07	yes
XLOC_005180	XLOC_005180	-	chr10:77157600-77168740	control	TIAR	OK	0.136285	1.27554	2.23638	-4.76588	1.88031e-06	0.000107816	yes
XLOC_017387	XLOC_017387	-	chr18:75843378-75844045	control	TIAR	OK	0.322757	3.00629	2.23156	-3.47317	0.000514343	0.0137337	yes
XLOC_011845	XLOC_011845	-	chr14:103671301-103671923	control	TIAR	OK	0.477089	4.27021	2.19172	-3.85829	0.000114181	0.00407742	yes
XLOC_031404	XLOC_031404	-	chr6:93298622-93299811	control	TIAR	OK	0.368552	3.29874	2.19172	-3.85829	0.000114181	0.00407292	yes
XLOC_016483	XLOC_016483	-	chr17:45195134-45266665	control	TIAR	OK	6.11371	54.1952	2.18206	-5.46909	4.52346e-08	3.65981e-06	yes
XLOC_016441	XLOC_016441	-	chr17:42264286-42276918	control	TIAR	OK	0.319907	2.71847	2.1398	-3.12064	0.00180456	0.0359819	yes
XLOC_016484	XLOC_016484	-	chr17:45195134-45266665	control	TIAR	OK	243.21	2009.85	2.11189	-4.4048	1.05883e-05	0.000502664	yes
XLOC_021865	XLOC_021865	-	chr2:133022654-133022876	control	TIAR	OK	13.3914	109.921	2.10515	-4.84054	1.29487e-06	7.7553e-05	yes
XLOC_009432	XLOC_009432	-	chr12:73657305-73658306	control	TIAR	OK	0.186862	1.52294	2.09803	-3.25073	0.0011511	0.0259314	yes
XLOC_009444	XLOC_009444	-	chr12:73764794-73765624	control	TIAR	OK	0.238212	1.87212	2.06166	-3.19014	0.00142205	0.0304219	yes
XLOC_021301	XLOC_021301	-	chr2:27548508-27581845	control	TIAR	OK	0.0832748	0.637466	2.03536	-4.00201	6.28058e-05	0.00246055	yes
XLOC_003700	XLOC_003700	-	chr1:228393895-228394365	control	TIAR	OK	0.565195	4.27737	2.02392	-3.12837	0.00175781	0.0353996	yes
XLOC_009426	XLOC_009426	-	chr12:73643606-73644737	control	TIAR	OK	0.267585	2.00949	2.0162	-3.86616	0.000110562	0.00397899	yes
XLOC_003870	XLOC_003870	-	chr1:247522289-247523790	control	TIAR	OK	0.152824	1.13432	2.0045	-3.50278	0.000460436	0.0126071	yes
XLOC_020823	XLOC_020823	-	chr2:105950507-105953693	control	TIAR	OK	0.146064	1.07279	1.99398	-4.20497	2.6112e-05	0.00112543	yes
XLOC_011846	XLOC_011846	-	chr14:103672090-103673474	control	TIAR	OK	0.252037	1.83404	1.9847	-4.0909	4.29704e-05	0.00177388	yes
XLOC_029414	XLOC_029414	-	chr5:1877540-1883837	control	TIAR	OK	0.173299	1.22869	1.95869	-4.4229	9.73867e-06	0.00046853	yes
XLOC_028395	XLOC_028395	-	chr5:604496-607551	control	TIAR	OK	0.350611	2.47992	1.9563	-4.47681	7.57682e-06	0.000377461	yes
XLOC_036596	XLOC_036596	-	chr8:5452412-5461837	control	TIAR	OK	0.352298	2.47652	1.95013	-4.73121	2.23187e-06	0.000126402	yes
XLOC_034489	XLOC_034489	-	chr7:54874199-54879672	control	TIAR	OK	0.829809	5.79688	1.94388	-4.00118	6.30272e-05	0.00246325	yes
XLOC_035762	XLOC_035762	-	chr7:158793143-158793707	control	TIAR	OK	0.416069	2.90658	1.94388	-2.99547	0.00274021	0.0457628	yes
XLOC_017386	XLOC_017386	-	chr18:75842386-75843318	control	TIAR	OK	0.341107	2.26376	1.89259	-3.61144	0.000304506	0.00914424	yes
XLOC_036880	XLOC_036880	-	chr8:70579406-70581253	control	TIAR	OK	0.271276	1.7898	1.88672	-4.22987	2.33825e-05	0.00102699	yes
XLOC_030052	XLOC_030052	-	chr5:110822842-110825795	control	TIAR	OK	0.359968	2.32607	1.86592	-4.84692	1.25394e-06	7.52413e-05	yes
XLOC_029526	XLOC_029526	-	chr5:24320724-24322125	control	TIAR	OK	0.331262	2.13334	1.86253	-4.07308	4.63945e-05	0.00189344	yes
XLOC_035426	XLOC_035426	-	chr7:100218038-100239173	control	TIAR	OK	0.523353	3.35925	1.85922	-3.02281	0.00250437	0.0438429	yes
XLOC_030053	XLOC_030053	-	chr5:110825876-110830151	control	TIAR	OK	0.281146	1.76096	1.83474	-4.89765	9.69872e-07	5.92981e-05	yes
XLOC_002769	XLOC_002769	-	chr1:54317391-54355487	control	TIAR	OK	0.236725	1.3956	1.77418	-3.04249	0.00234629	0.0421028	yes
XLOC_013066	XLOC_013066	-	chr15:81941172-81942437	control	TIAR	OK	0.186936	1.10185	1.77398	-3.06808	0.00215436	0.0396957	yes
XLOC_036595	XLOC_036595	-	chr8:5452412-5461837	control	TIAR	OK	0.562887	3.3006	1.76878	-5.0925	3.53377e-07	2.42718e-05	yes
XLOC_003671	XLOC_003671	-	chr1:225674533-225840845	control	TIAR	OK	0.0901507	0.524227	1.76044	-4.08609	4.38706e-05	0.00179953	yes
XLOC_032635	XLOC_032635	-	chr6:170884659-170893780	control	TIAR	OK	0.0538744	0.311057	1.75332	-38.043	0	0	yes
XLOC_034869	XLOC_034869	-	chr7:2281856-2354099	control	TIAR	OK	0.0679974	0.389987	1.74664	-3.52135	0.00042936	0.0119282	yes
XLOC_024578	XLOC_024578	-	chr22:36134782-36424585	control	TIAR	OK	0.0369725	0.210147	1.73763	-61.4792	0	0	yes
XLOC_026235	XLOC_026235	-	chr3:50595455-50622421	control	TIAR	OK	0.222664	1.26404	1.73641	-3.66017	0.000252049	0.00792273	yes
XLOC_026757	XLOC_026757	-	chr3:194308305-194354150	control	TIAR	OK	0.147613	0.834741	1.73253	-3.73912	0.000184667	0.00610175	yes
XLOC_040776	XLOC_040776	-	chrY:10031686-10031812	control	TIAR	OK	90.6745	508.067	1.72334	-3.5099	0.000448282	0.0123371	yes
XLOC_002352	XLOC_002352	-	chr1:6307405-6321035	control	TIAR	OK	0.4199	2.30064	1.70092	-2.993	0.00276246	0.0460629	yes
XLOC_017297	XLOC_017297	-	chr18:33859625-33866333	control	TIAR	OK	0.334457	1.81208	1.68972	-5.07086	3.96025e-07	2.66899e-05	yes
XLOC_021741	XLOC_021741	-	chr2:111962410-111966640	control	TIAR	OK	0.317864	1.71445	1.68523	-3.68028	0.000232976	0.00739521	yes
XLOC_021123	XLOC_021123	-	chr2:224533620-224588784	control	TIAR	OK	91.9483	495.895	1.68514	-6.88275	5.87064e-12	7.96285e-10	yes
XLOC_021868	XLOC_021868	-	chr2:133024492-133029287	control	TIAR	OK	2.00964	10.616	1.66441	-3.71673	0.000201816	0.00656095	yes
XLOC_028047	XLOC_028047	-	chr4:89180373-89205888	control	TIAR	OK	0.270777	1.38303	1.63074	-3.3042	0.000952464	0.0225091	yes
XLOC_013715	XLOC_013715	-	chr16:3181560-3184841	control	TIAR	OK	0.489641	2.50034	1.63051	-3.17423	0.00150234	0.0314313	yes
XLOC_028435	XLOC_028435	-	chr5:23951539-24206764	control	TIAR	OK	0.918563	4.66495	1.62502	-5.67733	1.36816e-08	1.18093e-06	yes
XLOC_036883	XLOC_036883	-	chr8:70749074-70749969	control	TIAR	OK	0.359471	1.82061	1.6223	-3.0539	0.00225884	0.0409202	yes
XLOC_032625	XLOC_032625	-	chr6:168370780-168372646	control	TIAR	OK	0.476743	2.36773	1.60271	-3.95838	7.54595e-05	0.00286586	yes
XLOC_014563	XLOC_014563	-	chr16:73270723-73271992	control	TIAR	OK	0.279348	1.38229	1.59904	-3.23617	0.00121147	0.0268789	yes
XLOC_014399	XLOC_014399	-	chr16:33957167-33957328	control	TIAR	OK	33.2356	161.695	1.58209	-3.39671	0.00068201	0.0172274	yes
XLOC_026209	XLOC_026209	-	chr3:49199967-49203785	control	TIAR	OK	0.279784	1.35552	1.57792	-3.5586	0.000372839	0.0106419	yes
XLOC_003036	XLOC_003036	-	chr1:101455179-101552759	control	TIAR	OK	0.230193	1.1091	1.57239	-3.09684	0.00195594	0.0377868	yes
XLOC_032341	XLOC_032341	-	chr6:134490383-134639196	control	TIAR	OK	1.39695	6.66888	1.56316	-5.63048	1.79705e-08	1.53472e-06	yes
XLOC_009435	XLOC_009435	-	chr12:73661039-73663058	control	TIAR	OK	0.354633	1.6913	1.56217	-3.72491	0.000195383	0.0064034	yes
XLOC_032506	XLOC_032506	-	chr6:160887586-160941251	control	TIAR	OK	0.318784	1.49608	1.54609	-3.16854	0.00153204	0.0319286	yes
XLOC_028098	XLOC_028098	-	chr4:105391057-105412546	control	TIAR	OK	0.378132	1.76372	1.53994	-3.13652	0.00170963	0.0346891	yes
XLOC_036605	XLOC_036605	-	chr8:5719152-5720162	control	TIAR	OK	0.369531	1.6672	1.50667	-3.03244	0.00242582	0.0429804	yes
XLOC_009738	XLOC_009738	-	chr12:131720293-131721482	control	TIAR	OK	0.40283	1.80278	1.49857	-3.22156	0.00127493	0.0277527	yes
XLOC_017287	XLOC_017287	-	chr18:33759639-33767362	control	TIAR	OK	0.234294	1.0401	1.4905	-3.32178	0.000894441	0.021436	yes
XLOC_011847	XLOC_011847	-	chr14:103674219-103675221	control	TIAR	OK	0.497671	2.1729	1.47388	-3.16457	0.0015531	0.0322633	yes
XLOC_031673	XLOC_031673	-	chr6:16157954-16159027	control	TIAR	OK	0.39973	1.74527	1.47388	-3.14457	0.00166329	0.0339407	yes
XLOC_017296	XLOC_017296	-	chr18:33857682-33859454	control	TIAR	OK	0.505391	2.17902	1.4613	-3.60173	0.000316106	0.00938781	yes
XLOC_028061	XLOC_028061	-	chr4:90157620-90158702	control	TIAR	OK	0.565164	2.36888	1.43305	-3.2155	0.00130216	0.0282693	yes
XLOC_040167	XLOC_040167	-	chrX:49090440-49090674	control	TIAR	OK	152.025	632.154	1.42509	-5.00561	5.56854e-07	3.58095e-05	yes
XLOC_007690	XLOC_007690	-	chr11:110277253-110278286	control	TIAR	OK	0.419105	1.7253	1.41504	-3.00696	0.00263871	0.0457972	yes
XLOC_009165	XLOC_009165	-	chr12:31824070-31882108	control	TIAR	OK	20.3323	83.6259	1.41414	-3.00656	0.00264218	0.0458329	yes
XLOC_037158	XLOC_037158	-	chr8:144934294-144936490	control	TIAR	OK	0.621275	2.53896	1.40774	-3.70773	0.000209123	0.00674416	yes
XLOC_028062	XLOC_028062	-	chr4:90158788-90160000	control	TIAR	OK	1.13161	4.46817	1.37334	-3.56907	0.00035825	0.0103629	yes
XLOC_010209	XLOC_010209	-	chr13:22066827-22178355	control	TIAR	OK	1125.71	4412.95	1.36613	-3.02862	0.00245674	0.0433853	yes
XLOC_009021	XLOC_009021	-	chr12:7247145-7275012	control	TIAR	OK	0.742096	2.84159	1.34264	-3.02715	0.00246869	0.0434301	yes
XLOC_022287	XLOC_022287	-	chr2:239075660-239076744	control	TIAR	OK	0.676649	2.56043	1.33078	-3.08794	0.0020155	0.0386828	yes
XLOC_019028	XLOC_019028	-	chr19:1876974-1885518	control	TIAR	OK	0.619201	2.31995	1.32087	-3.35757	0.000786297	0.0192735	yes
XLOC_031767	XLOC_031767	-	chr6:28956803-28958146	control	TIAR	OK	0.478755	1.78626	1.31669	-3.00256	0.00267719	0.046266	yes
XLOC_035763	XLOC_035763	-	chr7:158793762-158798737	control	TIAR	OK	0.756609	2.79662	1.30732	-4.13246	3.58898e-05	0.00149883	yes
XLOC_003597	XLOC_003597	-	chr1:214522038-214725098	control	TIAR	OK	46.8313	169.596	1.28687	-5.07034	3.97108e-07	2.67072e-05	yes
XLOC_031971	XLOC_031971	-	chr6:52860432-52860740	control	TIAR	OK	7.16671	25.9366	1.28621	-3.11703	0.00182683	0.0359158	yes
XLOC_012721	XLOC_012721	-	chr15:30777091-30778269	control	TIAR	OK	1.68051	6.0255	1.2769	-3.49368	0.000476417	0.0129786	yes
XLOC_023769	XLOC_023769	-	chr21:37406838-37432923	control	TIAR	OK	15.5829	55.695	1.27372	-2.96432	0.00303348	0.0496586	yes
XLOC_002275	XLOC_002275	-	chr1:1017197-1051736	control	TIAR	OK	0.956615	3.41698	1.27311	-3.24407	0.00117834	0.0263794	yes
XLOC_035072	XLOC_035072	-	chr7:44111383-44122129	control	TIAR	OK	1.45369	5.11772	1.25861	-3.04045	0.00236229	0.0423192	yes
XLOC_001578	XLOC_001578	-	chr1:83485130-83697770	control	TIAR	OK	0.642307	2.23197	1.24558	-3.25141	0.00114835	0.0258875	yes
XLOC_012722	XLOC_012722	-	chr15:30778470-30779358	control	TIAR	OK	4.03118	13.9431	1.24093	-3.71667	0.000201866	0.00655596	yes
XLOC_035338	XLOC_035338	-	chr7:92190020-92219706	control	TIAR	OK	0.41478	1.41515	1.22724	-3.15884	0.00158397	0.0326941	yes
XLOC_027960	XLOC_027960	-	chr4:70706929-70725870	control	TIAR	OK	0.537388	1.81465	1.21693	-3.00527	0.00265348	0.0459054	yes
XLOC_037157	XLOC_037157	-	chr8:144932616-144934232	control	TIAR	OK	0.736806	2.4204	1.18936	-3.03813	0.00238053	0.0425516	yes
XLOC_019656	XLOC_019656	-	chr19:54677103-54693733	control	TIAR	OK	3.03807	9.87332	1.17861	-3.80505	0.000141775	0.00491072	yes
XLOC_034965	XLOC_034965	-	chr7:23520080-23520687	control	TIAR	OK	7.05576	22.7655	1.1714	-3.19414	0.00140248	0.030063	yes
XLOC_002177	XLOC_002177	-	chr1:229403385-229406802	control	TIAR	OK	0.88175	2.81001	1.15904	-3.68472	0.000228956	0.00727475	yes
XLOC_027719	XLOC_027719	-	chr4:1160720-1202750	control	TIAR	OK	0.807896	2.54921	1.14911	-2.98663	0.00282074	0.046673	yes
XLOC_012723	XLOC_012723	-	chr15:30779520-30782383	control	TIAR	OK	3.47358	10.4375	1.10022	-4.01667	5.90256e-05	0.00232658	yes
XLOC_035664	XLOC_035664	-	chr7:141356314-141401953	control	TIAR	OK	0.425779	1.24456	1.07261	-3.23536	0.00121491	0.0269365	yes
XLOC_023863	XLOC_023863	-	chr21:46414276-46471696	control	TIAR	OK	0.569721	1.66375	1.07168	-3.4009	0.000671653	0.0170191	yes
XLOC_034895	XLOC_034895	-	chr7:6728063-6746566	control	TIAR	OK	0.845926	2.31539	1.0069	-3.0665	0.00216583	0.0397936	yes
XLOC_025084	XLOC_025084	-	chr3:128198264-128216775	control	TIAR	OK	3.5057	9.57477	1.00474	-4.96713	6.79513e-07	4.30118e-05	yes
XLOC_012748	XLOC_012748	-	chr15:32809731-32828832	control	TIAR	OK	5.27331	14.1306	0.985681	-3.03767	0.00238412	0.0425922	yes
XLOC_027718	XLOC_027718	-	chr4:1160720-1202750	control	TIAR	OK	1.09274	2.91966	0.982777	-2.97219	0.00295685	0.0486013	yes
XLOC_030479	XLOC_030479	-	chr6:16151106-16157071	control	TIAR	OK	1.11332	2.94321	0.972156	-3.87843	0.000105134	0.00382201	yes
XLOC_037583	XLOC_037583	-	chr9:132337417-132343788	control	TIAR	OK	3.34652	8.48755	0.930681	-3.45903	0.000542127	0.0143216	yes
XLOC_026968	XLOC_026968	-	chr4:66565883-66572564	control	TIAR	OK	2.29093	5.75616	0.921311	-3.39456	0.000687382	0.017336	yes
XLOC_027930	XLOC_027930	-	chr4:66185280-66559104	control	TIAR	OK	1.57816	3.85467	0.893023	-3.02378	0.00249637	0.0437978	yes
XLOC_036150	XLOC_036150	-	chr8:5452412-5461837	control	TIAR	OK	5.53188	13.5079	0.892744	-4.25444	2.09569e-05	0.000930579	yes
XLOC_018240	XLOC_018240	-	chr19:780973-786232	control	TIAR	OK	1.27937	3.10238	0.885802	-3.42406	0.000616938	0.0159201	yes
XLOC_034888	XLOC_034888	-	chr7:5600454-5600719	control	TIAR	OK	202.803	469.302	0.83901	-3.29795	0.000973929	0.0229157	yes
XLOC_027717	XLOC_027717	-	chr4:1160720-1202750	control	TIAR	OK	2.08393	4.67894	0.808816	-3.45341	0.000553555	0.0145996	yes
XLOC_017915	XLOC_017915	-	chr19:45596474-45650393	control	TIAR	OK	4.80549	9.53972	0.685704	-3.68821	0.000225836	0.00718271	yes
XLOC_023685	XLOC_023685	-	chr21:15457266-15457441	control	TIAR	OK	5240.97	9580.28	0.6032	-3.17328	0.00150726	0.0314934	yes
XLOC_040431	XLOC_040431	-	chrX:108297346-108297835	control	TIAR	OK	495.277	874.858	0.568945	-3.06268	0.00219366	0.0401222	yes
XLOC_008458	XLOC_008458	A2M	chr12:9217772-9268558	control	TIAR	OK	0.0111153	0.250466	3.115	-2.98968	0.00279268	0.0463274	yes
XLOC_037956	XLOC_037956	ABCA1	chr9:107543283-107690527	control	TIAR	OK	0.911961	3.03451	1.20221	-4.43779	9.0886e-06	0.000440538	yes
XLOC_015895	XLOC_015895	ABCA8	chr17:66863430-66951533	control	TIAR	OK	0.137499	1.81733	2.58151	-5.17708	2.25385e-07	1.58862e-05	yes
XLOC_034294	XLOC_034294	ABCB8	chr7:150725509-150744891	control	TIAR	OK	9.19895	17.063	0.617824	-3.51068	0.000446955	0.0123111	yes
XLOC_015135	XLOC_015135	ABCC3	chr17:48712217-48769096	control	TIAR	OK	6.36462	10.3316	0.484458	-3.0573	0.00223343	0.0406425	yes
XLOC_023466	XLOC_023466	ABCG1	chr21:43619798-43717491	control	TIAR	OK	2.6835	8.52207	1.15554	-5.58535	2.33228e-08	1.9607e-06	yes
XLOC_021074	XLOC_021074	ACADL	chr2:211052715-211090215	control	TIAR	OK	0.287418	2.26825	2.06583	-4.42564	9.61552e-06	0.000463988	yes
XLOC_000403	XLOC_000403	ACOT11	chr1:55013806-55100417	control	TIAR	OK	0.957757	3.3705	1.25822	-3.71359	0.000204342	0.00661642	yes
XLOC_027295	XLOC_027295	ACOX3	chr4:8367544-8442452	control	TIAR	OK	3.2315	6.30349	0.668157	-3.83901	0.000123531	0.00436304	yes
XLOC_001733	XLOC_001733	ACP6	chr1:147119167-147142634	control	TIAR	OK	3.02617	7.42957	0.89817	-3.26954	0.00107724	0.0247689	yes
XLOC_020656	XLOC_020656	ACYP2	chr2:54342409-54532435	control	TIAR	OK	0	398.954	1.79769e+307	1.79769e+307	0.00208461	0.0394695	yes
XLOC_029271	XLOC_029271	ADAM19	chr5:156904311-157002783	control	TIAR	OK	0.0393817	0.495203	2.53167	-4.93721	7.92462e-07	4.96743e-05	yes
XLOC_035324	XLOC_035324	ADAM22	chr7:87563565-87832204	control	TIAR	OK	0	3.27841	1.79769e+307	1.79769e+307	0.00204802	0.0391209	yes
XLOC_006173	XLOC_006173	ADAMTS15	chr11:130318796-130346539	control	TIAR	OK	0.874692	1.88548	0.768067	-2.96927	0.00298504	0.0489649	yes
XLOC_023533	XLOC_023533	ADAMTS5	chr21:28290230-28339535	control	TIAR	OK	1.60253	5.18962	1.17508	-4.87286	1.09994e-06	6.68704e-05	yes
XLOC_029021	XLOC_029021	ADAMTS6	chr5:64444562-64777704	control	TIAR	OK	2.18146	3.50585	0.474438	-3.11408	0.0018452	0.0361669	yes
XLOC_014931	XLOC_014931	ADAP2	chr17:29248753-29286586	control	TIAR	OK	0	10.8909	1.79769e+307	1.79769e+307	1.08315e-12	1.54718e-10	yes
XLOC_023882	XLOC_023882	ADARB1	chr21:46493777-46646478	control	TIAR	OK	2.66821	780.657	5.67873	-16.4232	0	0	yes
XLOC_025046	XLOC_025046	ADPRH	chr3:119298451-119308792	control	TIAR	OK	0.119701	0.509562	1.44856	-3.10402	0.00190911	0.0371041	yes
XLOC_035662	XLOC_035662	AGK	chr7:141251077-141354209	control	TIAR	OK	0	4.87984	1.79769e+307	1.79769e+307	0.00240815	0.0428318	yes
XLOC_023478	XLOC_023478	AGPAT3	chr21:45285115-45407475	control	TIAR	OK	1.63539	4.67679	1.05073	-5.06153	4.15904e-07	2.7626e-05	yes
XLOC_037596	XLOC_037596	AIF1L	chr9:133971862-133998539	control	TIAR	OK	8.07979	20.0846	0.910585	-5.23614	1.63966e-07	1.18415e-05	yes
XLOC_030960	XLOC_030960	AKAP12	chr6:151561133-151679694	control	TIAR	OK	16.7529	28.2942	0.524083	-4.55627	5.20694e-06	0.000270677	yes
XLOC_025660	XLOC_025660	ALG1L	chr3:125635443-125655887	control	TIAR	OK	0.389874	3.63927	2.23371	-5.08867	3.60579e-07	2.47138e-05	yes
XLOC_027099	XLOC_027099	ALPK1	chr4:113218498-113363764	control	TIAR	OK	0.725198	1.66517	0.831239	-3.87851	0.000105097	0.00382497	yes
XLOC_025421	XLOC_025421	ALS2CL	chr3:46710484-46735194	control	TIAR	OK	1.75106	3.63533	0.73048	-3.83413	0.00012601	0.0044409	yes
XLOC_001648	XLOC_001648	AMIGO1	chr1:110047766-110052336	control	TIAR	OK	0.426124	1.41587	1.20077	-3.20917	0.00133117	0.0288021	yes
XLOC_026992	XLOC_026992	AMTN	chr4:71384252-71398459	control	TIAR	OK	9.92771	56.4675	1.73834	-8.14789	4.44089e-16	8.28676e-14	yes
XLOC_033781	XLOC_033781	AMZ1	chr7:2719162-2755069	control	TIAR	OK	0	0.112807	1.79769e+307	1.79769e+307	0.00210171	0.0393091	yes
XLOC_018386	XLOC_018386	ANGPTL6	chr19:10196805-10213425	control	TIAR	OK	0.0200861	1.0575	3.96364	-12.0503	0	0	yes
XLOC_000620	XLOC_000620	ANKRD34A	chr1:145470507-145475647	control	TIAR	OK	0.251919	1.26849	1.61647	-4.07663	4.56936e-05	0.00186719	yes
XLOC_027551	XLOC_027551	ANKRD50	chr4:125585203-125633887	control	TIAR	OK	3.54835	8.77576	0.90551	-5.26862	1.37455e-07	1.01541e-05	yes
XLOC_012652	XLOC_012652	ANPEP	chr15:90328125-90358072	control	TIAR	OK	1.4828	13.8735	2.23605	-10.0897	0	0	yes
XLOC_027027	XLOC_027027	ANXA3	chr4:79472741-79531605	control	TIAR	OK	9.81014	33.7764	1.23634	-5.02248	5.10086e-07	3.32659e-05	yes
XLOC_028619	XLOC_028619	AP3S1	chr5:115177618-115249778	control	TIAR	OK	43.227	132.471	1.1199	-7.28044	3.32623e-13	4.99429e-11	yes
XLOC_016824	XLOC_016824	APCDD1	chr18:10454624-10488698	control	TIAR	OK	0	0.458173	1.79769e+307	1.79769e+307	0.000340383	0.00994412	yes
XLOC_017778	XLOC_017778	APLP1	chr19:36359400-36370699	control	TIAR	OK	4.37218	8.18263	0.626752	-3.10916	0.00187621	0.0366411	yes
XLOC_010756	XLOC_010756	ARG2	chr14:68086578-68141602	control	TIAR	OK	2.13622	8.60717	1.39356	-4.47488	7.64549e-06	0.000380295	yes
XLOC_004463	XLOC_004463	ARHGAP22	chr10:49653985-49813184	control	TIAR	OK	0.526021	3.01791	1.74698	-4.7435	2.1006e-06	0.000119597	yes
XLOC_025043	XLOC_025043	ARHGAP31	chr3:119013219-119138323	control	TIAR	OK	0.0439412	0.252149	1.74717	-3.7829	0.000155012	0.00529535	yes
XLOC_035774	XLOC_035774	ARHGEF10	chr8:1772148-1906807	control	TIAR	OK	5.3597	10.6886	0.690273	-4.51968	6.19345e-06	0.000318371	yes
XLOC_004401	XLOC_004401	ARMC4	chr10:28101096-28287977	control	TIAR	OK	0.466548	2.64723	1.73591	-3.35892	0.00078249	0.0192094	yes
XLOC_039445	XLOC_039445	ARSD	chrX:2810909-2847392	control	TIAR	OK	0.52	2.91456	1.72364	-5.99102	2.08525e-09	2.07126e-07	yes
XLOC_039446	XLOC_039446	ARSE	chrX:2852672-2882494	control	TIAR	OK	0.0245546	0.857668	3.55332	-3.42997	0.000603655	0.0156147	yes
XLOC_001999	XLOC_001999	ASTN1	chr1:176830202-177134024	control	TIAR	OK	0.779697	3.31408	1.44703	-5.93576	2.92479e-09	2.84392e-07	yes
XLOC_034695	XLOC_034695	ASZ1	chr7:117003275-117067577	control	TIAR	OK	0.327684	5.12473	2.74978	-5.06915	3.99596e-07	2.68186e-05	yes
XLOC_025964	XLOC_025964	ATG7	chr3:11314009-11762220	control	TIAR	OK	0	1.35948	1.79769e+307	1.79769e+307	0.00179353	0.0358951	yes
XLOC_026938	XLOC_026938	ATP10D	chr4:47487323-47595503	control	TIAR	OK	3.65933	7.04854	0.655539	-3.77606	0.000159329	0.00540846	yes
XLOC_009963	XLOC_009963	ATP11A	chr13:113344591-113541482	control	TIAR	OK	10.8749	21.997	0.704446	-6.04788	1.46766e-09	1.52344e-07	yes
XLOC_034279	XLOC_034279	ATP6V0E2	chr7:149564782-149577787	control	TIAR	OK	0.4389	1.50476	1.23212	-3.3773	0.000732009	0.0182477	yes
XLOC_000722	XLOC_000722	ATP8B2	chr1:154298019-154323780	control	TIAR	OK	5.81782	10.815	0.620007	-3.15111	0.00162652	0.0333592	yes
XLOC_033964	XLOC_033964	AUTS2	chr7:69063904-70257885	control	TIAR	OK	0.912597	2.97703	1.18239	-5.4206	5.94007e-08	4.71148e-06	yes
XLOC_026709	XLOC_026709	B3GNT5	chr3:182895830-183145855	control	TIAR	OK	0.113343	1.89113	2.81451	-8.23204	2.22045e-16	4.29224e-14	yes
XLOC_025226	XLOC_025226	B3GNT5	chr3:182895830-183145855	control	TIAR	OK	0.0690412	0.804917	2.45604	-5.42272	5.86982e-08	4.66723e-06	yes
XLOC_017015	XLOC_017015	B4GALT6	chr18:29171729-29264814	control	TIAR	OK	0.941955	6.59396	1.94595	-7.47849	7.52731e-14	1.18535e-11	yes
XLOC_023458	XLOC_023458	BACE2	chr21:42539727-42654434	control	TIAR	OK	13.9496	73.1434	1.65697	-9.56568	0	0	yes
XLOC_001377	XLOC_001377	BAI2	chr1:32192717-32229648	control	TIAR	OK	0.594674	3.17135	1.6739	-9.05718	0	0	yes
XLOC_037913	XLOC_037913	BARX1	chr9:96713908-96717608	control	TIAR	OK	3.08769	10.7596	1.24838	-3.98118	6.85727e-05	0.0026416	yes
XLOC_025783	XLOC_025783	BCHE	chr3:165490691-165555253	control	TIAR	OK	3.94971	10.7131	0.997821	-3.57504	0.000350181	0.0101751	yes
XLOC_018008	XLOC_018008	BCL2L12	chr19:50162825-50177173	control	TIAR	OK	4.64862	12.6271	0.999279	-5.74985	8.93224e-09	7.90001e-07	yes
XLOC_039316	XLOC_039316	BCORL1	chrX:129115738-129192058	control	TIAR	OK	1.45295	3.01985	0.73161	-3.67497	0.000237881	0.0075361	yes
XLOC_025889	XLOC_025889	BDH1	chr3:197236653-197300194	control	TIAR	OK	1.64528	3.45078	0.740691	-3.18183	0.00146348	0.031143	yes
XLOC_007077	XLOC_007077	BDNF-AS1	chr11:27528398-27743605	control	TIAR	OK	0.00945766	0.0267407	1.03936	-16.7257	0	0	yes
XLOC_005637	XLOC_005637	BDNF-AS1	chr11:27528398-27743605	control	TIAR	OK	0.00357782	0.00637455	0.57756	-9.23289	0	0	yes
XLOC_030770	XLOC_030770	BEND6	chr6:56819772-56892392	control	TIAR	OK	1.03829	2.83194	1.00339	-3.7556	0.00017293	0.00577304	yes
XLOC_039397	XLOC_039397	BGN	chrX:152760346-152775004	control	TIAR	OK	0.136669	4.92811	3.58515	-7.69574	1.39888e-14	2.35201e-12	yes
XLOC_008541	XLOC_008541	BHLHE41	chr12:26272958-26278003	control	TIAR	OK	0.0553267	0.410658	2.0045	-3.50278	0.000460436	0.0126178	yes
XLOC_012387	XLOC_012387	BMF	chr15:40380091-40401075	control	TIAR	OK	0.150355	0.707384	1.54858	-4.03292	5.50876e-05	0.00220638	yes
XLOC_030460	XLOC_030460	BMP6	chr6:7726534-8102829	control	TIAR	OK	1.31174	3.78627	1.06003	-3.3688	0.000754963	0.01869	yes
XLOC_027064	XLOC_027064	BMPR1B	chr4:95664932-96079711	control	TIAR	OK	1.33344	4.28996	1.16852	-4.46458	8.02278e-06	0.000396618	yes
XLOC_030447	XLOC_030447	BPHL	chr6:3118925-3153432	control	TIAR	OK	3.61001	6.50086	0.588223	-3.09717	0.00195381	0.0377681	yes
XLOC_005181	XLOC_005181	C10orf11	chr10:77542518-78317126	control	TIAR	OK	0	3.56051	1.79769e+307	1.79769e+307	0.00103641	0.0241222	yes
XLOC_005805	XLOC_005805	C11orf9	chr11:61520120-61556406	control	TIAR	OK	4.30272	7.45376	0.549472	-3.53977	0.00040048	0.0112812	yes
XLOC_009585	XLOC_009585	C12orf34	chr12:110152041-110211349	control	TIAR	OK	0.0824839	0.468296	1.7365	-3.44186	0.00057773	0.0150405	yes
XLOC_016835	XLOC_016835	C18orf1	chr18:13218785-13652920	control	TIAR	OK	1.06898	2.1899	0.717152	-3.62123	0.000293208	0.00888764	yes
XLOC_000821	XLOC_000821	C1orf226,NOS1AP	chr1:162039580-162356608	control	TIAR	OK	1.15953	2.52181	0.776962	-3.46206	0.000536056	0.014196	yes
XLOC_001862	XLOC_001862	C1orf85	chr1:156262483-156265451	control	TIAR	OK	5.49614	30.3164	1.70764	-6.91958	4.52971e-12	6.19611e-10	yes
XLOC_015280	XLOC_015280	C1QTNF1	chr17:77020250-77045870	control	TIAR	OK	0.102227	1.0707	2.34888	-4.21717	2.47385e-05	0.00107629	yes
XLOC_023642	XLOC_023642	C21orf67	chr21:46353198-46359828	control	TIAR	OK	0.183936	1.16098	1.84243	-3.40867	0.000652805	0.0165936	yes
XLOC_024729	XLOC_024729	C3orf42,GHRLOS	chr3:10325380-10335133	control	TIAR	OK	0.207574	0.660942	1.15818	-3.24291	0.00118316	0.0264324	yes
XLOC_000988	XLOC_000988	C4BPA	chr1:207277605-207318317	control	TIAR	OK	0.523148	1.68027	1.16684	-3.66759	0.000244847	0.007734	yes
XLOC_000987	XLOC_000987	C4BPB	chr1:207262078-207273339	control	TIAR	OK	71.1659	132.411	0.620898	-5.08566	3.66353e-07	2.50034e-05	yes
XLOC_027340	XLOC_027340	C4orf34	chr4:39552271-39640549	control	TIAR	OK	1.68924	4.63681	1.00975	-3.52839	0.000418096	0.0116857	yes
XLOC_029270	XLOC_029270	C5orf40	chr5:156693090-156822606	control	TIAR	OK	0	0.223898	1.79769e+307	1.79769e+307	0.00271934	0.0455557	yes
XLOC_030752	XLOC_030752	C6orf141	chr6:49518112-49522968	control	TIAR	OK	0.0421902	0.92104	3.08331	-4.0886	4.33986e-05	0.00178471	yes
XLOC_031411	XLOC_031411	C6orf168	chr6:99720792-99797531	control	TIAR	OK	0.0362084	0.153574	1.44489	-3.07813	0.00208303	0.0394858	yes
XLOC_035533	XLOC_035533	C7orf53	chr7:112063198-112130943	control	TIAR	OK	0.282924	3.81465	2.60143	-7.45855	8.74856e-14	1.36435e-11	yes
XLOC_035819	XLOC_035819	C8orf79	chr8:12803182-12887284	control	TIAR	OK	0	0.124625	1.79769e+307	1.79769e+307	1.15913e-05	0.000546265	yes
XLOC_037311	XLOC_037311	CA9	chr9:35673914-35681154	control	TIAR	OK	0.330316	3.0767	2.23156	-5.05396	4.32744e-07	2.86855e-05	yes
XLOC_016847	XLOC_016847	CABLES1	chr18:20714437-20840434	control	TIAR	OK	2.95098	13.5405	1.52355	-7.3549	1.9118e-13	2.92497e-11	yes
XLOC_006599	XLOC_006599	CABP4	chr11:67222799-67229245	control	TIAR	OK	0	3.44064	1.79769e+307	1.79769e+307	0.00303652	0.049658	yes
XLOC_014105	XLOC_014105	CACNA1H	chr16:1203240-1275254	control	TIAR	OK	0	1.89038	1.79769e+307	1.79769e+307	0.00278527	0.0462521	yes
XLOC_034561	XLOC_034561	CACNA2D1	chr7:81575798-82073047	control	TIAR	OK	9.63034	16.5593	0.542031	-3.60299	0.000314576	0.00936822	yes
XLOC_024927	XLOC_024927	CACNA2D3	chr3:54156692-55108584	control	TIAR	OK	1.15213	4.71662	1.40948	-4.51241	6.40963e-06	0.000326881	yes
XLOC_015624	XLOC_015624	CACNB1	chr17:37329708-37353901	control	TIAR	OK	3.26601	6.22533	0.645058	-3.1252	0.00177686	0.0356277	yes
XLOC_008013	XLOC_008013	CACNB3	chr12:49209403-49222724	control	TIAR	OK	2.24413	4.63667	0.725678	-4.00145	6.2956e-05	0.00246345	yes
XLOC_006774	XLOC_006774	CADM1	chr11:115044344-115375241	control	TIAR	OK	5.92455	10.4652	0.568954	-3.0278	0.00246338	0.0434313	yes
XLOC_019469	XLOC_019469	CADM4	chr19:44124955-44125446	control	TIAR	OK	0	1.82781	1.79769e+307	1.79769e+307	0.00180802	0.0360064	yes
XLOC_034701	XLOC_034701	CADPS2	chr7:121958477-122526813	control	TIAR	OK	0.0850542	0.988362	2.45276	-5.87752	4.16462e-09	3.94259e-07	yes
XLOC_001294	XLOC_001294	CAMK2N1	chr1:20808883-20812728	control	TIAR	OK	1.04145	3.91751	1.32484	-4.56127	5.08447e-06	0.000265594	yes
XLOC_028609	XLOC_028609	CAMK4	chr5:110559946-110820748	control	TIAR	OK	0.72903	4.18039	1.74645	-4.87323	1.09789e-06	6.68716e-05	yes
XLOC_030051	XLOC_030051	CAMK4	chr5:110821751-110822682	control	TIAR	OK	0.409894	2.08793	1.62803	-3.29927	0.000969364	0.0228249	yes
XLOC_039731	XLOC_039731	CAPN6	chrX:110488326-110513774	control	TIAR	OK	0.0291742	0.433086	2.69765	-3.5499	0.000385377	0.0109225	yes
XLOC_024308	XLOC_024308	CARD10	chr22:37886399-37915294	control	TIAR	OK	3.26676	10.491	1.16672	-5.86782	4.4155e-09	4.14364e-07	yes
XLOC_001225	XLOC_001225	CASZ1	chr1:10696665-10856707	control	TIAR	OK	0.330207	1.92655	1.76377	-5.85338	4.81678e-09	4.45545e-07	yes
XLOC_023618	XLOC_023618	CBS	chr21:44473300-44496472	control	TIAR	OK	7.56813	17.8095	0.855788	-5.24538	1.55962e-07	1.13141e-05	yes
XLOC_017077	XLOC_017077	CCBE1	chr18:57098170-57364765	control	TIAR	OK	0.0560275	0.385282	1.92813	-4.21308	2.51914e-05	0.00109305	yes
XLOC_037310	XLOC_037310	CCDC107	chr9:35658286-35665278	control	TIAR	OK	5.2701	10.9796	0.733988	-3.2546	0.00113553	0.0257424	yes
XLOC_016708	XLOC_016708	CCDC40	chr17:78010372-78074412	control	TIAR	OK	0.0964613	1.4398	2.70312	-6.97926	2.9674e-12	4.11132e-10	yes
XLOC_015590	XLOC_015590	CCL5	chr17:34198495-34207377	control	TIAR	OK	0.290289	1.56318	1.6836	-3.42131	0.000623193	0.0160558	yes
XLOC_033905	XLOC_033905	CCM2	chr7:45039344-45116069	control	TIAR	OK	5.91908	12.7425	0.766762	-3.91004	9.22807e-05	0.00343996	yes
XLOC_007848	XLOC_007848	CCND2	chr12:4382901-4414522	control	TIAR	OK	0.0313008	0.191329	1.81035	-3.13619	0.0017116	0.0346855	yes
XLOC_030789	XLOC_030789	CD109	chr6:74405507-74538041	control	TIAR	OK	7.82203	12.6422	0.480097	-3.16807	0.00153455	0.0319396	yes
XLOC_034019	XLOC_034019	CD36	chr7:80087832-80308593	control	TIAR	OK	4.79777	49.9543	2.34296	-14.5501	0	0	yes
XLOC_030476	XLOC_030476	CD83	chr6:14117864-14137148	control	TIAR	OK	3.76759	19.8331	1.66092	-6.7809	1.19431e-11	1.54838e-09	yes
XLOC_017610	XLOC_017610	CD97	chr19:14492111-14519535	control	TIAR	OK	45.8073	90.3267	0.67899	-5.2583	1.45392e-07	1.06671e-05	yes
XLOC_038947	XLOC_038947	CD99P1	chrX:2527305-2575270	control	TIAR	OK	0.405841	1.50268	1.30905	-3.15204	0.00162134	0.033274	yes
XLOC_040640	XLOC_040640	CD99P1	chrY:2477305-2525270	control	TIAR	OK	0.405841	1.50268	1.30905	-3.15204	0.00162134	0.0332951	yes
XLOC_034122	XLOC_034122	CDHR3	chr7:105603656-105676877	control	TIAR	OK	0.0785256	0.385138	1.59018	-3.59178	0.00032843	0.00968253	yes
XLOC_034033	XLOC_034033	CDK14	chr7:90225987-90839904	control	TIAR	OK	0.0635231	1.70825	3.29182	-4.52656	5.99526e-06	0.000309168	yes
XLOC_003539	XLOC_003539	CDK18	chr1:205473683-205501921	control	TIAR	OK	0.011689	0.610263	3.95524	-9.67915	0	0	yes
XLOC_000973	XLOC_000973	CDK18	chr1:205473683-205501921	control	TIAR	OK	1.18146	2.58735	0.783884	-3.56498	0.000363878	0.0105069	yes
XLOC_030682	XLOC_030682	CDKN1A	chr6:36644236-36655116	control	TIAR	OK	8.00307	26.4477	1.19534	-7.00743	2.42739e-12	3.37763e-10	yes
XLOC_000384	XLOC_000384	CDKN2C	chr1:51434263-51440309	control	TIAR	OK	25.9603	43.8869	0.525047	-2.99449	0.00274907	0.0458871	yes
XLOC_002220	XLOC_002220	CEP170	chr1:243287729-243419100	control	TIAR	OK	16.5506	25.2895	0.423965	-3.71889	0.000200101	0.0065315	yes
XLOC_013915	XLOC_013915	CES1	chr16:55836763-55867075	control	TIAR	OK	8.58297	23.792	1.01957	-5.49989	3.80018e-08	3.12952e-06	yes
XLOC_013452	XLOC_013452	CES1P1	chr16:55794510-55824513	control	TIAR	OK	5.30781	15.3334	1.06085	-3.45299	0.000554412	0.0146102	yes
XLOC_031388	XLOC_031388	CGA	chr6:87795221-87805353	control	TIAR	OK	230.988	884.462	1.34261	-3.72055	0.000198787	0.00650176	yes
XLOC_034743	XLOC_034743	CHCHD3	chr7:132469622-132766853	control	TIAR	OK	0	0.848416	1.79769e+307	1.79769e+307	0.000311914	0.00930609	yes
XLOC_012358	XLOC_012358	CHRFAM7A	chr15:30653442-30685864	control	TIAR	OK	0.334015	1.33002	1.38176	-3.35596	0.000790899	0.0193716	yes
XLOC_003787	XLOC_003787	CHRM3	chr1:240074166-240074816	control	TIAR	OK	0	1.46337	1.79769e+307	1.79769e+307	0.00104747	0.024327	yes
XLOC_001093	XLOC_001093	CHRM3	chr1:239792372-240072717	control	TIAR	OK	0.0471579	1.29781	3.31493	-3.97161	7.13886e-05	0.00273377	yes
XLOC_026927	XLOC_026927	CHRNA9	chr4:40336506-40357395	control	TIAR	OK	35.054	71.4046	0.711474	-4.84723	1.25196e-06	7.52624e-05	yes
XLOC_005144	XLOC_005144	CHST3	chr10:73724119-73773322	control	TIAR	OK	0	3.24244	1.79769e+307	1.79769e+307	0.00214388	0.039593	yes
XLOC_028650	XLOC_028650	CHSY3	chr5:129240522-129522327	control	TIAR	OK	0.0752229	4.26963	4.03883	-8.30873	0	0	yes
XLOC_015416	XLOC_015416	CLDN7	chr17:7146819-7166512	control	TIAR	OK	0.696076	3.61433	1.6472	-4.61695	3.89426e-06	0.000208828	yes
XLOC_027564	XLOC_027564	CLGN	chr4:141309606-141348908	control	TIAR	OK	1.49933	7.45666	1.60409	-5.87512	4.22533e-09	3.98837e-07	yes
XLOC_014474	XLOC_014474	CMTM1	chr16:66600293-66613038	control	TIAR	OK	0.0194613	0.157767	2.09269	-4.51698	6.27284e-06	0.000320411	yes
XLOC_015038	XLOC_015038	CNTNAP1	chr17:40834484-40852011	control	TIAR	OK	2.55378	6.97991	1.00546	-4.6484	3.34517e-06	0.000182106	yes
XLOC_035367	XLOC_035367	COL1A2	chr7:94023872-94060544	control	TIAR	OK	0	302.521	1.79769e+307	1.79769e+307	0.000407529	0.0114399	yes
XLOC_034044	XLOC_034044	COL1A2	chr7:94023872-94060544	control	TIAR	OK	0.089835	12.3434	4.9229	-9.42102	0	0	yes
XLOC_008591	XLOC_008591	COL2A1	chr12:48366747-48398285	control	TIAR	OK	1.53425	2.97956	0.663733	-3.07252	0.0021226	0.0393126	yes
XLOC_020308	XLOC_020308	COL3A1,MIR3606	chr2:189838956-189877472	control	TIAR	OK	33.6069	169.489	1.61806	-4.14073	3.46208e-05	0.00145525	yes
XLOC_039264	XLOC_039264	COL4A5	chrX:107682984-107940775	control	TIAR	OK	10.8236	18.4977	0.535917	-4.02657	5.65961e-05	0.00225005	yes
XLOC_039723	XLOC_039723	COL4A6	chrX:107398836-107682818	control	TIAR	OK	5.05477	8.64037	0.536113	-3.15411	0.00160989	0.0331022	yes
XLOC_021012	XLOC_021012	COL5A2	chr2:189896640-190044714	control	TIAR	OK	17.5335	31.1119	0.573478	-3.81095	0.000138436	0.00481055	yes
XLOC_023502	XLOC_023502	COL6A1	chr21:47401662-47424964	control	TIAR	OK	4.03762	10.1112	0.917993	-4.20924	2.56231e-05	0.00110732	yes
XLOC_031351	XLOC_031351	COL9A1	chr6:70925742-71012786	control	TIAR	OK	0.687993	2.54024	1.30624	-3.98988	6.61062e-05	0.00256495	yes
XLOC_003941	XLOC_003941	COMMD3	chr10:22605011-22609237	control	TIAR	OK	29.5732	60.1272	0.709595	-3.93678	8.25814e-05	0.00311436	yes
XLOC_018152	XLOC_018152	COX6B2,SUV420H2	chr19:55851209-55866184	control	TIAR	OK	6.88498	15.5592	0.81531	-5.21957	1.79343e-07	1.28371e-05	yes
XLOC_027197	XLOC_027197	CPE	chr4:166300079-166419482	control	TIAR	OK	7.778	21.1655	1.00107	-4.23218	2.31437e-05	0.00101927	yes
XLOC_031248	XLOC_031248	CPNE5	chr6:36708554-36807220	control	TIAR	OK	0.0513328	0.774999	2.71453	-3.98295	6.80644e-05	0.00262829	yes
XLOC_000397	XLOC_000397	CPT2	chr1:53662100-53686289	control	TIAR	OK	8.70635	17.2665	0.684716	-3.77507	0.000159963	0.00542428	yes
XLOC_039210	XLOC_039210	CPXCR1	chrX:88002225-88009785	control	TIAR	OK	0.0352366	0.769235	3.08331	-2.99619	0.00273377	0.0457025	yes
XLOC_001871	XLOC_001871	CRABP2	chr1:156669399-156675671	control	TIAR	OK	39.4954	105.44	0.981961	-4.85371	1.21175e-06	7.29806e-05	yes
XLOC_033848	XLOC_033848	CREB5	chr7:28338939-28865511	control	TIAR	OK	0.262857	0.628572	0.87184	-3.22025	0.0012808	0.0278616	yes
XLOC_020819	XLOC_020819	CREG2	chr2:101964028-102003965	control	TIAR	OK	2.51537	5.93085	0.857745	-4.25498	2.09071e-05	0.000929645	yes
XLOC_020244	XLOC_020244	CSRNP3	chr2:166326156-166545917	control	TIAR	OK	0.0814238	0.336061	1.41762	-3.81171	0.000138008	0.00481119	yes
XLOC_022913	XLOC_022913	CTSZ	chr20:57570241-57582342	control	TIAR	OK	58.8291	115.904	0.678128	-4.17559	2.9722e-05	0.00125917	yes
XLOC_027970	XLOC_027970	CXCL1	chr4:74735108-74736960	control	TIAR	OK	0	7.75886	1.79769e+307	1.79769e+307	0.00220708	0.0403221	yes
XLOC_027007	XLOC_027007	CXCL1	chr4:74735108-74736960	control	TIAR	OK	0.0312327	6.74371	5.3749	-3.73835	0.000185234	0.00610175	yes
XLOC_022278	XLOC_022278	CXCR7	chr2:237476443-237490994	control	TIAR	OK	0	6.6551	1.79769e+307	1.79769e+307	0.00158899	0.0327769	yes
XLOC_039033	XLOC_039033	CXorf27	chrX:37798872-37988073	control	TIAR	OK	0	0.00825309	1.79769e+307	1.79769e+307	3.42085e-37	6.73366e-35	yes
XLOC_027503	XLOC_027503	CXXC4	chr4:105391057-105412546	control	TIAR	OK	1.4646	4.66162	1.15778	-4.21366	2.51271e-05	0.00109173	yes
XLOC_028789	XLOC_028789	CYFIP2	chr5:156693090-156822606	control	TIAR	OK	8.27473	61.7315	2.00959	-13.5929	0	0	yes
XLOC_027085	XLOC_027085	CYP2U1	chr4:108852716-108874613	control	TIAR	OK	0.415701	2.01124	1.57654	-5.56768	2.58156e-08	2.15344e-06	yes
XLOC_039667	XLOC_039667	CYSLTR1	chrX:77528129-77583196	control	TIAR	OK	0	0.304864	1.79769e+307	1.79769e+307	0.00270613	0.0456899	yes
XLOC_010724	XLOC_010724	DACT1	chr14:59104756-59115038	control	TIAR	OK	0.219384	1.28307	1.76619	-4.46451	8.02515e-06	0.000396128	yes
XLOC_028929	XLOC_028929	DAP	chr5:10679341-10761387	control	TIAR	OK	27.7756	47.854	0.543996	-3.34152	0.000833212	0.0201481	yes
XLOC_035321	XLOC_035321	DBF4	chr7:87463813-87538856	control	TIAR	OK	0.526837	3.34788	1.84919	-4.44404	8.82843e-06	0.000430513	yes
XLOC_027163	XLOC_027163	DCLK2	chr4:150999425-151178606	control	TIAR	OK	1.42777	3.21339	0.811211	-4.57446	4.77448e-06	0.000251026	yes
XLOC_008802	XLOC_008802	DCN	chr12:91539034-91576806	control	TIAR	OK	0	0.314357	1.79769e+307	1.79769e+307	0.00179243	0.0358953	yes
XLOC_008105	XLOC_008105	DGKA	chr12:56324945-56359829	control	TIAR	OK	1.27686	4.07255	1.15986	-3.02947	0.00244982	0.0432868	yes
XLOC_003911	XLOC_003911	DHTKD1	chr10:12110933-12165224	control	TIAR	OK	3.0851	6.53811	0.751063	-3.30748	0.000941409	0.0222805	yes
XLOC_023164	XLOC_023164	DHX35	chr20:37590980-37668366	control	TIAR	OK	2.34904	32.8067	2.63663	-5.21339	1.85416e-07	1.31841e-05	yes
XLOC_039270	XLOC_039270	DKFZp686D0853	chrX:110754889-110765627	control	TIAR	OK	0.0788356	0.767088	2.27524	-5.03207	4.85203e-07	3.1836e-05	yes
XLOC_035515	XLOC_035515	DLD	chr7:107562278-107562670	control	TIAR	OK	0	2.33996	1.79769e+307	1.79769e+307	0.00270613	0.0464182	yes
XLOC_020971	XLOC_020971	DLX2	chr2:172964165-172967522	control	TIAR	OK	0.369378	1.59259	1.4613	-3.60173	0.000316106	0.00939645	yes
XLOC_004279	XLOC_004279	DMBT1	chr10:124320180-124403252	control	TIAR	OK	0.478849	3.31938	1.93615	-7.61266	2.68674e-14	4.42517e-12	yes
XLOC_000369	XLOC_000369	DMBX1	chr1:46956197-46979915	control	TIAR	OK	0.877135	2.03977	0.843929	-3.09769	0.00195036	0.0377468	yes
XLOC_019524	XLOC_019524	DMWD	chr19:46272975-46285815	control	TIAR	OK	0.00526563	1.58551	5.70746	-17.9198	0	0	yes
XLOC_035741	XLOC_035741	DNAJB6	chr7:157129709-157210133	control	TIAR	OK	0.0966693	1.02863	2.36469	-5.92735	3.07853e-09	2.98442e-07	yes
XLOC_035739	XLOC_035739	DNAJB6	chr7:157129709-157210133	control	TIAR	OK	0.106941	0.832645	2.05233	-4.91738	8.77124e-07	5.44525e-05	yes
XLOC_020564	XLOC_020564	DNMT3A	chr2:25455818-25565534	control	TIAR	OK	4.44768	7.18779	0.48	-3.12544	0.00177541	0.0356428	yes
XLOC_021130	XLOC_021130	DOCK10	chr2:225629806-225907330	control	TIAR	OK	0.559784	2.10924	1.32653	-6.37147	1.87226e-10	2.18987e-08	yes
XLOC_036698	XLOC_036698	DOCK5	chr8:25042286-25273228	control	TIAR	OK	6.5873	19.051	1.06198	-3.1351	0.00171795	0.0347922	yes
XLOC_035861	XLOC_035861	DOCK5	chr8:25042286-25273228	control	TIAR	OK	8.73236	14.5595	0.511209	-3.76029	0.000169719	0.00567758	yes
XLOC_002025	XLOC_002025	EDEM3	chr1:184659624-184724041	control	TIAR	OK	6.98362	17.2404	0.903688	-4.49529	6.94748e-06	0.000349889	yes
XLOC_022940	XLOC_022940	EEF1A2	chr20:62119365-62130601	control	TIAR	OK	84.2216	178.565	0.751503	-4.00423	6.22192e-05	0.00244054	yes
XLOC_010153	XLOC_010153	EFNB2	chr13:107142095-107187453	control	TIAR	OK	3.61175	10.4619	1.06355	-4.3768	1.20437e-05	0.000565107	yes
XLOC_026667	XLOC_026667	EGFEM1P	chr3:167967309-168605939	control	TIAR	OK	0.0608998	10.1918	5.12011	-13.1736	0	0	yes
XLOC_024306	XLOC_024306	ELFN2	chr22:37763999-37823509	control	TIAR	OK	0.335613	1.13141	1.21526	-4.31076	1.62692e-05	0.000735578	yes
XLOC_018467	XLOC_018467	EMR2	chr19:14843204-14889353	control	TIAR	OK	3.14647	7.45269	0.862294	-6.18915	6.04909e-10	6.64207e-08	yes
XLOC_038051	XLOC_038051	ENG	chr9:130577290-130617127	control	TIAR	OK	26.544	106.274	1.38722	-7.48937	6.92779e-14	1.09629e-11	yes
XLOC_019920	XLOC_019920	EPAS1	chr2:46524536-46613842	control	TIAR	OK	34.3922	66.3247	0.656731	-3.46926	0.000521899	0.0138895	yes
XLOC_033880	XLOC_033880	EPDR1	chr7:37960162-37991542	control	TIAR	OK	0	6.00906	1.79769e+307	1.79769e+307	1.55905e-09	1.5927e-07	yes
XLOC_027009	XLOC_027009	EPGN	chr4:75174026-75186475	control	TIAR	OK	7.61	16.1188	0.750522	-3.96952	7.20174e-05	0.00274807	yes
XLOC_034786	XLOC_034786	EPHA1	chr7:143076742-143220540	control	TIAR	OK	0.00699853	0.047882	1.92304	-3.5945	0.000325016	0.00960822	yes
XLOC_024968	XLOC_024968	EPHA3	chr3:89156673-89531284	control	TIAR	OK	0.667384	3.59675	1.68442	-6.82449	8.82405e-12	1.16745e-09	yes
XLOC_027382	XLOC_027382	EPHA5	chr4:66185280-66559104	control	TIAR	OK	10.6599	17.5304	0.497447	-3.75635	0.000172409	0.0057616	yes
XLOC_024972	XLOC_024972	EPHA6	chr3:96533424-97467786	control	TIAR	OK	0.434866	1.37651	1.15227	-3.51834	0.000434251	0.0120227	yes
XLOC_001046	XLOC_001046	EPHX1	chr1:225997796-226070420	control	TIAR	OK	29.9133	63.7313	0.756373	-3.74917	0.000177421	0.0058925	yes
XLOC_031528	XLOC_031528	EPM2A	chr6:145946349-146057382	control	TIAR	OK	1.43245	3.41991	0.87023	-3.47914	0.000503034	0.0134875	yes
XLOC_036554	XLOC_036554	EPPK1	chr8:144937620-144952226	control	TIAR	OK	4.02993	11.6301	1.05984	-6.24823	4.15123e-10	4.66934e-08	yes
XLOC_018677	XLOC_018677	ERF	chr19:42751716-42759309	control	TIAR	OK	14.2689	26.0372	0.601445	-3.30614	0.000945891	0.0223702	yes
XLOC_006751	XLOC_006751	EXPH5	chr11:108376157-108464374	control	TIAR	OK	0.198052	0.631246	1.15917	-3.25163	0.00114746	0.0258856	yes
XLOC_029321	XLOC_029321	F12	chr5:176829138-176836577	control	TIAR	OK	1.48264	5.98759	1.39586	-4.37059	1.23913e-05	0.000578058	yes
XLOC_028549	XLOC_028549	F2R	chr5:76011867-76031595	control	TIAR	OK	1.1659	3.26988	1.03126	-3.24577	0.00117132	0.0262404	yes
XLOC_028550	XLOC_028550	F2RL1	chr5:76107960-76131259	control	TIAR	OK	2.29903	6.73147	1.07431	-5.22731	1.71991e-07	1.23657e-05	yes
XLOC_017645	XLOC_017645	F2RL3	chr19:16999764-17002830	control	TIAR	OK	0.344155	3.53951	2.33065	-6.14295	8.10008e-10	8.68727e-08	yes
XLOC_019240	XLOC_019240	F2RL3	chr19:17003761-17137625	control	TIAR	OK	0.143068	1.13886	2.07447	-3.396	0.000683789	0.0172588	yes
XLOC_028428	XLOC_028428	FAM105A	chr5:14581890-14616493	control	TIAR	OK	1.54354	6.68944	1.46645	-6.19164	5.95402e-10	6.55999e-08	yes
XLOC_007219	XLOC_007219	FAM111A	chr11:58910317-58922511	control	TIAR	OK	0.0113265	0.98895	4.4695	-13.3159	0	0	yes
XLOC_026917	XLOC_026917	FAM114A1	chr4:38869353-38947365	control	TIAR	OK	3.6664	7.00821	0.647873	-3.01417	0.00257685	0.0448442	yes
XLOC_032633	XLOC_032633	FAM120B	chr6:170615751-170715536	control	TIAR	OK	1.18533	3.33319	1.03391	-3.02673	0.00247214	0.0434671	yes
XLOC_002026	XLOC_002026	FAM129A	chr1:184760165-184943682	control	TIAR	OK	0.514824	3.71206	1.97552	-6.54359	6.0058e-11	7.26139e-09	yes
XLOC_015707	XLOC_015707	FAM134C	chr17:40731525-40767256	control	TIAR	OK	7.84502	14.7047	0.628289	-3.25286	0.00114251	0.0258463	yes
XLOC_027469	XLOC_027469	FAM13A	chr4:89630939-89978323	control	TIAR	OK	5.80046	10.4071	0.584555	-3.89432	9.84726e-05	0.00363718	yes
XLOC_004485	XLOC_004485	FAM13C	chr10:60936347-61122661	control	TIAR	OK	0.969048	2.71047	1.02856	-4.98796	6.1019e-07	3.89292e-05	yes
XLOC_010155	XLOC_010155	FAM155A	chr13:107820878-108519460	control	TIAR	OK	0.0836609	1.5006	2.88685	-5.32744	9.96082e-08	7.51297e-06	yes
XLOC_027168	XLOC_027168	FAM160A1	chr4:152330350-152591638	control	TIAR	OK	2.99089	4.89897	0.493453	-3.06318	0.00218999	0.0401005	yes
XLOC_031465	XLOC_031465	FAM184A	chr6:119280995-119470358	control	TIAR	OK	0.0443209	0.361277	2.09819	-3.05845	0.00222482	0.0405314	yes
XLOC_027472	XLOC_027472	FAM190A	chr4:91048640-92523370	control	TIAR	OK	0.0804786	1.07968	2.59643	-3.07793	0.00208443	0.0394892	yes
XLOC_029292	XLOC_029292	FAM196B	chr5:169064250-169510386	control	TIAR	OK	0.122147	0.957925	2.05954	-5.02392	5.06265e-07	3.30835e-05	yes
XLOC_000602	XLOC_000602	FAM46C	chr1:118148603-118171011	control	TIAR	OK	0.0806734	1.04104	2.55756	-5.84786	4.97947e-09	4.59278e-07	yes
XLOC_030449	XLOC_030449	FAM50B	chr6:3849629-3851551	control	TIAR	OK	1.03145	2.89334	1.03145	-3.46278	0.000534624	0.0141697	yes
XLOC_030767	XLOC_030767	FAM83B	chr6:54711568-54806819	control	TIAR	OK	0.183727	0.948027	1.64093	-3.80489	0.000141865	0.00490856	yes
XLOC_034814	XLOC_034814	FASTK	chr7:150773707-150777951	control	TIAR	OK	10.6678	17.2324	0.479568	-3.35441	0.000795336	0.019392	yes
XLOC_000127	XLOC_000127	FBLIM1	chr1:16085254-16113084	control	TIAR	OK	1.44929	3.24355	0.805598	-3.52356	0.000425788	0.0118596	yes
XLOC_011277	XLOC_011277	FBLN5	chr14:92335752-92414046	control	TIAR	OK	11.9086	24.2822	0.712485	-3.82402	0.000131293	0.00459697	yes
XLOC_029139	XLOC_029139	FBN2	chr5:127593600-127873843	control	TIAR	OK	0.999903	13.664	2.61486	-10.4574	0	0	yes
XLOC_035463	XLOC_035463	FBXL13	chr7:102452335-102452698	control	TIAR	OK	0	3.87822	1.79769e+307	1.79769e+307	0.00124991	0.0274115	yes
XLOC_034114	XLOC_034114	FBXL13	chr7:102453307-102715288	control	TIAR	OK	0	1.19685	1.79769e+307	1.79769e+307	0.000262223	0.00816306	yes
XLOC_018631	XLOC_018631	FBXO17	chr19:39432041-39466380	control	TIAR	OK	0.467771	3.21389	1.92726	-6.05492	1.40486e-09	1.46769e-07	yes
XLOC_031530	XLOC_031530	FBXO30	chr6:146106671-146135921	control	TIAR	OK	17.7802	29.8289	0.51739	-3.25542	0.00113225	0.0256861	yes
XLOC_016879	XLOC_016879	FHOD3	chr18:33877701-34360018	control	TIAR	OK	0.679586	2.23077	1.18862	-3.64599	0.000266363	0.00821274	yes
XLOC_038086	XLOC_038086	FIBCD1	chr9:133777794-133814494	control	TIAR	OK	0.231339	0.860033	1.31309	-3.10315	0.00191472	0.0371906	yes
XLOC_033871	XLOC_033871	FKBP9	chr7:32956426-33149002	control	TIAR	OK	22.3526	54.3007	0.887595	-5.45798	4.81587e-08	3.88665e-06	yes
XLOC_036181	XLOC_036181	FLJ10661	chr8:8086091-8102387	control	TIAR	OK	0.525988	1.47938	1.0341	-3.61698	0.000298062	0.00900098	yes
XLOC_008617	XLOC_008617	FMNL3	chr12:50017343-50101197	control	TIAR	OK	1.58756	6.183	1.35961	-7.47044	7.99361e-14	1.25267e-11	yes
XLOC_021082	XLOC_021082	FN1	chr2:216225136-216300791	control	TIAR	OK	5.72468	10.8491	0.639292	-4.92334	8.50784e-07	5.30213e-05	yes
XLOC_013609	XLOC_013609	FOXL1	chr16:86609976-86615404	control	TIAR	OK	1.68577	4.47926	0.977234	-3.86567	0.000110784	0.00398255	yes
XLOC_027026	XLOC_027026	FRAS1	chr4:78978723-79465423	control	TIAR	OK	0.0160331	2.3556	4.98989	-10.348	0	0	yes
XLOC_009848	XLOC_009848	FREM2	chr13:39261172-39461267	control	TIAR	OK	0.015485	0.48138	3.43678	-6.8756	6.17284e-12	8.26853e-10	yes
XLOC_029156	XLOC_029156	FSTL4	chr5:132532151-132948223	control	TIAR	OK	0.69194	7.76198	2.41749	-6.15686	7.4199e-10	8.01102e-08	yes
XLOC_012300	XLOC_012300	FURIN	chr15:91411838-91426689	control	TIAR	OK	15.8489	31.7167	0.693743	-4.41444	1.01273e-05	0.000484342	yes
XLOC_017755	XLOC_017755	FXYD5	chr19:35645624-35660788	control	TIAR	OK	73.8325	134.012	0.596133	-3.09174	0.0019899	0.038351	yes
XLOC_037452	XLOC_037452	GALNT12	chr9:101569980-101612359	control	TIAR	OK	0.230618	0.885019	1.34485	-3.47679	0.000507456	0.0135722	yes
XLOC_020955	XLOC_020955	GALNT3	chr2:166604312-166650803	control	TIAR	OK	0.0484532	0.564141	2.45471	-3.84983	0.000118201	0.00420239	yes
XLOC_001599	XLOC_001599	GBP1,GBP2	chr1:89517986-89591799	control	TIAR	OK	3.30684	10.8543	1.18857	-5.95723	2.56556e-09	2.50974e-07	yes
XLOC_001598	XLOC_001598	GBP3	chr1:89472359-89488549	control	TIAR	OK	0.48266	2.70148	1.72224	-4.71889	2.37131e-06	0.000133132	yes
XLOC_037374	XLOC_037374	GCNT1	chr9:79056581-79122332	control	TIAR	OK	1.01785	2.83329	1.02374	-3.63299	0.000280151	0.00857236	yes
XLOC_006658	XLOC_006658	GDPD5	chr11:75145684-75236599	control	TIAR	OK	1.03067	2.55178	0.906577	-3.2377	0.00120496	0.0267895	yes
XLOC_028467	XLOC_028467	GHR	chr5:42424025-42721926	control	TIAR	OK	0	0.114408	1.79769e+307	1.79769e+307	0.00208706	0.0394926	yes
XLOC_017466	XLOC_017466	GIPC3	chr19:3585559-3593539	control	TIAR	OK	3.88731	14.3009	1.3026	-5.49985	3.8012e-08	3.1224e-06	yes
XLOC_006181	XLOC_006181	GLB1L2	chr11:134201767-134246218	control	TIAR	OK	0.351265	3.28512	2.23562	-5.84483	5.07086e-09	4.66375e-07	yes
XLOC_036106	XLOC_036106	GLI4	chr8:144349606-144359101	control	TIAR	OK	3.26241	6.46422	0.683818	-3.24027	0.00119419	0.026605	yes
XLOC_008193	XLOC_008193	GLIPR1	chr12:75874503-75905418	control	TIAR	OK	13.312	67.9979	1.63081	-7.34877	2.00062e-13	3.03212e-11	yes
XLOC_027183	XLOC_027183	GLRB	chr4:157997276-158093242	control	TIAR	OK	0.0347857	0.6367	2.90709	-3.90668	9.35725e-05	0.00348008	yes
XLOC_008841	XLOC_008841	GLT8D2	chr12:104382761-104443943	control	TIAR	OK	9.94937	18.2878	0.608727	-3.2732	0.00106338	0.0245551	yes
XLOC_018533	XLOC_018533	GMIP,LPAR2	chr19:19734465-19754455	control	TIAR	OK	3.11088	6.97162	0.806943	-3.91741	8.95051e-05	0.00334422	yes
XLOC_030480	XLOC_030480	GMPR	chr6:16238810-16295780	control	TIAR	OK	0.188984	0.957147	1.6223	-3.0539	0.00225884	0.0409432	yes
XLOC_023306	XLOC_023306	GNAS	chr20:57393946-57486250	control	TIAR	OK	0.0212731	0.875309	3.71713	-11.4326	0	0	yes
XLOC_035286	XLOC_035286	GNAT3	chr7:80087202-80087553	control	TIAR	OK	0	2.99534	1.79769e+307	1.79769e+307	0.00270613	0.0463444	yes
XLOC_034558	XLOC_034558	GNAT3	chr7:80087832-80308593	control	TIAR	OK	0.00669016	1.18755	5.17901	-17.1252	0	0	yes
XLOC_035890	XLOC_035890	GPR124	chr8:37654400-37707541	control	TIAR	OK	0.649774	2.21148	1.22479	-4.51773	6.25051e-06	0.000320284	yes
XLOC_030935	XLOC_030935	GPR126	chr6:142623055-142767403	control	TIAR	OK	8.60265	17.244	0.695392	-4.81774	1.45196e-06	8.50673e-05	yes
XLOC_008375	XLOC_008375	GPR133	chr12:131438451-131626011	control	TIAR	OK	3.9084	6.91942	0.571204	-3.01837	0.00254138	0.0443464	yes
XLOC_010702	XLOC_010702	GPR137C	chr14:53019865-53104431	control	TIAR	OK	0.229272	0.80749	1.25902	-3.36842	0.000756017	0.0187017	yes
XLOC_001202	XLOC_001202	GPR153	chr1:6307405-6321035	control	TIAR	OK	0.898199	2.06033	0.830228	-3.23667	0.00120934	0.0268499	yes
XLOC_034710	XLOC_034710	GPR37	chr7:124386113-124405942	control	TIAR	OK	0.541481	3.46746	1.85687	-5.33104	9.76521e-08	7.38268e-06	yes
XLOC_013484	XLOC_013484	GPR56	chr16:57653776-57698944	control	TIAR	OK	24.8543	48.3531	0.6655	-5.57127	2.52883e-08	2.11492e-06	yes
XLOC_013792	XLOC_013792	GPRC5B	chr16:19870292-19896169	control	TIAR	OK	0.260518	1.08871	1.43007	-3.43659	0.000589084	0.0152991	yes
XLOC_015228	XLOC_015228	GPRC5C	chr17:72427469-72443568	control	TIAR	OK	1.82265	3.92115	0.766095	-3.2059	0.0013464	0.0290927	yes
XLOC_027470	XLOC_027470	GPRIN3	chr4:90160471-90229161	control	TIAR	OK	6.15525	15.7686	0.940713	-5.7853	7.23839e-09	6.54537e-07	yes
XLOC_031196	XLOC_031196	GPSM3,NOTCH4	chr6:32158542-32191844	control	TIAR	OK	0.760303	3.01081	1.37625	-3.16357	0.00155844	0.0323535	yes
XLOC_025465	XLOC_025465	GPX1	chr3:49394603-49396132	control	TIAR	OK	20.6005	51.4083	0.914482	-4.90669	9.26262e-07	5.70641e-05	yes
XLOC_034485	XLOC_034485	GRB10	chr7:50657759-50861159	control	TIAR	OK	5.6101	12.1525	0.772964	-5.34753	8.91633e-08	6.80466e-06	yes
XLOC_030830	XLOC_030830	GRIK2	chr6:101841607-102517958	control	TIAR	OK	1.36312	4.26074	1.13967	-5.25349	1.49246e-07	1.08757e-05	yes
XLOC_034713	XLOC_034713	GRM8	chr7:126078651-126892438	control	TIAR	OK	0	0.364965	1.79769e+307	1.79769e+307	2.67264e-05	0.00114732	yes
XLOC_015632	XLOC_015632	GSDMB	chr17:38060847-38074951	control	TIAR	OK	0.526459	1.31606	0.916225	-3.05253	0.00226921	0.041062	yes
XLOC_001651	XLOC_001651	GSTM3	chr1:110268971-110283660	control	TIAR	OK	80.572	151.082	0.628671	-3.58789	0.00033337	0.00981025	yes
XLOC_023323	XLOC_023323	GTPBP5	chr20:60758080-60778612	control	TIAR	OK	0	7.90687	1.79769e+307	1.79769e+307	0.0015757	0.0325652	yes
XLOC_028432	XLOC_028432	GUSBP1	chr5:21459588-21589481	control	TIAR	OK	5.61369	15.9864	1.04653	-5.13804	2.77614e-07	1.93145e-05	yes
XLOC_006218	XLOC_006218	H19	chr11:2016403-2019065	control	TIAR	OK	32.2064	59.3362	0.611055	-3.62716	0.00028656	0.00873534	yes
XLOC_024059	XLOC_024059	H1F0	chr22:38201113-38203443	control	TIAR	OK	1.07097	3.49682	1.18329	-3.40451	0.000662833	0.016822	yes
XLOC_036480	XLOC_036480	HAS2	chr8:122625270-122657564	control	TIAR	OK	0.0548239	0.699689	2.54651	-4.28313	1.84279e-05	0.000828535	yes
XLOC_005258	XLOC_005258	HECTD2	chr10:93066718-93371217	control	TIAR	OK	0	1.95005	1.79769e+307	1.79769e+307	0.00206939	0.0393891	yes
XLOC_024896	XLOC_024896	HEMK1	chr3:50595455-50622421	control	TIAR	OK	1.62355	5.00179	1.12518	-3.71711	0.000201517	0.00655785	yes
XLOC_027053	XLOC_027053	HERC5	chr4:89378267-89427314	control	TIAR	OK	3.36352	11.5526	1.23393	-4.76033	1.93273e-06	0.000110625	yes
XLOC_027052	XLOC_027052	HERC6	chr4:89299890-89364249	control	TIAR	OK	1.57918	3.89994	0.904059	-4.16747	3.08006e-05	0.00130315	yes
XLOC_034763	XLOC_034763	HIPK2	chr7:139246315-139477693	control	TIAR	OK	2.46226	4.17777	0.528696	-3.03718	0.00238807	0.0426391	yes
XLOC_031522	XLOC_031522	HIVEP2	chr6:143072603-143266338	control	TIAR	OK	1.7741	4.0234	0.818837	-3.90832	9.29392e-05	0.00346051	yes
XLOC_017798	XLOC_017798	HKR1	chr19:37825579-37855357	control	TIAR	OK	0	0.792764	1.79769e+307	1.79769e+307	6.806e-05	0.00263127	yes
XLOC_020209	XLOC_020209	HNMT	chr2:138721807-138773934	control	TIAR	OK	6.35974	12.2719	0.657328	-2.97169	0.00296163	0.0486552	yes
XLOC_000413	XLOC_000413	HOOK1	chr1:60280532-60342050	control	TIAR	OK	0.349853	1.99339	1.74008	-5.15199	2.57735e-07	1.80091e-05	yes
XLOC_018438	XLOC_018438	HOOK2	chr19:12873816-12889256	control	TIAR	OK	3.40592	5.94808	0.557554	-3.08385	0.0020434	0.0390788	yes
XLOC_034413	XLOC_034413	HOXA13	chr7:27234759-27239768	control	TIAR	OK	0.44644	2.2507	1.61769	-5.56555	2.61321e-08	2.17421e-06	yes
XLOC_034410	XLOC_034410	HOXA9	chr7:27202056-27209211	control	TIAR	OK	0.934076	3.17591	1.22379	-3.99199	6.55213e-05	0.00254838	yes
XLOC_009296	XLOC_009296	HOXC4	chr12:54410582-54449814	control	TIAR	OK	0.0829633	1.19037	2.66362	-7.35628	1.89182e-13	2.90818e-11	yes
XLOC_020279	XLOC_020279	HOXD8	chr2:176994421-176997423	control	TIAR	OK	0.459048	1.78568	1.3584	-3.45144	0.000557603	0.0146823	yes
XLOC_034005	XLOC_034005	HSPB1	chr7:75931621-75933619	control	TIAR	OK	138.943	418.89	1.10355	-5.89822	3.67435e-09	3.51975e-07	yes
XLOC_004278	XLOC_004278	HTRA1	chr10:124221040-124274424	control	TIAR	OK	13.8237	33.4609	0.883994	-4.02798	5.62585e-05	0.00223938	yes
XLOC_026834	XLOC_026834	HTT	chr4:3076407-3245687	control	TIAR	OK	7.92962	13.0914	0.501349	-3.74199	0.000182567	0.00605096	yes
XLOC_001462	XLOC_001462	HYI	chr1:43849587-43919911	control	TIAR	OK	11.6879	34.4115	1.07983	-6.52309	6.88751e-11	8.23491e-09	yes
XLOC_002884	XLOC_002884	IFI44	chr1:79115321-79129763	control	TIAR	OK	0.709474	3.27532	1.52965	-3.07269	0.00212139	0.0393126	yes
XLOC_000463	XLOC_000463	IFI44	chr1:79115321-79129763	control	TIAR	OK	2.54722	9.59655	1.3264	-5.07296	3.91677e-07	2.64521e-05	yes
XLOC_004136	XLOC_004136	IFIT1	chr10:91152321-91163744	control	TIAR	OK	2.46713	13.5007	1.69968	-5.65459	1.56218e-08	1.34123e-06	yes
XLOC_004133	XLOC_004133	IFIT2	chr10:91061705-91069033	control	TIAR	OK	0.781604	5.27638	1.90965	-6.03351	1.60434e-09	1.62866e-07	yes
XLOC_004134	XLOC_004134	IFIT3	chr10:91087601-91100725	control	TIAR	OK	2.02035	6.16413	1.11548	-4.06198	4.86588e-05	0.00197834	yes
XLOC_021086	XLOC_021086	IGFBP5	chr2:217536827-217560272	control	TIAR	OK	0.0983085	0.615226	1.83388	-4.33633	1.44884e-05	0.000665312	yes
XLOC_027379	XLOC_027379	IGFBP7	chr4:57844887-58071465	control	TIAR	OK	17.9105	99.1352	1.7111	-7.54773	4.41869e-14	7.06159e-12	yes
XLOC_013809	XLOC_013809	IGSF6	chr16:21610855-21668792	control	TIAR	OK	0.0615263	0.420761	1.9226	-5.5999	2.14472e-08	1.82199e-06	yes
XLOC_021079	XLOC_021079	IKZF2	chr2:213864410-214016888	control	TIAR	OK	0.331018	1.14313	1.23935	-5.45279	4.95856e-08	3.97201e-06	yes
XLOC_016365	XLOC_016365	IKZF3	chr17:37919086-37919493	control	TIAR	OK	0	2.38124	1.79769e+307	1.79769e+307	0.00210171	0.0390377	yes
XLOC_015631	XLOC_015631	IKZF3	chr17:37921198-38020441	control	TIAR	OK	0.069516	0.727791	2.34846	-3.5801	0.000343459	0.0100158	yes
XLOC_027148	XLOC_027148	IL15	chr4:142557740-142654909	control	TIAR	OK	2.95911	5.8154	0.675619	-2.97123	0.00296613	0.0487043	yes
XLOC_020096	XLOC_020096	IL18R1	chr2:102979096-103015217	control	TIAR	OK	0.0150127	0.446885	3.39341	-3.3031	0.000956232	0.0225816	yes
XLOC_020093	XLOC_020093	IL1R1	chr2:102770401-102796334	control	TIAR	OK	0.136688	0.826337	1.7993	-4.32147	1.54994e-05	0.00070472	yes
XLOC_017608	XLOC_017608	IL27RA	chr19:14142261-14164026	control	TIAR	OK	2.98056	8.67097	1.06787	-3.87601	0.000106183	0.00385579	yes
XLOC_013243	XLOC_013243	IL32	chr16:3115312-3132106	control	TIAR	OK	66.9516	190.288	1.04457	-5.49894	3.82089e-08	3.13061e-06	yes
XLOC_013357	XLOC_013357	IL4R	chr16:27325209-27376099	control	TIAR	OK	2.1043	5.76951	1.0086	-3.93563	8.29779e-05	0.00312566	yes
XLOC_000723	XLOC_000723	IL6R	chr1:154377668-154441841	control	TIAR	OK	1.66944	3.91916	0.853391	-3.55509	0.000377845	0.0107373	yes
XLOC_028452	XLOC_028452	IL7R	chr5:35856943-35879663	control	TIAR	OK	1.8801	12.5458	1.89807	-8.80396	0	0	yes
XLOC_027004	XLOC_027004	IL8	chr4:74606274-74609433	control	TIAR	OK	0.170939	0.925462	1.68899	-3.19079	0.00141883	0.0303933	yes
XLOC_021166	XLOC_021166	IQCA1	chr2:237232793-237416098	control	TIAR	OK	1.09923	3.43155	1.1384	-3.87179	0.000108039	0.00390998	yes
XLOC_025337	XLOC_025337	IQSEC1	chr3:12938716-13114617	control	TIAR	OK	3.90208	6.33085	0.483924	-3.17178	0.0015151	0.0316368	yes
XLOC_010157	XLOC_010157	IRS2	chr13:110406183-110438914	control	TIAR	OK	2.22665	4.94353	0.79758	-3.21088	0.0013233	0.0286703	yes
XLOC_028913	XLOC_028913	IRX4	chr5:1877540-1883837	control	TIAR	OK	0.80731	5.02944	1.82936	-7.13289	9.82769e-13	1.42268e-10	yes
XLOC_000011	XLOC_000011	ISG15	chr1:948846-949919	control	TIAR	OK	16.0652	47.829	1.09097	-3.78082	0.000156315	0.00532857	yes
XLOC_012282	XLOC_012282	ISG20	chr15:89182027-89198879	control	TIAR	OK	1.5077	7.55641	1.61181	-3.04191	0.00235085	0.0421611	yes
XLOC_029686	XLOC_029686	ITGA1	chr5:52250793-52252298	control	TIAR	OK	1.79014	6.21953	1.2454	-3.61262	0.000303124	0.00911971	yes
XLOC_015123	XLOC_015123	ITGA3	chr17:48133339-48167849	control	TIAR	OK	9.46744	27.9838	1.08377	-5.69128	1.26089e-08	1.09714e-06	yes
XLOC_020295	XLOC_020295	ITGA4	chr2:182321618-182521834	control	TIAR	OK	0	2.39344e-05	1.79769e+307	1.79769e+307	7.70863e-09	6.93175e-07	yes
XLOC_008682	XLOC_008682	ITGA5	chr12:54789044-54813050	control	TIAR	OK	12.3151	24.9714	0.706904	-3.55004	0.000385169	0.0109262	yes
XLOC_025511	XLOC_025511	ITIH4	chr3:52847005-52864732	control	TIAR	OK	0.0486764	1.88974	3.659	-6.04197	1.5224e-09	1.57016e-07	yes
XLOC_028788	XLOC_028788	ITK	chr5:156607906-156682109	control	TIAR	OK	0.0356473	0.425418	2.4794	-3.89111	9.97854e-05	0.00367306	yes
XLOC_011282	XLOC_011282	ITPK1	chr14:93403258-93582263	control	TIAR	OK	13.9358	26.3004	0.635125	-3.78088	0.000156278	0.00533294	yes
XLOC_002028	XLOC_002028	IVNS1ABP	chr1:185265476-185286461	control	TIAR	OK	38.2483	65.9021	0.544071	-4.4827	7.37041e-06	0.000367746	yes
XLOC_018507	XLOC_018507	JAK3	chr19:17935592-17958841	control	TIAR	OK	0.435145	1.15812	0.978872	-3.92155	8.7981e-05	0.0032949	yes
XLOC_017588	XLOC_017588	JUNB	chr19:12902309-12904125	control	TIAR	OK	9.73912	28.2498	1.06494	-4.40849	1.04092e-05	0.000495621	yes
XLOC_039455	XLOC_039455	KAL1	chrX:8496914-8700227	control	TIAR	OK	0.265472	2.43969	2.21812	-4.63302	3.60376e-06	0.000195196	yes
XLOC_001545	XLOC_001545	KANK4	chr1:62701767-62785083	control	TIAR	OK	5.591	32.567	1.76214	-10.545	0	0	yes
XLOC_017318	XLOC_017318	KATNAL2	chr18:44497679-44628685	control	TIAR	OK	0	0.630672	1.79769e+307	1.79769e+307	0.00179513	0.0359047	yes
XLOC_016890	XLOC_016890	KATNAL2	chr18:44497679-44628685	control	TIAR	OK	0.64224	5.41859	2.13263	-4.13541	3.54323e-05	0.00148164	yes
XLOC_020422	XLOC_020422	KCNE4	chr2:223916861-223920355	control	TIAR	OK	0.0717844	1.59844	3.10312	-5.57817	2.43063e-08	2.03807e-06	yes
XLOC_034811	XLOC_034811	KCNH2	chr7:150642048-150675014	control	TIAR	OK	0.148111	2.21911	2.7069	-5.26975	1.3661e-07	1.0138e-05	yes
XLOC_011183	XLOC_011183	KCNH5	chr14:63173944-63568584	control	TIAR	OK	0.0162978	0.576131	3.56531	-3.4339	0.000594968	0.0154271	yes
XLOC_036747	XLOC_036747	KCNU1	chr8:36641841-36793643	control	TIAR	OK	0	6.56421	1.79769e+307	1.79769e+307	0.00031723	0.00939524	yes
XLOC_036748	XLOC_036748	KCNU1	chr8:36641841-36793643	control	TIAR	OK	0	2.89739	1.79769e+307	1.79769e+307	4.24065e-05	0.00175509	yes
XLOC_035886	XLOC_035886	KCNU1	chr8:36641841-36793643	control	TIAR	OK	0.351565	10.3566	3.38299	-8.08248	6.66134e-16	1.22881e-13	yes
XLOC_010113	XLOC_010113	KCTD12	chr13:77454303-77460540	control	TIAR	OK	0.0573656	0.436526	2.0294	-4.45304	8.46648e-06	0.000415372	yes
XLOC_018395	XLOC_018395	KEAP1	chr19:10596795-10614054	control	TIAR	OK	0.0208504	10.5616	6.2276	-6.16398	7.09393e-10	7.7367e-08	yes
XLOC_036090	XLOC_036090	KHDRBS3	chr8:136469715-136668678	control	TIAR	OK	2.34127	7.75788	1.19802	-4.87151	1.10748e-06	6.72022e-05	yes
XLOC_019853	XLOC_019853	KHK	chr2:27309610-27341995	control	TIAR	OK	0.0415066	0.500481	2.48972	-3.88145	0.000103833	0.0038004	yes
XLOC_001995	XLOC_001995	KIAA0040	chr1:175126122-175162229	control	TIAR	OK	2.86965	7.03992	0.897407	-5.39114	7.00134e-08	5.47257e-06	yes
XLOC_034438	XLOC_034438	KIAA0895	chr7:36363758-36493400	control	TIAR	OK	1.62911	5.78584	1.26738	-5.45678	4.84846e-08	3.90319e-06	yes
XLOC_027119	XLOC_027119	KIAA1109	chr4:123073635-123283914	control	TIAR	OK	4.10905	6.14557	0.402539	-3.15542	0.00160265	0.0329953	yes
XLOC_026959	XLOC_026959	KIAA1211	chr4:56915372-57196890	control	TIAR	OK	2.12642	4.98936	0.852866	-3.64618	0.000266167	0.00821454	yes
XLOC_037788	XLOC_037788	KIAA1539	chr9:35104117-35115893	control	TIAR	OK	1.55933	3.51824	0.813706	-3.59393	0.000325723	0.00962031	yes
XLOC_017513	XLOC_017513	KIAA1543	chr19:7660787-7683196	control	TIAR	OK	0.17591	0.737664	1.43352	-3.73948	0.0001844	0.0060992	yes
XLOC_002049	XLOC_002049	KIF21B	chr1:200938519-200992828	control	TIAR	OK	0.43512	1.135	0.958764	-4.04929	5.13734e-05	0.00207824	yes
XLOC_025428	XLOC_025428	KIF9	chr3:47205859-47388306	control	TIAR	OK	0.642848	2.81147	1.47555	-5.52722	3.25342e-08	2.69299e-06	yes
XLOC_036132	XLOC_036132	KIFC2	chr8:145691632-145701718	control	TIAR	OK	3.21106	6.92964	0.769205	-3.507	0.000453193	0.012451	yes
XLOC_003342	XLOC_003342	KIRREL	chr1:157963062-158069989	control	TIAR	OK	4.40735	22.4391	1.62753	-3.33	0.000868475	0.0208757	yes
XLOC_000771	XLOC_000771	KIRREL	chr1:157963062-158069989	control	TIAR	OK	14.4243	24.768	0.540641	-3.77867	0.00015767	0.00536911	yes
XLOC_011860	XLOC_011860	KLC1	chr14:104095524-104181823	control	TIAR	OK	2.72862	9.79275	1.27785	-3.00613	0.00264599	0.0458497	yes
XLOC_017918	XLOC_017918	KLC3	chr19:45843997-45873845	control	TIAR	OK	0.388815	1.45329	1.31848	-3.73851	0.000185114	0.00611027	yes
XLOC_025663	XLOC_025663	KLF15	chr3:126061477-126076264	control	TIAR	OK	0.0421363	0.551917	2.57249	-3.37525	0.000737488	0.0183559	yes
XLOC_021253	XLOC_021253	KLHL29	chr2:23608297-23931483	control	TIAR	OK	0.56622	2.66252	1.54804	-3.25969	0.00111532	0.0254092	yes
XLOC_019829	XLOC_019829	KLHL29	chr2:23608297-23931483	control	TIAR	OK	1.49572	3.74154	0.916891	-3.14044	0.00168693	0.0343148	yes
XLOC_020479	XLOC_020479	KLHL30	chr2:239047315-239061547	control	TIAR	OK	0.280401	1.18754	1.44342	-3.67888	0.000234264	0.0074288	yes
XLOC_015687	XLOC_015687	KRT16	chr17:39766030-39769079	control	TIAR	OK	0.0982141	0.850484	2.15866	-3.35342	0.000798194	0.0194323	yes
XLOC_015689	XLOC_015689	KRT42P	chr17:39782578-39796451	control	TIAR	OK	0.0930072	0.641609	1.9313	-3.69227	0.000222262	0.00708998	yes
XLOC_008637	XLOC_008637	KRT81	chr12:52679696-52685424	control	TIAR	OK	1.67635	14.1237	2.13124	-7.01124	2.36211e-12	3.30102e-10	yes
XLOC_005507	XLOC_005507	KRTAP5-6	chr11:1490684-1785501	control	TIAR	OK	0	0.0512706	1.79769e+307	1.79769e+307	0	0	yes
XLOC_016978	XLOC_016978	LAMA1	chr18:6941885-7117813	control	TIAR	OK	5.16119	17.2304	1.20551	-6.79863	1.05618e-11	1.39165e-09	yes
XLOC_016850	XLOC_016850	LAMA3	chr18:21269537-21535142	control	TIAR	OK	3.34667	6.60675	0.680127	-4.18123	2.89942e-05	0.00123157	yes
XLOC_025459	XLOC_025459	LAMB2	chr3:49158546-49170703	control	TIAR	OK	6.76904	15.0149	0.79668	-4.45077	8.55613e-06	0.000419133	yes
XLOC_001454	XLOC_001454	LEPRE1	chr1:43212005-43232755	control	TIAR	OK	24.1077	50.1917	0.733321	-4.4616	8.13494e-06	0.000400323	yes
XLOC_007872	XLOC_007872	LEPREL2	chr12:6937491-6949018	control	TIAR	OK	2.36294	11.3658	1.5707	-5.43465	5.49027e-08	4.37622e-06	yes
XLOC_033778	XLOC_033778	LFNG	chr7:2552162-2568810	control	TIAR	OK	0.820349	3.1032	1.33046	-4.31602	1.58866e-05	0.000720295	yes
XLOC_008181	XLOC_008181	LGR5	chr12:71833601-71979900	control	TIAR	OK	1.31594	13.7016	2.34296	-10.8724	0	0	yes
XLOC_000447	XLOC_000447	LHX8	chr1:75594118-75627218	control	TIAR	OK	0	0.312958	1.79769e+307	1.79769e+307	0.00184964	0.0362319	yes
XLOC_003500	XLOC_003500	LHX9	chr1:197901268-197901647	control	TIAR	OK	0	2.76729	1.79769e+307	1.79769e+307	0.00210171	0.0391503	yes
XLOC_000933	XLOC_000933	LHX9	chr1:197881634-197901196	control	TIAR	OK	0.221947	1.6652	2.01526	-3.61999	0.000294616	0.00892195	yes
XLOC_037749	XLOC_037749	LINGO2	chr9:27948382-28719303	control	TIAR	OK	0.0391259	0.516305	2.57991	-3.38717	0.000706167	0.0177681	yes
XLOC_027563	XLOC_027563	LOC100129858	chr4:141178437-141303710	control	TIAR	OK	0	0.000132453	1.79769e+307	1.79769e+307	6.24754e-127	1.28461e-124	yes
XLOC_027938	XLOC_027938	LOC100144602	chr4:66185280-66559104	control	TIAR	OK	0	3.87319	1.79769e+307	1.79769e+307	0.00273709	0.0457344	yes
XLOC_027933	XLOC_027933	LOC100144602	chr4:66185280-66559104	control	TIAR	OK	0.233082	3.7605	2.78092	-8.63483	0	0	yes
XLOC_027941	XLOC_027941	LOC100144602	chr4:66185280-66559104	control	TIAR	OK	0.179196	1.4853	2.11489	-3.02836	0.00245889	0.0433996	yes
XLOC_027945	XLOC_027945	LOC100144602	chr4:66560948-66561985	control	TIAR	OK	0.3575	1.71698	1.56919	-3.16855	0.00153202	0.0319487	yes
XLOC_012364	XLOC_012364	LOC100288615	chr15:32809731-32828832	control	TIAR	OK	5.66176	14.8627	0.965121	-4.26315	2.01567e-05	0.0009	yes
XLOC_034840	XLOC_034840	LOC154822	chr7:158799440-158819705	control	TIAR	OK	0.675801	2.24327	1.19979	-3.32177	0.000894482	0.0214211	yes
XLOC_034321	XLOC_034321	LOC154822	chr7:158799440-158819705	control	TIAR	OK	5.42088	11.0129	0.708807	-4.62745	3.7019e-06	0.000200176	yes
XLOC_026368	XLOC_026368	LOC344595	chr3:106959538-107045811	control	TIAR	OK	0.105788	2.02621	2.95249	-8.80623	0	0	yes
XLOC_025188	XLOC_025188	LOC401097	chr3:159943422-159946000	control	TIAR	OK	0.187613	1.07399	1.74475	-3.8927	9.91359e-05	0.00365332	yes
XLOC_009317	XLOC_009317	LOC440104	chr12:56211740-56236735	control	TIAR	OK	0	2.75528	1.79769e+307	1.79769e+307	0.00246539	0.0434194	yes
XLOC_037260	XLOC_037260	LOC554202	chr9:21453724-21559834	control	TIAR	OK	0	1.12306	1.79769e+307	1.79769e+307	0.00255098	0.0444899	yes
XLOC_037256	XLOC_037256	LOC554202	chr9:21453724-21559834	control	TIAR	OK	0.266863	3.18093	2.47819	-6.96723	3.2323e-12	4.4592e-10	yes
XLOC_037735	XLOC_037735	LOC554202	chr9:21453724-21559834	control	TIAR	OK	1.40205	11.7368	2.12479	-8.71195	0	0	yes
XLOC_002264	XLOC_002264	LOC643837	chr1:761585-793143	control	TIAR	OK	0.378834	2.22227	1.76918	-3.11571	0.00183505	0.0360116	yes
XLOC_011196	XLOC_011196	LOC645431	chr14:65877310-66209962	control	TIAR	OK	0	0.00299766	1.79769e+307	1.79769e+307	4.62175e-84	9.3836e-82	yes
XLOC_025780	XLOC_025780	LOC647107	chr3:162894990-163021089	control	TIAR	OK	0	0.844722	1.79769e+307	1.79769e+307	0.000294975	0.00892444	yes
XLOC_012013	XLOC_012013	LOC653075	chr15:30427989-30439395	control	TIAR	OK	0.282639	4.79953	2.8321	-7.82675	5.10703e-15	8.81631e-13	yes
XLOC_009070	XLOC_009070	LOH12CR1	chr12:12510019-12619838	control	TIAR	OK	228.032	833.879	1.2966	-3.92482	8.67942e-05	0.00325423	yes
XLOC_029130	XLOC_029130	LOX	chr5:121297604-121414332	control	TIAR	OK	4.39172	19.0374	1.46668	-7.92501	2.22045e-15	4.00449e-13	yes
XLOC_031569	XLOC_031569	LPAL2	chr6:160887586-160941251	control	TIAR	OK	1.24519	3.68284	1.08439	-4.69372	2.68282e-06	0.000148299	yes
XLOC_012371	XLOC_012371	LPCAT4	chr15:34651088-34659395	control	TIAR	OK	15.3	24.8563	0.485259	-3.02067	0.00252219	0.0441069	yes
XLOC_018460	XLOC_018460	LPHN1	chr19:14258548-14317054	control	TIAR	OK	3.0083	12.3061	1.40872	-7.8417	4.44089e-15	7.74924e-13	yes
XLOC_026966	XLOC_026966	LPHN3	chr4:62362838-62938168	control	TIAR	OK	0	0.0802077	1.79769e+307	1.79769e+307	0.00210171	0.0394004	yes
XLOC_027581	XLOC_027581	LRBA	chr4:151185595-151936734	control	TIAR	OK	6.88648	11.8019	0.5387	-3.84881	0.000118692	0.0042152	yes
XLOC_007171	XLOC_007171	LRP4	chr11:46876019-46876444	control	TIAR	OK	0	1.98582	1.79769e+307	1.79769e+307	0.00270613	0.0461729	yes
XLOC_034113	XLOC_034113	LRRC17	chr7:102453307-102715288	control	TIAR	OK	0.149148	1.37538	2.22154	-3.34614	0.000819459	0.0198602	yes
XLOC_023846	XLOC_023846	LRRC3	chr21:45880492-45880969	control	TIAR	OK	0.550502	5.1276	2.23156	-3.47317	0.000514343	0.0137223	yes
XLOC_023485	XLOC_023485	LRRC3	chr21:45875392-45879739	control	TIAR	OK	0.494514	2.44699	1.59904	-4.48385	7.33066e-06	0.000366897	yes
XLOC_019892	XLOC_019892	LTBP1	chr2:33172295-33624575	control	TIAR	OK	4.03066	8.13131	0.701792	-4.59348	4.3591e-06	0.000231448	yes
XLOC_019440	XLOC_019440	LTBP4	chr19:41099071-41135795	control	TIAR	OK	0.0546386	0.449203	2.10673	-4.58833	4.46805e-06	0.000236068	yes
XLOC_017843	XLOC_017843	LTBP4	chr19:41099071-41135795	control	TIAR	OK	8.80465	15.6418	0.574665	-4.21757	2.46944e-05	0.00107582	yes
XLOC_008801	XLOC_008801	LUM	chr12:91497231-91505542	control	TIAR	OK	3.21071	9.65459	1.10094	-3.70293	0.000213122	0.00684578	yes
XLOC_036099	XLOC_036099	LY6K	chr8:143781183-143786602	control	TIAR	OK	30.5047	49.9607	0.493356	-3.04039	0.00236273	0.0423037	yes
XLOC_002205	XLOC_002205	LYST	chr1:235824344-236046519	control	TIAR	OK	0.950752	2.02141	0.754297	-3.56156	0.00036866	0.0106165	yes
XLOC_039115	XLOC_039115	MAGED1	chrX:51546154-51645450	control	TIAR	OK	0.232206	0.936205	1.39421	-3.07251	0.00212269	0.0392916	yes
XLOC_025549	XLOC_025549	MAGI1	chr3:65339300-66024509	control	TIAR	OK	1.50535	2.99442	0.687727	-3.96732	7.2685e-05	0.002767	yes
XLOC_020843	XLOC_020843	MALL	chr2:110841446-110874143	control	TIAR	OK	1.03903	2.84289	1.00654	-2.99119	0.00277894	0.0462184	yes
XLOC_040601	XLOC_040601	MAMLD1	chrX:149531550-149682448	control	TIAR	OK	0	1.29265	1.79769e+307	1.79769e+307	0.00246368	0.0434129	yes
XLOC_040596	XLOC_040596	MAMLD1	chrX:149531550-149682448	control	TIAR	OK	0.0684621	1.01238	2.69378	-8.1678	2.22045e-16	4.24145e-14	yes
XLOC_040603	XLOC_040603	MAMLD1	chrX:149531550-149682448	control	TIAR	OK	0.126906	0.872592	1.92802	-3.49483	0.00047437	0.0129338	yes
XLOC_039372	XLOC_039372	MAMLD1	chrX:149531550-149682448	control	TIAR	OK	1.25728	3.77386	1.09914	-5.0788	3.79832e-07	2.576e-05	yes
XLOC_031467	XLOC_031467	MAN1A1	chr6:119499266-119670926	control	TIAR	OK	0.429297	2.0177	1.54756	-4.34773	1.37554e-05	0.00063618	yes
XLOC_027496	XLOC_027496	MANBA	chr4:103552642-103682151	control	TIAR	OK	3.00694	10.2406	1.22544	-4.52799	5.95466e-06	0.000307565	yes
XLOC_017839	XLOC_017839	MAP3K10	chr19:40697650-40721482	control	TIAR	OK	1.77278	3.34289	0.634287	-3.03379	0.00241503	0.042907	yes
XLOC_036114	XLOC_036114	MAPK15	chr8:144798506-144804683	control	TIAR	OK	2.43949	6.06194	0.91024	-3.73129	0.000190504	0.00626257	yes
XLOC_004959	XLOC_004959	MASTL	chr10:27399239-27475848	control	TIAR	OK	0.0790577	0.904182	2.43685	-6.92918	4.23284e-12	5.81466e-10	yes
XLOC_021905	XLOC_021905	MBD5	chr2:148602569-149271044	control	TIAR	OK	0	1.75426	1.79769e+307	1.79769e+307	0.00240277	0.0428069	yes
XLOC_013636	XLOC_013636	MC1R	chr16:89980394-89987385	control	TIAR	OK	1.15892	2.98537	0.94623	-4.24925	2.14492e-05	0.00095113	yes
XLOC_012313	XLOC_012313	MCTP2	chr15:94774745-95027181	control	TIAR	OK	5.85564	14.3111	0.893632	-5.0336	4.81342e-07	3.1647e-05	yes
XLOC_034140	XLOC_034140	MDFIC	chr7:114562208-114660090	control	TIAR	OK	2.68703	5.5277	0.721336	-3.04001	0.00236571	0.0423335	yes
XLOC_023936	XLOC_023936	MED15	chr22:20861885-20941919	control	TIAR	OK	10.8139	17.6153	0.487941	-3.10513	0.00190196	0.0369874	yes
XLOC_017873	XLOC_017873	MEGF8	chr19:42829760-42883156	control	TIAR	OK	2.3514	4.41329	0.62961	-4.05794	4.95071e-05	0.0020103	yes
XLOC_019968	XLOC_019968	MEIS1	chr2:66662245-66799891	control	TIAR	OK	6.59453	12.0551	0.603245	-3.50354	0.000459111	0.0125922	yes
XLOC_034083	XLOC_034083	MEPCE	chr7:100026412-100031749	control	TIAR	OK	28.0425	46.7282	0.510625	-3.65494	0.000257241	0.00803896	yes
XLOC_034195	XLOC_034195	MEST	chr7:130126045-130371406	control	TIAR	OK	38.6952	71.2952	0.611112	-3.3676	0.000758258	0.0187428	yes
XLOC_027624	XLOC_027624	MFAP3L	chr4:170907747-170947472	control	TIAR	OK	0.299287	1.71138	1.74365	-6.12178	9.25368e-10	9.89163e-08	yes
XLOC_031021	XLOC_031021	MGC39372	chr6:2854767-2876744	control	TIAR	OK	1.81119	4.75174	0.964526	-3.18551	0.00144498	0.0308104	yes
XLOC_025669	XLOC_025669	MGLL	chr3:127407908-127542051	control	TIAR	OK	0.935052	8.85548	2.24819	-10.4681	0	0	yes
XLOC_002313	XLOC_002313	MIB2	chr1:1550794-1565990	control	TIAR	OK	0.0046312	2.30158	6.20853	-15.588	0	0	yes
XLOC_002312	XLOC_002312	MIB2	chr1:1550794-1565990	control	TIAR	OK	0.0858052	1.46361	2.83658	-3.82716	0.000129631	0.0045437	yes
XLOC_005593	XLOC_005593	MICAL2	chr11:12132137-12285331	control	TIAR	OK	3.9397	14.8196	1.32485	-6.88084	5.95013e-12	8.00342e-10	yes
XLOC_005594	XLOC_005594	MICALCL	chr11:12297677-12380691	control	TIAR	OK	0.086882	0.679033	2.05612	-4.10292	4.07971e-05	0.00169718	yes
XLOC_037533	XLOC_037533	MIR181A2	chr9:127284702-127533576	control	TIAR	OK	0	2.57531	1.79769e+307	1.79769e+307	2.09191e-23	4.0928e-21	yes
XLOC_018730	XLOC_018730	MIR330	chr19:46112657-46148775	control	TIAR	OK	0	12.6916	1.79769e+307	1.79769e+307	3.73876e-137	7.73683e-135	yes
XLOC_001394	XLOC_001394	MIR3605,PHC2	chr1:33789223-33841194	control	TIAR	OK	22.2103	45.3258	0.713322	-4.57822	4.68949e-06	0.000247363	yes
XLOC_023379	XLOC_023379	MIR3648	chr21:9740411-9892580	control	TIAR	OK	4.83527	22.2422	1.52605	-4.71821	2.37932e-06	0.000133349	yes
XLOC_023378	XLOC_023378	MIR3687	chr21:9740411-9892580	control	TIAR	OK	0.154801	2.7699	2.88442	-6.2644	3.74262e-10	4.22445e-08	yes
XLOC_002536	XLOC_002536	MIR4254	chr1:32192717-32229648	control	TIAR	OK	0.115342	1.21209	2.3522	-5.98551	2.15718e-09	2.13614e-07	yes
XLOC_015893	XLOC_015893	MIR635	chr17:66255322-66453653	control	TIAR	OK	0	26.6586	1.79769e+307	1.79769e+307	3.71925e-142	7.74613e-140	yes
XLOC_034739	XLOC_034739	MKLN1	chr7:130794854-131181398	control	TIAR	OK	1.89879	6.435	1.22054	-4.64142	3.46031e-06	0.000187741	yes
XLOC_018264	XLOC_018264	MKNK2	chr19:2037469-2051243	control	TIAR	OK	10.9941	19.2632	0.560841	-3.00628	0.00264467	0.0458513	yes
XLOC_004400	XLOC_004400	MKX	chr10:27961802-28034792	control	TIAR	OK	0.596423	4.46583	2.01326	-5.0485	4.45286e-07	2.94564e-05	yes
XLOC_031001	XLOC_031001	MLLT4	chr6:168227670-168365793	control	TIAR	OK	0.293752	1.64591	1.72331	-5.69021	1.26887e-08	1.10112e-06	yes
XLOC_009743	XLOC_009743	MMP17	chr12:132337511-132338004	control	TIAR	OK	0	1.5125	1.79769e+307	1.79769e+307	0.00270613	0.0460027	yes
XLOC_009740	XLOC_009740	MMP17	chr12:132312940-132336316	control	TIAR	OK	0.295118	1.65399	1.72357	-3.57023	0.000356671	0.0103358	yes
XLOC_009739	XLOC_009739	MMP17	chr12:132312940-132336316	control	TIAR	OK	0.342444	1.84069	1.68178	-3.02594	0.00247858	0.0435566	yes
XLOC_008378	XLOC_008378	MMP17	chr12:132312940-132336316	control	TIAR	OK	1.76944	5.23213	1.08415	-4.02648	5.66189e-05	0.00224818	yes
XLOC_013447	XLOC_013447	MMP2	chr16:55513034-55540586	control	TIAR	OK	7.40787	35.081	1.55512	-8.72503	0	0	yes
XLOC_013242	XLOC_013242	MMP25	chr16:3096681-3110724	control	TIAR	OK	0.849694	2.73233	1.16803	-3.78983	0.000150753	0.00517175	yes
XLOC_016877	XLOC_016877	MOCOS	chr18:33767477-33852139	control	TIAR	OK	23.2432	79.3668	1.22807	-8.17155	2.22045e-16	4.26669e-14	yes
XLOC_000581	XLOC_000581	MOV10	chr1:113217047-113243373	control	TIAR	OK	9.66511	19.1336	0.682926	-3.83974	0.000123164	0.00435485	yes
XLOC_006792	XLOC_006792	MPZL2	chr11:118124130-118135251	control	TIAR	OK	0.827301	3.65336	1.48523	-4.51754	6.25609e-06	0.000320062	yes
XLOC_025127	XLOC_025127	MRAS	chr3:138066624-138124377	control	TIAR	OK	0.815381	2.33792	1.05336	-3.78388	0.000154402	0.00528008	yes
XLOC_017816	XLOC_017816	MRPS12	chr19:39405903-39423805	control	TIAR	OK	15.0717	28.503	0.637191	-3.48115	0.000499259	0.0134086	yes
XLOC_003945	XLOC_003945	MSRB2	chr10:23384426-23410942	control	TIAR	OK	2.27302	8.45257	1.31336	-4.61746	3.88473e-06	0.000209011	yes
XLOC_025475	XLOC_025475	MST1R	chr3:49924435-49941306	control	TIAR	OK	0.23185	1.34591	1.75873	-4.20327	2.6309e-05	0.0011309	yes
XLOC_006615	XLOC_006615	MTL5	chr11:68474907-68518988	control	TIAR	OK	0.907756	2.15204	0.863197	-2.99055	0.00278473	0.046267	yes
XLOC_009828	XLOC_009828	MTUS2	chr13:29598747-30080084	control	TIAR	OK	0.0672822	0.376201	1.72123	-3.01995	0.00252813	0.0441869	yes
XLOC_001840	XLOC_001840	MUC1	chr1:155158299-155162740	control	TIAR	OK	6.0663	13.8785	0.827593	-4.9525	7.32663e-07	4.6195e-05	yes
XLOC_025653	XLOC_025653	MUC13	chr3:124624288-124653599	control	TIAR	OK	11.3159	48.4057	1.45341	-6.90676	4.9587e-12	6.75429e-10	yes
XLOC_017646	XLOC_017646	MYO9B	chr19:17186590-17324104	control	TIAR	OK	7.22405	11.4482	0.460413	-3.2392	0.00119864	0.026686	yes
XLOC_014832	XLOC_014832	MYOCD	chr17:12569206-12672221	control	TIAR	OK	2.09205	13.584	1.87075	-8.56941	0	0	yes
XLOC_027424	XLOC_027424	NAAA	chr4:76831807-76862166	control	TIAR	OK	7.75727	27.8866	1.27951	-6.58726	4.48026e-11	5.5203e-09	yes
XLOC_000944	XLOC_000944	NAV1	chr1:201617414-201796102	control	TIAR	OK	2.07133	6.0865	1.07788	-7.56493	3.88578e-14	6.30356e-12	yes
XLOC_005625	XLOC_005625	NAV2	chr11:19372270-20143147	control	TIAR	OK	3.3268	8.25681	0.909027	-7.21128	5.54223e-13	8.13247e-11	yes
XLOC_002410	XLOC_002410	NBPF1	chr1:16888930-16940025	control	TIAR	OK	2.25815	6.74736	1.0946	-2.96983	0.00297968	0.0489019	yes
XLOC_001637	XLOC_001637	NBPF4	chr1:108765962-108786703	control	TIAR	OK	1.19684	3.90363	1.18222	-3.51982	0.000431838	0.0119868	yes
XLOC_000536	XLOC_000536	NBPF6	chr1:108992903-109014411	control	TIAR	OK	3.00263	9.89581	1.19262	-5.06872	4.00505e-07	2.68239e-05	yes
XLOC_023393	XLOC_023393	NCAM2	chr21:22370632-22912517	control	TIAR	OK	0.0618369	0.269988	1.47388	-2.96225	0.00305396	0.0498927	yes
XLOC_023748	XLOC_023748	NCRNA00159	chr21:33452628-33528816	control	TIAR	OK	0	1.493	1.79769e+307	1.79769e+307	0.00232267	0.0418652	yes
XLOC_023747	XLOC_023747	NCRNA00159	chr21:33452628-33528816	control	TIAR	OK	0	1.34662	1.79769e+307	1.79769e+307	0.000393456	0.0111125	yes
XLOC_023745	XLOC_023745	NCRNA00159	chr21:33452628-33528816	control	TIAR	OK	0	1.30804	1.79769e+307	1.79769e+307	0.000201232	0.00655516	yes
XLOC_023751	XLOC_023751	NCRNA00159	chr21:33452628-33528816	control	TIAR	OK	0	1.05697	1.79769e+307	1.79769e+307	0.00111422	0.025402	yes
XLOC_023749	XLOC_023749	NCRNA00159	chr21:33452628-33528816	control	TIAR	OK	0	1.01729	1.79769e+307	1.79769e+307	0.00246721	0.0434277	yes
XLOC_023750	XLOC_023750	NCRNA00159	chr21:33452628-33528816	control	TIAR	OK	0	0.970205	1.79769e+307	1.79769e+307	0.000721311	0.0180507	yes
XLOC_023746	XLOC_023746	NCRNA00159	chr21:33452628-33528816	control	TIAR	OK	0	0.966017	1.79769e+307	1.79769e+307	0.000541197	0.0143087	yes
XLOC_006170	XLOC_006170	NCRNA00167	chr11:129769600-129875381	control	TIAR	OK	0	0.00357815	1.79769e+307	1.79769e+307	3.83753e-80	7.6946e-78	yes
XLOC_011031	XLOC_011031	NDRG2	chr14:21484921-21493935	control	TIAR	OK	3.78452	7.24453	0.649328	-3.72038	0.000198926	0.00649973	yes
XLOC_027528	XLOC_027528	NDST4	chr4:115748926-116035032	control	TIAR	OK	0.488546	2.02296	1.42088	-3.88372	0.00010287	0.00377371	yes
XLOC_001567	XLOC_001567	NEGR1	chr1:71868624-72748369	control	TIAR	OK	1.84017	19.0456	2.33698	-9.22877	0	0	yes
XLOC_012214	XLOC_012214	NEIL1	chr15:75541586-75748124	control	TIAR	OK	2.75144	9.20616	1.20775	-3.87868	0.000105025	0.00382666	yes
XLOC_038751	XLOC_038751	NEK6	chr9:127019884-127114719	control	TIAR	OK	0.0434866	1.23716	3.34812	-10.4255	0	0	yes
XLOC_038752	XLOC_038752	NEK6	chr9:127019884-127114719	control	TIAR	OK	0.0180643	0.489381	3.2992	-8.67809	0	0	yes
XLOC_001870	XLOC_001870	NES	chr1:156638555-156647228	control	TIAR	OK	5.68343	10.8446	0.64611	-3.41581	0.000635925	0.0162412	yes
XLOC_007479	XLOC_007479	NEU3	chr11:74699949-74721949	control	TIAR	OK	0	20.0245	1.79769e+307	1.79769e+307	0.00136615	0.029421	yes
XLOC_031915	XLOC_031915	NFYA	chr6:41040706-41108573	control	TIAR	OK	0.216994	2.26859	2.34704	-6.79063	1.11646e-11	1.45329e-09	yes
XLOC_000803	XLOC_000803	NIT1	chr1:161070345-161102478	control	TIAR	OK	5.63224	16.711	1.08756	-5.6476	1.627e-08	1.39318e-06	yes
XLOC_027306	XLOC_027306	NKX3-2	chr4:13542453-13546169	control	TIAR	OK	0.162891	1.42063	2.16578	-4.61662	3.90038e-06	0.00020881	yes
XLOC_027373	XLOC_027373	NMU	chr4:56461397-56502479	control	TIAR	OK	5.71709	18.8252	1.19173	-3.7158	0.000202564	0.00657205	yes
XLOC_034421	XLOC_034421	NOD1	chr7:30464142-30518393	control	TIAR	OK	2.33322	4.58151	0.674779	-3.76237	0.000168314	0.00564228	yes
XLOC_015307	XLOC_015307	NPB	chr17:79860071-79869340	control	TIAR	OK	0.0126687	0.0382115	1.104	-17.4759	0	0	yes
XLOC_000902	XLOC_000902	NPL	chr1:182758902-182799154	control	TIAR	OK	1.68608	4.4994	0.981539	-4.09252	4.2671e-05	0.00176377	yes
XLOC_015976	XLOC_015976	NPTX1	chr17:78440632-78450404	control	TIAR	OK	4.19528	8.88627	0.750549	-3.27691	0.00104951	0.024287	yes
XLOC_024328	XLOC_024328	NPTXR	chr22:39214456-39240017	control	TIAR	OK	1.79559	4.68726	0.959516	-4.1903	2.78582e-05	0.00119115	yes
XLOC_027608	XLOC_027608	NPY1R	chr4:164245116-164253748	control	TIAR	OK	0.794047	13.1066	2.80373	-9.00669	0	0	yes
XLOC_012582	XLOC_012582	NRG4	chr15:76228376-76304785	control	TIAR	OK	8.81688	18.019	0.714759	-3.80784	0.000140183	0.00486079	yes
XLOC_006315	XLOC_006315	NRIP3	chr11:9002122-9025596	control	TIAR	OK	1.13938	2.68536	0.857332	-3.12541	0.00177557	0.0356239	yes
XLOC_004417	XLOC_004417	NRP1	chr10:33466296-33623974	control	TIAR	OK	10.0258	20.0056	0.690849	-4.22038	2.4389e-05	0.0010654	yes
XLOC_030805	XLOC_030805	NT5E	chr6:86159301-86205498	control	TIAR	OK	0.962823	3.59094	1.3163	-4.83794	1.31194e-06	7.84298e-05	yes
XLOC_008300	XLOC_008300	OAS1	chr12:113344738-113357712	control	TIAR	OK	1.47285	4.00864	1.00125	-3.65231	0.000259892	0.00810611	yes
XLOC_008301	XLOC_008301	OAS3	chr12:113376167-113411056	control	TIAR	OK	4.20072	7.88661	0.62991	-3.24919	0.00115735	0.0260177	yes
XLOC_009650	XLOC_009650	OASL	chr12:121456990-121457946	control	TIAR	OK	0	1.09558	1.79769e+307	1.79769e+307	0.000626407	0.0161001	yes
XLOC_008922	XLOC_008922	OASL	chr12:121458094-121476780	control	TIAR	OK	3.93767	19.3016	1.5896	-6.57346	4.91607e-11	5.9887e-09	yes
XLOC_027362	XLOC_027362	OCIAD2	chr4:48883461-48908815	control	TIAR	OK	20.0412	49.0678	0.895415	-4.70291	2.56475e-06	0.000142505	yes
XLOC_026984	XLOC_026984	ODAM	chr4:71062243-71070293	control	TIAR	OK	0.137217	2.31655	2.82627	-4.47428	7.66696e-06	0.000380777	yes
XLOC_001937	XLOC_001937	OLFML2B	chr1:161952981-161993644	control	TIAR	OK	0.167194	1.89755	2.42916	-6.64446	3.04321e-11	3.7785e-09	yes
XLOC_015765	XLOC_015765	OSBPL7	chr17:45884732-45899199	control	TIAR	OK	3.97712	7.17883	0.590578	-3.58268	0.00034009	0.00995356	yes
XLOC_028459	XLOC_028459	OSMR	chr5:38845959-38935743	control	TIAR	OK	23.6926	46.3101	0.670197	-4.82513	1.39913e-06	8.28749e-05	yes
XLOC_006648	XLOC_006648	P4HA3	chr11:73977701-74022699	control	TIAR	OK	6.56803	14.0593	0.761073	-2.97248	0.00295402	0.0485796	yes
XLOC_027555	XLOC_027555	PABPC4L	chr4:135117488-135123007	control	TIAR	OK	0.443775	3.09382	1.94184	-6.30151	2.94765e-10	3.36241e-08	yes
XLOC_036379	XLOC_036379	PAG1	chr8:81880045-82024303	control	TIAR	OK	0.07035	0.290775	1.41907	-3.45644	0.000547358	0.0144479	yes
XLOC_030758	XLOC_030758	PAQR8	chr6:52226925-52272575	control	TIAR	OK	0.141787	0.628586	1.48914	-3.5424	0.000396498	0.0111788	yes
XLOC_028496	XLOC_028496	PART1	chr5:58264865-59843484	control	TIAR	OK	0.017041	0.540266	3.45644	-4.66655	3.06299e-06	0.000167877	yes
XLOC_025494	XLOC_025494	PCBP4	chr3:51989329-52001482	control	TIAR	OK	4.25715	9.55942	0.808927	-3.57786	0.000346413	0.0100747	yes
XLOC_028730	XLOC_028730	PCDHB15	chr5:140624982-140628584	control	TIAR	OK	0.332616	1.55997	1.54543	-4.13804	3.50279e-05	0.00146853	yes
XLOC_028715	XLOC_028715	PCDHB4	chr5:140501580-140505201	control	TIAR	OK	0.04653	0.324964	1.94362	-3.08544	0.00203252	0.0389168	yes
XLOC_028716	XLOC_028716	PCDHB5	chr5:140514799-140517704	control	TIAR	OK	0.0196272	0.931407	3.85978	-3.8618	0.000112553	0.00404164	yes
XLOC_034562	XLOC_034562	PCLO	chr7:82383320-82792257	control	TIAR	OK	0.565289	1.15206	0.711974	-3.73841	0.000185189	0.00610649	yes
XLOC_022383	XLOC_022383	PCNA-AS1	chr20:5095598-5107268	control	TIAR	OK	8.00279	27.4519	1.23265	-3.28186	0.00103125	0.0240368	yes
XLOC_037225	XLOC_037225	PDCD1LG2	chr9:5510544-5571282	control	TIAR	OK	0	0.234251	1.79769e+307	1.79769e+307	0.00180802	0.0359842	yes
XLOC_035827	XLOC_035827	PDGFRL	chr8:17433941-17500642	control	TIAR	OK	1.39736	4.06738	1.06841	-3.06598	0.00216955	0.0398392	yes
XLOC_027660	XLOC_027660	PDLIM3	chr4:186421814-186456712	control	TIAR	OK	2.90227	6.89623	0.865482	-3.14566	0.00165711	0.033879	yes
XLOC_029324	XLOC_029324	PDLIM7	chr5:176910394-176924602	control	TIAR	OK	64.5535	103.162	0.468811	-3.23473	0.00121759	0.0269405	yes
XLOC_011237	XLOC_011237	PGF	chr14:75408537-75422291	control	TIAR	OK	1.3196	3.06078	0.841339	-2.97419	0.00293762	0.0484085	yes
XLOC_006649	XLOC_006649	PGM2L1	chr11:74041360-74109502	control	TIAR	OK	2.86575	7.33738	0.940153	-4.21135	2.53851e-05	0.00109998	yes
XLOC_017674	XLOC_017674	PGPEP1	chr19:18451407-18480763	control	TIAR	OK	1.33364	3.18892	0.87177	-4.69319	2.68972e-06	0.000148427	yes
XLOC_028208	XLOC_028208	PHF17	chr4:129730778-129796383	control	TIAR	OK	0.211138	0.980207	1.53525	-3.22757	0.00124848	0.0275108	yes
XLOC_006406	XLOC_006406	PHF21A	chr11:45950869-46142985	control	TIAR	OK	3.48445	8.15481	0.850297	-4.82015	1.43448e-06	8.45035e-05	yes
XLOC_000625	XLOC_000625	PIAS3	chr1:145575282-145589435	control	TIAR	OK	9.36719	17.682	0.635335	-3.16535	0.00154898	0.0322192	yes
XLOC_021137	XLOC_021137	PID1	chr2:229888688-230136057	control	TIAR	OK	0.678485	2.96833	1.47589	-3.07613	0.00209704	0.0396118	yes
XLOC_002083	XLOC_002083	PIK3C2B	chr1:204391757-204463907	control	TIAR	OK	2.8136	5.22663	0.619302	-3.1454	0.00165858	0.0338876	yes
XLOC_027518	XLOC_027518	PITX2	chr4:111538579-111558508	control	TIAR	OK	0.276225	1.61197	1.76399	-4.10049	4.12284e-05	0.00171291	yes
XLOC_019907	XLOC_019907	PKDCC	chr2:42275160-42285668	control	TIAR	OK	0.485481	11.2523	3.14319	-8.54059	0	0	yes
XLOC_035980	XLOC_035980	PKIA	chr8:79428335-79515485	control	TIAR	OK	0.512985	2.2075	1.45937	-3.41012	0.000649335	0.0165184	yes
XLOC_008560	XLOC_008560	PKP2	chr12:32943679-33049780	control	TIAR	OK	0.609287	2.91313	1.56469	-5.34167	9.20934e-08	6.97878e-06	yes
XLOC_000916	XLOC_000916	PLA2G4A	chr1:186798031-186958113	control	TIAR	OK	59.588	101.229	0.529935	-3.77211	0.000161873	0.00547757	yes
XLOC_018703	XLOC_018703	PLAUR	chr19:44150247-44174827	control	TIAR	OK	14.674	29.3806	0.694255	-3.48745	0.00048765	0.0131625	yes
XLOC_025802	XLOC_025802	PLD1	chr3:171318546-171528273	control	TIAR	OK	1.27136	2.65236	0.735364	-3.36637	0.000761637	0.0188119	yes
XLOC_011199	XLOC_011199	PLEK2	chr14:67853679-67878862	control	TIAR	OK	4.78179	16.2516	1.22338	-4.69468	2.6703e-06	0.00014786	yes
XLOC_009099	XLOC_009099	PLEKHA5	chr12:19282625-19529333	control	TIAR	OK	0	370.571	1.79769e+307	1.79769e+307	0.00170333	0.0346047	yes
XLOC_009094	XLOC_009094	PLEKHA5	chr12:19282625-19529333	control	TIAR	OK	1.59765	21.5463	2.60167	-3.8306	0.000127834	0.00449045	yes
XLOC_009095	XLOC_009095	PLEKHA5	chr12:19282625-19529333	control	TIAR	OK	4.01297	35.2592	2.17319	-3.35226	0.000801548	0.0194846	yes
XLOC_009093	XLOC_009093	PLEKHA5	chr12:19282625-19529333	control	TIAR	OK	2.86066	21.6572	2.02428	-4.1395	3.48061e-05	0.00146113	yes
XLOC_009092	XLOC_009092	PLEKHA5	chr12:19282625-19529333	control	TIAR	OK	2.68356	12.8555	1.56663	-3.49789	0.000468959	0.0128079	yes
XLOC_009102	XLOC_009102	PLEKHA5	chr12:19282625-19529333	control	TIAR	OK	2.21031	9.86773	1.49614	-3.70632	0.00021029	0.00677504	yes
XLOC_009097	XLOC_009097	PLEKHA5	chr12:19282625-19529333	control	TIAR	OK	2.72783	12.1174	1.49114	-3.37808	0.00072995	0.0182104	yes
XLOC_009101	XLOC_009101	PLEKHA5	chr12:19282625-19529333	control	TIAR	OK	7.17027	18.3058	0.937275	-3.04279	0.00234396	0.0421077	yes
XLOC_007948	XLOC_007948	PLEKHA5	chr12:19282625-19529333	control	TIAR	OK	13.331	32.3996	0.888052	-6.00427	1.92195e-09	1.92685e-07	yes
XLOC_030958	XLOC_030958	PLEKHG1	chr6:150920998-151164902	control	TIAR	OK	0.180217	0.717389	1.38146	-4.36961	1.2447e-05	0.000579819	yes
XLOC_011637	XLOC_011637	PLEKHG3	chr14:65171167-65211182	control	TIAR	OK	0	4.18743	1.79769e+307	1.79769e+307	0.00205753	0.0391866	yes
XLOC_010755	XLOC_010755	PLEKHH1	chr14:67999830-68067017	control	TIAR	OK	2.15644	5.67326	0.967305	-4.5575	5.17659e-06	0.000269533	yes
XLOC_019911	XLOC_019911	PLEKHH2	chr2:43864438-43995126	control	TIAR	OK	0.401959	1.50933	1.32307	-4.65252	3.279e-06	0.000178805	yes
XLOC_022863	XLOC_022863	PLTP	chr20:44517266-44540786	control	TIAR	OK	0.392327	1.97648	1.61698	-4.08838	4.34392e-05	0.0017841	yes
XLOC_003939	XLOC_003939	PLXDC2	chr10:20105357-20569115	control	TIAR	OK	0.152846	1.90423	2.5224	-5.08603	3.65627e-07	2.50067e-05	yes
XLOC_040623	XLOC_040623	PLXNA3	chrX:153702097-153702610	control	TIAR	OK	0	1.69609	1.79769e+307	1.79769e+307	0.00180802	0.0358957	yes
XLOC_039418	XLOC_039418	PLXNA3	chrX:153686622-153702020	control	TIAR	OK	1.91212	4.06915	0.755224	-3.63503	0.000277952	0.00852121	yes
XLOC_035912	XLOC_035912	POLB	chr8:42196003-42229316	control	TIAR	OK	18.2276	32.5647	0.580291	-3.15493	0.00160535	0.0330298	yes
XLOC_034458	XLOC_034458	POLM	chr7:44111383-44122129	control	TIAR	OK	4.68547	15.0935	1.1698	-4.92287	8.5286e-07	5.30482e-05	yes
XLOC_014286	XLOC_014286	POLR3E	chr16:22308739-22345985	control	TIAR	OK	0	326.545	1.79769e+307	1.79769e+307	0.00220632	0.0403309	yes
XLOC_029091	XLOC_029091	POU5F2	chr5:92953339-93447404	control	TIAR	OK	0	0.0168857	1.79769e+307	1.79769e+307	0	0	yes
XLOC_027465	XLOC_027465	PPM1K	chr4:89180373-89205888	control	TIAR	OK	1.4735	3.89064	0.970935	-4.19218	2.76291e-05	0.00118292	yes
XLOC_005855	XLOC_005855	PPP2R5B	chr11:64692142-64703360	control	TIAR	OK	1.53463	3.51768	0.82951	-2.98965	0.00279295	0.0463081	yes
XLOC_024210	XLOC_024210	PRAME	chr22:22890122-22901696	control	TIAR	OK	6.91387	12.4195	0.585739	-3.4686	0.000523186	0.0139123	yes
XLOC_003332	XLOC_003332	PRCC	chr1:156772303-156774538	control	TIAR	OK	0.219356	2.10702	2.26233	-5.11929	3.06694e-07	2.12462e-05	yes
XLOC_030833	XLOC_030833	PRDM1	chr6:106534194-106557814	control	TIAR	OK	0.230609	1.292	1.72323	-5.35923	8.3577e-08	6.39344e-06	yes
XLOC_022697	XLOC_022697	ProSAPiP1	chr20:3143272-3154126	control	TIAR	OK	0.640973	1.50686	0.854799	-3.0896	0.00200426	0.0385587	yes
XLOC_008023	XLOC_008023	PRPF40B	chr12:50017343-50101197	control	TIAR	OK	0.425682	1.10677	0.955508	-2.96894	0.00298833	0.048994	yes
XLOC_027530	XLOC_027530	PRSS12	chr4:119201192-119273922	control	TIAR	OK	1.74117	5.09405	1.07351	-4.33718	1.44321e-05	0.000664616	yes
XLOC_005243	XLOC_005243	PTEN	chr10:89623194-89729167	control	TIAR	OK	0	2.89613	1.79769e+307	1.79769e+307	0.00224306	0.0407258	yes
XLOC_001564	XLOC_001564	PTGER3	chr1:71318035-71513491	control	TIAR	OK	0.0261733	0.496603	2.94305	-4.90349	9.41477e-07	5.76713e-05	yes
XLOC_037514	XLOC_037514	PTGS1	chr9:125133228-125157981	control	TIAR	OK	0.396081	2.56168	1.8668	-5.74689	9.08973e-09	8.01734e-07	yes
XLOC_035866	XLOC_035866	PTK2B	chr8:27168998-27316903	control	TIAR	OK	0.502443	1.58485	1.14877	-3.17904	0.00147762	0.0310753	yes
XLOC_023358	XLOC_023358	PTK6	chr20:62158259-62168736	control	TIAR	OK	0.599437	2.3816	1.37954	-3.35952	0.000780781	0.019182	yes
XLOC_022941	XLOC_022941	PTK6	chr20:62158259-62168736	control	TIAR	OK	2.47324	7.64821	1.12894	-4.03096	5.55505e-05	0.00221941	yes
XLOC_034753	XLOC_034753	PTN	chr7:136912091-137028546	control	TIAR	OK	0.805002	5.78042	1.97139	-4.82014	1.4346e-06	8.43568e-05	yes
XLOC_027042	XLOC_027042	PTPN13	chr4:87515467-87736328	control	TIAR	OK	4.96501	8.07766	0.486687	-3.34318	0.000828232	0.0200427	yes
XLOC_008762	XLOC_008762	PTPRB	chr12:70861889-71031219	control	TIAR	OK	2.05237	3.75801	0.604895	-3.26558	0.00109241	0.0250107	yes
XLOC_000333	XLOC_000333	PTPRF	chr1:43996546-44089343	control	TIAR	OK	16.9849	42.2906	0.912239	-5.77354	7.76216e-09	6.9605e-07	yes
XLOC_018924	XLOC_018924	PTPRH	chr19:55692614-55720874	control	TIAR	OK	0.0572354	0.586544	2.32707	-3.19773	0.00138513	0.0297504	yes
XLOC_031476	XLOC_031476	PTPRK	chr6:128289923-128841870	control	TIAR	OK	8.62328	14.3176	0.507027	-3.25773	0.00112309	0.0255321	yes
XLOC_000240	XLOC_000240	PTPRU	chr1:29563027-29653325	control	TIAR	OK	2.62629	4.68189	0.578131	-3.20605	0.0013457	0.029097	yes
XLOC_025179	XLOC_025179	PTX3	chr3:156977531-157221415	control	TIAR	OK	0.00382741	0.0726813	2.9439	-3.57942	0.000344357	0.010033	yes
XLOC_017898	XLOC_017898	PVR	chr19:45147097-45170041	control	TIAR	OK	17.7982	30.1058	0.525619	-4.33069	1.48643e-05	0.000679675	yes
XLOC_020512	XLOC_020512	PXDN	chr2:1635620-1748291	control	TIAR	OK	45.2678	79.8493	0.567544	-3.53504	0.000407708	0.0114349	yes
XLOC_027067	XLOC_027067	RAP1GDS1	chr4:99182526-99365012	control	TIAR	OK	20.6815	38.0841	0.610554	-3.97978	6.89797e-05	0.00265412	yes
XLOC_014962	XLOC_014962	RASL10B	chr17:34058678-34070540	control	TIAR	OK	0.580036	2.45952	1.44463	-4.79398	1.63502e-06	9.49311e-05	yes
XLOC_000980	XLOC_000980	RASSF5	chr1:206680878-206762616	control	TIAR	OK	0.281378	1.52091	1.68736	-4.78922	1.67434e-06	9.70393e-05	yes
XLOC_008789	XLOC_008789	RASSF9	chr12:86198330-86230318	control	TIAR	OK	0.591083	1.95593	1.19667	-3.00116	0.00268957	0.0463313	yes
XLOC_024774	XLOC_024774	RBMS3	chr3:29322666-30051886	control	TIAR	OK	1.13474	2.28885	0.701643	-3.41177	0.000645415	0.0164446	yes
XLOC_012506	XLOC_012506	RBPMS2	chr15:65032094-65067770	control	TIAR	OK	0.193629	1.42512	1.99607	-4.37389	1.22051e-05	0.000571853	yes
XLOC_027331	XLOC_027331	RELL1	chr4:37455551-37687999	control	TIAR	OK	1.79047	3.73316	0.734776	-3.0441	0.00233378	0.041995	yes
XLOC_007446	XLOC_007446	RELT	chr11:73087404-73108519	control	TIAR	OK	2.04832	6.0254	1.07896	-3.2602	0.00111333	0.0253997	yes
XLOC_034281	XLOC_034281	REPIN1	chr7:150065810-150071133	control	TIAR	OK	7.97959	14.4892	0.596515	-4.32573	1.52029e-05	0.00069319	yes
XLOC_018326	XLOC_018326	RFX2	chr19:5993156-6110685	control	TIAR	OK	0.670898	1.92125	1.05212	-4.26467	2.00195e-05	0.00089635	yes
XLOC_000922	XLOC_000922	RGS2	chr1:192778157-192781407	control	TIAR	OK	6.6408	17.0226	0.941311	-3.24993	0.00115433	0.025968	yes
XLOC_001673	XLOC_001673	RHOC	chr1:113243457-113250081	control	TIAR	OK	42.9862	104.742	0.890618	-5.48432	4.15065e-08	3.39219e-06	yes
XLOC_001066	XLOC_001066	RHOU	chr1:228870868-228882411	control	TIAR	OK	0.5083	2.26134	1.49264	-5.23674	1.63435e-07	1.18296e-05	yes
XLOC_036108	XLOC_036108	RHPN1	chr8:144451024-144466390	control	TIAR	OK	0.561833	1.3334	0.864283	-3.33614	0.000849517	0.0204963	yes
XLOC_030783	XLOC_030783	RIMS1	chr6:72596649-73112845	control	TIAR	OK	22.4882	56.4616	0.920569	-7.74845	9.32587e-15	1.57622e-12	yes
XLOC_010835	XLOC_010835	RIN3	chr14:92980124-93155334	control	TIAR	OK	0.013577	0.569079	3.73564	-3.61246	0.000303308	0.00911675	yes
XLOC_030896	XLOC_030896	RNF146	chr6:127588019-127609504	control	TIAR	OK	4.09193	7.57234	0.615485	-3.19683	0.00138945	0.0298233	yes
XLOC_027567	XLOC_027567	RNF150	chr4:141782350-142054616	control	TIAR	OK	0.279874	4.37952	2.75036	-9.0877	0	0	yes
XLOC_030475	XLOC_030475	RNF182	chr6:13924676-13980417	control	TIAR	OK	0.267524	31.9785	4.78361	-13.754	0	0	yes
XLOC_030888	XLOC_030888	RNF217	chr6:125229391-125409081	control	TIAR	OK	7.73276	12.6931	0.495595	-3.22464	0.00126132	0.0274935	yes
XLOC_022708	XLOC_022708	RNF24	chr20:3907572-3996216	control	TIAR	OK	3.00594	11.8247	1.3696	-7.77837	7.32747e-15	1.25156e-12	yes
XLOC_031142	XLOC_031142	RNF39	chr6:30034853-30043628	control	TIAR	OK	1.81601	5.01294	1.01538	-3.8141	0.000136677	0.00476997	yes
XLOC_000949	XLOC_000949	RNPEP	chr1:201951765-201975275	control	TIAR	OK	38.402	64.5559	0.519422	-3.70043	0.000215234	0.00689989	yes
XLOC_024962	XLOC_024962	ROBO2	chr3:77089274-77699114	control	TIAR	OK	0.775162	2.6092	1.21372	-6.00373	1.9283e-09	1.92722e-07	yes
XLOC_037369	XLOC_037369	RORB	chr9:77112251-77307880	control	TIAR	OK	0.9659	4.0283	1.42804	-6.03998	1.5413e-09	1.57956e-07	yes
XLOC_034023	XLOC_034023	RUNDC3B	chr7:87132947-87461613	control	TIAR	OK	0.114728	0.837936	1.98837	-4.60825	4.06069e-06	0.000216673	yes
XLOC_027187	XLOC_027187	RXFP1	chr4:159443046-159573263	control	TIAR	OK	0.0224158	0.62637	3.33017	-3.20522	0.0013496	0.0291424	yes
XLOC_001782	XLOC_001782	S100A11	chr1:152004981-152009511	control	TIAR	OK	292.037	645.634	0.793352	-4.21038	2.54947e-05	0.00110324	yes
XLOC_001809	XLOC_001809	S100A4	chr1:153516088-153518753	control	TIAR	OK	1140.66	2138.98	0.628723	-3.9707	7.16605e-05	0.00274093	yes
XLOC_026851	XLOC_026851	S100P	chr4:6695565-6698897	control	TIAR	OK	1.4712	6.56619	1.49586	-3.29621	0.000979993	0.0230081	yes
XLOC_018396	XLOC_018396	S1PR5	chr19:10623417-10628668	control	TIAR	OK	0.225491	1.2242	1.69176	-4.02475	5.70353e-05	0.00226193	yes
XLOC_010707	XLOC_010707	SAMD4A	chr14:55034636-55260033	control	TIAR	OK	0.498252	1.21333	0.890017	-3.74068	0.000183522	0.00607636	yes
XLOC_029075	XLOC_029075	SCARNA18	chr5:82348590-82649579	control	TIAR	OK	0	0.27411	1.79769e+307	1.79769e+307	0	0	yes
XLOC_033812	XLOC_033812	SCIN	chr7:12610202-12693228	control	TIAR	OK	0.516432	1.62133	1.14406	-3.0217	0.00251357	0.04398	yes
XLOC_028228	XLOC_028228	SCOC	chr4:141178437-141303710	control	TIAR	OK	0.0015598	0.00534903	1.23236	-17.5154	0	0	yes
XLOC_020549	XLOC_020549	SDC1	chr2:20400557-20425194	control	TIAR	OK	3.46643	8.4345	0.889206	-3.66359	0.000248702	0.00784042	yes
XLOC_001100	XLOC_001100	SDCCAG8	chr1:243419196-244006553	control	TIAR	OK	4.57893	8.73267	0.645605	-3.11124	0.00186302	0.0364497	yes
XLOC_027328	XLOC_027328	SEL1L3	chr4:25723559-25864610	control	TIAR	OK	12.3506	24.1714	0.671469	-4.55087	5.3424e-06	0.000277272	yes
XLOC_001771	XLOC_001771	SELENBP1	chr1:151336779-151345168	control	TIAR	OK	14.5775	44.1474	1.10805	-6.30937	2.80168e-10	3.23014e-08	yes
XLOC_034564	XLOC_034564	SEMA3A	chr7:83580741-84122213	control	TIAR	OK	9.56255	56.9549	1.7844	-13.3026	0	0	yes
XLOC_035297	XLOC_035297	SEMA3A	chr7:83580741-84122213	control	TIAR	OK	3.47472	13.4627	1.35441	-3.58058	0.000342827	0.0100065	yes
XLOC_024890	XLOC_024890	SEMA3F	chr3:50192510-50226508	control	TIAR	OK	8.03682	21.523	0.985089	-5.58889	2.28527e-08	1.93123e-06	yes
XLOC_012292	XLOC_012292	SEMA4B	chr15:90728151-90772894	control	TIAR	OK	5.17109	9.68041	0.627021	-3.55901	0.000372262	0.0106348	yes
XLOC_020798	XLOC_020798	SEMA4C	chr2:97525472-97535735	control	TIAR	OK	3.4148	6.65984	0.667976	-3.34348	0.00082735	0.0200364	yes
XLOC_000244	XLOC_000244	SERINC2	chr1:31882411-31907527	control	TIAR	OK	5.86247	18.7328	1.16171	-5.96445	2.45463e-09	2.42325e-07	yes
XLOC_016923	XLOC_016923	SERPINB5	chr18:61144143-61173725	control	TIAR	OK	7.59584	30.4335	1.38794	-6.53335	6.43163e-11	7.74724e-09	yes
XLOC_034099	XLOC_034099	SERPINE1	chr7:100770269-100782547	control	TIAR	OK	6.73331	13.5008	0.695679	-3.50098	0.000463555	0.0126818	yes
XLOC_030918	XLOC_030918	SGK1	chr6:134490383-134639196	control	TIAR	OK	0	2.11942	1.79769e+307	1.79769e+307	0.00202565	0.0388084	yes
XLOC_031496	XLOC_031496	SGK1	chr6:134490383-134639196	control	TIAR	OK	17.6072	93.0184	1.66449	-8.62345	0	0	yes
XLOC_036182	XLOC_036182	SGK223	chr8:8175257-8243871	control	TIAR	OK	0.740462	1.72445	0.845392	-3.08182	0.00205741	0.0392074	yes
XLOC_003333	XLOC_003333	SH2D2A	chr1:156774620-156775692	control	TIAR	OK	0.0571704	1.79721	3.44796	-3.32356	0.000888749	0.0213155	yes
XLOC_001875	XLOC_001875	SH2D2A	chr1:156775748-156851642	control	TIAR	OK	2.52115	39.9156	2.76205	-4.97737	6.44543e-07	4.0959e-05	yes
XLOC_000203	XLOC_000203	SH3BGRL3	chr1:26606212-26608013	control	TIAR	OK	17.9721	38.9012	0.772208	-3.16481	0.00155186	0.0322584	yes
XLOC_026830	XLOC_026830	SH3BP2	chr4:2794749-2842823	control	TIAR	OK	0.99341	3.21992	1.17597	-6.58033	4.69402e-11	5.73987e-09	yes
XLOC_027768	XLOC_027768	SH3TC1	chr4:8183912-8242841	control	TIAR	OK	0	3.79392	1.79769e+307	1.79769e+307	0.00095731	0.022574	yes
XLOC_026860	XLOC_026860	SH3TC1	chr4:8183912-8242841	control	TIAR	OK	2.23819	7.31201	1.18385	-5.36654	8.0263e-08	6.18389e-06	yes
XLOC_001835	XLOC_001835	SHC1	chr1:154934773-154946975	control	TIAR	OK	25.7519	45.2415	0.563504	-4.46048	8.17782e-06	0.000401821	yes
XLOC_038958	XLOC_038958	SHROOM2	chrX:9754495-9917481	control	TIAR	OK	0.0149123	0.144347	2.27003	-3.07466	0.00210746	0.0390769	yes
XLOC_005879	XLOC_005879	SIPA1	chr11:65405577-65418399	control	TIAR	OK	2.67757	5.30665	0.684051	-3.55633	0.000376065	0.010715	yes
XLOC_002195	XLOC_002195	SIPA1L2	chr1:232533711-232651322	control	TIAR	OK	1.0378	2.87862	1.02021	-4.16385	3.12921e-05	0.00132222	yes
XLOC_026941	XLOC_026941	SLC10A4	chr4:48485359-48491541	control	TIAR	OK	0.103463	0.880878	2.14171	-3.7621	0.000168495	0.00564249	yes
XLOC_037217	XLOC_037217	SLC1A1	chr9:4490426-4587469	control	TIAR	OK	1.02143	3.26231	1.16123	-3.61607	0.000299108	0.00902413	yes
XLOC_030990	XLOC_030990	SLC22A3	chr6:160769424-160876014	control	TIAR	OK	0.59902	2.51874	1.43622	-5.278	1.306e-07	9.71436e-06	yes
XLOC_028656	XLOC_028656	SLC22A4	chr5:131629940-131679948	control	TIAR	OK	21.6765	40.2047	0.617757	-3.85812	0.000114263	0.00407135	yes
XLOC_001636	XLOC_001636	SLC25A24	chr1:108677446-108742974	control	TIAR	OK	17.314	30.6277	0.57039	-3.05447	0.00225457	0.0408888	yes
XLOC_030735	XLOC_030735	SLC29A1	chr6:44187241-44201888	control	TIAR	OK	46.0845	79.3744	0.543698	-3.58493	0.000337174	0.00988615	yes
XLOC_017028	XLOC_017028	SLC39A6	chr18:33688492-33755982	control	TIAR	OK	51.7425	155.487	1.10028	-6.65121	2.90687e-11	3.62316e-09	yes
XLOC_027495	XLOC_027495	SLC39A8	chr4:103172197-103266655	control	TIAR	OK	18.1847	41.3774	0.822157	-4.83785	1.31252e-06	7.83193e-05	yes
XLOC_017556	XLOC_017556	SLC44A2	chr19:10713120-10755235	control	TIAR	OK	4.38215	9.81278	0.806147	-3.69727	0.00021793	0.00696558	yes
XLOC_002094	XLOC_002094	SLC45A3	chr1:205626980-205649630	control	TIAR	OK	1.24584	2.59721	0.734629	-3.00559	0.00265064	0.0458809	yes
XLOC_034296	XLOC_034296	SLC4A2	chr7:150755298-150773614	control	TIAR	OK	30.0216	46.5007	0.437552	-3.57422	0.000351274	0.0101977	yes
XLOC_026999	XLOC_026999	SLC4A4	chr4:72053002-72437804	control	TIAR	OK	0.384227	2.67832	1.94171	-6.35462	2.08945e-10	2.43508e-08	yes
XLOC_035826	XLOC_035826	SLC7A2	chr8:17354596-17428077	control	TIAR	OK	35.0881	53.8618	0.428558	-3.46117	0.000537829	0.0142313	yes
XLOC_014498	XLOC_014498	SLC9A5	chr16:67282854-67306094	control	TIAR	OK	0	3.58782	1.79769e+307	1.79769e+307	0.00285635	0.0471896	yes
XLOC_022630	XLOC_022630	SLCO4A1	chr20:61273796-61303831	control	TIAR	OK	27.1669	42.567	0.449082	-3.23497	0.00121654	0.0269541	yes
XLOC_036355	XLOC_036355	SLCO5A1	chr8:70582576-70747299	control	TIAR	OK	2.23814	4.56072	0.711837	-3.52451	0.000424271	0.0118276	yes
XLOC_009922	XLOC_009922	SLITRK5	chr13:88324433-88332000	control	TIAR	OK	1.95542	6.77004	1.2419	-5.47118	4.47052e-08	3.62607e-06	yes
XLOC_039778	XLOC_039778	SMARCA1	chrX:128580477-128657479	control	TIAR	OK	19.2907	32.6418	0.525967	-3.97285	7.1018e-05	0.00272604	yes
XLOC_037213	XLOC_037213	SMARCA2	chr9:2015341-2193623	control	TIAR	OK	0.505862	1.21122	0.873116	-3.06738	0.00215945	0.0397442	yes
XLOC_014059	XLOC_014059	SNAI3	chr16:88729780-88753594	control	TIAR	OK	0	0.0246539	1.79769e+307	1.79769e+307	2.73699e-11	3.42464e-09	yes
XLOC_027471	XLOC_027471	SNCA	chr4:90645249-90759447	control	TIAR	OK	3.92486	8.52051	0.775146	-3.53572	0.000406669	0.0114257	yes
XLOC_004115	XLOC_004115	SNCG	chr10:88718287-88723017	control	TIAR	OK	58.8899	128.483	0.780125	-3.6619	0.000250347	0.00788458	yes
XLOC_028146	XLOC_028146	SNORA24	chr4:119201192-119273922	control	TIAR	OK	0.240354	1.53795	1.85609	-4.23611	2.27424e-05	0.00100297	yes
XLOC_034475	XLOC_034475	SNORA5B	chr7:45139695-45151317	control	TIAR	OK	0	7.0991	1.79769e+307	1.79769e+307	0	0	yes
XLOC_034474	XLOC_034474	SNORA5C	chr7:45139695-45151317	control	TIAR	OK	0	8.48532	1.79769e+307	1.79769e+307	0	0	yes
XLOC_023194	XLOC_023194	SNX21	chr20:44462455-44486048	control	TIAR	OK	0.0887561	0.716363	2.08829	-5.37988	7.45368e-08	5.77025e-06	yes
XLOC_000886	XLOC_000886	SOAT1	chr1:179262896-179327745	control	TIAR	OK	30.8456	49.5952	0.474902	-3.65538	0.000256803	0.00803305	yes
XLOC_000968	XLOC_000968	SOX13	chr1:204042245-204096888	control	TIAR	OK	7.08242	13.2029	0.622817	-3.8593	0.000113713	0.00407876	yes
XLOC_015260	XLOC_015260	SPHK1	chr17:74380689-74383941	control	TIAR	OK	2.83536	5.73503	0.704424	-3.36889	0.000754708	0.018698	yes
XLOC_030238	XLOC_030238	SPINK13	chr5:147647000-147665806	control	TIAR	OK	0	29.9456	1.79769e+307	1.79769e+307	0.000476692	0.0129752	yes
XLOC_030241	XLOC_030241	SPINK13	chr5:147647000-147665806	control	TIAR	OK	0	29.3716	1.79769e+307	1.79769e+307	0.00105471	0.0243899	yes
XLOC_030242	XLOC_030242	SPINK13	chr5:147647000-147665806	control	TIAR	OK	0	16.4405	1.79769e+307	1.79769e+307	8.60724e-05	0.00323845	yes
XLOC_030236	XLOC_030236	SPINK13	chr5:147647000-147665806	control	TIAR	OK	0	7.97532	1.79769e+307	1.79769e+307	0.000423845	0.0118259	yes
XLOC_030235	XLOC_030235	SPINK13	chr5:147647000-147665806	control	TIAR	OK	0	6.99842	1.79769e+307	1.79769e+307	4.83939e-05	0.00197005	yes
XLOC_030237	XLOC_030237	SPINK13	chr5:147647000-147665806	control	TIAR	OK	0	5.57819	1.79769e+307	1.79769e+307	4.33566e-05	0.00178525	yes
XLOC_030234	XLOC_030234	SPINK13	chr5:147647000-147665806	control	TIAR	OK	0	3.63021	1.79769e+307	1.79769e+307	2.88675e-05	0.0012278	yes
XLOC_028750	XLOC_028750	SPINK13	chr5:147647000-147665806	control	TIAR	OK	0.0489275	13.1045	5.59037	-10.5481	0	0	yes
XLOC_030243	XLOC_030243	SPINK13	chr5:147647000-147665806	control	TIAR	OK	0.0690228	7.5396	4.69349	-5.01753	5.23408e-07	3.3929e-05	yes
XLOC_030240	XLOC_030240	SPINK13	chr5:147647000-147665806	control	TIAR	OK	0.13085	6.2657	3.86879	-4.87542	1.0858e-06	6.62603e-05	yes
XLOC_030239	XLOC_030239	SPINK13	chr5:147647000-147665806	control	TIAR	OK	0.433384	9.45723	3.08291	-6.51389	7.32294e-11	8.72322e-09	yes
XLOC_030231	XLOC_030231	SPINK5	chr5:147443534-147517045	control	TIAR	OK	0	6.59619	1.79769e+307	1.79769e+307	0.000395489	0.0111601	yes
XLOC_028746	XLOC_028746	SPINK5	chr5:147443534-147517045	control	TIAR	OK	0.73813	19.8506	3.29187	-7.87129	3.55271e-15	6.26714e-13	yes
XLOC_028748	XLOC_028748	SPINK6	chr5:147582356-147594700	control	TIAR	OK	0	1.02894	1.79769e+307	1.79769e+307	0.000609607	0.0157561	yes
XLOC_014708	XLOC_014708	SPIRE2	chr16:89894906-89937727	control	TIAR	OK	0	2.75711	1.79769e+307	1.79769e+307	0.00272164	0.0455706	yes
XLOC_001379	XLOC_001379	SPOCD1	chr1:32256024-32281580	control	TIAR	OK	0.411915	4.13088	2.30543	-4.60983	4.03004e-06	0.000215393	yes
XLOC_029179	XLOC_029179	SPOCK1	chr5:136310986-136835020	control	TIAR	OK	13.4612	34.5077	0.941372	-4.85912	1.1791e-06	7.12805e-05	yes
XLOC_027617	XLOC_027617	SPOCK3	chr4:167654535-168155741	control	TIAR	OK	1.03334	5.40103	1.65379	-5.86904	4.38315e-09	4.12527e-07	yes
XLOC_012404	XLOC_012404	SPTBN5	chr15:42120282-42186275	control	TIAR	OK	0.139232	0.388386	1.02586	-3.38625	0.000708549	0.0178141	yes
XLOC_012100	XLOC_012100	SQRDL	chr15:45927255-45983479	control	TIAR	OK	0.809859	3.77168	1.53842	-4.0538	5.03933e-05	0.00204115	yes
XLOC_026954	XLOC_026954	SRD5A3	chr4:56212408-56238027	control	TIAR	OK	4.76974	10.0152	0.741816	-3.02787	0.00246286	0.043446	yes
XLOC_000978	XLOC_000978	SRGAP2	chr1:206516196-206637783	control	TIAR	OK	13.0977	21.0152	0.472806	-3.63385	0.000279227	0.0085522	yes
XLOC_017006	XLOC_017006	SS18	chr18:23596215-23671162	control	TIAR	OK	18.7236	32.4558	0.550095	-4.22853	2.35226e-05	0.00103034	yes
XLOC_019686	XLOC_019686	SSC5D	chr19:55999827-56030466	control	TIAR	OK	0	1.41679	1.79769e+307	1.79769e+307	0.00167113	0.0340577	yes
XLOC_018157	XLOC_018157	SSC5D	chr19:55999827-56030466	control	TIAR	OK	0.0923603	0.558597	1.79973	-3.7964	0.00014681	0.00506338	yes
XLOC_010677	XLOC_010677	SSTR1	chr14:38676276-38682268	control	TIAR	OK	3.01777	13.0093	1.46114	-7.03157	2.04214e-12	2.86628e-10	yes
XLOC_039069	XLOC_039069	SSX1	chrX:48114796-48126879	control	TIAR	OK	0	0.454057	1.79769e+307	1.79769e+307	0.00210171	0.0389928	yes
XLOC_006311	XLOC_006311	ST5	chr11:8714898-8932498	control	TIAR	OK	4.42088	8.7875	0.68699	-4.03729	5.40711e-05	0.00216835	yes
XLOC_001672	XLOC_001672	ST7L	chr1:113066140-113214357	control	TIAR	OK	4.11188	9.51842	0.839349	-3.8217	0.000132536	0.00463547	yes
XLOC_015625	XLOC_015625	STAC2	chr17:37366788-37382103	control	TIAR	OK	1.35837	7.39708	1.6948	-5.66677	1.45512e-08	1.25265e-06	yes
XLOC_036241	XLOC_036241	STC1	chr8:23699433-23712320	control	TIAR	OK	0.309718	1.03478	1.20628	-3.11901	0.00181461	0.0357191	yes
XLOC_034028	XLOC_034028	STEAP1	chr7:89783688-89794141	control	TIAR	OK	1.00585	4.78205	1.55903	-4.06733	4.7555e-05	0.00193835	yes
XLOC_015086	XLOC_015086	STH	chr17:43920721-44105739	control	TIAR	OK	0	0.133563	1.79769e+307	1.79769e+307	7.85963e-57	1.55659e-54	yes
XLOC_022874	XLOC_022874	SULF2	chr20:46285858-46415360	control	TIAR	OK	5.21286	13.9735	0.986033	-5.59688	2.18245e-08	1.84918e-06	yes
XLOC_027402	XLOC_027402	SULT1E1	chr4:70706929-70725870	control	TIAR	OK	1.32427	6.99451	1.66426	-5.76889	7.97969e-09	7.11603e-07	yes
XLOC_022916	XLOC_022916	SYCP2	chr20:58438617-58508657	control	TIAR	OK	0.867169	2.2658	0.960449	-4.81621	1.46307e-06	8.55634e-05	yes
XLOC_013314	XLOC_013314	SYT17	chr16:19179637-19278554	control	TIAR	OK	0.164269	1.17285	1.96569	-3.50786	0.000451727	0.0124213	yes
XLOC_006499	XLOC_006499	SYT7	chr11:61282784-61348335	control	TIAR	OK	0.763176	1.8829	0.903081	-3.38001	0.000724823	0.0181245	yes
XLOC_039690	XLOC_039690	TAF7L	chrX:100523240-100548059	control	TIAR	OK	1.0497	5.19189	1.5986	-6.03589	1.58085e-09	1.60988e-07	yes
XLOC_026914	XLOC_026914	TBC1D1	chr4:37892719-38140794	control	TIAR	OK	4.10452	7.7757	0.638914	-2.98027	0.00287998	0.0475315	yes
XLOC_015972	XLOC_015972	TBC1D16	chr17:77910910-78009647	control	TIAR	OK	2.88357	5.53442	0.651957	-3.80095	0.00014414	0.00498195	yes
XLOC_015101	XLOC_015101	TBKBP1	chr17:45772502-45789429	control	TIAR	OK	0.621704	1.91607	1.12557	-3.28334	0.00102584	0.0239278	yes
XLOC_035656	XLOC_035656	TBXAS1	chr7:139478046-139720125	control	TIAR	OK	0.0758108	1.17516	2.74092	-5.81522	6.0553e-09	5.52196e-07	yes
XLOC_034219	XLOC_034219	TBXAS1	chr7:139478046-139720125	control	TIAR	OK	0.357287	1.57395	1.4828	-3.29472	0.000985215	0.0231139	yes
XLOC_005396	XLOC_005396	TCF7L2	chr10:114710004-114927436	control	TIAR	OK	0.0204217	0.546988	3.28783	-8.02989	8.88178e-16	1.6291e-13	yes
XLOC_005395	XLOC_005395	TCF7L2	chr10:114710004-114927436	control	TIAR	OK	0.0438482	0.325421	2.00438	-3.5335	0.000410099	0.0114821	yes
XLOC_005651	XLOC_005651	TCP11L1	chr11:33060962-33095109	control	TIAR	OK	4.01228	9.18568	0.828285	-3.64267	0.000269824	0.00831151	yes
XLOC_010974	XLOC_010974	TECPR2	chr14:102829299-102968839	control	TIAR	OK	2.67006	4.67415	0.559946	-3.04342	0.00233909	0.0420671	yes
XLOC_008055	XLOC_008055	TENC1	chr12:53436972-53473204	control	TIAR	OK	7.42508	29.5979	1.38284	-8.88203	0	0	yes
XLOC_031270	XLOC_031270	TFEB	chr6:41651715-41703997	control	TIAR	OK	0.982074	3.43898	1.25326	-4.41722	9.99775e-06	0.000479565	yes
XLOC_034635	XLOC_034635	TFR2	chr7:100218038-100239173	control	TIAR	OK	2.28724	7.34339	1.16645	-5.68478	1.30982e-08	1.13361e-06	yes
XLOC_020709	XLOC_020709	TGFA	chr2:70674416-70781105	control	TIAR	OK	2.3522	9.99198	1.44643	-6.52646	6.73424e-11	8.08158e-09	yes
XLOC_013420	XLOC_013420	TGFB1I1	chr16:31483475-31489281	control	TIAR	OK	4.68972	10.7136	0.826144	-3.79328	0.000148669	0.00511657	yes
XLOC_021679	XLOC_021679	TGFBRAP1	chr2:105880849-105946148	control	TIAR	OK	0.016173	0.167663	2.33861	-3.84216	0.000121955	0.00432157	yes
XLOC_022823	XLOC_022823	TGM2	chr20:36756863-36793773	control	TIAR	OK	10.7256	34.1623	1.15849	-5.96422	2.4581e-09	2.41928e-07	yes
XLOC_014508	XLOC_014508	THAP11	chr16:67862058-67905219	control	TIAR	OK	0.0625733	0.995118	2.76652	-8.0134	1.11022e-15	2.02487e-13	yes
XLOC_015004	XLOC_015004	THRA	chr17:38218445-38256987	control	TIAR	OK	8.25249	14.6883	0.576534	-3.47224	0.000516141	0.0137589	yes
XLOC_025364	XLOC_025364	THRB	chr3:24158636-24536313	control	TIAR	OK	0.0820241	1.03102	2.53129	-6.74849	1.49389e-11	1.89866e-09	yes
XLOC_034365	XLOC_034365	THSD7A	chr7:11410061-11871824	control	TIAR	OK	0	0.296469	1.79769e+307	1.79769e+307	1.93601e-06	0.000110616	yes
XLOC_018281	XLOC_018281	TLE2	chr19:2997635-3047633	control	TIAR	OK	0.687041	1.64826	0.875083	-2.98817	0.00280654	0.046462	yes
XLOC_027199	XLOC_027199	TLL1	chr4:166794266-167024993	control	TIAR	OK	4.91659	8.15269	0.505732	-3.01556	0.00256507	0.0446872	yes
XLOC_008809	XLOC_008809	TMCC3	chr12:94960899-95044324	control	TIAR	OK	0.0615057	0.376162	1.81089	-3.83244	0.000126879	0.00446176	yes
XLOC_009659	XLOC_009659	TMEM120B	chr12:122150657-122231779	control	TIAR	OK	0	1.5825	1.79769e+307	1.79769e+307	0.00197874	0.0381815	yes
XLOC_009657	XLOC_009657	TMEM120B	chr12:122150657-122231779	control	TIAR	OK	0.640818	1.95022	1.11295	-3.01558	0.00256485	0.0447076	yes
XLOC_011011	XLOC_011011	TMEM121	chr14:105992952-105996539	control	TIAR	OK	0.150726	0.855514	1.73624	-2.99877	0.00271067	0.0454341	yes
XLOC_027443	XLOC_027443	TMEM150C	chr4:83405603-83483126	control	TIAR	OK	0	0.333736	1.79769e+307	1.79769e+307	0.0014682	0.0309579	yes
XLOC_005896	XLOC_005896	TMEM151A	chr11:66059372-66064135	control	TIAR	OK	0	0.241533	1.79769e+307	1.79769e+307	0.00146481	0.0310282	yes
XLOC_026955	XLOC_026955	TMEM165	chr4:56262089-56292570	control	TIAR	OK	30.6151	52.3387	0.536243	-3.02963	0.00244856	0.0432883	yes
XLOC_013195	XLOC_013195	TMEM204	chr16:1543351-1662109	control	TIAR	OK	0.259093	1.54452	1.78528	-3.264	0.0010985	0.0251323	yes
XLOC_039517	XLOC_039517	TMEM47	chrX:34645180-34675405	control	TIAR	OK	10.2037	18.0477	0.570265	-3.23296	0.00122516	0.0270894	yes
XLOC_002158	XLOC_002158	TMEM63A	chr1:225997796-226070420	control	TIAR	OK	4.72654	10.407	0.789282	-3.3897	0.000699689	0.0176188	yes
XLOC_036508	XLOC_036508	TMEM71	chr8:133722191-133772914	control	TIAR	OK	0	0.967365	1.79769e+307	1.79769e+307	8.10319e-06	0.00039937	yes
XLOC_023614	XLOC_023614	TMPRSS3	chr21:43791995-43816210	control	TIAR	OK	0.946133	4.09246	1.46452	-3.97163	7.13828e-05	0.00273679	yes
XLOC_039247	XLOC_039247	TMSB15B	chrX:103139054-103401708	control	TIAR	OK	0	0.0695543	1.79769e+307	1.79769e+307	1.38629e-17	2.69592e-15	yes
XLOC_008550	XLOC_008550	TMTC1	chr12:29653745-29937692	control	TIAR	OK	12.2576	21.8173	0.576554	-3.85916	0.000113775	0.00407646	yes
XLOC_008204	XLOC_008204	TMTC2	chr12:83080933-83528593	control	TIAR	OK	2.9315	8.46955	1.06096	-4.81847	1.44664e-06	8.49101e-05	yes
XLOC_015065	XLOC_015065	TMUB2	chr17:42264286-42276918	control	TIAR	OK	2.41239	11.8185	1.58904	-8.60696	0	0	yes
XLOC_038000	XLOC_038000	TNC	chr9:117782804-117880565	control	TIAR	OK	0.310187	7.08113	3.12801	-13.8407	0	0	yes
XLOC_014902	XLOC_014902	TNFAIP1	chr17:26662547-26684603	control	TIAR	OK	11.0982	25.1492	0.818046	-3.98697	6.69228e-05	0.00259352	yes
XLOC_025800	XLOC_025800	TNIK	chr3:170779316-171178197	control	TIAR	OK	0.386968	2.49492	1.86367	-9.04569	0	0	yes
XLOC_003435	XLOC_003435	TNN	chr1:175036972-175117202	control	TIAR	OK	0	2.60504	1.79769e+307	1.79769e+307	0.000713633	0.0178863	yes
XLOC_003434	XLOC_003434	TNN	chr1:175036972-175117202	control	TIAR	OK	0	1.79475	1.79769e+307	1.79769e+307	0.000433351	0.0120184	yes
XLOC_003437	XLOC_003437	TNN	chr1:175036972-175117202	control	TIAR	OK	0.224896	1.9962	2.18336	-3.20988	0.00132791	0.028751	yes
XLOC_030798	XLOC_030798	TPBG	chr6:83072922-83077133	control	TIAR	OK	2.36704	5.60621	0.862236	-3.03701	0.00238935	0.0426384	yes
XLOC_030889	XLOC_030889	TPD52L1	chr6:125474878-125584644	control	TIAR	OK	12.5057	38.1727	1.11594	-6.6887	2.25162e-11	2.82828e-09	yes
XLOC_033955	XLOC_033955	TPST1	chr7:65670258-65830549	control	TIAR	OK	6.754	12.4374	0.610572	-3.48913	0.000484597	0.013124	yes
XLOC_025382	XLOC_025382	TRANK1	chr3:36868307-36986548	control	TIAR	OK	0.811765	2.18916	0.992063	-4.78103	1.74398e-06	0.000100895	yes
XLOC_008187	XLOC_008187	TRHDE	chr12:72647286-73059422	control	TIAR	OK	0	0.322936	1.79769e+307	1.79769e+307	0.000109673	0.00395582	yes
XLOC_031144	XLOC_031144	TRIM10	chr6:30119722-30129098	control	TIAR	OK	0.171835	0.966389	1.72703	-3.3637	0.00076906	0.0189373	yes
XLOC_030582	XLOC_030582	TRIM15	chr6:30130837-30140473	control	TIAR	OK	0.137171	0.758613	1.71027	-3.48165	0.000498326	0.0133946	yes
XLOC_000738	XLOC_000738	TRIM46	chr1:155146359-155157445	control	TIAR	OK	0.549559	2.53217	1.52772	-3.64854	0.000263739	0.00817085	yes
XLOC_002564	XLOC_002564	TRIM62	chr1:33608628-33609138	control	TIAR	OK	0	1.85566	1.79769e+307	1.79769e+307	0.00146481	0.031069	yes
XLOC_022591	XLOC_022591	TSHZ2	chr20:51588890-52111869	control	TIAR	OK	0.965798	2.72558	1.03748	-4.34699	1.38016e-05	0.000637401	yes
XLOC_036546	XLOC_036546	TSTA3	chr8:144694699-144699732	control	TIAR	OK	27.4963	54.3717	0.68179	-3.18163	0.00146448	0.0311439	yes
XLOC_037552	XLOC_037552	TTC16	chr9:130478168-130497604	control	TIAR	OK	0.000864746	0.00623614	1.97568	-21.0527	0	0	yes
XLOC_038781	XLOC_038781	TTC16	chr9:130478168-130497604	control	TIAR	OK	0.00727322	0.0157822	0.774681	-8.25495	2.22045e-16	4.19184e-14	yes
XLOC_017249	XLOC_017249	TTC39C	chr18:21572736-21715574	control	TIAR	OK	0.0173287	0.867808	3.9136	-12.1624	0	0	yes
XLOC_000619	XLOC_000619	TXNIP	chr1:145438461-145442628	control	TIAR	OK	9.10341	23.6417	0.954364	-4.3228	1.54063e-05	0.000701473	yes
XLOC_002848	XLOC_002848	TYW3	chr1:75171171-75232360	control	TIAR	OK	1.21345	2.98211	0.899164	-3.27005	0.00107529	0.0247415	yes
XLOC_026929	XLOC_026929	UCHL1	chr4:41258897-41270446	control	TIAR	OK	0.0569767	8.12141	4.95962	-4.83438	1.33561e-06	7.94038e-05	yes
XLOC_027103	XLOC_027103	UGT8	chr4:115519559-115599383	control	TIAR	OK	3.94679	9.52513	0.881032	-4.29595	1.7395e-05	0.000785377	yes
XLOC_015933	XLOC_015933	UNC13D	chr17:73780680-73840798	control	TIAR	OK	13.7335	26.4014	0.653576	-4.4076	1.04521e-05	0.000496929	yes
XLOC_035885	XLOC_035885	UNC5D	chr8:35092974-35653947	control	TIAR	OK	0.0729376	3.1557	3.76736	-9.28125	0	0	yes
XLOC_037587	XLOC_037587	USP20	chr9:132597695-132644110	control	TIAR	OK	2.92174	4.95817	0.52886	-2.99357	0.00275733	0.0460012	yes
XLOC_027115	XLOC_027115	USP53	chr4:120133740-120216783	control	TIAR	OK	2.82596	5.20173	0.610143	-3.48365	0.000494628	0.0133285	yes
XLOC_001635	XLOC_001635	VAV3	chr1:108113780-108507545	control	TIAR	OK	7.66129	13.718	0.582526	-3.38578	0.000709766	0.017817	yes
XLOC_008590	XLOC_008590	VDR	chr12:48235319-48298814	control	TIAR	OK	6.22697	12.9291	0.730588	-3.77415	0.000160553	0.00543858	yes
XLOC_008903	XLOC_008903	VSIG10	chr12:118501397-118541810	control	TIAR	OK	1.78385	4.33039	0.886883	-3.98533	6.73853e-05	0.00260831	yes
XLOC_026920	XLOC_026920	WDR19	chr4:39184023-39287430	control	TIAR	OK	2.393	4.39212	0.607265	-3.26879	0.00108007	0.0247986	yes
XLOC_034320	XLOC_034320	WDR60	chr7:158649268-158738883	control	TIAR	OK	1.75183	4.3116	0.900648	-3.94568	7.95738e-05	0.00300445	yes
XLOC_012469	XLOC_012469	WDR72	chr15:53805937-54051859	control	TIAR	OK	0.582766	1.9025	1.18314	-3.50515	0.000456343	0.0125269	yes
XLOC_013596	XLOC_013596	WFDC1	chr16:84328096-84363456	control	TIAR	OK	3.33374	92.2276	3.32016	-14.1664	0	0	yes
XLOC_014590	XLOC_014590	WWOX	chr16:78133550-79246564	control	TIAR	OK	59.1329	261.678	1.48733	-3.55585	0.000376755	0.0107252	yes
XLOC_003296	XLOC_003296	ZBTB7B	chr1:154975111-154991001	control	TIAR	OK	0.618081	6.74521	2.38997	-2.96708	0.0030064	0.0492403	yes
XLOC_003294	XLOC_003294	ZBTB7B	chr1:154975111-154991001	control	TIAR	OK	1.32833	7.06079	1.67064	-3.45023	0.000560111	0.0147124	yes
XLOC_003297	XLOC_003297	ZBTB7B	chr1:154975111-154991001	control	TIAR	OK	1.41705	5.05692	1.27218	-3.06966	0.00214303	0.0396001	yes
XLOC_000731	XLOC_000731	ZBTB7B	chr1:154975111-154991001	control	TIAR	OK	5.40235	9.97254	0.613002	-3.60406	0.000313286	0.0093384	yes
XLOC_039617	XLOC_039617	ZC4H2	chrX:64136249-64254593	control	TIAR	OK	0.0505544	0.718513	2.65413	-3.55794	0.00037377	0.0106591	yes
XLOC_007055	XLOC_007055	ZDHHC13	chr11:19138691-19197967	control	TIAR	OK	0	1.21051	1.79769e+307	1.79769e+307	0.00106414	0.0245552	yes
XLOC_030972	XLOC_030972	ZDHHC14	chr6:157802556-158094977	control	TIAR	OK	0.231904	0.909034	1.36606	-3.37057	0.000750125	0.018613	yes
XLOC_011246	XLOC_011246	ZDHHC22	chr14:77597575-77608134	control	TIAR	OK	0.0576747	4.60632	4.38037	-7.88634	3.10862e-15	5.51388e-13	yes
XLOC_004977	XLOC_004977	ZEB1	chr10:31608100-31818742	control	TIAR	OK	89.2767	790.894	2.18142	-3.1839	0.00145306	0.0309622	yes
XLOC_037133	XLOC_037133	ZFP41	chr8:144329108-144344875	control	TIAR	OK	0	9.42398	1.79769e+307	1.79769e+307	0.00188709	0.0367646	yes
XLOC_025149	XLOC_025149	ZIC1	chr3:147127180-147134506	control	TIAR	OK	0.0393452	0.24909	1.84544	-3.20187	0.0013654	0.0294245	yes
XLOC_031101	XLOC_031101	ZNF204P	chr6:27325601-27343153	control	TIAR	OK	0.116864	0.576851	1.59657	-2.97414	0.00293811	0.0483919	yes
XLOC_018710	XLOC_018710	ZNF227	chr19:44716690-44741594	control	TIAR	OK	0.301939	1.37313	1.51462	-3.7317	0.000190195	0.00625878	yes
XLOC_018714	XLOC_018714	ZNF229	chr19:44930425-44952665	control	TIAR	OK	0	0.217716	1.79769e+307	1.79769e+307	0.000369024	0.010561	yes
XLOC_018713	XLOC_018713	ZNF285	chr19:44889807-44905777	control	TIAR	OK	0.139562	0.731217	1.6562	-3.56937	0.000357838	0.0103603	yes
XLOC_018979	XLOC_018979	ZNF324B	chr19:58962970-58985172	control	TIAR	OK	0.284026	1.30109	1.52189	-3.77633	0.000159154	0.00540823	yes
XLOC_008681	XLOC_008681	ZNF385A	chr12:54762919-54785083	control	TIAR	OK	2.9744	17.8841	1.79387	-9.19567	0	0	yes
XLOC_017578	XLOC_017578	ZNF439,ZNF700	chr19:11976843-12061578	control	TIAR	OK	1.28568	2.78896	0.774381	-3.28407	0.0010232	0.0239181	yes
XLOC_034805	XLOC_034805	ZNF467	chr7:149461324-149470346	control	TIAR	OK	0.185758	1.47674	2.07315	-4.23037	2.33311e-05	0.00102612	yes
XLOC_017005	XLOC_017005	ZNF521	chr18:22641887-22932214	control	TIAR	OK	0.0217273	0.426191	2.97632	-3.85614	0.000115189	0.00409983	yes
XLOC_017799	XLOC_017799	ZNF527	chr19:37862058-37883966	control	TIAR	OK	0.0904167	0.464953	1.63751	-3.63555	0.00027739	0.00851207	yes
XLOC_018610	XLOC_018610	ZNF571	chr19:38042307-38105000	control	TIAR	OK	0.0615338	1.06126	2.84762	-4.79809	1.60188e-06	9.31743e-05	yes
XLOC_018613	XLOC_018613	ZNF607	chr19:38187263-38210691	control	TIAR	OK	1.83976	3.2986	0.583861	-3.34725	0.000816188	0.0198107	yes
XLOC_000308	XLOC_000308	ZNF642	chr1:40943020-40962254	control	TIAR	OK	1.8987	4.59486	0.883769	-3.90165	9.55394e-05	0.00354099	yes
XLOC_040123	XLOC_040123	ZNF673	chrX:46306623-46334074	control	TIAR	OK	1.93339	8.94833	1.53219	-4.03831	5.38367e-05	0.00216433	yes
XLOC_040124	XLOC_040124	ZNF673	chrX:46306623-46334074	control	TIAR	OK	0.716862	3.1699	1.48657	-3.921	8.81805e-05	0.00329854	yes
XLOC_017579	XLOC_017579	ZNF69	chr19:11976843-12061578	control	TIAR	OK	0	0.0257736	1.79769e+307	1.79769e+307	1.74296e-81	3.51665e-79	yes
XLOC_019162	XLOC_019162	ZNF700	chr19:11976843-12061578	control	TIAR	OK	0.359686	1.89153	1.65991	-3.17417	0.00150265	0.0314175	yes
XLOC_018889	XLOC_018889	ZNF702P	chr19:53408354-53696619	control	TIAR	OK	0	0.00510449	1.79769e+307	1.79769e+307	1.35988e-175	2.88813e-173	yes
XLOC_018178	XLOC_018178	ZNF71	chr19:57106663-57135544	control	TIAR	OK	0.0169256	0.384277	3.12254	-2.99742	0.00272272	0.0455414	yes
XLOC_018896	XLOC_018896	ZNF765	chr19:53868967-53961515	control	TIAR	OK	0.358803	1.29077	1.28022	-3.43982	0.000582109	0.0151423	yes
XLOC_012296	XLOC_012296	ZNF774	chr15:90895476-90904715	control	TIAR	OK	0.394006	1.45562	1.30682	-3.08245	0.00205306	0.0391707	yes
XLOC_033791	XLOC_033791	ZNF815	chr7:5862790-5894066	control	TIAR	OK	0.365314	1.3185	1.28349	-3.37229	0.000745447	0.0185112	yes
XLOC_037982	XLOC_037982	ZNF883	chr9:115759266-115774485	control	TIAR	OK	1.43164	5.90057	1.41622	-5.22412	1.74985e-07	1.25531e-05	yes
XLOC_031141	XLOC_031141	ZNRD1-AS1	chr6:29968609-30028961	control	TIAR	OK	1.81947	3.98338	0.783583	-3.0361	0.00239663	0.0427212	yes
XLOC_001472	XLOC_001472	ZSWIM5	chr1:45482067-45672250	control	TIAR	OK	1.9267	4.82366	0.917725	-5.11114	3.20227e-07	2.20888e-05	yes
XLOC_034248	XLOC_034248	ZYX	chr7:143076742-143220540	control	TIAR	OK	39.9069	77.8373	0.668071	-5.02169	5.12197e-07	3.32691e-05	yes

## Sheet: DEG DOWN
test_id	gene_id	gene	locus	sample_1	sample_2	status	value_1	value_2	ln(fold_change)	test_stat	p_value	q_value	significant
XLOC_037404	XLOC_037404	MIR3153	chr9:91926101-91931618	control	TIAR	OK	376.012	0	-1.79769e+307	-1.79769e+307	0	0	yes
XLOC_037007	XLOC_037007	RIMS2	chr8:104512975-105266656	control	TIAR	OK	259.062	0	-1.79769e+307	-1.79769e+307	0.00179574	0.0358726	yes
XLOC_024617	XLOC_024617	-	chr22:41641614-41682227	control	TIAR	OK	206.247	0	-1.79769e+307	-1.79769e+307	0.00209959	0.0395906	yes
XLOC_009542	XLOC_009542	C12orf48	chr12:102467966-102592003	control	TIAR	OK	124.21	0	-1.79769e+307	-1.79769e+307	0.00228155	0.0412622	yes
XLOC_014605	XLOC_014605	OSGIN1	chr16:83982671-83999937	control	TIAR	OK	69.4144	0	-1.79769e+307	-1.79769e+307	0.00208259	0.0395007	yes
XLOC_025504	XLOC_025504	MIR135A1	chr3:52321752-52434513	control	TIAR	OK	46.7932	0	-1.79769e+307	-1.79769e+307	2.09626e-186	4.48156e-184	yes
XLOC_019467	XLOC_019467	-	chr19:43830797-43831015	control	TIAR	OK	22.8699	0	-1.79769e+307	-1.79769e+307	0.000929686	0.0221165	yes
XLOC_026221	XLOC_026221	RBM6	chr3:49977476-50114685	control	TIAR	OK	17.8232	0	-1.79769e+307	-1.79769e+307	0.00103339	0.0240692	yes
XLOC_032193	XLOC_032193	C6orf203	chr6:107349406-107372547	control	TIAR	OK	16.9956	0	-1.79769e+307	-1.79769e+307	0.00177399	0.0356366	yes
XLOC_039959	XLOC_039959	WWC3	chrX:9983778-10112518	control	TIAR	OK	16.5726	0	-1.79769e+307	-1.79769e+307	0.00209736	0.0395948	yes
XLOC_007239	XLOC_007239	-	chr11:61818993-61819236	control	TIAR	OK	13.7198	0	-1.79769e+307	-1.79769e+307	0.00124991	0.0274862	yes
XLOC_014636	XLOC_014636	-	chr16:86508130-86542491	control	TIAR	OK	10.803	0	-1.79769e+307	-1.79769e+307	0.00188267	0.0367007	yes
XLOC_031794	XLOC_031794	-	chr6:30254666-30314635	control	TIAR	OK	10.2936	0	-1.79769e+307	-1.79769e+307	0.0027771	0.0462115	yes
XLOC_016998	XLOC_016998	-	chr18:19542666-19543733	control	TIAR	OK	7.07553	0	-1.79769e+307	-1.79769e+307	0.00147547	0.0310504	yes
XLOC_002343	XLOC_002343	-	chr1:5489399-5507401	control	TIAR	OK	6.98157	0	-1.79769e+307	-1.79769e+307	0.000629233	0.0160958	yes
XLOC_037271	XLOC_037271	-	chr9:21688390-21689759	control	TIAR	OK	6.46776	0	-1.79769e+307	-1.79769e+307	0.00270613	0.0460269	yes
XLOC_007581	XLOC_007581	-	chr11:83166055-85339301	control	TIAR	OK	6.14204	0	-1.79769e+307	-1.79769e+307	0.00209825	0.0395884	yes
XLOC_036937	XLOC_036937	-	chr8:90736869-90737154	control	TIAR	OK	5.9449	0	-1.79769e+307	-1.79769e+307	0.00270613	0.0465171	yes
XLOC_037082	XLOC_037082	-	chr8:128288302-128288593	control	TIAR	OK	5.5971	0	-1.79769e+307	-1.79769e+307	0.00270613	0.0464429	yes
XLOC_021244	XLOC_021244	-	chr2:20676620-20676924	control	TIAR	OK	5.44638	0	-1.79769e+307	-1.79769e+307	0.00210171	0.0395152	yes
XLOC_030331	XLOC_030331	-	chr5:173171606-173171905	control	TIAR	OK	5.18386	0	-1.79769e+307	-1.79769e+307	0.00270613	0.0464924	yes
XLOC_014424	XLOC_014424	-	chr16:49524520-49860918	control	TIAR	OK	4.99103	0	-1.79769e+307	-1.79769e+307	2.38663e-05	0.00104397	yes
XLOC_014657	XLOC_014657	-	chr16:88298489-88298794	control	TIAR	OK	4.90688	0	-1.79769e+307	-1.79769e+307	0.00270613	0.0464676	yes
XLOC_005540	XLOC_005540	HBE1	chr11:5289579-5291568	control	TIAR	OK	4.66802	0	-1.79769e+307	-1.79769e+307	0.000207296	0.00669194	yes
XLOC_040097	XLOC_040097	-	chrX:43036237-43069663	control	TIAR	OK	4.44246	0	-1.79769e+307	-1.79769e+307	0.0020878	0.0394835	yes
XLOC_022053	XLOC_022053	PMS1	chr2:190634992-190742355	control	TIAR	OK	4.33686	0	-1.79769e+307	-1.79769e+307	0.00244594	0.0432893	yes
XLOC_026191	XLOC_026191	-	chr3:48702019-48723334	control	TIAR	OK	4.15103	0	-1.79769e+307	-1.79769e+307	0.00214952	0.0396746	yes
XLOC_007240	XLOC_007240	-	chr11:61819297-61819710	control	TIAR	OK	4.09157	0	-1.79769e+307	-1.79769e+307	0.000793573	0.0194224	yes
XLOC_002340	XLOC_002340	-	chr1:5478121-5478467	control	TIAR	OK	3.90452	0	-1.79769e+307	-1.79769e+307	0.00210171	0.0395612	yes
XLOC_002341	XLOC_002341	-	chr1:5488994-5489340	control	TIAR	OK	3.90452	0	-1.79769e+307	-1.79769e+307	0.00210171	0.0391729	yes
XLOC_035608	XLOC_035608	NRF1	chr7:129251554-129396922	control	TIAR	OK	3.71329	0	-1.79769e+307	-1.79769e+307	0.00207397	0.0394298	yes
XLOC_005065	XLOC_005065	-	chr10:50658442-50658784	control	TIAR	OK	3.65074	0	-1.79769e+307	-1.79769e+307	0.00270613	0.0457138	yes
XLOC_006964	XLOC_006964	-	chr11:9149563-9149946	control	TIAR	OK	3.37917	0	-1.79769e+307	-1.79769e+307	0.00180802	0.0357418	yes
XLOC_017228	XLOC_017228	-	chr18:19542666-19543733	control	TIAR	OK	3.31335	0	-1.79769e+307	-1.79769e+307	0.000800941	0.0194845	yes
XLOC_005048	XLOC_005048	-	chr10:47096453-47151400	control	TIAR	OK	3.26655	0	-1.79769e+307	-1.79769e+307	0.00114155	0.0258426	yes
XLOC_000054	XLOC_000054	-	chr1:5489399-5507401	control	TIAR	OK	3.26461	0	-1.79769e+307	-1.79769e+307	0.000262925	0.00817703	yes
XLOC_026734	XLOC_026734	-	chr3:186530240-186530624	control	TIAR	OK	3.08019	0	-1.79769e+307	-1.79769e+307	0.00210171	0.0391277	yes
XLOC_024846	XLOC_024846	-	chr3:45222838-45245725	control	TIAR	OK	3.07541	0	-1.79769e+307	-1.79769e+307	0.00270613	0.0461241	yes
XLOC_038773	XLOC_038773	GARNL3	chr9:130026755-130155828	control	TIAR	OK	3.06424	0	-1.79769e+307	-1.79769e+307	0.00215976	0.0397273	yes
XLOC_017358	XLOC_017358	-	chr18:60790578-60987040	control	TIAR	OK	3.0469	0	-1.79769e+307	-1.79769e+307	0.00216124	0.0397319	yes
XLOC_019945	XLOC_019945	-	chr2:56187925-56382437	control	TIAR	OK	2.96627	0	-1.79769e+307	-1.79769e+307	0.000331068	0.00975141	yes
XLOC_002112	XLOC_002112	-	chr1:209320646-209433722	control	TIAR	OK	2.85621	0	-1.79769e+307	-1.79769e+307	0.00135988	0.0293447	yes
XLOC_006963	XLOC_006963	-	chr11:9148950-9149440	control	TIAR	OK	2.62574	0	-1.79769e+307	-1.79769e+307	0.00104747	0.0243095	yes
XLOC_032364	XLOC_032364	-	chr6:140968756-140969171	control	TIAR	OK	2.62201	0	-1.79769e+307	-1.79769e+307	0.00210171	0.0392863	yes
XLOC_021405	XLOC_021405	-	chr2:56187925-56382437	control	TIAR	OK	2.60737	0	-1.79769e+307	-1.79769e+307	0.0019254	0.0373531	yes
XLOC_005143	XLOC_005143	KIAA1274	chr10:72237754-72328206	control	TIAR	OK	2.5863	0	-1.79769e+307	-1.79769e+307	0.00209116	0.0395238	yes
XLOC_031976	XLOC_031976	-	chr6:53422498-53422940	control	TIAR	OK	2.53099	0	-1.79769e+307	-1.79769e+307	0.00180802	0.035611	yes
XLOC_021412	XLOC_021412	-	chr2:56397150-56407252	control	TIAR	OK	2.46945	0	-1.79769e+307	-1.79769e+307	0.00152672	0.0318589	yes
XLOC_037080	XLOC_037080	-	chr8:128285041-128285475	control	TIAR	OK	2.4021	0	-1.79769e+307	-1.79769e+307	0.00210171	0.0390827	yes
XLOC_019334	XLOC_019334	-	chr19:30554566-30554980	control	TIAR	OK	2.39517	0	-1.79769e+307	-1.79769e+307	0.00270613	0.045666	yes
XLOC_040096	XLOC_040096	-	chrX:43036237-43069663	control	TIAR	OK	2.36408	0	-1.79769e+307	-1.79769e+307	0.00177383	0.0356556	yes
XLOC_007608	XLOC_007608	CTSC	chr11:88024800-88025220	control	TIAR	OK	2.32761	0	-1.79769e+307	-1.79769e+307	0.00270613	0.0458097	yes
XLOC_005050	XLOC_005050	-	chr10:47096453-47151400	control	TIAR	OK	2.30007	0	-1.79769e+307	-1.79769e+307	0.000773643	0.0190356	yes
XLOC_034846	XLOC_034846	-	chr7:492876-493687	control	TIAR	OK	2.29334	0	-1.79769e+307	-1.79769e+307	0.000263519	0.00817972	yes
XLOC_032270	XLOC_032270	-	chr6:117940437-117940861	control	TIAR	OK	2.28462	0	-1.79769e+307	-1.79769e+307	0.00270613	0.0459543	yes
XLOC_026790	XLOC_026790	-	chr3:196046233-196046744	control	TIAR	OK	2.28099	0	-1.79769e+307	-1.79769e+307	0.00124991	0.0273929	yes
XLOC_005052	XLOC_005052	LOC728643	chr10:47096453-47151400	control	TIAR	OK	2.27833	0	-1.79769e+307	-1.79769e+307	0.00102437	0.0239283	yes
XLOC_019335	XLOC_019335	-	chr19:30570027-30570882	control	TIAR	OK	2.13744	0	-1.79769e+307	-1.79769e+307	0.000263519	0.0081876	yes
XLOC_009008	XLOC_009008	-	chr12:5660787-5661325	control	TIAR	OK	2.09451	0	-1.79769e+307	-1.79769e+307	0.00124991	0.0274301	yes
XLOC_005049	XLOC_005049	-	chr10:47096453-47151400	control	TIAR	OK	2.05885	0	-1.79769e+307	-1.79769e+307	0.00225041	0.0408363	yes
XLOC_032326	XLOC_032326	-	chr6:133494123-133495637	control	TIAR	OK	2.04259	0	-1.79769e+307	-1.79769e+307	5.61628e-05	0.00223833	yes
XLOC_019212	XLOC_019212	CYP4F3	chr19:15772063-15772999	control	TIAR	OK	2.0354	0	-1.79769e+307	-1.79769e+307	0.000219057	0.00699467	yes
XLOC_032327	XLOC_032327	-	chr6:133495743-133496558	control	TIAR	OK	2.03413	0	-1.79769e+307	-1.79769e+307	0.000340383	0.00995313	yes
XLOC_022963	XLOC_022963	PSMF1	chr20:1093905-1167037	control	TIAR	OK	2.02044	0	-1.79769e+307	-1.79769e+307	0.0024803	0.0435631	yes
XLOC_036811	XLOC_036811	-	chr8:54257012-54257515	control	TIAR	OK	2.00811	0	-1.79769e+307	-1.79769e+307	0.00180802	0.0356327	yes
XLOC_023250	XLOC_023250	-	chr20:49961397-49983216	control	TIAR	OK	1.99636	0	-1.79769e+307	-1.79769e+307	0.00179534	0.0358868	yes
XLOC_024492	XLOC_024492	-	chr22:22679446-22679926	control	TIAR	OK	1.99626	0	-1.79769e+307	-1.79769e+307	0.00210171	0.0393319	yes
XLOC_040090	XLOC_040090	-	chrX:43036237-43069663	control	TIAR	OK	1.92795	0	-1.79769e+307	-1.79769e+307	0.00174809	0.0352259	yes
XLOC_032227	XLOC_032227	-	chr6:111352976-111353527	control	TIAR	OK	1.87125	0	-1.79769e+307	-1.79769e+307	0.00146481	0.0309876	yes
XLOC_032361	XLOC_032361	-	chr6:140931226-140932524	control	TIAR	OK	1.8581	0	-1.79769e+307	-1.79769e+307	0.00010396	0.00380073	yes
XLOC_017361	XLOC_017361	-	chr18:64171225-64271370	control	TIAR	OK	1.84847	0	-1.79769e+307	-1.79769e+307	0.00183093	0.0359526	yes
XLOC_005047	XLOC_005047	-	chr10:47096453-47151400	control	TIAR	OK	1.82721	0	-1.79769e+307	-1.79769e+307	0.000966316	0.0227698	yes
XLOC_024545	XLOC_024545	-	chr22:29865005-29865485	control	TIAR	OK	1.81479	0	-1.79769e+307	-1.79769e+307	0.00270613	0.0461973	yes
XLOC_016229	XLOC_016229	-	chr17:18641577-18642343	control	TIAR	OK	1.77014	0	-1.79769e+307	-1.79769e+307	0.00056444	0.014814	yes
XLOC_035729	XLOC_035729	-	chr7:155434632-155574179	control	TIAR	OK	1.72285	0	-1.79769e+307	-1.79769e+307	0.000857874	0.0206671	yes
XLOC_032365	XLOC_032365	-	chr6:140971919-140972473	control	TIAR	OK	1.71234	0	-1.79769e+307	-1.79769e+307	0.00180802	0.0357637	yes
XLOC_035678	XLOC_035678	-	chr7:145787530-145788060	control	TIAR	OK	1.68654	0	-1.79769e+307	-1.79769e+307	0.00210171	0.0394233	yes
XLOC_036813	XLOC_036813	-	chr8:54259133-54259701	control	TIAR	OK	1.6458	0	-1.79769e+307	-1.79769e+307	0.00180802	0.0356545	yes
XLOC_040546	XLOC_040546	-	chrX:134153433-134186323	control	TIAR	OK	1.62006	0	-1.79769e+307	-1.79769e+307	0.000714713	0.0178994	yes
XLOC_007238	XLOC_007238	-	chr11:61817511-61818460	control	TIAR	OK	1.59976	0	-1.79769e+307	-1.79769e+307	0.000369024	0.0105986	yes
XLOC_021559	XLOC_021559	-	chr2:86206311-86207045	control	TIAR	OK	1.59611	0	-1.79769e+307	-1.79769e+307	0.000793573	0.019393	yes
XLOC_037736	XLOC_037736	IFNE	chr9:21453724-21559834	control	TIAR	OK	1.58244	0	-1.79769e+307	-1.79769e+307	0.000108573	0.00392492	yes
XLOC_021409	XLOC_021409	-	chr2:56187925-56382437	control	TIAR	OK	1.55654	0	-1.79769e+307	-1.79769e+307	0.000862498	0.020763	yes
XLOC_026160	XLOC_026160	-	chr3:45257708-45258234	control	TIAR	OK	1.55249	0	-1.79769e+307	-1.79769e+307	0.00270613	0.0459785	yes
XLOC_040092	XLOC_040092	-	chrX:43036237-43069663	control	TIAR	OK	1.53467	0	-1.79769e+307	-1.79769e+307	0.00242274	0.0429966	yes
XLOC_032362	XLOC_032362	-	chr6:140936192-140937016	control	TIAR	OK	1.52336	0	-1.79769e+307	-1.79769e+307	0.000626407	0.0160872	yes
XLOC_005046	XLOC_005046	-	chr10:47096453-47151400	control	TIAR	OK	1.51124	0	-1.79769e+307	-1.79769e+307	0.000648066	0.0164991	yes
XLOC_040091	XLOC_040091	-	chrX:43036237-43069663	control	TIAR	OK	1.49879	0	-1.79769e+307	-1.79769e+307	0.00167925	0.0342016	yes
XLOC_032271	XLOC_032271	-	chr6:117962361-117963015	control	TIAR	OK	1.43936	0	-1.79769e+307	-1.79769e+307	0.00146481	0.0309673	yes
XLOC_016028	XLOC_016028	NXN	chr17:700041-700596	control	TIAR	OK	1.42284	0	-1.79769e+307	-1.79769e+307	0.00270613	0.0454996	yes
XLOC_032363	XLOC_032363	-	chr6:140948480-140949146	control	TIAR	OK	1.40167	0	-1.79769e+307	-1.79769e+307	0.00146481	0.0311304	yes
XLOC_005045	XLOC_005045	LOC643650	chr10:47094335-47094897	control	TIAR	OK	1.39473	0	-1.79769e+307	-1.79769e+307	0.00270613	0.0462953	yes
XLOC_030416	XLOC_030416	-	chr5:179074374-179075002	control	TIAR	OK	1.29326	0	-1.79769e+307	-1.79769e+307	0.00210171	0.0391052	yes
XLOC_021410	XLOC_021410	-	chr2:56187925-56382437	control	TIAR	OK	1.25806	0	-1.79769e+307	-1.79769e+307	0.00222302	0.0405214	yes
XLOC_032366	XLOC_032366	-	chr6:140978956-140979771	control	TIAR	OK	1.22048	0	-1.79769e+307	-1.79769e+307	0.00104747	0.0243445	yes
XLOC_023776	XLOC_023776	SIM2	chr21:38071879-38362536	control	TIAR	OK	1.16915	0	-1.79769e+307	-1.79769e+307	0.00187998	0.0366927	yes
XLOC_037081	XLOC_037081	-	chr8:128286337-128287201	control	TIAR	OK	1.12935	0	-1.79769e+307	-1.79769e+307	0.00104747	0.0242746	yes
XLOC_003464	XLOC_003464	HMCN1	chr1:185703551-186446655	control	TIAR	OK	1.09955	0	-1.79769e+307	-1.79769e+307	0.00240501	0.0428233	yes
XLOC_031115	XLOC_031115	ZSCAN16	chr6:28089879-28097858	control	TIAR	OK	0.990262	0	-1.79769e+307	-1.79769e+307	0.00269204	0.0463491	yes
XLOC_004069	XLOC_004069	CDH23	chr10:73156690-73575704	control	TIAR	OK	0.990209	0	-1.79769e+307	-1.79769e+307	0.000363574	0.0105075	yes
XLOC_021406	XLOC_021406	-	chr2:56187925-56382437	control	TIAR	OK	0.984204	0	-1.79769e+307	-1.79769e+307	0.000742031	0.0184547	yes
XLOC_030330	XLOC_030330	-	chr5:173159859-173161453	control	TIAR	OK	0.962355	0	-1.79769e+307	-1.79769e+307	0.000286843	0.00873573	yes
XLOC_019215	XLOC_019215	-	chr19:16019198-16020027	control	TIAR	OK	0.954382	0	-1.79769e+307	-1.79769e+307	0.00180802	0.0359621	yes
XLOC_023777	XLOC_023777	SIM2	chr21:38071879-38362536	control	TIAR	OK	0.936989	0	-1.79769e+307	-1.79769e+307	0.000874306	0.0210003	yes
XLOC_021411	XLOC_021411	MIR217	chr2:56187925-56382437	control	TIAR	OK	0.922746	0	-1.79769e+307	-1.79769e+307	0.000281726	0.00860424	yes
XLOC_006268	XLOC_006268	OR51B5	chr11:5361746-5526875	control	TIAR	OK	0.724921	0	-1.79769e+307	-1.79769e+307	0.00228659	0.041307	yes
XLOC_006265	XLOC_006265	OR51B4	chr11:5322243-5323345	control	TIAR	OK	0.66303	0	-1.79769e+307	-1.79769e+307	0.00180802	0.0356981	yes
XLOC_024168	XLOC_024168	MIR3198	chr22:18216905-18257258	control	TIAR	OK	0.620789	0	-1.79769e+307	-1.79769e+307	1.41731e-58	2.82429e-56	yes
XLOC_036055	XLOC_036055	COLEC10	chr8:120079423-120119202	control	TIAR	OK	0.396535	0	-1.79769e+307	-1.79769e+307	0.00180802	0.0356763	yes
XLOC_035428	XLOC_035428	GNB2	chr7:100277128-100291769	control	TIAR	OK	0.379605	0	-1.79769e+307	-1.79769e+307	0.000472293	0.012888	yes
XLOC_030784	XLOC_030784	KCNQ5	chr6:73331570-73908573	control	TIAR	OK	0.266491	0	-1.79769e+307	-1.79769e+307	0.000211029	0.0067853	yes
XLOC_004725	XLOC_004725	C10orf90	chr10:128113573-128210010	control	TIAR	OK	0.240836	0	-1.79769e+307	-1.79769e+307	0.00124991	0.0273558	yes
XLOC_007914	XLOC_007914	C12orf59	chr12:10331556-10344403	control	TIAR	OK	0.229703	0	-1.79769e+307	-1.79769e+307	0.00180802	0.0358516	yes
XLOC_038971	XLOC_038971	EGFL6	chrX:13587693-13651694	control	TIAR	OK	0.222292	0	-1.79769e+307	-1.79769e+307	0.00272182	0.0455498	yes
XLOC_013535	XLOC_013535	CDH1	chr16:68771194-68869444	control	TIAR	OK	0.171591	0	-1.79769e+307	-1.79769e+307	0.000929686	0.022084	yes
XLOC_034835	XLOC_034835	PTPRN2	chr7:157331749-158380482	control	TIAR	OK	0.127047	0	-1.79769e+307	-1.79769e+307	0.00235777	0.0422618	yes
XLOC_027292	XLOC_027292	PSAPL1	chr4:7194373-7744564	control	TIAR	OK	0.107505	0	-1.79769e+307	-1.79769e+307	0.00268788	0.0463268	yes
XLOC_019940	XLOC_019940	RPL23AP32	chr2:54683445-54898583	control	TIAR	OK	0.0442321	0	-1.79769e+307	-1.79769e+307	0	0	yes
XLOC_039961	XLOC_039961	-	chrX:10413349-10851809	control	TIAR	OK	0.0139425	0	-1.79769e+307	-1.79769e+307	0	0	yes
XLOC_039962	XLOC_039962	-	chrX:10413349-10851809	control	TIAR	OK	0.0127067	0	-1.79769e+307	-1.79769e+307	0	0	yes
XLOC_018062	XLOC_018062	HERV-V2	chr19:53408354-53696619	control	TIAR	OK	0.00974706	0	-1.79769e+307	-1.79769e+307	2.25848e-154	4.76525e-152	yes
XLOC_039043	XLOC_039043	GPR82	chrX:41374188-41782420	control	TIAR	OK	0.00945935	0	-1.79769e+307	-1.79769e+307	2.97546e-203	6.4036e-201	yes
XLOC_020329	XLOC_020329	FLJ32063	chr2:200134222-200337481	control	TIAR	OK	0.00245473	0	-1.79769e+307	-1.79769e+307	2.13641e-110	4.36503e-108	yes
XLOC_018892	XLOC_018892	ZNF347	chr19:53408354-53696619	control	TIAR	OK	0.00106293	0	-1.79769e+307	-1.79769e+307	2.25848e-154	4.73431e-152	yes
XLOC_011774	XLOC_011774	C14orf159	chr14:91580356-91691703	control	TIAR	OK	1.67156	0.00138003	-7.09941	19.6889	0	0	yes
XLOC_024650	XLOC_024650	PRR5-ARHGAP8	chr22:45064426-45258664	control	TIAR	OK	1.06996	0.00170418	-6.4423	18.9951	0	0	yes
XLOC_002331	XLOC_002331	-	chr1:3404505-3528059	control	TIAR	OK	2.18422	0.00465983	-6.15003	20.6655	0	0	yes
XLOC_024648	XLOC_024648	PRR5-ARHGAP8	chr22:45064426-45258664	control	TIAR	OK	0.610468	0.00134976	-6.1143	18.3311	0	0	yes
XLOC_038568	XLOC_038568	-	chr9:98205263-98279247	control	TIAR	OK	0.711079	0.0018973	-5.92635	18.423	0	0	yes
XLOC_000941	XLOC_000941	IGFN1	chr1:201159935-201198080	control	TIAR	OK	13.4491	0.0371335	-5.89215	15.4029	0	0	yes
XLOC_024649	XLOC_024649	PRR5-ARHGAP8	chr22:45064426-45258664	control	TIAR	OK	0.550618	0.00155886	-5.86709	17.1612	0	0	yes
XLOC_038569	XLOC_038569	-	chr9:98205263-98279247	control	TIAR	OK	1.0576	0.00410403	-5.55179	15.802	0	0	yes
XLOC_024651	XLOC_024651	PRR5-ARHGAP8	chr22:45064426-45258664	control	TIAR	OK	0.828757	0.0054128	-5.03116	12.1997	0	0	yes
XLOC_002344	XLOC_002344	-	chr1:5489399-5507401	control	TIAR	OK	10.9647	0.0758585	-4.97357	7.4517	9.21485e-14	1.43016e-11	yes
XLOC_000055	XLOC_000055	-	chr1:5489399-5507401	control	TIAR	OK	20.872	0.146079	-4.96202	7.81181	5.55112e-15	9.53197e-13	yes
XLOC_038567	XLOC_038567	-	chr9:98205263-98279247	control	TIAR	OK	0.411379	0.00297518	-4.92921	11.4207	0	0	yes
XLOC_026283	XLOC_026283	-	chr3:65339300-66024509	control	TIAR	OK	11006	81.9892	-4.89961	12.2808	0	0	yes
XLOC_001188	XLOC_001188	MMEL1	chr1:2517898-2564481	control	TIAR	OK	0.717434	0.00541653	-4.88623	17.1288	0	0	yes
XLOC_002342	XLOC_002342	-	chr1:5489399-5507401	control	TIAR	OK	3.94154	0.038715	-4.6231	6.86977	6.43041e-12	8.57796e-10	yes
XLOC_006264	XLOC_006264	HBE1	chr11:5289579-5291568	control	TIAR	OK	6.86079	0.0709335	-4.57183	4.43742	9.10421e-06	0.000440633	yes
XLOC_003978	XLOC_003978	LOC84856	chr10:42970938-42990785	control	TIAR	OK	5.60324	0.0596107	-4.54326	6.49395	8.36125e-11	9.92345e-09	yes
XLOC_013327	XLOC_013327	NCRNA00169	chr16:21269838-21329912	control	TIAR	OK	0.188565	0.00219356	-4.45392	6.44866	1.12844e-10	1.33437e-08	yes
XLOC_038586	XLOC_038586	ZNF510	chr9:99516886-99616648	control	TIAR	OK	2.91237	0.034709	-4.42972	12.7748	0	0	yes
XLOC_023244	XLOC_023244	-	chr20:49620192-49639675	control	TIAR	OK	2.37016	0.0335276	-4.25835	12.0499	0	0	yes
XLOC_031506	XLOC_031506	IL20RA	chr6:137321107-137366298	control	TIAR	OK	3.13006	0.0466657	-4.2058	7.54074	4.66294e-14	7.41522e-12	yes
XLOC_031339	XLOC_031339	-	chr6:53424793-53481864	control	TIAR	OK	3.73245	0.0564604	-4.19128	9.59188	0	0	yes
XLOC_021408	XLOC_021408	-	chr2:56187925-56382437	control	TIAR	OK	1.51326	0.0268801	-4.03063	11.199	0	0	yes
XLOC_018385	XLOC_018385	COL5A3	chr19:10070236-10121147	control	TIAR	OK	0.794271	0.0145398	-4.00053	5.50715	3.64697e-08	3.01104e-06	yes
XLOC_005055	XLOC_005055	-	chr10:47096453-47151400	control	TIAR	OK	5.53632	0.110543	-3.91368	5.72627	1.0266e-08	9.00565e-07	yes
XLOC_026284	XLOC_026284	-	chr3:65339300-66024509	control	TIAR	OK	47.2776	1.00533	-3.85072	4.70167	2.58037e-06	0.000143126	yes
XLOC_026285	XLOC_026285	-	chr3:65339300-66024509	control	TIAR	OK	91.9776	2.14238	-3.75963	4.56859	4.91027e-06	0.000257745	yes
XLOC_004685	XLOC_004685	HSPA12A	chr10:118430702-118502085	control	TIAR	OK	1.29927	0.031298	-3.726	6.75889	1.39055e-11	1.78844e-09	yes
XLOC_038333	XLOC_038333	-	chr9:34398181-34458568	control	TIAR	OK	0.171559	0.004138	-3.72471	5.77948	7.49316e-09	6.75682e-07	yes
XLOC_025323	XLOC_025323	GHRL	chr3:10325380-10335133	control	TIAR	OK	1.75291	0.0426792	-3.71532	13.2129	0	0	yes
XLOC_004865	XLOC_004865	AKR1C2	chr10:5005453-5149878	control	TIAR	OK	18.9987	0.46772	-3.70426	9.82511	0	0	yes
XLOC_023179	XLOC_023179	-	chr20:42136319-42177074	control	TIAR	OK	1.72874	0.0460962	-3.62442	10.2547	0	0	yes
XLOC_031756	XLOC_031756	-	chr6:28292445-28334678	control	TIAR	OK	1.58294	0.0427005	-3.61283	9.50129	0	0	yes
XLOC_021404	XLOC_021404	-	chr2:56187925-56382437	control	TIAR	OK	0.804258	0.0216957	-3.6128	5.08175	3.73973e-07	2.5416e-05	yes
XLOC_004866	XLOC_004866	-	chr10:5005453-5149878	control	TIAR	OK	6.04681	0.163367	-3.61128	7.18464	6.73905e-13	9.8439e-11	yes
XLOC_026638	XLOC_026638	SCHIP1	chr3:158787040-159615155	control	TIAR	OK	0.42822	0.0116517	-3.60418	7.16642	7.69829e-13	1.11944e-10	yes
XLOC_038335	XLOC_038335	-	chr9:34398181-34458568	control	TIAR	OK	0.171559	0.00474039	-3.58881	4.33636	1.44864e-05	0.00066617	yes
XLOC_031975	XLOC_031975	-	chr6:53420458-53422417	control	TIAR	OK	1.77749	0.0492746	-3.58555	4.77274	1.81733e-06	0.000104762	yes
XLOC_031771	XLOC_031771	-	chr6:29570004-29600962	control	TIAR	OK	1.54803	0.0430952	-3.58133	8.80689	0	0	yes
XLOC_014640	XLOC_014640	-	chr16:86563732-86588841	control	TIAR	OK	2.87007	0.085452	-3.51414	8.80543	0	0	yes
XLOC_031755	XLOC_031755	-	chr6:28292445-28334678	control	TIAR	OK	0.766157	0.026314	-3.37129	8.87329	0	0	yes
XLOC_021189	XLOC_021189	LOC200772	chr2:241894035-241906868	control	TIAR	OK	2.36923	0.0814832	-3.36993	4.99287	5.949e-07	3.80288e-05	yes
XLOC_019878	XLOC_019878	FAM179A	chr2:29179526-29275096	control	TIAR	OK	5.78891	0.200856	-3.36111	3.70573	0.000210787	0.00678426	yes
XLOC_022227	XLOC_022227	-	chr2:227700670-228029275	control	TIAR	OK	0.970295	0.0342026	-3.3453	5.85609	4.739e-09	4.40877e-07	yes
XLOC_023176	XLOC_023176	L3MBTL1	chr20:42136319-42177074	control	TIAR	OK	1.66424	0.0620998	-3.28838	9.17659	0	0	yes
XLOC_027777	XLOC_027777	-	chr4:12642094-12642204	control	TIAR	OK	746.558	28.3441	-3.27106	3.13453	0.00172132	0.0348387	yes
XLOC_040095	XLOC_040095	-	chrX:43036237-43069663	control	TIAR	OK	1.98917	0.0787048	-3.22977	3.88646	0.000101717	0.00373565	yes
XLOC_028939	XLOC_028939	LOC401177	chr5:17379014-17387660	control	TIAR	OK	0.889404	0.0368385	-3.18401	3.99349	6.51084e-05	0.00253844	yes
XLOC_019631	XLOC_019631	-	chr19:53300655-53397588	control	TIAR	OK	0.486051	0.0202014	-3.18056	8.41973	0	0	yes
XLOC_007310	XLOC_007310	-	chr11:65292547-65325726	control	TIAR	OK	0.665617	0.0283051	-3.15767	8.07562	6.66134e-16	1.23587e-13	yes
XLOC_020666	XLOC_020666	MIR216B	chr2:56187925-56382437	control	TIAR	OK	12.2182	0.522082	-3.15286	5.25776	1.45824e-07	1.06746e-05	yes
XLOC_004333	XLOC_004333	AKR1C2	chr10:5005453-5149878	control	TIAR	OK	385.513	16.7418	-3.13667	14.8241	0	0	yes
XLOC_018997	XLOC_018997	-	chr19:780973-786232	control	TIAR	OK	5.46672	0.238001	-3.13416	3.65231	0.000259889	0.00811386	yes
XLOC_032350	XLOC_032350	-	chr6:137321107-137366298	control	TIAR	OK	1.35618	0.0591282	-3.13272	4.35818	1.3115e-05	0.000607431	yes
XLOC_006267	XLOC_006267	OR51I1	chr11:5361746-5526875	control	TIAR	OK	2.88796	0.126145	-3.13088	4.75897	1.94579e-06	0.000110979	yes
XLOC_000053	XLOC_000053	-	chr1:5479041-5488883	control	TIAR	OK	18.9711	0.837902	-3.11977	9.6832	0	0	yes
XLOC_014642	XLOC_014642	-	chr16:86563732-86588841	control	TIAR	OK	1.14837	0.052309	-3.08893	9.78516	0	0	yes
XLOC_017410	XLOC_017410	-	chr19:780973-786232	control	TIAR	OK	32.0138	1.47496	-3.07754	7.13171	9.91207e-13	1.42849e-10	yes
XLOC_007183	XLOC_007183	MADD	chr11:47290926-47351582	control	TIAR	OK	0.0201302	0.000941047	-3.06298	78.1948	0	0	yes
XLOC_019468	XLOC_019468	-	chr19:43831413-43832541	control	TIAR	OK	2.8188	0.13284	-3.05492	4.70924	2.48646e-06	0.000138632	yes
XLOC_005053	XLOC_005053	-	chr10:47096453-47151400	control	TIAR	OK	4.98399	0.236105	-3.04971	5.72437	1.0382e-08	9.0827e-07	yes
XLOC_012352	XLOC_012352	OCA2	chr15:28000022-28344458	control	TIAR	OK	1.21407	0.0588976	-3.02593	5.40919	6.33117e-08	4.99713e-06	yes
XLOC_039511	XLOC_039511	NR0B1	chrX:30322538-30327495	control	TIAR	OK	11.6237	0.595224	-2.97187	8.16948	2.22045e-16	4.2165e-14	yes
XLOC_040094	XLOC_040094	-	chrX:43036237-43069663	control	TIAR	OK	1.71394	0.0890773	-2.95705	6.02072	1.73647e-09	1.75177e-07	yes
XLOC_027741	XLOC_027741	DOK7	chr4:3465032-3496209	control	TIAR	OK	1.92121	0.101462	-2.94103	8.34888	0	0	yes
XLOC_040093	XLOC_040093	-	chrX:43036237-43069663	control	TIAR	OK	2.65508	0.144828	-2.90868	5.85989	4.63161e-09	4.32132e-07	yes
XLOC_014948	XLOC_014948	CCL2	chr17:32582295-32584220	control	TIAR	OK	4.21476	0.240029	-2.86559	4.50958	6.49569e-06	0.000329707	yes
XLOC_004057	XLOC_004057	HKDC1	chr10:70980058-71027315	control	TIAR	OK	0.667989	0.0398157	-2.82001	4.56562	4.9802e-06	0.000260568	yes
XLOC_012226	XLOC_012226	DNAJA4	chr15:78556486-78574538	control	TIAR	OK	4.30199	0.256857	-2.81831	5.76226	8.29939e-09	7.38074e-07	yes
XLOC_002031	XLOC_002031	PDC	chr1:185703551-186446655	control	TIAR	OK	0.0613545	0.0037211	-2.80265	3.06819	0.00215362	0.0397049	yes
XLOC_037992	XLOC_037992	AMBP	chr9:116822407-116840778	control	TIAR	OK	39.8437	2.44824	-2.7896	9.58345	0	0	yes
XLOC_038334	XLOC_038334	-	chr9:34398181-34458568	control	TIAR	OK	0.0663006	0.00424937	-2.74743	33.9954	0	0	yes
XLOC_015612	XLOC_015612	ARHGAP23	chr17:36584719-36668628	control	TIAR	OK	10.821	0.717557	-2.71339	4.82189	1.42207e-06	8.40794e-05	yes
XLOC_004863	XLOC_004863	AKR1C1	chr10:5005453-5149878	control	TIAR	OK	35.7743	2.37442	-2.71248	4.61723	3.88902e-06	0.000208894	yes
XLOC_019464	XLOC_019464	-	chr19:43828162-43828776	control	TIAR	OK	3.08106	0.212405	-2.67454	3.49309	0.000477468	0.0129854	yes
XLOC_011389	XLOC_011389	PABPN1	chr14:23775970-23795394	control	TIAR	OK	17.4588	1.25907	-2.62947	6.63528	3.23896e-11	4.00614e-09	yes
XLOC_013759	XLOC_013759	-	chr16:11571573-11585688	control	TIAR	OK	1.39962	0.101849	-2.62047	3.41797	0.000630906	0.0161258	yes
XLOC_016357	XLOC_016357	-	chr17:37329708-37353901	control	TIAR	OK	5.78566	0.425451	-2.60999	7.25908	3.89688e-13	5.7972e-11	yes
XLOC_036766	XLOC_036766	-	chr8:40176965-40200925	control	TIAR	OK	1.61678	0.120442	-2.59702	3.01426	0.00257608	0.044855	yes
XLOC_019466	XLOC_019466	-	chr19:43829857-43830311	control	TIAR	OK	7.02235	0.525608	-2.5923	4.0477	5.1724e-05	0.00208981	yes
XLOC_010816	XLOC_010816	NRXN3	chr14:78870092-80330760	control	TIAR	OK	1.23354	0.0948994	-2.56482	4.90692	9.25165e-07	5.71055e-05	yes
XLOC_004864	XLOC_004864	-	chr10:5005453-5149878	control	TIAR	OK	3.39796	0.261424	-2.56479	3.84497	0.000120568	0.00427711	yes
XLOC_005188	XLOC_005188	RPS24	chr10:79793517-79816571	control	TIAR	OK	1.25689	0.0969149	-2.56256	3.3576	0.000786213	0.0192861	yes
XLOC_007182	XLOC_007182	MADD	chr11:47290926-47351582	control	TIAR	OK	0.0212015	0.00163992	-2.55943	65.3396	0	0	yes
XLOC_023246	XLOC_023246	-	chr20:49620192-49639675	control	TIAR	OK	1.97941	0.154829	-2.54823	3.59203	0.000328115	0.00968208	yes
XLOC_028490	XLOC_028490	IL31RA	chr5:55147213-55213564	control	TIAR	OK	1.92114	0.15217	-2.53567	5.84424	5.08881e-09	4.66696e-07	yes
XLOC_004862	XLOC_004862	-	chr10:2027380-2028198	control	TIAR	OK	1.78124	0.141402	-2.53346	3.29771	0.000974753	0.0229017	yes
XLOC_025879	XLOC_025879	TM4SF19	chr3:196050418-196065313	control	TIAR	OK	1.87146	0.148565	-2.53346	3.94733	7.90289e-05	0.00299087	yes
XLOC_006167	XLOC_006167	PRDM10	chr11:129769600-129875381	control	TIAR	OK	0.736902	0.0587433	-2.52928	4.18564	2.84362e-05	0.00121105	yes
XLOC_016469	XLOC_016469	-	chr17:44107281-44302740	control	TIAR	OK	1.59363	0.128581	-2.51721	5.03036	4.89559e-07	3.20567e-05	yes
XLOC_040400	XLOC_040400	-	chrX:102330749-102348022	control	TIAR	OK	48.716	3.95379	-2.51133	5.17224	2.31301e-07	1.62677e-05	yes
XLOC_039044	XLOC_039044	-	chrX:43036237-43069663	control	TIAR	OK	21.332	1.73515	-2.50911	3.88	0.000104456	0.00381022	yes
XLOC_026383	XLOC_026383	-	chr3:111839569-111852204	control	TIAR	OK	0.0512829	0.00422266	-2.49689	13.1743	0	0	yes
XLOC_036662	XLOC_036662	-	chr8:16633076-16634561	control	TIAR	OK	1.99225	0.168901	-2.46771	4.76869	1.85424e-06	0.00010651	yes
XLOC_013471	XLOC_013471	SLC12A3	chr16:56899092-56949762	control	TIAR	OK	2.23012	0.192983	-2.44721	4.29528	1.74473e-05	0.000786639	yes
XLOC_038645	XLOC_038645	-	chr9:106854742-106855459	control	TIAR	OK	1.94046	0.169446	-2.43815	3.16266	0.00156333	0.032434	yes
XLOC_036653	XLOC_036653	-	chr8:16619129-16619766	control	TIAR	OK	2.30209	0.201024	-2.43815	3.16266	0.00156333	0.0323924	yes
XLOC_017139	XLOC_017139	TMEM200C	chr18:5889424-5889805	control	TIAR	OK	5.6962	0.497407	-2.43815	3.16266	0.00156333	0.0324132	yes
XLOC_039474	XLOC_039474	ACE2	chrX:15579155-15620192	control	TIAR	OK	1.01838	0.0915431	-2.40916	5.30379	1.13425e-07	8.47592e-06	yes
XLOC_026761	XLOC_026761	-	chr3:194308305-194354150	control	TIAR	OK	2.89359	0.261362	-2.40435	5.3963	6.80287e-08	5.33035e-06	yes
XLOC_028711	XLOC_028711	PCDHA1,PCDHA10,PCDHA11,PCDHA12,PCDHA13,PCDHA2,PCDHA3,PCDHA4,PCDHA5,PCDHA6,PCDHA7,PCDHA8,PCDHA9,PCDHAC1,PCDHAC2	chr5:140165875-140391929	control	TIAR	OK	14.9757	1.36391	-2.39608	5.58767	2.30133e-08	1.93972e-06	yes
XLOC_033829	XLOC_033829	GPNMB	chr7:23286315-23314729	control	TIAR	OK	3.91783	0.3571	-2.39528	7.83531	4.66294e-15	8.09295e-13	yes
XLOC_007513	XLOC_007513	-	chr11:76469161-76469818	control	TIAR	OK	2.08963	0.192075	-2.38685	3.0916	0.00199083	0.0383461	yes
XLOC_029302	XLOC_029302	NKX2-5	chr5:172659106-172662315	control	TIAR	OK	1.96795	0.184837	-2.36527	5.1448	2.67806e-07	1.86724e-05	yes
XLOC_006200	XLOC_006200	CEND1	chr11:787109-790126	control	TIAR	OK	1.2711	0.119996	-2.36018	4.13694	3.51965e-05	0.00147369	yes
XLOC_004427	XLOC_004427	LOC441666	chr10:42827313-42863493	control	TIAR	OK	0.344549	0.0334299	-2.33279	4.48342	7.34573e-06	0.000367082	yes
XLOC_017504	XLOC_017504	EMR1	chr19:6887581-6940464	control	TIAR	OK	0.457619	0.0444005	-2.33279	3.60966	0.000306597	0.00919847	yes
XLOC_031462	XLOC_031462	-	chr6:117994870-117996458	control	TIAR	OK	3.64238	0.353403	-2.33279	3.60966	0.000306597	0.00918992	yes
XLOC_038674	XLOC_038674	ZNF483	chr9:114287446-114362135	control	TIAR	OK	1.10466	0.108309	-2.3223	5.8044	6.45965e-09	5.85759e-07	yes
XLOC_019246	XLOC_019246	GTPBP3	chr19:17445790-17453544	control	TIAR	OK	22.0662	2.17114	-2.31879	3.06503	0.00217649	0.0399213	yes
XLOC_031757	XLOC_031757	-	chr6:28292445-28334678	control	TIAR	OK	0.740856	0.0731024	-2.31595	4.90566	9.31136e-07	5.72551e-05	yes
XLOC_014641	XLOC_014641	-	chr16:86563732-86588841	control	TIAR	OK	0.496692	0.0492235	-2.3116	5.26227	1.42286e-07	1.04631e-05	yes
XLOC_022312	XLOC_022312	-	chr2:241317752-241327205	control	TIAR	OK	9.47779	0.952349	-2.29778	5.82689	5.64683e-09	5.16405e-07	yes
XLOC_017073	XLOC_017073	ALPK2	chr18:56148481-56296189	control	TIAR	OK	0.181137	0.0182508	-2.29505	3.54744	0.000388995	0.0110154	yes
XLOC_037031	XLOC_037031	-	chr8:119964553-119965676	control	TIAR	OK	1.4036	0.141423	-2.29505	3.54744	0.000388995	0.0110057	yes
XLOC_023242	XLOC_023242	-	chr20:49620192-49639675	control	TIAR	OK	1.93304	0.194825	-2.29474	5.19011	2.10174e-07	1.48465e-05	yes
XLOC_017128	XLOC_017128	-	chr18:3498836-3880135	control	TIAR	OK	2.60937	0.265445	-2.28546	3.95465	7.66456e-05	0.00290407	yes
XLOC_036659	XLOC_036659	-	chr8:16629543-16631529	control	TIAR	OK	1.66714	0.169842	-2.284	5.0106	5.42598e-07	3.51025e-05	yes
XLOC_027200	XLOC_027200	ANXA10	chr4:169013706-169108893	control	TIAR	OK	2.26077	0.232075	-2.2764	4.18565	2.84354e-05	0.00121262	yes
XLOC_038192	XLOC_038192	-	chr9:3824030-4300035	control	TIAR	OK	0.833891	0.0860918	-2.27069	5.99562	2.02711e-09	2.01973e-07	yes
XLOC_027050	XLOC_027050	SPP1	chr4:88896801-88904563	control	TIAR	OK	16.2639	1.70074	-2.25788	8.65131	0	0	yes
XLOC_027735	XLOC_027735	DOK7	chr4:3465032-3496209	control	TIAR	OK	1.6017	0.170746	-2.23865	3.25609	0.00112957	0.0256432	yes
XLOC_004459	XLOC_004459	-	chr10:49195588-49200068	control	TIAR	OK	3.61073	0.38608	-2.23562	3.44746	0.000565882	0.0147798	yes
XLOC_007517	XLOC_007517	-	chr11:76472978-76473940	control	TIAR	OK	1.57219	0.17161	-2.215	3.41326	0.000641896	0.0163678	yes
XLOC_028412	XLOC_028412	FLJ33360	chr5:6310553-6337405	control	TIAR	OK	5.06342	0.552689	-2.215	3.8588	0.000113944	0.00407797	yes
XLOC_030930	XLOC_030930	ECT2L	chr6:139117247-139225207	control	TIAR	OK	0.746726	0.0820814	-2.20799	5.36224	8.21953e-08	6.30268e-06	yes
XLOC_006142	XLOC_006142	TBRG1	chr11:124492741-124543717	control	TIAR	OK	73.2959	8.05721	-2.20794	6.09975	1.06236e-09	1.12442e-07	yes
XLOC_019075	XLOC_019075	-	chr19:4007725-4066904	control	TIAR	OK	0.624101	0.0700845	-2.18661	5.21573	1.83094e-07	1.30477e-05	yes
XLOC_008455	XLOC_008455	MFAP5	chr12:8798539-8815433	control	TIAR	OK	1.72195	0.194322	-2.1817	5.39083	7.01336e-08	5.46873e-06	yes
XLOC_038671	XLOC_038671	-	chr9:112137973-112260593	control	TIAR	OK	0.00262467	0.000296722	-2.17991	34.4449	0	0	yes
XLOC_015454	XLOC_015454	DHRS7C	chr17:9674754-9694808	control	TIAR	OK	2.73736	0.318712	-2.15046	4.41365	1.01643e-05	0.000485391	yes
XLOC_014639	XLOC_014639	-	chr16:86563732-86588841	control	TIAR	OK	1.44984	0.171254	-2.13606	6.07107	1.2706e-09	1.33174e-07	yes
XLOC_005054	XLOC_005054	-	chr10:47096453-47151400	control	TIAR	OK	7.43163	0.883007	-2.13017	4.38113	1.18065e-05	0.000554783	yes
XLOC_001837	XLOC_001837	DCST1	chr1:155006281-155023565	control	TIAR	OK	1.11796	0.132932	-2.12942	3.20062	0.00137131	0.0295125	yes
XLOC_019845	XLOC_019845	KCNK3	chr2:26915580-26954066	control	TIAR	OK	1.55063	0.188535	-2.10713	5.22805	1.71304e-07	1.23438e-05	yes
XLOC_022323	XLOC_022323	SNED1	chr2:241938254-242041747	control	TIAR	OK	7.22789	0.887184	-2.09765	7.33702	2.18492e-13	3.29596e-11	yes
XLOC_007184	XLOC_007184	MADD	chr11:47290926-47351582	control	TIAR	OK	0.0156624	0.00192411	-2.0968	53.5293	0	0	yes
XLOC_020446	XLOC_020446	ALPP	chr2:233243247-233247599	control	TIAR	OK	42.5639	5.25922	-2.09102	9.06778	0	0	yes
XLOC_010777	XLOC_010777	PAPLN	chr14:73704204-73925286	control	TIAR	OK	0.319816	0.0398921	-2.08157	4.02168	5.77835e-05	0.00228599	yes
XLOC_016806	XLOC_016806	EMILIN2	chr18:2847027-2914090	control	TIAR	OK	1.27384	0.158908	-2.08147	5.06479	4.08861e-07	2.72703e-05	yes
XLOC_021246	XLOC_021246	-	chr2:20677606-20678696	control	TIAR	OK	1.56811	0.195616	-2.08147	3.60587	0.000311109	0.00929927	yes
XLOC_030866	XLOC_030866	FAM26E	chr6:116817650-116880031	control	TIAR	OK	1.26987	0.160036	-2.07127	5.21667	1.8217e-07	1.30107e-05	yes
XLOC_023245	XLOC_023245	-	chr20:49620192-49639675	control	TIAR	OK	2.54648	0.321618	-2.06911	4.47052	7.80289e-06	0.000386932	yes
XLOC_027748	XLOC_027748	D4S234E	chr4:4387982-4543775	control	TIAR	OK	2.78415	0.353014	-2.06519	4.50789	6.54747e-06	0.000331814	yes
XLOC_022645	XLOC_022645	FLJ16779	chr20:61871950-61892967	control	TIAR	OK	0.315168	0.040041	-2.0632	4.33284	1.47199e-05	0.000674027	yes
XLOC_025070	XLOC_025070	LOC100125556	chr3:125635443-125655887	control	TIAR	OK	0.970137	0.12406	-2.05667	4.65689	3.21026e-06	0.00017565	yes
XLOC_011725	XLOC_011725	-	chr14:77228234-77279283	control	TIAR	OK	0.925454	0.118528	-2.05514	4.62407	3.76277e-06	0.000203127	yes
XLOC_019947	XLOC_019947	CCDC85A	chr2:56411257-56613309	control	TIAR	OK	0.261758	0.0342861	-2.03268	3.10834	0.00188143	0.0366987	yes
XLOC_009667	XLOC_009667	-	chr12:122507120-122508342	control	TIAR	OK	3.21522	0.425396	-2.02263	4.6041	4.14244e-06	0.000220307	yes
XLOC_004748	XLOC_004748	SPRN	chr10:135207620-135238121	control	TIAR	OK	0.796042	0.106267	-2.01369	4.28648	1.81524e-05	0.00081729	yes
XLOC_003788	XLOC_003788	-	chr1:240136509-240136592	control	TIAR	OK	18133.1	2436.05	-2.00736	4.36672	1.26127e-05	0.000585846	yes
XLOC_019217	XLOC_019217	-	chr19:16023179-16045676	control	TIAR	OK	2.54518	0.343561	-2.00259	4.93787	7.89815e-07	4.96047e-05	yes
XLOC_032261	XLOC_032261	KPNA5	chr6:117002366-117063030	control	TIAR	OK	6.88377	0.931604	-2.00001	3.19963	0.00137605	0.0295948	yes
XLOC_017068	XLOC_017068	TCF4	chr18:52889561-53255860	control	TIAR	OK	1.57166	0.213201	-1.99765	5.89728	3.69544e-09	3.52948e-07	yes
XLOC_039988	XLOC_039988	CA5BP	chrX:15692968-15721819	control	TIAR	OK	1.90142	0.259122	-1.99306	4.64312	3.43189e-06	0.000186512	yes
XLOC_028227	XLOC_028227	-	chr4:140517856-140519100	control	TIAR	OK	1.5258	0.208182	-1.99186	3.76769	0.000164767	0.00555219	yes
XLOC_036495	XLOC_036495	-	chr8:128265426-128266592	control	TIAR	OK	2.09348	0.285637	-1.99186	3.76769	0.000164767	0.0055464	yes
XLOC_028759	XLOC_028759	LOC728264	chr5:148786439-148812399	control	TIAR	OK	0.284344	0.0389484	-1.98795	4.32072	1.55518e-05	0.000706107	yes
XLOC_000912	XLOC_000912	HMCN1	chr1:185703551-186446655	control	TIAR	OK	7.62597	1.04827	-1.98442	11.4619	0	0	yes
XLOC_022945	XLOC_022945	STMN3	chr20:62271060-62284780	control	TIAR	OK	0.458562	0.0632254	-1.98139	3.02374	0.00249669	0.0437558	yes
XLOC_004856	XLOC_004856	-	chr10:2012656-2013342	control	TIAR	OK	1.96292	0.270643	-1.98139	3.02374	0.00249669	0.0437795	yes
XLOC_028807	XLOC_028807	ODZ2	chr5:166711842-167691162	control	TIAR	OK	0.23072	0.0320391	-1.97425	4.50691	6.57778e-06	0.000332828	yes
XLOC_014606	XLOC_014606	OSGIN1	chr16:83982671-83999937	control	TIAR	OK	9.24484	1.30227	-1.95996	3.8332	0.000126484	0.00445275	yes
XLOC_030557	XLOC_030557	ZKSCAN3	chr6:28292445-28334678	control	TIAR	OK	5.61625	0.793579	-1.95687	7.63301	2.28706e-14	3.7862e-12	yes
XLOC_020447	XLOC_020447	ALPPL2	chr2:233271551-233275424	control	TIAR	OK	5.98287	0.846095	-1.95603	5.88089	4.08062e-09	3.87442e-07	yes
XLOC_022842	XLOC_022842	LOC79015	chr20:43285091-43324721	control	TIAR	OK	6.935	0.984558	-1.95214	3.65698	0.000255209	0.00799869	yes
XLOC_018485	XLOC_018485	CYP4F11	chr19:16023179-16045676	control	TIAR	OK	7.91413	1.13596	-1.94117	7.76593	8.21565e-15	1.39588e-12	yes
XLOC_016470	XLOC_016470	-	chr17:44107281-44302740	control	TIAR	OK	2.94641	0.427452	-1.9305	4.86414	1.14958e-06	6.96262e-05	yes
XLOC_014656	XLOC_014656	-	chr16:88297181-88298032	control	TIAR	OK	1.84348	0.268296	-1.92732	3.31613	0.000912748	0.0217939	yes
XLOC_029652	XLOC_029652	HMGCS1	chr5:43287713-43288184	control	TIAR	OK	5.63048	0.819446	-1.92732	3.63651	0.00027636	0.00848853	yes
XLOC_020850	XLOC_020850	-	chr2:111962410-111966640	control	TIAR	OK	2.70846	0.396204	-1.92221	5.4822	4.2006e-08	3.42434e-06	yes
XLOC_018553	XLOC_018553	-	chr19:23581901-23586310	control	TIAR	OK	2.79794	0.40998	-1.92053	6.15701	7.41298e-10	8.0304e-08	yes
XLOC_003237	XLOC_003237	-	chr1:149813784-149818063	control	TIAR	OK	0.336442	0.0496607	-1.91321	3.25662	0.00112748	0.0256139	yes
XLOC_007953	XLOC_007953	SLCO1B3	chr12:20963637-21069658	control	TIAR	OK	0.80895	0.120604	-1.90322	4.09944	4.14156e-05	0.00171848	yes
XLOC_039895	XLOC_039895	PDZD4	chrX:153067622-153096003	control	TIAR	OK	1.54066	0.230702	-1.89884	6.10654	1.01811e-09	1.08114e-07	yes
XLOC_020414	XLOC_020414	TMEM198	chr2:220408744-220415317	control	TIAR	OK	0.712792	0.107315	-1.89342	3.56428	0.000364854	0.0105257	yes
XLOC_038191	XLOC_038191	GLIS3	chr9:3822960-3823595	control	TIAR	OK	2.65979	0.403931	-1.88476	3.23705	0.00120772	0.0268325	yes
XLOC_036763	XLOC_036763	-	chr8:40176965-40200925	control	TIAR	OK	1.15524	0.175541	-1.88419	3.60552	0.000311531	0.00930326	yes
XLOC_036475	XLOC_036475	TNFRSF11B	chr8:119935795-119964389	control	TIAR	OK	60.7777	9.31171	-1.87595	11.1219	0	0	yes
XLOC_009621	XLOC_009621	-	chr12:114182206-114211500	control	TIAR	OK	2.07285	0.320323	-1.86735	3.32174	0.000894594	0.0214079	yes
XLOC_013592	XLOC_013592	OSGIN1	chr16:83982671-83999937	control	TIAR	OK	16.2697	2.5152	-1.86695	6.42997	1.27625e-10	1.50365e-08	yes
XLOC_007080	XLOC_007080	DNAJC24	chr11:31391376-31531169	control	TIAR	OK	1.30577	0.20297	-1.86149	3.15568	0.00160127	0.032988	yes
XLOC_008890	XLOC_008890	-	chr12:114182206-114211500	control	TIAR	OK	13.6489	2.13917	-1.85324	5.41042	6.28759e-08	4.9749e-06	yes
XLOC_007636	XLOC_007636	MRE11A	chr11:94149976-94232745	control	TIAR	OK	21.2478	3.33499	-1.85178	3.12441	0.00178164	0.0357014	yes
XLOC_016098	XLOC_016098	-	chr17:5505562-5522723	control	TIAR	OK	8.85096	1.38992	-1.85128	4.4505	8.56708e-06	0.000419034	yes
XLOC_011226	XLOC_011226	-	chr14:74289315-74296850	control	TIAR	OK	1.20527	0.194129	-1.82593	3.17675	0.00148937	0.0312816	yes
XLOC_011760	XLOC_011760	FLRT2	chr14:85996487-86094270	control	TIAR	OK	3.12002	0.502854	-1.8253	3.15893	0.00158351	0.0327056	yes
XLOC_016330	XLOC_016330	-	chr17:33733465-33760195	control	TIAR	OK	2.53567	0.412736	-1.81541	4.24697	2.16683e-05	0.00095953	yes
XLOC_003373	XLOC_003373	DDR2	chr1:162750315-162752172	control	TIAR	OK	1.76758	0.287771	-1.8152	4.19259	2.75793e-05	0.00118236	yes
XLOC_017102	XLOC_017102	ZNF516	chr18:74069636-74207146	control	TIAR	OK	0.187799	0.0307483	-1.80954	3.64721	0.0002651	0.00820514	yes
XLOC_021372	XLOC_021372	-	chr2:53648326-53649355	control	TIAR	OK	1.92524	0.315219	-1.80954	3.64721	0.0002651	0.00819728	yes
XLOC_026384	XLOC_026384	-	chr3:111839569-111852204	control	TIAR	OK	0.0326824	0.00535644	-1.80854	9.54232	0	0	yes
XLOC_021662	XLOC_021662	RPL31	chr2:101618570-101767846	control	TIAR	OK	2.15121	0.353757	-1.80518	3.32459	0.000885502	0.0212534	yes
XLOC_017132	XLOC_017132	-	chr18:3498836-3880135	control	TIAR	OK	2.29878	0.382559	-1.79325	4.3606	1.29704e-05	0.000601594	yes
XLOC_036655	XLOC_036655	-	chr8:16621304-16624392	control	TIAR	OK	2.24728	0.3745	-1.79188	4.73904	2.14737e-06	0.000122045	yes
XLOC_038078	XLOC_038078	PTGES	chr9:132500614-132515344	control	TIAR	OK	39.3888	6.59065	-1.78783	7.91967	2.44249e-15	4.35627e-13	yes
XLOC_023251	XLOC_023251	-	chr20:49961397-49983216	control	TIAR	OK	2.35849	0.396737	-1.7825	5.24662	1.54911e-07	1.12632e-05	yes
XLOC_006546	XLOC_006546	PYGM	chr11:64513860-64528187	control	TIAR	OK	3.73776	0.634675	-1.77313	6.31749	2.65848e-10	3.08709e-08	yes
XLOC_008898	XLOC_008898	TESC	chr12:117476727-117537251	control	TIAR	OK	21.7409	3.69432	-1.7724	6.58143	4.65952e-11	5.71934e-09	yes
XLOC_031900	XLOC_031900	-	chr6:36902092-36903719	control	TIAR	OK	1.60145	0.273605	-1.76698	3.89364	9.87498e-05	0.00364325	yes
XLOC_030471	XLOC_030471	EDN1	chr6:12290516-12297427	control	TIAR	OK	1.58403	0.272108	-1.76153	5.00809	5.49728e-07	3.54218e-05	yes
XLOC_019216	XLOC_019216	CYP4F11	chr19:16020207-16022515	control	TIAR	OK	2.21142	0.380051	-1.76109	4.44229	8.90082e-06	0.000433388	yes
XLOC_006619	XLOC_006619	MRGPRF	chr11:68771856-68780850	control	TIAR	OK	2.9183	0.505348	-1.75351	5.45331	4.94401e-08	3.97021e-06	yes
XLOC_032184	XLOC_032184	PREP	chr6:105723291-105724168	control	TIAR	OK	1.47656	0.257873	-1.745	2.97386	0.00294082	0.0484118	yes
XLOC_037111	XLOC_037111	-	chr8:142363915-142364435	control	TIAR	OK	3.16464	0.552689	-1.745	2.97386	0.00294082	0.0483872	yes
XLOC_018241	XLOC_018241	-	chr19:786389-790268	control	TIAR	OK	1.33009	0.232378	-1.74464	4.37125	1.23537e-05	0.000577138	yes
XLOC_022618	XLOC_022618	CDH26	chr20:58533461-58588168	control	TIAR	OK	4.22669	0.742808	-1.73874	3.74691	0.000179023	0.00593959	yes
XLOC_006333	XLOC_006333	-	chr11:12985237-12989654	control	TIAR	OK	1.82685	0.322717	-1.73357	4.7238	2.31479e-06	0.000130412	yes
XLOC_036650	XLOC_036650	-	chr8:16615995-16617478	control	TIAR	OK	2.26659	0.405999	-1.71968	4.01214	6.01713e-05	0.00236596	yes
XLOC_015987	XLOC_015987	-	chr17:79363098-79365612	control	TIAR	OK	0.76671	0.13755	-1.71812	3.34045	0.000836427	0.0202107	yes
XLOC_018552	XLOC_018552	ZNF91	chr19:23540497-23578269	control	TIAR	OK	1.29351	0.232651	-1.71558	5.7177	1.07973e-08	9.42051e-07	yes
XLOC_036647	XLOC_036647	-	chr8:16611871-16613101	control	TIAR	OK	1.40169	0.25324	-1.7111	3.43001	0.000603555	0.0156247	yes
XLOC_026730	XLOC_026730	-	chr3:185701290-185702088	control	TIAR	OK	2.00901	0.365483	-1.70418	3.17671	0.00148957	0.0312654	yes
XLOC_022644	XLOC_022644	NKAIN4	chr20:61871950-61892967	control	TIAR	OK	2.36084	0.430151	-1.70264	5.31522	1.06531e-07	8.01641e-06	yes
XLOC_023236	XLOC_023236	-	chr20:49620192-49639675	control	TIAR	OK	2.3512	0.43017	-1.6985	3.18636	0.00144075	0.0307405	yes
XLOC_000145	XLOC_000145	KLHDC7A	chr1:18807423-18812480	control	TIAR	OK	0.210578	0.0385559	-1.69775	2.98567	0.00282957	0.0467952	yes
XLOC_004860	XLOC_004860	-	chr10:2019094-2020141	control	TIAR	OK	2.23719	0.411278	-1.69371	3.62478	0.000289206	0.00879109	yes
XLOC_032314	XLOC_032314	ARHGAP18	chr6:129897320-129897997	control	TIAR	OK	4.00113	0.735556	-1.69371	3.62478	0.000289206	0.00879937	yes
XLOC_031135	XLOC_031135	GABBR1	chr6:29570004-29600962	control	TIAR	OK	1.58128	0.291129	-1.69222	5.34349	9.11736e-08	6.92533e-06	yes
XLOC_013895	XLOC_013895	MYLK3	chr16:46736193-46782275	control	TIAR	OK	4.70675	0.871049	-1.68705	6.88093	5.94658e-12	8.03211e-10	yes
XLOC_001190	XLOC_001190	MEGF6	chr1:3404505-3528059	control	TIAR	OK	6.27081	1.16867	-1.68004	8.57233	0	0	yes
XLOC_008341	XLOC_008341	-	chr12:122501345-122507018	control	TIAR	OK	17.8057	3.36053	-1.66742	7.0702	1.54721e-12	2.19065e-10	yes
XLOC_005500	XLOC_005500	MUC2	chr11:1074874-1104417	control	TIAR	OK	0.135118	0.0256449	-1.6618	3.06986	0.00214162	0.0395966	yes
XLOC_034177	XLOC_034177	FLNC	chr7:128470482-128499328	control	TIAR	OK	0.689039	0.131177	-1.65875	4.81064	1.50451e-06	8.78274e-05	yes
XLOC_007766	XLOC_007766	-	chr11:124636393-124670299	control	TIAR	OK	1.79308	0.343308	-1.65306	3.48521	0.000491755	0.0132622	yes
XLOC_025253	XLOC_025253	LOC344887	chr3:185677770-185698614	control	TIAR	OK	3.87099	0.746028	-1.6465	9.11018	0	0	yes
XLOC_025507	XLOC_025507	TNNC1	chr3:52485106-52488058	control	TIAR	OK	26.863	5.20298	-1.64152	5.04482	4.53957e-07	2.99686e-05	yes
XLOC_004448	XLOC_004448	LOC643650,LOC728643	chr10:47096453-47151400	control	TIAR	OK	12.6746	2.45998	-1.63945	7.67972	1.59872e-14	2.67409e-12	yes
XLOC_020106	XLOC_020106	NCK2	chr2:106361508-106510730	control	TIAR	OK	1.46039	0.284317	-1.63637	3.43802	0.00058598	0.0152308	yes
XLOC_039536	XLOC_039536	-	chrX:46182110-46187089	control	TIAR	OK	2.15837	0.424234	-1.62682	5.07778	3.8187e-07	2.58439e-05	yes
XLOC_020362	XLOC_020362	ADAM23	chr2:207308367-207482890	control	TIAR	OK	2.50807	0.495706	-1.62129	5.52834	3.2327e-08	2.68272e-06	yes
XLOC_037059	XLOC_037059	-	chr8:125471880-125472607	control	TIAR	OK	2.0934	0.415456	-1.61717	3.00195	0.00268252	0.0462839	yes
XLOC_014385	XLOC_014385	-	chr16:31467007-31467580	control	TIAR	OK	2.97599	0.590617	-1.61717	3.00195	0.00268252	0.0463334	yes
XLOC_032235	XLOC_032235	-	chr6:111593047-111593417	control	TIAR	OK	6.68407	1.32652	-1.61717	3.00195	0.00268252	0.0463086	yes
XLOC_002813	XLOC_002813	-	chr1:65451032-65451168	control	TIAR	OK	226.319	44.9153	-1.61717	3.00195	0.00268252	0.0462591	yes
XLOC_023058	XLOC_023058	-	chr20:29653039-29653881	control	TIAR	OK	6.30932	1.2547	-1.61513	3.86628	0.000110508	0.00398148	yes
XLOC_034323	XLOC_034323	PDGFA	chr7:536896-559481	control	TIAR	OK	5.14842	1.02784	-1.61123	5.95474	2.60482e-09	2.54044e-07	yes
XLOC_020426	XLOC_020426	COL4A3	chr2:228029280-228179508	control	TIAR	OK	0.840915	0.167957	-1.61078	4.37371	1.22155e-05	0.000571508	yes
XLOC_036293	XLOC_036293	-	chr8:40176965-40200925	control	TIAR	OK	5.65607	1.13772	-1.6037	4.91613	8.82726e-07	5.46951e-05	yes
XLOC_030064	XLOC_030064	DCP2	chr5:112357795-112824527	control	TIAR	OK	0.75908	0.152713	-1.60355	4.01757	5.88002e-05	0.00232052	yes
XLOC_015013	XLOC_015013	KRT23	chr17:39074480-39132171	control	TIAR	OK	2.28605	0.460877	-1.60145	3.22958	0.00123973	0.0273741	yes
XLOC_006002	XLOC_006002	-	chr11:86534451-86650167	control	TIAR	OK	27.5615	5.57388	-1.59833	3.66008	0.000252141	0.00791792	yes
XLOC_022642	XLOC_022642	BIRC7	chr20:61866815-61871854	control	TIAR	OK	29.7122	6.12812	-1.57867	9.21034	0	0	yes
XLOC_021826	XLOC_021826	-	chr2:130809047-130809530	control	TIAR	OK	4.93627	1.01884	-1.57795	3.23844	0.00120186	0.0267391	yes
XLOC_036654	XLOC_036654	-	chr8:16619833-16621146	control	TIAR	OK	2.63757	0.54652	-1.57404	3.76475	0.000166715	0.00560612	yes
XLOC_008417	XLOC_008417	ANO2	chr12:5671816-6055398	control	TIAR	OK	9.11416	1.91077	-1.56232	7.55068	4.32987e-14	6.95407e-12	yes
XLOC_021682	XLOC_021682	-	chr2:105950507-105953693	control	TIAR	OK	1.87515	0.394952	-1.55768	3.64098	0.000271597	0.00835815	yes
XLOC_013741	XLOC_013741	PPL	chr16:4932481-4987136	control	TIAR	OK	3.18305	0.670763	-1.55718	6.1573	7.39957e-10	8.04286e-08	yes
XLOC_032045	XLOC_032045	-	chr6:72090221-72091258	control	TIAR	OK	1.96625	0.416237	-1.55263	3.29311	0.000990864	0.0232127	yes
XLOC_007836	XLOC_007836	LOC100292680	chr12:1609656-1616488	control	TIAR	OK	8.95871	1.91499	-1.54291	5.92061	3.20749e-09	3.08167e-07	yes
XLOC_028547	XLOC_028547	IQGAP2	chr5:75699116-76003957	control	TIAR	OK	4.5211	0.971253	-1.53792	6.19566	5.80431e-10	6.41694e-08	yes
XLOC_031650	XLOC_031650	-	chr6:7726534-8102829	control	TIAR	OK	3.62987	0.7957	-1.51773	3.04811	0.00230285	0.0415544	yes
XLOC_015848	XLOC_015848	LOC645638	chr17:58050921-58469586	control	TIAR	OK	3.1618	0.697116	-1.51194	3.21328	0.00131229	0.02847	yes
XLOC_005680	XLOC_005680	ALX4	chr11:44282277-44331716	control	TIAR	OK	29.7287	6.5866	-1.50708	6.77336	1.25826e-11	1.62477e-09	yes
XLOC_021828	XLOC_021828	-	chr2:130812651-130813150	control	TIAR	OK	4.32583	0.962872	-1.50244	3.06855	0.00215097	0.0396786	yes
XLOC_010831	XLOC_010831	C14orf159	chr14:91580356-91691703	control	TIAR	OK	4.26572	0.953039	-1.49871	5.45049	5.02299e-08	4.01366e-06	yes
XLOC_021830	XLOC_021830	-	chr2:130818442-130819295	control	TIAR	OK	2.68008	0.601795	-1.49368	3.24168	0.00118828	0.0265284	yes
XLOC_031919	XLOC_031919	BYSL	chr6:41901786-41902395	control	TIAR	OK	3.32468	0.752681	-1.48549	3.11664	0.00182927	0.0359419	yes
XLOC_031166	XLOC_031166	ATP6V1G2	chr6:31512239-31526606	control	TIAR	OK	1.80844	0.410337	-1.48324	3.75203	0.000175406	0.00583758	yes
XLOC_018024	XLOC_018024	MYBPC2	chr19:50936159-50969583	control	TIAR	OK	1.18319	0.269588	-1.47907	3.78855	0.000151526	0.00519275	yes
XLOC_023253	XLOC_023253	-	chr20:49961397-49983216	control	TIAR	OK	1.74152	0.397713	-1.47679	3.22857	0.0012441	0.0274519	yes
XLOC_010732	XLOC_010732	PRKCH	chr14:61788514-62017698	control	TIAR	OK	1.0564	0.241272	-1.4767	3.3981	0.000678547	0.0171534	yes
XLOC_022250	XLOC_022250	ARMC9	chr2:232063341-232209914	control	TIAR	OK	338.267	77.4505	-1.4742	3.08913	0.00200744	0.038574	yes
XLOC_002818	XLOC_002818	IL12RB2	chr1:67773046-67862583	control	TIAR	OK	2.31849	0.536147	-1.46426	3.01877	0.00253807	0.0443125	yes
XLOC_021895	XLOC_021895	KYNU	chr2:143801302-143802828	control	TIAR	OK	2.1177	0.490945	-1.46175	3.52238	0.000427691	0.0118921	yes
XLOC_037013	XLOC_037013	ZFPM2	chr8:106331146-106816767	control	TIAR	OK	2.66926	0.621962	-1.45668	3.06066	0.00220852	0.0403255	yes
XLOC_010733	XLOC_010733	-	chr14:62036982-62120630	control	TIAR	OK	3.19397	0.748284	-1.45124	3.2887	0.00100651	0.0235622	yes
XLOC_001106	XLOC_001106	FAM36A	chr1:244998638-245027846	control	TIAR	OK	4.65811	1.0932	-1.4495	4.39024	1.13223e-05	0.000534368	yes
XLOC_038364	XLOC_038364	-	chr9:36680214-36681086	control	TIAR	OK	1.93397	0.454675	-1.44775	3.03145	0.00243383	0.0430987	yes
XLOC_036646	XLOC_036646	-	chr8:16609923-16611713	control	TIAR	OK	2.65435	0.627181	-1.44272	3.72344	0.000196524	0.00643426	yes
XLOC_011798	XLOC_011798	-	chr14:96109617-96111181	control	TIAR	OK	1.7487	0.413565	-1.44181	3.37646	0.000734246	0.0182893	yes
XLOC_016094	XLOC_016094	-	chr17:5505562-5522723	control	TIAR	OK	1.64021	0.388446	-1.44042	3.90489	9.42665e-05	0.00350185	yes
XLOC_039327	XLOC_039327	FAM122C	chrX:133903593-133988641	control	TIAR	OK	2.76497	0.656378	-1.43805	5.06441	4.09662e-07	2.72674e-05	yes
XLOC_007601	XLOC_007601	-	chr11:86656720-86666433	control	TIAR	OK	1.64328	0.390594	-1.43678	3.04271	0.0023446	0.0420959	yes
XLOC_014655	XLOC_014655	-	chr16:88295135-88296535	control	TIAR	OK	1.82347	0.434263	-1.43484	3.29773	0.000974687	0.0229169	yes
XLOC_007515	XLOC_007515	-	chr11:76470513-76471581	control	TIAR	OK	1.89539	0.451393	-1.43484	3.1011	0.00192804	0.037382	yes
XLOC_016601	XLOC_016601	-	chr17:62473901-62493184	control	TIAR	OK	9.84354	2.35907	-1.42855	3.03249	0.00242544	0.0430209	yes
XLOC_008256	XLOC_008256	EID3	chr12:104609558-104744062	control	TIAR	OK	2.87991	0.694571	-1.42222	3.58336	0.000339207	0.00993674	yes
XLOC_003892	XLOC_003892	AKR1C4	chr10:5238797-5260912	control	TIAR	OK	4.23749	1.02441	-1.41985	3.66842	0.000244053	0.00771649	yes
XLOC_037403	XLOC_037403	CKS2	chr9:91926101-91931618	control	TIAR	OK	1951.97	471.976	-1.41967	7.10157	1.23346e-12	1.75412e-10	yes
XLOC_011708	XLOC_011708	-	chr14:75519927-75530736	control	TIAR	OK	4.46992	1.08113	-1.41936	3.10205	0.00192188	0.0373074	yes
XLOC_020370	XLOC_020370	MAP2	chr2:210288770-210598874	control	TIAR	OK	33.7857	8.21153	-1.4145	11.575	0	0	yes
XLOC_003891	XLOC_003891	AKR1C1,AKR1C3	chr10:5005453-5149878	control	TIAR	OK	487.607	118.835	-1.41177	12.5203	0	0	yes
XLOC_016896	XLOC_016896	MAPK4	chr18:48086483-48258196	control	TIAR	OK	2.2696	0.562166	-1.39556	4.17822	2.93794e-05	0.00124629	yes
XLOC_036061	XLOC_036061	HAS2-AS1	chr8:122625270-122657564	control	TIAR	OK	1.31626	0.326994	-1.39261	4.02312	5.74317e-05	0.00227486	yes
XLOC_004857	XLOC_004857	-	chr10:2013540-2015415	control	TIAR	OK	1.24469	0.310543	-1.38832	3.18049	0.00147029	0.0309816	yes
XLOC_017942	XLOC_017942	C5AR1	chr19:47813083-47825327	control	TIAR	OK	3.7681	0.943519	-1.38471	4.59214	4.38731e-06	0.000232182	yes
XLOC_036042	XLOC_036042	ZFPM2	chr8:106331146-106816767	control	TIAR	OK	3.90644	0.983246	-1.37952	3.26802	0.00108303	0.0248137	yes
XLOC_014486	XLOC_014486	-	chr16:67011609-67012991	control	TIAR	OK	1.59895	0.404176	-1.37525	3.10103	0.00192847	0.0373678	yes
XLOC_028087	XLOC_028087	-	chr4:103946651-103998492	control	TIAR	OK	2.1032	0.533186	-1.37234	3.02566	0.0024809	0.0435499	yes
XLOC_016974	XLOC_016974	TMEM200C	chr18:5890183-5892159	control	TIAR	OK	1.34126	0.341606	-1.3677	3.23486	0.00121702	0.0269465	yes
XLOC_012597	XLOC_012597	CHRNA5	chr15:78857839-78913637	control	TIAR	OK	4.71925	1.21247	-1.35899	3.79316	0.000148743	0.00511366	yes
XLOC_021231	XLOC_021231	-	chr2:20096513-20101779	control	TIAR	OK	14.9784	3.85851	-1.35633	3.40418	0.000663621	0.0168288	yes
XLOC_032143	XLOC_032143	MAP3K7	chr6:91223296-91296921	control	TIAR	OK	1.71557	0.443367	-1.3531	3.18321	0.00145652	0.0310155	yes
XLOC_023885	XLOC_023885	-	chr21:46787219-46788422	control	TIAR	OK	1.83688	0.476868	-1.34858	3.03432	0.00241081	0.0428556	yes
XLOC_008470	XLOC_008470	OLR1	chr12:10310898-10324790	control	TIAR	OK	1.41231	0.366878	-1.34796	3.19419	0.00140222	0.0300774	yes
XLOC_031484	XLOC_031484	CTGF	chr6:132269314-132272518	control	TIAR	OK	91.7553	23.8771	-1.34621	8.77575	0	0	yes
XLOC_031754	XLOC_031754	-	chr6:28292445-28334678	control	TIAR	OK	1.80092	0.471111	-1.34096	4.42466	9.65952e-06	0.000465416	yes
XLOC_010796	XLOC_010796	FOS	chr14:75745480-75748937	control	TIAR	OK	11.5973	3.04814	-1.33624	4.56715	4.94406e-06	0.000259097	yes
XLOC_014264	XLOC_014264	ACSM3	chr16:20775311-20860990	control	TIAR	OK	3.37243	0.88945	-1.33279	3.51174	0.000445183	0.0122727	yes
XLOC_030870	XLOC_030870	ZUFSP	chr6:116956780-116989973	control	TIAR	OK	2.23083	0.590203	-1.32966	3.41416	0.000639795	0.0163272	yes
XLOC_009669	XLOC_009669	-	chr12:122509999-122512493	control	TIAR	OK	2.85276	0.75488	-1.32948	3.69956	0.000215977	0.00690999	yes
XLOC_030816	XLOC_030816	PM20D2	chr6:89855768-89875284	control	TIAR	OK	25.764	6.82904	-1.32779	7.92074	2.44249e-15	4.38047e-13	yes
XLOC_017131	XLOC_017131	-	chr18:3498836-3880135	control	TIAR	OK	3.54474	0.949014	-1.3178	3.62824	0.000285359	0.00870696	yes
XLOC_028821	XLOC_028821	FGF18	chr5:170846666-170884630	control	TIAR	OK	2.50916	0.672114	-1.31728	3.98202	6.83327e-05	0.0026355	yes
XLOC_017366	XLOC_017366	-	chr18:65145180-65566856	control	TIAR	OK	11.5015	3.10358	-1.30992	4.07763	4.54963e-05	0.00186149	yes
XLOC_011373	XLOC_011373	OXA1L	chr14:23241618-23289014	control	TIAR	OK	0.0136311	0.00368991	-1.30675	4.973	6.59254e-07	4.18115e-05	yes
XLOC_022128	XLOC_022128	-	chr2:206858444-206951368	control	TIAR	OK	1.42084	0.385649	-1.30408	4.24005	2.23472e-05	0.000986885	yes
XLOC_028450	XLOC_028450	SPEF2	chr5:35617988-35814714	control	TIAR	OK	14.8329	4.03656	-1.30145	4.14734	3.36354e-05	0.00141751	yes
XLOC_031477	XLOC_031477	ARHGAP18	chr6:129898239-130031370	control	TIAR	OK	33.2529	9.08479	-1.29754	6.22309	4.87466e-10	5.40769e-08	yes
XLOC_038759	XLOC_038759	-	chr9:127599936-127600424	control	TIAR	OK	7.75713	2.15528	-1.28069	3.01352	0.00258236	0.0449158	yes
XLOC_036673	XLOC_036673	-	chr8:20792051-20792149	control	TIAR	OK	3115.26	865.559	-1.28069	3.01352	0.00258236	0.0448916	yes
XLOC_005956	XLOC_005956	P2RY6	chr11:72975569-73009664	control	TIAR	OK	0.898401	0.250421	-1.27747	3.17972	0.00147418	0.0310434	yes
XLOC_029883	XLOC_029883	-	chr5:90598573-90610383	control	TIAR	OK	3.8358	1.07328	-1.27366	5.12726	2.93988e-07	2.04097e-05	yes
XLOC_012482	XLOC_012482	ALDH1A2	chr15:58245626-58357906	control	TIAR	OK	1.23536	0.346493	-1.27125	3.55453	0.000378652	0.0107508	yes
XLOC_023248	XLOC_023248	-	chr20:49961397-49983216	control	TIAR	OK	0.682448	0.193991	-1.25788	3.11198	0.00185839	0.0363812	yes
XLOC_007519	XLOC_007519	-	chr11:76475750-76480675	control	TIAR	OK	5.55142	1.58234	-1.25515	4.4653	7.9955e-06	0.000395875	yes
XLOC_003541	XLOC_003541	-	chr1:205577068-205602124	control	TIAR	OK	2.17276	0.620187	-1.25373	3.13975	0.0016909	0.0343739	yes
XLOC_008447	XLOC_008447	SLC2A14,SLC2A3	chr12:7966396-8088892	control	TIAR	OK	17.7985	5.08569	-1.25269	6.24389	4.26815e-10	4.78418e-08	yes
XLOC_020425	XLOC_020425	RHBDD1	chr2:227700670-228029275	control	TIAR	OK	5.99035	1.72249	-1.24638	5.73678	9.6496e-09	8.48797e-07	yes
XLOC_023252	XLOC_023252	-	chr20:49961397-49983216	control	TIAR	OK	2.03481	0.590929	-1.23646	3.17494	0.00149867	0.031375	yes
XLOC_023443	XLOC_023443	SIM2	chr21:38071879-38362536	control	TIAR	OK	4.14864	1.20901	-1.23298	4.97785	6.4294e-07	4.09376e-05	yes
XLOC_036330	XLOC_036330	TOX	chr8:59717976-60031799	control	TIAR	OK	8.16997	2.39989	-1.22504	4.59308	4.36752e-06	0.000231515	yes
XLOC_018505	XLOC_018505	UNC13A	chr19:17712136-17799008	control	TIAR	OK	0.698433	0.206257	-1.21972	4.712	2.45297e-06	0.000137002	yes
XLOC_015892	XLOC_015892	WIPI1	chr17:66255322-66453653	control	TIAR	OK	8.64926	2.56112	-1.21703	5.15285	2.56559e-07	1.79658e-05	yes
XLOC_031510	XLOC_031510	PERP	chr6:138409641-138428660	control	TIAR	OK	112.94	33.459	-1.21654	6.26883	3.63777e-10	4.12051e-08	yes
XLOC_004854	XLOC_004854	-	chr10:2008259-2009482	control	TIAR	OK	2.57937	0.764958	-1.21548	2.98887	0.00280008	0.0464026	yes
XLOC_036714	XLOC_036714	DUSP4	chr8:29190643-29192640	control	TIAR	OK	2.92718	0.868105	-1.21548	3.30948	0.000934697	0.0221541	yes
XLOC_031454	XLOC_031454	TSPYL1	chr6:116596021-116759457	control	TIAR	OK	25.6912	7.62812	-1.21431	6.04217	1.52057e-09	1.5733e-07	yes
XLOC_022309	XLOC_022309	-	chr2:241317752-241327205	control	TIAR	OK	7.18135	2.13507	-1.21299	3.85841	0.000114127	0.00408002	yes
XLOC_024582	XLOC_024582	-	chr22:36134782-36424585	control	TIAR	OK	51.6283	15.3698	-1.21167	42.87	0	0	yes
XLOC_008255	XLOC_008255	TXNRD1	chr12:104609558-104744062	control	TIAR	OK	391.664	116.651	-1.21122	7.84197	4.44089e-15	7.79135e-13	yes
XLOC_013052	XLOC_013052	-	chr15:79703651-79764642	control	TIAR	OK	2.84708	0.848471	-1.21061	3.29326	0.00099032	0.0232168	yes
XLOC_026505	XLOC_026505	ATP2C1	chr3:130569320-130745654	control	TIAR	OK	8.43401	2.51579	-1.20969	45.8285	0	0	yes
XLOC_024303	XLOC_024303	C1QTNF6	chr22:37576205-37584330	control	TIAR	OK	1.52936	0.456213	-1.20964	3.06776	0.00215673	0.0397167	yes
XLOC_003789	XLOC_003789	-	chr1:240136677-240136797	control	TIAR	OK	3040.62	907.89	-1.20869	3.47853	0.000504164	0.0135066	yes
XLOC_013629	XLOC_013629	CPNE7	chr16:89642158-89663654	control	TIAR	OK	44.3955	13.4012	-1.19779	3.34693	0.000817111	0.0198182	yes
XLOC_010330	XLOC_010330	-	chr13:50556687-50699677	control	TIAR	OK	1.7855	0.540734	-1.19452	3.262	0.00110629	0.0252748	yes
XLOC_022937	XLOC_022937	NKAIN4	chr20:61871950-61892967	control	TIAR	OK	4.0652	1.23552	-1.19097	3.97349	7.08274e-05	0.00272196	yes
XLOC_028984	XLOC_028984	HMGCS1	chr5:43289492-43313595	control	TIAR	OK	310.785	94.5352	-1.19013	8.62248	0	0	yes
XLOC_020875	XLOC_020875	GLI2	chr2:121493801-121750270	control	TIAR	OK	5.47979	1.66987	-1.18832	4.43882	9.04542e-06	0.000439104	yes
XLOC_009552	XLOC_009552	TXNRD1	chr12:104744287-104746465	control	TIAR	OK	4.43881	1.35772	-1.18458	3.49893	0.000467126	0.0127686	yes
XLOC_031445	XLOC_031445	TRAF3IP2	chr6:111804674-111927587	control	TIAR	OK	17.0469	5.25218	-1.17733	6.01752	1.77105e-09	1.78109e-07	yes
XLOC_009967	XLOC_009967	PROZ	chr13:113812967-113826944	control	TIAR	OK	5.22343	1.61144	-1.17603	3.42506	0.000614658	0.0158739	yes
XLOC_025284	XLOC_025284	TMEM44	chr3:194308305-194354150	control	TIAR	OK	3.07933	0.953041	-1.17281	3.37939	0.000726468	0.0181376	yes
XLOC_000063	XLOC_000063	THAP3	chr1:6684924-6761966	control	TIAR	OK	17.0938	5.36103	-1.15956	4.55911	5.13714e-06	0.000267911	yes
XLOC_039459	XLOC_039459	MID1	chrX:10413349-10851809	control	TIAR	OK	44.4162	13.9357	-1.15915	9.74681	0	0	yes
XLOC_020493	XLOC_020493	SNED1	chr2:241938254-242041747	control	TIAR	OK	15.7187	4.94535	-1.1564	7.21819	5.26912e-13	7.76702e-11	yes
XLOC_038675	XLOC_038675	-	chr9:114287446-114362135	control	TIAR	OK	2.92676	0.921378	-1.15578	3.99073	6.58707e-05	0.00255889	yes
XLOC_001577	XLOC_001577	ELTD1	chr1:79355448-79472495	control	TIAR	OK	3.07911	0.974626	-1.15034	4.00717	6.14512e-05	0.00241334	yes
XLOC_037971	XLOC_037971	LPAR1	chr9:113636053-113800365	control	TIAR	OK	1.29493	0.410376	-1.14914	3.24579	0.00117126	0.0262573	yes
XLOC_003903	XLOC_003903	-	chr10:6823280-6884796	control	TIAR	OK	4.43354	1.40623	-1.14828	3.52546	0.000422751	0.0118056	yes
XLOC_018474	XLOC_018474	NOTCH3	chr19:15270441-15311792	control	TIAR	OK	19.4755	6.19504	-1.14541	6.16464	7.06428e-10	7.73048e-08	yes
XLOC_004234	XLOC_004234	DUSP5	chr10:112257624-112271302	control	TIAR	OK	9.13562	2.95668	-1.12811	3.90044	9.6019e-05	0.00355469	yes
XLOC_026843	XLOC_026843	MSX1	chr4:4861391-4865660	control	TIAR	OK	12.2293	3.99211	-1.11951	3.87432	0.000106924	0.00387833	yes
XLOC_013600	XLOC_013600	CRISPLD2	chr16:84853586-84943116	control	TIAR	OK	2.46981	0.807531	-1.11791	3.4302	0.00060314	0.0156264	yes
XLOC_004185	XLOC_004185	ABCC2	chr10:101540133-101612084	control	TIAR	OK	0.997702	0.327501	-1.11396	3.39407	0.000688616	0.0173536	yes
XLOC_002040	XLOC_002040	ZBTB41	chr1:197122813-197170402	control	TIAR	OK	12.3168	4.04936	-1.1124	5.40326	6.54391e-08	5.13991e-06	yes
XLOC_036263	XLOC_036263	DUSP4	chr8:29192803-29208207	control	TIAR	OK	3.01401	0.992378	-1.11092	3.42038	0.000625332	0.0160981	yes
XLOC_022918	XLOC_022918	C20orf177	chr20:58508818-58523719	control	TIAR	OK	1.42049	0.470207	-1.10558	3.1442	0.00166541	0.0339625	yes
XLOC_011265	XLOC_011265	EML5	chr14:89029252-89259160	control	TIAR	OK	1.19706	0.397199	-1.10319	3.25211	0.00114552	0.025878	yes
XLOC_028462	XLOC_028462	LOC100506548	chr5:40825364-40835959	control	TIAR	OK	10.0039	3.33086	-1.09974	5.34375	9.10409e-08	6.93156e-06	yes
XLOC_023891	XLOC_023891	-	chr21:47608359-47648738	control	TIAR	OK	2.57105	0.860327	-1.09476	3.48979	0.000483402	0.0131026	yes
XLOC_028678	XLOC_028678	TGFBI	chr5:135364583-135399507	control	TIAR	OK	155.236	52.096	-1.09186	5.76945	7.95288e-09	7.11177e-07	yes
XLOC_031392	XLOC_031392	NCRNA00120	chr6:88384577-88411985	control	TIAR	OK	9.35982	3.14152	-1.09172	3.13166	0.00173824	0.0350711	yes
XLOC_005635	XLOC_005635	FIBIN	chr11:27015623-27018632	control	TIAR	OK	1.83441	0.616099	-1.09107	3.00001	0.00269968	0.046431	yes
XLOC_010694	XLOC_010694	ATL1	chr14:50999799-51135023	control	TIAR	OK	2.68985	0.908648	-1.08528	3.97067	7.1671e-05	0.00273809	yes
XLOC_028795	XLOC_028795	ADRA1B	chr5:159343678-159400017	control	TIAR	OK	3.03936	1.03037	-1.08173	3.25389	0.00113836	0.0257885	yes
XLOC_012561	XLOC_012561	STRA6	chr15:74471807-74502046	control	TIAR	OK	6.69889	2.27796	-1.07866	6.04108	1.5309e-09	1.5739e-07	yes
XLOC_014244	XLOC_014244	-	chr16:14423323-14424865	control	TIAR	OK	5.70291	1.94023	-1.07817	3.13292	0.00173078	0.0349644	yes
XLOC_037503	XLOC_037503	PAPPA	chr9:118916053-119164600	control	TIAR	OK	5.0193	1.71317	-1.07495	4.68446	2.80697e-06	0.000154632	yes
XLOC_040524	XLOC_040524	-	chrX:133406763-133407102	control	TIAR	OK	58.1907	19.8694	-1.07454	3.13349	0.00172739	0.0349177	yes
XLOC_030854	XLOC_030854	-	chr6:111593471-111601122	control	TIAR	OK	4.01686	1.37233	-1.07399	4.44407	8.82728e-06	0.000431108	yes
XLOC_009968	XLOC_009968	PCID2	chr13:113831875-113919392	control	TIAR	OK	9.58345	3.28975	-1.06923	5.40336	6.5405e-08	5.14977e-06	yes
XLOC_022486	XLOC_022486	ACSS2	chr20:33462765-33515769	control	TIAR	OK	15.5125	5.34242	-1.06597	6.05249	1.42626e-09	1.48524e-07	yes
XLOC_026822	XLOC_026822	FGFR3	chr4:1795038-1810599	control	TIAR	OK	2.58291	0.89252	-1.06262	4.83623	1.32322e-06	7.88122e-05	yes
XLOC_034756	XLOC_034756	SVOPL	chr7:138278951-138386157	control	TIAR	OK	6.77309	2.34298	-1.06153	4.71978	2.36096e-06	0.000132781	yes
XLOC_008968	XLOC_008968	GALNT9	chr12:132680916-132905905	control	TIAR	OK	1.75985	0.609187	-1.06086	3.25041	0.00115239	0.0259423	yes
XLOC_022526	XLOC_022526	L3MBTL1	chr20:42136319-42177074	control	TIAR	OK	6.42552	2.22998	-1.05828	5.26972	1.36629e-07	1.01162e-05	yes
XLOC_016811	XLOC_016811	LOC339290	chr18:5238087-5246505	control	TIAR	OK	16.9922	5.9307	-1.05261	4.40369	1.06425e-05	0.000504494	yes
XLOC_023122	XLOC_023122	-	chr20:34340742-34341545	control	TIAR	OK	84.0017	29.5367	-1.0452	4.49567	6.93509e-06	0.00034981	yes
XLOC_024120	XLOC_024120	ARHGAP8,PRR5,PRR5-ARHGAP8	chr22:45064426-45258664	control	TIAR	OK	8.77101	3.09112	-1.04292	5.38562	7.21972e-08	5.61607e-06	yes
XLOC_027820	XLOC_027820	-	chr4:24323043-24324968	control	TIAR	OK	11.5379	4.09539	-1.03577	3.56422	0.000364939	0.0105187	yes
XLOC_027145	XLOC_027145	SCOC	chr4:141178437-141303710	control	TIAR	OK	0.195072	0.0692851	-1.03514	11.0721	0	0	yes
XLOC_031400	XLOC_031400	LYRM2	chr6:90142896-90348474	control	TIAR	OK	15.671	5.56598	-1.03514	6.31204	2.75376e-10	3.18627e-08	yes
XLOC_036645	XLOC_036645	-	chr8:16607207-16609630	control	TIAR	OK	4.4832	1.5971	-1.03215	3.13725	0.00170538	0.0346246	yes
XLOC_017705	XLOC_017705	ZNF738	chr19:21541734-21571384	control	TIAR	OK	6.00545	2.14308	-1.03043	4.11178	3.92624e-05	0.00163544	yes
XLOC_032154	XLOC_032154	-	chr6:97372495-97862283	control	TIAR	OK	7.20192	2.58197	-1.02579	3.68904	0.000225104	0.00717356	yes
XLOC_030947	XLOC_030947	SAMD5	chr6:147829773-147891157	control	TIAR	OK	17.6412	6.34232	-1.02299	5.06649	4.05214e-07	2.70831e-05	yes
XLOC_030853	XLOC_030853	KIAA1919	chr6:111580481-111591834	control	TIAR	OK	5.14373	1.87832	-1.0074	3.75124	0.000175963	0.0058501	yes
XLOC_030925	XLOC_030925	TNFAIP3	chr6:138188424-138204449	control	TIAR	OK	12.7451	4.66609	-1.00482	4.6233	3.77691e-06	0.00020355	yes
XLOC_022311	XLOC_022311	-	chr2:241317752-241327205	control	TIAR	OK	10.1082	3.73562	-0.995439	3.40064	0.000672295	0.017022	yes
XLOC_036270	XLOC_036270	GSR	chr8:30535579-30585486	control	TIAR	OK	100.397	37.4074	-0.98726	5.31438	1.07023e-07	8.03466e-06	yes
XLOC_001016	XLOC_001016	VASH2	chr1:213123886-213164947	control	TIAR	OK	4.89185	1.82664	-0.985092	5.00519	5.58072e-07	3.58165e-05	yes
XLOC_022675	XLOC_022675	SRXN1	chr20:627267-633890	control	TIAR	OK	81.6007	30.4938	-0.984316	5.19208	2.07959e-07	1.47222e-05	yes
XLOC_009886	XLOC_009886	FAM124A	chr13:51796506-51858353	control	TIAR	OK	6.42485	2.41654	-0.977834	5.09774	3.43729e-07	2.36594e-05	yes
XLOC_009457	XLOC_009457	-	chr12:77151001-77151650	control	TIAR	OK	62.5936	23.6625	-0.972773	3.65628	0.000255903	0.00801267	yes
XLOC_030850	XLOC_030850	GTF3C6	chr6:111279708-111289207	control	TIAR	OK	255.61	96.6383	-0.972679	6.29472	3.07963e-10	3.50058e-08	yes
XLOC_023504	XLOC_023504	LSS	chr21:47608359-47648738	control	TIAR	OK	7.13732	2.70174	-0.971443	3.32121	0.00089629	0.0214326	yes
XLOC_030851	XLOC_030851	RPF2	chr6:111303237-111349244	control	TIAR	OK	330.328	125.117	-0.970835	3.6022	0.000315534	0.00938808	yes
XLOC_006001	XLOC_006001	PRSS23	chr11:86511490-86522273	control	TIAR	OK	127.369	48.8432	-0.958476	6.24385	4.26939e-10	4.76901e-08	yes
XLOC_030297	XLOC_030297	-	chr5:157212041-157286183	control	TIAR	OK	18.0895	6.94817	-0.956853	3.61865	0.000296142	0.00895136	yes
XLOC_031070	XLOC_031070	KIAA0319	chr6:24544331-24646383	control	TIAR	OK	2.57463	0.989786	-0.955974	4.90905	9.15181e-07	5.65974e-05	yes
XLOC_030905	XLOC_030905	ENPP1	chr6:132129155-132216295	control	TIAR	OK	18.3103	7.06618	-0.952144	4.85729	1.19003e-06	7.18065e-05	yes
XLOC_000044	XLOC_000044	ARHGEF16	chr1:3371146-3397692	control	TIAR	OK	54.653	21.1261	-0.950496	5.30745	1.11172e-07	8.32679e-06	yes
XLOC_031050	XLOC_031050	NEDD9	chr6:11183530-11382581	control	TIAR	OK	3.75933	1.45337	-0.950355	3.65908	0.000253126	0.00794113	yes
XLOC_036073	XLOC_036073	SQLE	chr8:126010719-126034525	control	TIAR	OK	53.3496	20.6636	-0.948491	4.90455	9.36412e-07	5.74701e-05	yes
XLOC_022392	XLOC_022392	PLCB4	chr20:9049512-9461462	control	TIAR	OK	15.5897	6.06552	-0.94399	7.03502	1.99241e-12	2.80868e-10	yes
XLOC_001302	XLOC_001302	RAP1GAP	chr1:21922707-21995856	control	TIAR	OK	8.46688	3.29515	-0.94371	5.00956	5.45541e-07	3.52223e-05	yes
XLOC_011759	XLOC_011759	FLRT2	chr14:85996487-86094270	control	TIAR	OK	3.18585	1.24144	-0.942446	3.21973	0.00128311	0.0278931	yes
XLOC_014872	XLOC_014872	TRIM16L	chr17:18625401-18639431	control	TIAR	OK	140.288	55.4489	-0.928239	4.96643	6.81967e-07	4.30827e-05	yes
XLOC_010167	XLOC_010167	PCID2	chr13:113831875-113919392	control	TIAR	OK	113.537	44.9594	-0.926371	6.09629	1.08557e-09	1.14524e-07	yes
XLOC_012270	XLOC_012270	SCAND2	chr15:85174650-85197522	control	TIAR	OK	1.59834	0.635195	-0.922787	3.25961	0.00111566	0.0253989	yes
XLOC_030868	XLOC_030868	RWDD1	chr6:116892465-116914436	control	TIAR	OK	75.3535	30.0657	-0.918804	5.37066	7.84475e-08	6.05847e-06	yes
XLOC_022768	XLOC_022768	ZNF337	chr20:25654758-25677469	control	TIAR	OK	5.13767	2.05473	-0.916456	4.34587	1.38726e-05	0.000639763	yes
XLOC_037689	XLOC_037689	GLIS3	chr9:3824030-4300035	control	TIAR	OK	8.93285	3.57438	-0.915945	6.08802	1.14312e-09	1.20203e-07	yes
XLOC_030862	XLOC_030862	NT5DC1	chr6:116421957-116566853	control	TIAR	OK	45.3549	18.1488	-0.915915	5.0852	3.67232e-07	2.50105e-05	yes
XLOC_031444	XLOC_031444	REV3L	chr6:111620233-111804414	control	TIAR	OK	16.9749	6.81553	-0.912532	4.80613	1.53876e-06	8.96648e-05	yes
XLOC_000074	XLOC_000074	PIK3CD	chr1:9711789-9884550	control	TIAR	OK	5.48913	2.21511	-0.907471	3.47946	0.000502434	0.0134826	yes
XLOC_031338	XLOC_031338	GCLC	chr6:53362139-53409927	control	TIAR	OK	35.6444	14.3847	-0.907423	4.72796	2.26788e-06	0.000128216	yes
XLOC_030855	XLOC_030855	LOC643749	chr6:111804674-111927587	control	TIAR	OK	6.9426	2.81475	-0.902801	4.60779	4.06979e-06	0.0002168	yes
XLOC_039294	XLOC_039294	PGRMC1	chrX:118370210-118378429	control	TIAR	OK	262.864	106.662	-0.90197	4.68405	2.81257e-06	0.000154677	yes
XLOC_004700	XLOC_004700	TIAL1	chr10:121332481-121356606	control	TIAR	OK	27.3425	11.1097	-0.900627	6.23892	4.40605e-10	4.90469e-08	yes
XLOC_022490	XLOC_022490	MMP24	chr20:33814538-33865874	control	TIAR	OK	1.47214	0.608155	-0.884046	3.25828	0.00112088	0.0254998	yes
XLOC_015239	XLOC_015239	SLC16A5	chr17:73084054-73102657	control	TIAR	OK	9.03675	3.74953	-0.87967	4.48845	7.17439e-06	0.000359633	yes
XLOC_005519	XLOC_005519	SLC22A18	chr11:2909326-2946476	control	TIAR	OK	7.71634	3.21929	-0.87418	4.08595	4.38972e-05	0.00179834	yes
XLOC_003963	XLOC_003963	-	chr10:29431597-29432929	control	TIAR	OK	12.6652	5.30218	-0.870737	3.17684	0.00148891	0.0312924	yes
XLOC_031446	XLOC_031446	FYN	chr6:111982484-112194633	control	TIAR	OK	99.8091	41.8882	-0.868255	7.24958	4.1811e-13	6.19148e-11	yes
XLOC_030875	XLOC_030875	NUS1	chr6:117996616-118031886	control	TIAR	OK	58.1057	24.5408	-0.861925	5.8546	4.78155e-09	4.43557e-07	yes
XLOC_024703	XLOC_024703	ITPR1	chr3:4535031-4889524	control	TIAR	OK	50.8155	21.5109	-0.859643	6.75862	1.39311e-11	1.78462e-09	yes
XLOC_014170	XLOC_014170	-	chr16:3272324-3285457	control	TIAR	OK	0.0879123	0.0374946	-0.852144	12.989	0	0	yes
XLOC_006763	XLOC_006763	IL18	chr11:112013975-112034890	control	TIAR	OK	52.8754	22.6381	-0.848303	3.77671	0.000158916	0.00540584	yes
XLOC_039491	XLOC_039491	CXorf23	chrX:19930979-20007897	control	TIAR	OK	3.63292	1.55999	-0.845359	3.76804	0.000164536	0.00555019	yes
XLOC_031275	XLOC_031275	CCND3	chr6:41902670-42016610	control	TIAR	OK	114.517	49.3457	-0.841871	6.42092	1.35453e-10	1.59007e-08	yes
XLOC_030808	XLOC_030808	C6orf162	chr6:87992696-88052245	control	TIAR	OK	6.03154	2.60977	-0.837741	3.48342	0.000495049	0.0133288	yes
XLOC_025007	XLOC_025007	ALCAM	chr3:105085712-105295744	control	TIAR	OK	24.209	10.4906	-0.83624	5.04334	4.57487e-07	3.014e-05	yes
XLOC_016995	XLOC_016995	ABHD3	chr18:19230857-19284766	control	TIAR	OK	34.3257	14.8769	-0.836083	4.40215	1.07183e-05	0.000507344	yes
XLOC_004188	XLOC_004188	NCRNA00263	chr10:102133332-102148111	control	TIAR	OK	25.8552	11.2194	-0.834868	3.96408	7.36802e-05	0.00280158	yes
XLOC_000116	XLOC_000116	TMEM51	chr1:15479027-15546974	control	TIAR	OK	4.95392	2.15018	-0.834625	3.52325	0.000426284	0.0118632	yes
XLOC_004162	XLOC_004162	ENTPD1	chr10:97471535-97698415	control	TIAR	OK	4.15048	1.80297	-0.833787	3.71827	0.000200592	0.00654093	yes
XLOC_036324	XLOC_036324	PLAG1	chr8:57073467-57123859	control	TIAR	OK	2.8728	1.25101	-0.831339	3.25183	0.00114665	0.0258853	yes
XLOC_015477	XLOC_015477	TRIM16	chr17:15531065-15586193	control	TIAR	OK	90.2633	39.4035	-0.828877	5.26326	1.41525e-07	1.04308e-05	yes
XLOC_031407	XLOC_031407	NDUFAF4	chr6:97337186-97345767	control	TIAR	OK	22.269	9.78168	-0.822684	3.63215	0.000281067	0.00859224	yes
XLOC_035833	XLOC_035833	LPL	chr8:19796581-19824774	control	TIAR	OK	201.289	89.2505	-0.813292	4.9423	7.72074e-07	4.8585e-05	yes
XLOC_015487	XLOC_015487	PLD6	chr17:17104308-17109646	control	TIAR	OK	6.93297	3.08844	-0.808624	3.16238	0.00156488	0.0323829	yes
XLOC_023486	XLOC_023486	C21orf90	chr21:45917774-46131495	control	TIAR	OK	6.9641	3.11147	-0.805673	3.35428	0.000795713	0.0193866	yes
XLOC_031118	XLOC_031118	ZNF323	chr6:28292445-28334678	control	TIAR	OK	12.4794	5.58831	-0.8034	5.25416	1.487e-07	1.08605e-05	yes
XLOC_015750	XLOC_015750	MAP3K14	chr17:43325302-43394414	control	TIAR	OK	17.784	7.98448	-0.800798	4.76884	1.85293e-06	0.000106624	yes
XLOC_031442	XLOC_031442	CDK19	chr6:110931180-111136415	control	TIAR	OK	6.83152	3.07329	-0.7988	4.00055	6.31956e-05	0.00246685	yes
XLOC_016851	XLOC_016851	TTC39C	chr18:21572736-21715574	control	TIAR	OK	56.8364	25.5814	-0.798311	3.81747	0.000134828	0.00471052	yes
XLOC_018291	XLOC_018291	MATK	chr19:3777966-3801810	control	TIAR	OK	6.9067	3.11062	-0.79767	3.27411	0.00105995	0.0244933	yes
XLOC_025741	XLOC_025741	TM4SF1	chr3:149086804-149095568	control	TIAR	OK	270.051	122.161	-0.793269	5.86698	4.43812e-09	4.15279e-07	yes
XLOC_031515	XLOC_031515	REPS1	chr6:139225565-139309398	control	TIAR	OK	23.2232	10.5092	-0.792905	4.93542	7.9978e-07	5.00359e-05	yes
XLOC_031486	XLOC_031486	STX7	chr6:132777402-132834337	control	TIAR	OK	7.48982	3.39563	-0.791055	3.38606	0.000709036	0.0178125	yes
XLOC_022537	XLOC_022537	WISP2	chr20:43343529-43356596	control	TIAR	OK	10.0293	4.55839	-0.788542	3.60146	0.000316436	0.00938032	yes
XLOC_022875	XLOC_022875	PREX1	chr20:47240792-47444485	control	TIAR	OK	5.05503	2.30208	-0.786571	3.5878	0.000333476	0.00980445	yes
XLOC_000079	XLOC_000079	PGD	chr1:10458756-10480562	control	TIAR	OK	270.807	123.685	-0.783668	5.16332	2.42611e-07	1.70261e-05	yes
XLOC_030871	XLOC_030871	KPNA5	chr6:117002366-117063030	control	TIAR	OK	7.88886	3.61649	-0.779948	3.48294	0.000495948	0.0133418	yes
XLOC_025652	XLOC_025652	ITGB5	chr3:124481724-124606207	control	TIAR	OK	27.5801	12.6663	-0.778152	4.38205	1.17569e-05	0.000553258	yes
XLOC_011256	XLOC_011256	DIO2	chr14:80663868-80678550	control	TIAR	OK	73.8725	33.9498	-0.777456	6.10762	1.01125e-09	1.0774e-07	yes
XLOC_020892	XLOC_020892	LOC440905	chr2:130783498-130808890	control	TIAR	OK	7.89193	3.65552	-0.769602	4.71396	2.42952e-06	0.000135927	yes
XLOC_031421	XLOC_031421	POPDC3	chr6:105585561-105627903	control	TIAR	OK	4.20918	1.95098	-0.768936	3.31515	0.000915927	0.0218536	yes
XLOC_031430	XLOC_031430	OSTM1	chr6:108362612-108395941	control	TIAR	OK	12.6679	5.88554	-0.766577	3.46736	0.000525602	0.0139535	yes
XLOC_020320	XLOC_020320	OBFC2A	chr2:192542797-192561934	control	TIAR	OK	26.3507	12.249	-0.76605	5.36464	8.11131e-08	6.2345e-06	yes
XLOC_039896	XLOC_039896	L1CAM	chrX:153126970-153141399	control	TIAR	OK	67.191	31.2874	-0.764323	4.22937	2.34346e-05	0.00102787	yes
XLOC_030848	XLOC_030848	CDC40	chr6:110501542-110553430	control	TIAR	OK	17.3817	8.09655	-0.76398	3.78983	0.000150753	0.00517723	yes
XLOC_025495	XLOC_025495	ABHD14B	chr3:52002525-52008675	control	TIAR	OK	19.4047	9.06523	-0.761071	4.12817	3.65654e-05	0.00152507	yes
XLOC_022888	XLOC_022888	-	chr20:49961397-49983216	control	TIAR	OK	7.51063	3.54846	-0.749805	3.2712	0.00107092	0.0246586	yes
XLOC_031453	XLOC_031453	TSPYL4	chr6:116571130-116575282	control	TIAR	OK	13.8425	6.54154	-0.749571	3.40835	0.00065357	0.0166	yes
XLOC_035880	XLOC_035880	UBXN8	chr8:30601671-30624520	control	TIAR	OK	18.7104	8.85925	-0.747616	3.1459	0.00165576	0.0338727	yes
XLOC_037974	XLOC_037974	PTGR1	chr9:114287446-114362135	control	TIAR	OK	163.898	77.6859	-0.746571	5.88758	3.91888e-09	3.73184e-07	yes
XLOC_033825	XLOC_033825	IL6	chr7:22766760-22787903	control	TIAR	OK	16.3427	7.75301	-0.745701	3.10609	0.0018958	0.0368899	yes
XLOC_009914	XLOC_009914	LMO7	chr13:76194569-76434071	control	TIAR	OK	29.2248	13.8806	-0.744527	5.11527	3.13289e-07	2.16565e-05	yes
XLOC_006199	XLOC_006199	PDDC1	chr11:767168-777488	control	TIAR	OK	24.6665	11.7705	-0.739853	3.81142	0.000138171	0.00481169	yes
XLOC_022887	XLOC_022887	KCNG1	chr20:49620192-49639675	control	TIAR	OK	4.93809	2.35928	-0.738622	3.92536	8.6601e-05	0.00325076	yes
XLOC_010693	XLOC_010693	ATP5S	chr14:50779046-50863472	control	TIAR	OK	10.5566	5.04706	-0.737944	4.43265	9.30836e-06	0.000449839	yes
XLOC_016804	XLOC_016804	NDC80	chr18:2537523-2616634	control	TIAR	OK	34.3691	16.4666	-0.735826	4.33041	1.48832e-05	0.000679575	yes
XLOC_000008	XLOC_000008	SAMD11	chr1:861120-894679	control	TIAR	OK	16.1671	7.78718	-0.730501	3.08436	0.0020399	0.0390351	yes
XLOC_030849	XLOC_030849	AMD1	chr6:111195986-111216913	control	TIAR	OK	106.292	51.2577	-0.72932	4.33567	1.45314e-05	0.000666341	yes
XLOC_024270	XLOC_024270	PLA2G3	chr22:31530789-31536469	control	TIAR	OK	5.7638	2.7934	-0.724338	3.44759	0.000565616	0.0147848	yes
XLOC_004218	XLOC_004218	AS3MT,C10orf32,C10orf32-AS3MT	chr10:104613966-104661655	control	TIAR	OK	5.69259	2.7693	-0.720569	3.15366	0.00161235	0.0331318	yes
XLOC_019815	XLOC_019815	LPIN1	chr2:11886739-11967533	control	TIAR	OK	19.1529	9.35717	-0.716313	4.04609	5.20794e-05	0.00209629	yes
XLOC_035813	XLOC_035813	FDFT1	chr8:11660189-11696853	control	TIAR	OK	165.789	81.154	-0.714369	4.82619	1.39167e-06	8.25843e-05	yes
XLOC_030864	XLOC_030864	DSE	chr6:116596021-116759457	control	TIAR	OK	32.2974	15.8155	-0.713998	5.6128	1.99077e-08	1.69567e-06	yes
XLOC_016817	XLOC_016817	NDUFV2	chr18:9102622-9134409	control	TIAR	OK	340.121	166.716	-0.713009	3.2432	0.00118193	0.0264415	yes
XLOC_031406	XLOC_031406	GPR63	chr6:97242474-97285353	control	TIAR	OK	4.6391	2.28009	-0.710307	3.07934	0.00207459	0.0394185	yes
XLOC_031449	XLOC_031449	HDAC2	chr6:114257319-114292430	control	TIAR	OK	121.386	59.6855	-0.709889	4.7377	2.16155e-06	0.000122635	yes
XLOC_013877	XLOC_013877	PRSS36	chr16:31150247-31161415	control	TIAR	OK	6.05282	2.98156	-0.708077	3.04681	0.00231281	0.0417107	yes
XLOC_037325	XLOC_037325	ZCCHC7	chr9:37079892-37358243	control	TIAR	OK	16.8244	8.31146	-0.705197	3.96913	7.21362e-05	0.00274935	yes
XLOC_030874	XLOC_030874	DCBLD1	chr6:117803819-117923709	control	TIAR	OK	31.3054	15.4751	-0.704562	4.72614	2.28832e-06	0.000129146	yes
XLOC_005492	XLOC_005492	TALDO1	chr11:747431-765024	control	TIAR	OK	154.589	76.435	-0.704327	3.72865	0.000192508	0.0063156	yes
XLOC_029011	XLOC_029011	PLK2	chr5:57749809-57755922	control	TIAR	OK	25.7343	12.7291	-0.703938	3.33639	0.000848728	0.0204926	yes
XLOC_011312	XLOC_011312	SLC25A29	chr14:100757452-100772860	control	TIAR	OK	15.3844	7.6352	-0.700586	4.24132	2.22213e-05	0.000982668	yes
XLOC_035847	XLOC_035847	SORBS3	chr8:22409250-22433008	control	TIAR	OK	12.1784	6.06495	-0.69714	3.28339	0.00102565	0.0239408	yes
XLOC_020824	XLOC_020824	FHL2	chr2:105977251-106055230	control	TIAR	OK	87.237	43.4561	-0.696877	4.5102	6.47653e-06	0.000329252	yes
XLOC_005706	XLOC_005706	PTPRJ	chr11:48002109-48192394	control	TIAR	OK	11.6929	5.82859	-0.696208	3.94572	7.95615e-05	0.0030075	yes
XLOC_000118	XLOC_000118	EFHD2	chr1:15736379-15756839	control	TIAR	OK	29.8161	14.9499	-0.690342	3.27702	0.00104908	0.0242943	yes
XLOC_003959	XLOC_003959	MASTL	chr10:27399239-27475848	control	TIAR	OK	21.6873	10.9078	-0.687252	4.57512	4.75938e-06	0.00025064	yes
XLOC_031409	XLOC_031409	MMS22L	chr6:97372495-97862283	control	TIAR	OK	19.0297	9.58951	-0.685332	3.72979	0.000191636	0.00629337	yes
XLOC_031342	XLOC_031342	BMP5	chr6:55618757-55740375	control	TIAR	OK	28.4983	14.3646	-0.685076	3.6468	0.000265524	0.00820253	yes
XLOC_015481	XLOC_015481	CENPV	chr17:16245846-16256812	control	TIAR	OK	30.7392	15.5242	-0.68314	4.09017	4.31056e-05	0.00177719	yes
XLOC_002113	XLOC_002113	LAMB3,MIR4260	chr1:209788217-209826198	control	TIAR	OK	14.8274	7.50184	-0.68133	4.26571	1.99269e-05	0.000893445	yes
XLOC_031463	XLOC_031463	C6orf204	chr6:118781934-119031238	control	TIAR	OK	2.88346	1.45931	-0.681025	3.27255	0.00106581	0.0245761	yes
XLOC_031501	XLOC_031501	FAM54A	chr6:136552167-136571449	control	TIAR	OK	16.2641	8.23796	-0.680208	2.96348	0.00304178	0.0497189	yes
XLOC_016003	XLOC_016003	MAFG	chr17:79876145-79885588	control	TIAR	OK	16.7797	8.52954	-0.676635	3.76445	0.000166918	0.00560714	yes
XLOC_030914	XLOC_030914	EYA4	chr6:133562466-133854293	control	TIAR	OK	54.4518	27.7564	-0.673848	3.7136	0.000204331	0.00662269	yes
XLOC_031461	XLOC_031461	GOPC	chr6:117803819-117923709	control	TIAR	OK	45.2966	23.1425	-0.671564	3.63967	0.000272987	0.00839293	yes
XLOC_034311	XLOC_034311	INSIG1	chr7:155089485-155101945	control	TIAR	OK	63.2203	32.36	-0.669704	4.01893	5.84636e-05	0.00231006	yes
XLOC_016893	XLOC_016893	LIPG	chr18:47088426-47119278	control	TIAR	OK	4.19876	2.14996	-0.669342	3.31222	0.000925585	0.0220515	yes
XLOC_033826	XLOC_033826	SNORD93	chr7:22894133-22898326	control	TIAR	OK	7.46231	3.82435	-0.668478	3.13639	0.0017104	0.0346829	yes
XLOC_005597	XLOC_005597	-	chr11:12991210-13011187	control	TIAR	OK	9.25792	4.74748	-0.667865	3.54586	0.000391339	0.0110624	yes
XLOC_039469	XLOC_039469	ASB9	chrX:15262108-15288589	control	TIAR	OK	20.3487	10.4369	-0.667669	3.68897	0.000225161	0.00716829	yes
XLOC_014825	XLOC_014825	GLP2R	chr17:9719425-9795546	control	TIAR	OK	40.2208	20.6415	-0.667081	4.03239	5.52134e-05	0.00220867	yes
XLOC_017070	XLOC_017070	FECH	chr18:55212072-55253969	control	TIAR	OK	7.74274	3.97807	-0.665959	3.77199	0.00016195	0.00547442	yes
XLOC_013504	XLOC_013504	CES3	chr16:66995131-67009863	control	TIAR	OK	9.24408	4.75494	-0.664799	4.43937	9.02215e-06	0.000438634	yes
XLOC_030840	XLOC_030840	FOXO3	chr6:108881001-109005971	control	TIAR	OK	7.80641	4.02326	-0.662852	3.89097	9.98448e-05	0.00367106	yes
XLOC_028492	XLOC_028492	C5orf35	chr5:56205086-56247968	control	TIAR	OK	8.21066	4.25357	-0.657673	3.21923	0.00128535	0.0279231	yes
XLOC_034153	XLOC_034153	C7orf58	chr7:120628750-120937498	control	TIAR	OK	5.35121	2.78203	-0.654143	3.24896	0.00115828	0.0260207	yes
XLOC_001617	XLOC_001617	GCLM	chr1:94350884-94375012	control	TIAR	OK	116.655	60.6648	-0.653859	4.09605	4.20257e-05	0.00174156	yes
XLOC_005932	XLOC_005932	CCND1	chr11:69455872-69469242	control	TIAR	OK	40.5814	21.1119	-0.653472	3.47721	0.000506669	0.0135624	yes
XLOC_014901	XLOC_014901	TMEM97	chr17:26646120-26662495	control	TIAR	OK	47.3766	24.8127	-0.646773	3.33132	0.000864349	0.020792	yes
XLOC_020691	XLOC_020691	SPRED2	chr2:65537984-65659656	control	TIAR	OK	5.71797	2.99893	-0.645358	3.1496	0.00163495	0.0335107	yes
XLOC_019827	XLOC_019827	RHOB	chr2:20646834-20649201	control	TIAR	OK	51.6697	27.1955	-0.641821	3.30974	0.000933843	0.0221501	yes
XLOC_039913	XLOC_039913	G6PD	chrX:153759502-153793261	control	TIAR	OK	174.367	92.0493	-0.638836	4.39557	1.10483e-05	0.000522198	yes
XLOC_030880	XLOC_030880	ASF1A	chr6:119134611-119256331	control	TIAR	OK	39.8734	21.0674	-0.637984	3.81138	0.00013819	0.00480718	yes
XLOC_015814	XLOC_015814	MBTD1	chr17:49254753-49375292	control	TIAR	OK	10.8454	5.77502	-0.630198	3.60166	0.000316193	0.00938174	yes
XLOC_019641	XLOC_019641	-	chr19:53727165-53727905	control	TIAR	OK	165.424	88.1952	-0.628956	3.14812	0.00164327	0.0336599	yes
XLOC_001811	XLOC_001811	S100A2	chr1:153533584-153539226	control	TIAR	OK	774.875	413.613	-0.62777	3.04507	0.00232623	0.0418825	yes
XLOC_036830	XLOC_036830	-	chr8:57013493-57013912	control	TIAR	OK	503.053	268.733	-0.626976	3.05623	0.00224137	0.0407179	yes
XLOC_012162	XLOC_012162	SMAD6	chr15:66994599-67074337	control	TIAR	OK	8.92872	4.79274	-0.62217	3.6516	0.000260608	0.00812059	yes
XLOC_004092	XLOC_004092	ZMIZ1	chr10:80828791-81076335	control	TIAR	OK	20.0711	10.7785	-0.621728	4.20416	2.62054e-05	0.00112795	yes
XLOC_030813	XLOC_030813	ORC3	chr6:88299784-88377172	control	TIAR	OK	28.6618	15.4116	-0.620442	3.75322	0.000174574	0.0058159	yes
XLOC_038071	XLOC_038071	CCBL1	chr9:131595237-131644354	control	TIAR	OK	10.4851	5.64497	-0.619195	3.44703	0.000566785	0.0147914	yes
XLOC_007151	XLOC_007151	-	chr11:43884366-43888823	control	TIAR	OK	7.44608	4.01941	-0.616552	3.11047	0.00186789	0.0365229	yes
XLOC_008722	XLOC_008722	NDUFA4L2	chr12:57623355-57634475	control	TIAR	OK	0.0355692	0.0192075	-0.61618	22.4087	0	0	yes
XLOC_010774	XLOC_010774	DCAF4	chr14:73393039-73426357	control	TIAR	OK	8.37208	4.52635	-0.614987	3.45122	0.000558049	0.0146821	yes
XLOC_036028	XLOC_036028	-	chr8:101348299-101360935	control	TIAR	OK	7.37623	3.98953	-0.614589	3.04339	0.00233929	0.0420473	yes
XLOC_031390	XLOC_031390	RARS2	chr6:88223490-88299735	control	TIAR	OK	35.4107	19.1671	-0.613816	3.23055	0.00123552	0.0272998	yes
XLOC_029241	XLOC_029241	PDGFRB	chr5:149493401-149535439	control	TIAR	OK	8.16976	4.44445	-0.608783	3.00014	0.00269857	0.0464366	yes
XLOC_018285	XLOC_018285	C19orf28	chr19:3538262-3558055	control	TIAR	OK	245.995	133.874	-0.608413	3.37959	0.000725934	0.0181382	yes
XLOC_034143	XLOC_034143	CAV1	chr7:116164779-116201239	control	TIAR	OK	23.6712	12.9057	-0.606589	3.78815	0.000151772	0.00519566	yes
XLOC_000161	XLOC_000161	ALPL	chr1:21835857-21904908	control	TIAR	OK	287.359	157.081	-0.603972	3.62137	0.000293049	0.00889116	yes
XLOC_031457	XLOC_031457	ZUFSP	chr6:116956780-116989973	control	TIAR	OK	13.0192	7.14804	-0.599589	3.01916	0.0025348	0.0442794	yes
XLOC_020212	XLOC_020212	KYNU	chr2:143635056-143799885	control	TIAR	OK	96.7066	53.2639	-0.596423	3.46783	0.000524685	0.0139407	yes
XLOC_031431	XLOC_031431	SNX3	chr6:108532716-108582464	control	TIAR	OK	136.49	75.1866	-0.596276	3.26239	0.00110476	0.0252577	yes
XLOC_006702	XLOC_006702	TAF1D	chr11:93394815-93496506	control	TIAR	OK	93.1585	51.7279	-0.588305	3.90222	9.53142e-05	0.0035367	yes
XLOC_000626	XLOC_000626	RNF115	chr1:145592604-145689055	control	TIAR	OK	33.5333	18.6266	-0.587945	3.49048	0.000482146	0.0130795	yes
XLOC_016844	XLOC_016844	MIB1	chr18:19321544-19450912	control	TIAR	OK	16.7919	9.32804	-0.58787	3.1219	0.0017969	0.0358736	yes
XLOC_027824	XLOC_027824	-	chr4:24328039-24338558	control	TIAR	OK	12.1227	6.7578	-0.58438	3.05653	0.00223917	0.0407009	yes
XLOC_029337	XLOC_029337	AACSP1	chr5:178177895-178247718	control	TIAR	OK	7.65373	4.26909	-0.583794	3.30917	0.000935743	0.0221626	yes
XLOC_008775	XLOC_008775	NAP1L1	chr12:76438651-76478738	control	TIAR	OK	251.326	140.794	-0.579452	4.70885	2.49121e-06	0.000138658	yes
XLOC_025589	XLOC_025589	SENP7	chr3:101043117-101232085	control	TIAR	OK	6.57861	3.69181	-0.577707	3.38541	0.000710716	0.017827	yes
XLOC_012163	XLOC_012163	SMAD3	chr15:67357924-67487533	control	TIAR	OK	8.10345	4.55415	-0.57625	3.47656	0.000507893	0.0135727	yes
XLOC_006699	XLOC_006699	CHORDC1	chr11:89933596-89956896	control	TIAR	OK	37.2946	20.977	-0.57542	4.41973	9.88222e-06	0.000474729	yes
XLOC_015511	XLOC_015511	ALDH3A1	chr17:19641297-19651746	control	TIAR	OK	7.93891	4.46578	-0.575332	3.08717	0.00202074	0.0387372	yes
XLOC_006318	XLOC_006318	TMEM41B	chr11:9302200-9336296	control	TIAR	OK	34.5777	19.5176	-0.57189	3.49212	0.000479199	0.0130215	yes
XLOC_020943	XLOC_020943	RBMS1	chr2:161128660-161350320	control	TIAR	OK	19.632	11.0946	-0.570704	3.87335	0.000107348	0.00388934	yes
XLOC_028544	XLOC_028544	HMGCR	chr5:74632375-74657926	control	TIAR	OK	61.3947	34.7	-0.570584	4.28107	1.85994e-05	0.000835086	yes
XLOC_010191	XLOC_010191	-	chr13:20198584-20203562	control	TIAR	OK	10.1964	5.78546	-0.566685	3.2025	0.00136242	0.0293799	yes
XLOC_006204	XLOC_006204	CHID1	chr11:867858-915058	control	TIAR	OK	15.4233	8.78029	-0.563368	3.71039	0.00020694	0.00668712	yes
XLOC_011260	XLOC_011260	STON2	chr14:81727087-81902773	control	TIAR	OK	8.66988	4.97064	-0.556306	4.14255	3.43467e-05	0.00144561	yes
XLOC_020427	XLOC_020427	MFF	chr2:228189892-228222629	control	TIAR	OK	61.4228	35.5342	-0.547286	4.31265	1.6131e-05	0.000730351	yes
XLOC_025661	XLOC_025661	SLC41A3	chr3:125725199-125820391	control	TIAR	OK	36.9784	21.5463	-0.54013	3.95619	7.61549e-05	0.00288887	yes
XLOC_016818	XLOC_016818	ANKRD12	chr18:9136757-9285206	control	TIAR	OK	8.85762	5.18141	-0.536201	3.44564	0.000569703	0.0148555	yes
XLOC_019980	XLOC_019980	GMCL1	chr2:70056814-70108473	control	TIAR	OK	20.0485	11.7331	-0.535746	3.3735	0.000742201	0.0184448	yes
XLOC_019879	XLOC_019879	CLIP4	chr2:29338307-29406679	control	TIAR	OK	11.2056	6.56549	-0.534588	3.31833	0.000905576	0.0216387	yes
XLOC_038109	XLOC_038109	VAV2	chr9:136627015-136857683	control	TIAR	OK	26.7863	15.7105	-0.533562	3.19057	0.00141992	0.0303965	yes
XLOC_037697	XLOC_037697	ERMP1	chr9:5778679-5833081	control	TIAR	OK	14.9686	8.79975	-0.531232	3.44247	0.000576429	0.0150188	yes
XLOC_020367	XLOC_020367	CCNYL1	chr2:208576263-208620896	control	TIAR	OK	15.7789	9.29577	-0.529111	3.57179	0.000354546	0.0102834	yes
XLOC_008051	XLOC_008051	KRT7	chr12:52626485-52642758	control	TIAR	OK	267.626	157.717	-0.528787	3.42265	0.000620136	0.0159898	yes
XLOC_031422	XLOC_031422	PREP	chr6:105725441-105850999	control	TIAR	OK	48.721	28.7133	-0.528749	3.26826	0.0010821	0.0248099	yes
XLOC_004686	XLOC_004686	KIAA1598	chr10:118642631-118765088	control	TIAR	OK	47.9181	28.3852	-0.523626	3.7715	0.000162268	0.00547943	yes
XLOC_039009	XLOC_039009	POLA1	chrX:24712028-25015102	control	TIAR	OK	34.6702	20.5648	-0.522299	3.88202	0.000103594	0.00379594	yes
XLOC_016801	XLOC_016801	TYMS	chr18:596997-712662	control	TIAR	OK	143.954	85.4393	-0.521686	3.30288	0.000956974	0.0225826	yes
XLOC_023430	XLOC_023430	ITSN1	chr21:35014783-35261609	control	TIAR	OK	16.3454	9.70326	-0.521482	3.27147	0.00106989	0.0246525	yes
XLOC_001277	XLOC_001277	RCC2	chr1:17733250-17766244	control	TIAR	OK	94.1863	56.1556	-0.517148	4.54068	5.60721e-06	0.000290083	yes
XLOC_030791	XLOC_030791	MYO6	chr6:76458908-76629381	control	TIAR	OK	8.59374	5.13126	-0.515682	2.98872	0.00280146	0.0464016	yes
XLOC_028701	XLOC_028701	ANKHD1,ANKHD1-EIF4EBP3,EIF4EBP3	chr5:139781398-139929353	control	TIAR	OK	52.4242	31.3638	-0.513714	5.02183	5.11818e-07	3.33115e-05	yes
XLOC_025685	XLOC_025685	PLXND1	chr3:129273928-129325582	control	TIAR	OK	40.4952	24.2619	-0.512273	4.26425	2.00578e-05	0.000896825	yes
XLOC_015847	XLOC_015847	HEATR6	chr17:58050921-58469586	control	TIAR	OK	10.0612	6.03064	-0.511833	3.01252	0.00259092	0.0450161	yes
XLOC_021107	XLOC_021107	ABCB6	chr2:220074487-220083712	control	TIAR	OK	55.1146	33.0703	-0.510781	3.24726	0.00116522	0.0261401	yes
XLOC_037274	XLOC_037274	CDKN2B-AS1	chr9:21994758-22121093	control	TIAR	OK	9.7224	5.83548	-0.510475	3.12835	0.00175794	0.0353801	yes
XLOC_037456	XLOC_037456	NR4A3	chr9:102584136-102629173	control	TIAR	OK	5.0689	3.04564	-0.509414	3.188	0.00143262	0.0306277	yes
XLOC_016798	XLOC_016798	USP14	chr18:158411-268097	control	TIAR	OK	59.355	35.7592	-0.506728	3.80833	0.000139908	0.00485647	yes
XLOC_000880	XLOC_000880	RASAL2	chr1:178060642-178448738	control	TIAR	OK	7.09852	4.27743	-0.506533	3.60683	0.000309965	0.00927366	yes
XLOC_016960	XLOC_016960	ENOSF1	chr18:596997-712662	control	TIAR	OK	19.8677	11.9899	-0.505032	3.16075	0.00157365	0.0325436	yes
XLOC_004656	XLOC_004656	NT5C2	chr10:104845939-104953056	control	TIAR	OK	17.0674	10.3256	-0.502543	3.40015	0.00067349	0.0170389	yes
XLOC_008972	XLOC_008972	GOLGA3	chr12:133345494-133405440	control	TIAR	OK	19.7933	11.975	-0.502523	4.25526	2.08809e-05	0.000929761	yes
XLOC_025522	XLOC_025522	WNT5A	chr3:55499742-55524094	control	TIAR	OK	12.0755	7.3136	-0.501439	3.61337	0.000302248	0.00910183	yes
XLOC_031438	XLOC_031438	WASF1	chr6:110421021-110501207	control	TIAR	OK	28.664	17.365	-0.501185	3.58687	0.000334672	0.00983064	yes
XLOC_016805	XLOC_016805	SMCHD1	chr18:2655885-2805015	control	TIAR	OK	24.6509	15.0266	-0.494988	3.91037	9.21561e-05	0.00343929	yes
XLOC_035935	XLOC_035935	CHCHD7	chr8:57124264-57131176	control	TIAR	OK	43.2372	26.3844	-0.49393	3.69992	0.000215665	0.00690685	yes
XLOC_016820	XLOC_016820	RALBP1	chr18:9475007-9538106	control	TIAR	OK	25.0676	15.3342	-0.491493	3.51758	0.000435506	0.0120162	yes
XLOC_004323	XLOC_004323	LARP4B	chr10:855452-977752	control	TIAR	OK	22.7098	13.8957	-0.491219	3.53373	0.000409739	0.0114819	yes
XLOC_000090	XLOC_000090	CLCN6	chr1:11866206-11903201	control	TIAR	OK	10.8893	6.66696	-0.49062	3.24064	0.00119261	0.0265883	yes
XLOC_037378	XLOC_037378	CEP78	chr9:80850990-80888394	control	TIAR	OK	18.6428	11.4251	-0.489646	3.24787	0.00116274	0.0261026	yes
XLOC_031481	XLOC_031481	MED23	chr6:131894364-131949363	control	TIAR	OK	10.2847	6.30569	-0.489207	3.08721	0.00202047	0.038755	yes
XLOC_031503	XLOC_031503	MAP7	chr6:136663418-136871957	control	TIAR	OK	60.4914	37.091	-0.489127	4.20637	2.59507e-05	0.00111997	yes
XLOC_006162	XLOC_006162	ST3GAL4	chr11:126225607-126870766	control	TIAR	OK	34.7917	21.3809	-0.486881	2.97439	0.0029357	0.0484016	yes
XLOC_004045	XLOC_004045	MYPN	chr10:69865826-69971873	control	TIAR	OK	14.2337	8.7599	-0.48543	3.07569	0.00210015	0.0395779	yes
XLOC_010997	XLOC_010997	ADSSL1	chr14:105190533-105213647	control	TIAR	OK	26.9554	16.5938	-0.485152	3.10964	0.00187317	0.0366039	yes
XLOC_008034	XLOC_008034	LARP4	chr12:50794591-50873788	control	TIAR	OK	54.0553	33.3582	-0.482706	4.77568	1.79104e-06	0.000103432	yes
XLOC_027661	XLOC_027661	SORBS2	chr4:186506597-186877870	control	TIAR	OK	8.10439	5.00738	-0.481493	3.36463	0.000766466	0.0189167	yes
XLOC_006070	XLOC_006070	SDHD	chr11:111957570-111966518	control	TIAR	OK	56.2275	34.8238	-0.479105	3.09743	0.00195204	0.0377566	yes
XLOC_013304	XLOC_013304	ABCC1	chr16:16043433-16236930	control	TIAR	OK	27.6498	17.1708	-0.476407	3.51845	0.000434072	0.0120281	yes
XLOC_016980	XLOC_016980	PPP4R1	chr18:9546791-9614600	control	TIAR	OK	39.7956	24.7568	-0.474656	3.53929	0.000401204	0.0112918	yes
XLOC_039075	XLOC_039075	RBM3	chrX:48432800-48436804	control	TIAR	OK	801.968	500.065	-0.472331	3.09013	0.00200066	0.0385124	yes
XLOC_006171	XLOC_006171	APLP2	chr11:129939675-130014706	control	TIAR	OK	137.971	86.8694	-0.462635	3.75336	0.00017448	0.00581875	yes
XLOC_037379	XLOC_037379	PSAT1	chr9:80911946-80945009	control	TIAR	OK	62.4076	39.3572	-0.461009	3.13418	0.00172334	0.0348577	yes
XLOC_008040	XLOC_008040	LETMD1	chr12:51442083-51454306	control	TIAR	OK	32.2275	20.3451	-0.459979	3.52958	0.000416218	0.0116433	yes
XLOC_020116	XLOC_020116	LIMS1	chr2:109150856-109303702	control	TIAR	OK	26.0904	16.4833	-0.459219	3.31469	0.000917438	0.0218735	yes
XLOC_038913	XLOC_038913	-	chrM:1211-4531	control	TIAR	OK	5288.14	3361.1	-0.453199	169.762	0	0	yes
XLOC_020428	XLOC_020428	AGFG1	chr2:228336881-228425938	control	TIAR	OK	14.3469	9.12015	-0.453049	3.0575	0.00223191	0.0406377	yes
XLOC_039550	XLOC_039550	SLC38A5	chrX:48316926-48328644	control	TIAR	OK	59.1834	37.6403	-0.452566	3.06545	0.00217346	0.0398883	yes
XLOC_034577	XLOC_034577	CYP51A1	chr7:91741462-91764092	control	TIAR	OK	77.4743	49.3797	-0.450408	3.06052	0.00220955	0.0403215	yes
XLOC_039375	XLOC_039375	HMGB3	chrX:150151762-150159249	control	TIAR	OK	25.3601	16.2287	-0.446394	2.98382	0.00284678	0.0470557	yes
XLOC_028804	XLOC_028804	CCNG1	chr5:162864576-162872022	control	TIAR	OK	107.773	69.0352	-0.445412	3.2431	0.00118235	0.0264326	yes
XLOC_010709	XLOC_010709	MAPK1IP1L	chr14:55518346-55536912	control	TIAR	OK	27.608	17.7558	-0.441393	3.16809	0.00153445	0.0319582	yes
XLOC_005645	XLOC_005645	RCN1	chr11:32112476-32127272	control	TIAR	OK	213.165	137.863	-0.435808	3.22367	0.00126561	0.0275684	yes
XLOC_028775	XLOC_028775	G3BP1	chr5:151151472-151191445	control	TIAR	OK	104.7	67.9366	-0.432523	3.05953	0.00221682	0.0404313	yes
XLOC_031401	XLOC_031401	MDN1	chr6:90352491-90529544	control	TIAR	OK	23.5775	15.3171	-0.431324	3.59845	0.000320115	0.00947201	yes
XLOC_014055	XLOC_014055	SLC7A5	chr16:87863626-87903100	control	TIAR	OK	288.916	187.794	-0.430791	3.18726	0.00143629	0.0306858	yes
XLOC_038914	XLOC_038914	-	chrM:4662-5569	control	TIAR	OK	6803.18	4424.25	-0.430289	87.2297	0	0	yes
XLOC_031502	XLOC_031502	BCLAF1	chr6:136578000-136611057	control	TIAR	OK	108.811	70.896	-0.428397	3.66534	0.000247007	0.00779459	yes
XLOC_010812	XLOC_010812	AHSA1	chr14:77924192-77935815	control	TIAR	OK	184.991	120.759	-0.426511	3.00975	0.00261463	0.0454037	yes
XLOC_011331	XLOC_011331	AKT1	chr14:105235622-105262080	control	TIAR	OK	117.748	77.209	-0.42203	3.79836	0.000145655	0.0050289	yes
XLOC_014896	XLOC_014896	KSR1	chr17:25783629-25953694	control	TIAR	OK	15.8557	10.5331	-0.409011	3.05728	0.00223357	0.040622	yes
XLOC_017053	XLOC_017053	C18orf32,RPL17,RPL17-C18ORF32	chr18:47007547-47018941	control	TIAR	OK	135.895	90.3464	-0.408231	3.36395	0.000768365	0.0189346	yes
XLOC_008910	XLOC_008910	RPLP0	chr12:120634500-120639014	control	TIAR	OK	1057.73	706.041	-0.404209	3.84186	0.000122107	0.0043222	yes
XLOC_031480	XLOC_031480	EPB41L2	chr6:131160411-131384462	control	TIAR	OK	66.1329	44.2553	-0.401691	4.25842	2.05879e-05	0.000917983	yes
XLOC_011096	XLOC_011096	HEATR5A	chr14:31760993-31889765	control	TIAR	OK	20.5299	13.7604	-0.400091	3.09549	0.00196485	0.0379362	yes

## Sheet: Isoforms DOWN
test_id	gene_id	gene	locus	sample_1	sample_2	status	value_1	value_2	ln(fold_change)	test_stat	p_value	q_value	significant
TCONS_00000027	XLOC_000010	PLEKHN1	chr1:901876-917473	control	TIAR	OK	0.152351	0	-1.79769e+307	-1.79769e+307	0.00594834	0.048736	yes
TCONS_00000055	XLOC_000030	MIB2	chr1:1550794-1565990	control	TIAR	OK	1.48502	0	-1.79769e+307	-1.79769e+307	2.26988e-05	0.000649256	yes
TCONS_00000082	XLOC_000040	C1orf93	chr1:2517898-2564481	control	TIAR	OK	0.329365	0	-1.79769e+307	-1.79769e+307	0.000756628	0.0104185	yes
TCONS_00000093	XLOC_000044	ARHGEF16	chr1:3371146-3397692	control	TIAR	OK	19.188	0	-1.79769e+307	-1.79769e+307	6.3273e-11	7.60264e-09	yes
TCONS_00000109	XLOC_000054	-	chr1:5489399-5507401	control	TIAR	OK	3.26461	0	-1.79769e+307	-1.79769e+307	0.000262925	0.00459031	yes
TCONS_00000110	XLOC_000055	-	chr1:5489399-5507401	control	TIAR	OK	16.3383	0	-1.79769e+307	-1.79769e+307	0.000476363	0.00724289	yes
TCONS_00000131	XLOC_000063	THAP3	chr1:6684924-6761966	control	TIAR	OK	0.192241	0	-1.79769e+307	-1.79769e+307	0.00442525	0.0387779	yes
TCONS_00000441	XLOC_000224	SCARNA1	chr1:28157251-28178199	control	TIAR	OK	36.4793	0	-1.79769e+307	-1.79769e+307	0.00366105	0.0336024	yes
TCONS_00000463	XLOC_000232	RCC1	chr1:28832454-28865708	control	TIAR	OK	1.87118	0	-1.79769e+307	-1.79769e+307	2.23794e-05	0.000642292	yes
TCONS_00000571	XLOC_000282	EIF2C3	chr1:36396364-36522507	control	TIAR	OK	0.562217	0	-1.79769e+307	-1.79769e+307	0.00281695	0.0274453	yes
TCONS_00000650	XLOC_000311	NFYC	chr1:41154751-41237275	control	TIAR	OK	0.203583	0	-1.79769e+307	-1.79769e+307	0.000935898	0.0122465	yes
TCONS_00000693	XLOC_000332	C1orf84	chr1:43849587-43919911	control	TIAR	OK	0.844949	0	-1.79769e+307	-1.79769e+307	0.000515951	0.00771024	yes
TCONS_00001095	XLOC_000507	RWDD3	chr1:95558072-95712781	control	TIAR	OK	0.89297	0	-1.79769e+307	-1.79769e+307	0.000856102	0.011445	yes
TCONS_00001104	XLOC_000510	SNX7	chr1:99127235-99226056	control	TIAR	OK	4.11314	0	-1.79769e+307	-1.79769e+307	1.92876e-05	0.00057184	yes
TCONS_00001185	XLOC_000549	ATXN7L2	chr1:110026560-110035521	control	TIAR	OK	0.472299	0	-1.79769e+307	-1.79769e+307	0.00044238	0.00681895	yes
TCONS_00001295	XLOC_000601	-	chr1:117909675-118069464	control	TIAR	OK	7.2392	0	-1.79769e+307	-1.79769e+307	0.00209888	0.0223256	yes
TCONS_00001830	XLOC_000890	TOR1AIP1	chr1:179850759-179889211	control	TIAR	OK	0.705421	0	-1.79769e+307	-1.79769e+307	0.000113595	0.00234297	yes
TCONS_00001867	XLOC_000906	SMG7	chr1:183441505-183523328	control	TIAR	OK	5.54113	0	-1.79769e+307	-1.79769e+307	4.63849e-10	4.80367e-08	yes
TCONS_00001868	XLOC_000906	SMG7	chr1:183441505-183523328	control	TIAR	OK	5.55108	0	-1.79769e+307	-1.79769e+307	2.36645e-09	2.16663e-07	yes
TCONS_00001903	XLOC_000923	TROVE2	chr1:192981495-193060906	control	TIAR	OK	1.87528	0	-1.79769e+307	-1.79769e+307	3.05748e-05	0.000819159	yes
TCONS_00001965	XLOC_000954	PPP1R12B	chr1:202317829-202557762	control	TIAR	OK	0.204149	0	-1.79769e+307	-1.79769e+307	0.000119802	0.00244208	yes
TCONS_00001987	XLOC_000965	-	chr1:203764740-203824173	control	TIAR	OK	2.21576	0	-1.79769e+307	-1.79769e+307	0.00605477	0.0493555	yes
TCONS_00002018	XLOC_000979	IKBKE	chr1:206643585-206670223	control	TIAR	OK	0.263837	0	-1.79769e+307	-1.79769e+307	0.000841338	0.0113012	yes
TCONS_00002043	XLOC_000987	C4BPB	chr1:207262078-207273339	control	TIAR	OK	8.53333	0	-1.79769e+307	-1.79769e+307	6.60021e-06	0.000234258	yes
TCONS_00002044	XLOC_000987	C4BPB	chr1:207262078-207273339	control	TIAR	OK	8.40797	0	-1.79769e+307	-1.79769e+307	7.77161e-06	0.000268592	yes
TCONS_00002089	XLOC_001004	RCOR3	chr1:211432670-211489725	control	TIAR	OK	0.357622	0	-1.79769e+307	-1.79769e+307	0.000229563	0.00410711	yes
TCONS_00002092	XLOC_001004	RCOR3	chr1:211432670-211489725	control	TIAR	OK	1.23787	0	-1.79769e+307	-1.79769e+307	2.22369e-05	0.00063944	yes
TCONS_00002126	XLOC_001017	RPS6KC1	chr1:213224587-213447140	control	TIAR	OK	0.627434	0	-1.79769e+307	-1.79769e+307	5.93186e-05	0.00138395	yes
TCONS_00002160	XLOC_001036	-	chr1:222988387-223010701	control	TIAR	OK	2.23033	0	-1.79769e+307	-1.79769e+307	0.000708161	0.00988905	yes
TCONS_00002487	XLOC_001193	KIAA0495	chr1:3652481-3663937	control	TIAR	OK	0.56552	0	-1.79769e+307	-1.79769e+307	0.000148273	0.00289876	yes
TCONS_00002490	XLOC_001193	KIAA0495	chr1:3652481-3663937	control	TIAR	OK	0.190516	0	-1.79769e+307	-1.79769e+307	0.000445179	0.00685497	yes
TCONS_00002561	XLOC_001227	MASP2	chr1:11085709-11107285	control	TIAR	OK	0.447345	0	-1.79769e+307	-1.79769e+307	0.000538876	0.00798434	yes
TCONS_00002562	XLOC_001227	MASP2	chr1:11085709-11107285	control	TIAR	OK	0.766645	0	-1.79769e+307	-1.79769e+307	0.00428644	0.0378866	yes
TCONS_00002632	XLOC_001274	ATP13A2	chr1:17312452-17338423	control	TIAR	OK	0.266347	0	-1.79769e+307	-1.79769e+307	0.000634444	0.0090495	yes
TCONS_00002819	XLOC_001362	TMEM200B	chr1:29213602-29450421	control	TIAR	OK	0.156578	0	-1.79769e+307	-1.79769e+307	0.00501927	0.0428116	yes
TCONS_00002863	XLOC_001386	ZBTB8OS	chr1:33086308-33116481	control	TIAR	OK	0.696869	0	-1.79769e+307	-1.79769e+307	0.000514688	0.00769525	yes
TCONS_00002950	XLOC_001428	GJA9-MYCBP	chr1:39328161-39347314	control	TIAR	OK	3.3832	0	-1.79769e+307	-1.79769e+307	5.54023e-06	0.000202085	yes
TCONS_00002951	XLOC_001428	GJA9-MYCBP	chr1:39328161-39347314	control	TIAR	OK	5.31375	0	-1.79769e+307	-1.79769e+307	5.29912e-07	2.70607e-05	yes
TCONS_00002994	XLOC_001451	FOXJ3	chr1:42642209-42801548	control	TIAR	OK	0.483269	0	-1.79769e+307	-1.79769e+307	6.58095e-05	0.00150458	yes
TCONS_00003283	XLOC_001587	MCOLN3	chr1:85483764-85514169	control	TIAR	OK	0.378744	0	-1.79769e+307	-1.79769e+307	0.000657744	0.00930343	yes
TCONS_00003346	XLOC_001614	LOC100131564	chr1:93775665-93811368	control	TIAR	OK	0.127032	0	-1.79769e+307	-1.79769e+307	0.00297084	0.0286245	yes
TCONS_00003347	XLOC_001614	LOC100131564	chr1:93775665-93811368	control	TIAR	OK	0.123153	0	-1.79769e+307	-1.79769e+307	0.00312376	0.0297591	yes
TCONS_00003415	XLOC_001647	PSMA5	chr1:109941652-109969108	control	TIAR	OK	0.195664	0	-1.79769e+307	-1.79769e+307	0.00125796	0.0153171	yes
TCONS_00003611	XLOC_001754	ANP32E	chr1:150190716-150208600	control	TIAR	OK	0.347609	0	-1.79769e+307	-1.79769e+307	0.000423837	0.00662275	yes
TCONS_00003647	XLOC_001763	FAM63A	chr1:150969192-150980854	control	TIAR	OK	0.207821	0	-1.79769e+307	-1.79769e+307	0.00364214	0.0334963	yes
TCONS_00004180	XLOC_002041	DENND1B	chr1:197473876-197744623	control	TIAR	OK	0.155309	0	-1.79769e+307	-1.79769e+307	0.0059174	0.0485901	yes
TCONS_00004298	XLOC_002112	-	chr1:209320646-209433722	control	TIAR	OK	2.85621	0	-1.79769e+307	-1.79769e+307	0.00135988	0.0162738	yes
TCONS_00004415	XLOC_002174	TRIM17	chr1:228595476-228604583	control	TIAR	OK	0.370318	0	-1.79769e+307	-1.79769e+307	0.00183023	0.020212	yes
TCONS_00004520	XLOC_002231	ZNF124	chr1:247301998-247335342	control	TIAR	OK	6.9748	0	-1.79769e+307	-1.79769e+307	0.000263587	0.00458833	yes
TCONS_00004550	XLOC_002255	ZNF692	chr1:249144202-249153315	control	TIAR	OK	0.727594	0	-1.79769e+307	-1.79769e+307	0.00019321	0.00358558	yes
TCONS_00004553	XLOC_002255	ZNF692	chr1:249144202-249153315	control	TIAR	OK	1.42143	0	-1.79769e+307	-1.79769e+307	0.000330036	0.00544275	yes
TCONS_00004606	XLOC_002340	-	chr1:5478121-5478467	control	TIAR	OK	3.90452	0	-1.79769e+307	-1.79769e+307	0.00210171	0.0223117	yes
TCONS_00004607	XLOC_002341	-	chr1:5488994-5489340	control	TIAR	OK	3.90452	0	-1.79769e+307	-1.79769e+307	0.00210171	0.0223077	yes
TCONS_00004609	XLOC_002343	-	chr1:5489399-5507401	control	TIAR	OK	6.98157	0	-1.79769e+307	-1.79769e+307	0.000629233	0.00899684	yes
TCONS_00004814	XLOC_002606	-	chr1:36805224-36851485	control	TIAR	OK	1.74342	0	-1.79769e+307	-1.79769e+307	0.00183744	0.0202652	yes
TCONS_00005433	XLOC_003464	HMCN1	chr1:185703551-186446655	control	TIAR	OK	1.09955	0	-1.79769e+307	-1.79769e+307	0.00240501	0.0246651	yes
TCONS_00006137	XLOC_001091	RYR2	chr1:237205701-237997288	control	TIAR	OK	0.0283663	0	-1.79769e+307	-1.79769e+307	0.00315066	0.0299336	yes
TCONS_00007613	XLOC_003882	IDI2-AS1	chr10:1064846-1095318	control	TIAR	OK	0.624652	0	-1.79769e+307	-1.79769e+307	0.00108344	0.0136815	yes
TCONS_00007617	XLOC_003883	WDR37	chr10:1102389-1178454	control	TIAR	OK	0.393798	0	-1.79769e+307	-1.79769e+307	0.00020592	0.00376369	yes
TCONS_00007653	XLOC_003905	ATP5C1	chr10:7830092-7849762	control	TIAR	OK	2.47874	0	-1.79769e+307	-1.79769e+307	0.000299978	0.00506696	yes
TCONS_00007706	XLOC_003922	SUV39H2	chr10:14920781-14996094	control	TIAR	OK	2.87707	0	-1.79769e+307	-1.79769e+307	5.08022e-06	0.00018715	yes
TCONS_00007802	XLOC_003967	ZEB1	chr10:31608100-31818742	control	TIAR	OK	2.31807	0	-1.79769e+307	-1.79769e+307	2.13463e-07	1.22055e-05	yes
TCONS_00007803	XLOC_003967	ZEB1	chr10:31608100-31818742	control	TIAR	OK	2.30593	0	-1.79769e+307	-1.79769e+307	2.20586e-07	1.25522e-05	yes
TCONS_00008051	XLOC_004087	VDAC2	chr10:76969911-76991252	control	TIAR	OK	9.31471	0	-1.79769e+307	-1.79769e+307	9.66879e-08	6.06727e-06	yes
TCONS_00008245	XLOC_004171	ZDHHC16	chr10:99205833-99217174	control	TIAR	OK	0.691888	0	-1.79769e+307	-1.79769e+307	0.000542909	0.00803205	yes
TCONS_00008278	XLOC_004188	NCRNA00263	chr10:102133332-102148111	control	TIAR	OK	8.8426	0	-1.79769e+307	-1.79769e+307	0.00226023	0.0234934	yes
TCONS_00008318	XLOC_004209	NFKB2	chr10:104154228-104162329	control	TIAR	OK	0.675167	0	-1.79769e+307	-1.79769e+307	0.000103751	0.00217786	yes
TCONS_00008405	XLOC_004245	TCF7L2	chr10:114710004-114927436	control	TIAR	OK	0.40336	0	-1.79769e+307	-1.79769e+307	0.000203236	0.00372611	yes
TCONS_00008463	XLOC_004275	PLEKHA1	chr10:124134093-124191970	control	TIAR	OK	0.107228	0	-1.79769e+307	-1.79769e+307	0.00387678	0.035136	yes
TCONS_00008517	XLOC_004306	LRRC27	chr10:134145613-134195010	control	TIAR	OK	0.00106077	0	-1.79769e+307	-1.79769e+307	4.85847e-07	2.51794e-05	yes
TCONS_00008582	XLOC_004342	IL15RA	chr10:5932213-6020142	control	TIAR	OK	0.807726	0	-1.79769e+307	-1.79769e+307	0.000294307	0.00499825	yes
TCONS_00008693	XLOC_004397	ACBD5	chr10:27484142-27531068	control	TIAR	OK	0.297627	0	-1.79769e+307	-1.79769e+307	0.000479258	0.00726826	yes
TCONS_00008738	XLOC_004418	PARD3	chr10:34398487-35104253	control	TIAR	OK	0.757085	0	-1.79769e+307	-1.79769e+307	2.52639e-05	0.00070559	yes
TCONS_00008913	XLOC_004490	RHOBTB1	chr10:62629195-62761198	control	TIAR	OK	0.285006	0	-1.79769e+307	-1.79769e+307	0.000428966	0.00667648	yes
TCONS_00008938	XLOC_004500	PBLD	chr10:70042416-70103002	control	TIAR	OK	0.426444	0	-1.79769e+307	-1.79769e+307	3.69475e-05	0.000949115	yes
TCONS_00009114	XLOC_004591	FRA10AC1	chr10:95427502-95462329	control	TIAR	OK	0.232684	0	-1.79769e+307	-1.79769e+307	0.00146787	0.0171639	yes
TCONS_00009136	XLOC_004599	TCTN3	chr10:97423133-97453900	control	TIAR	OK	0.923791	0	-1.79769e+307	-1.79769e+307	0.00011886	0.00242623	yes
TCONS_00009384	XLOC_004725	C10orf90	chr10:128113573-128210010	control	TIAR	OK	0.240836	0	-1.79769e+307	-1.79769e+307	0.00124991	0.0152725	yes
TCONS_00009632	XLOC_005045	LOC643650	chr10:47094335-47094897	control	TIAR	OK	1.39473	0	-1.79769e+307	-1.79769e+307	0.00270613	0.0268379	yes
TCONS_00009633	XLOC_005046	-	chr10:47096453-47151400	control	TIAR	OK	1.51124	0	-1.79769e+307	-1.79769e+307	0.000648068	0.00920173	yes
TCONS_00009634	XLOC_005047	-	chr10:47096453-47151400	control	TIAR	OK	1.82721	0	-1.79769e+307	-1.79769e+307	0.00096633	0.0125532	yes
TCONS_00009635	XLOC_005048	-	chr10:47096453-47151400	control	TIAR	OK	3.26655	0	-1.79769e+307	-1.79769e+307	0.00114158	0.0142336	yes
TCONS_00009636	XLOC_005049	-	chr10:47096453-47151400	control	TIAR	OK	2.05885	0	-1.79769e+307	-1.79769e+307	0.00225104	0.0234102	yes
TCONS_00009637	XLOC_005050	-	chr10:47096453-47151400	control	TIAR	OK	2.30007	0	-1.79769e+307	-1.79769e+307	0.000773649	0.0105987	yes
TCONS_00009639	XLOC_005052	LOC728643	chr10:47096453-47151400	control	TIAR	OK	2.27833	0	-1.79769e+307	-1.79769e+307	0.00102439	0.0131374	yes
TCONS_00009646	XLOC_005065	-	chr10:50658442-50658784	control	TIAR	OK	3.65074	0	-1.79769e+307	-1.79769e+307	0.00270613	0.0267573	yes
TCONS_00009706	XLOC_005143	KIAA1274	chr10:72237754-72328206	control	TIAR	OK	2.5863	0	-1.79769e+307	-1.79769e+307	0.00209122	0.0222602	yes
TCONS_00009894	XLOC_005385	-	chr10:112631552-112679124	control	TIAR	OK	0.965079	0	-1.79769e+307	-1.79769e+307	0.00108329	0.0136825	yes
TCONS_00010800	XLOC_005477	RIC8A	chr11:207699-236362	control	TIAR	OK	0.698689	0	-1.79769e+307	-1.79769e+307	7.10855e-05	0.00160354	yes
TCONS_00010819	XLOC_005487	RASSF7	chr11:560970-564025	control	TIAR	OK	0.339267	0	-1.79769e+307	-1.79769e+307	0.00206227	0.0220829	yes
TCONS_00010889	XLOC_005519	SLC22A18	chr11:2909326-2946476	control	TIAR	OK	1.82064	0	-1.79769e+307	-1.79769e+307	0.000262176	0.00458399	yes
TCONS_00010918	XLOC_005540	HBE1	chr11:5289579-5291568	control	TIAR	OK	4.66802	0	-1.79769e+307	-1.79769e+307	0.000207296	0.00377951	yes
TCONS_00011093	XLOC_005637	BDNF-AS1	chr11:27528398-27743605	control	TIAR	OK	0.00288004	0	-1.79769e+307	-1.79769e+307	8.32349e-70	1.94885e-67	yes
TCONS_00011142	XLOC_005666	PRR5L	chr11:36317724-36490271	control	TIAR	OK	0.2933	0	-1.79769e+307	-1.79769e+307	0.000440654	0.00680297	yes
TCONS_00011143	XLOC_005666	PRR5L	chr11:36317724-36490271	control	TIAR	OK	0.352687	0	-1.79769e+307	-1.79769e+307	0.000431214	0.00669213	yes
TCONS_00011147	XLOC_005666	-	chr11:36317724-36490271	control	TIAR	OK	1.13371	0	-1.79769e+307	-1.79769e+307	0.000134988	0.00268783	yes
TCONS_00011169	XLOC_005678	ACCS	chr11:44087728-44105724	control	TIAR	OK	1.31555	0	-1.79769e+307	-1.79769e+307	0.000179875	0.00338263	yes
TCONS_00011504	XLOC_005845	GPR137	chr11:64037299-64056972	control	TIAR	OK	1.17758	0	-1.79769e+307	-1.79769e+307	0.000177928	0.0033492	yes
TCONS_00011559	XLOC_005872	-	chr11:65222727-65224359	control	TIAR	OK	2.05172	0	-1.79769e+307	-1.79769e+307	0.00192334	0.0209667	yes
TCONS_00011716	XLOC_005946	IL18BP	chr11:71709402-71713574	control	TIAR	OK	0.442868	0	-1.79769e+307	-1.79769e+307	0.00181725	0.0201024	yes
TCONS_00011721	XLOC_005947	LRTOMT	chr11:71713910-71823885	control	TIAR	OK	0.142558	0	-1.79769e+307	-1.79769e+307	0.00469093	0.0405009	yes
TCONS_00011723	XLOC_005947	LRTOMT	chr11:71713910-71823885	control	TIAR	OK	1.72533	0	-1.79769e+307	-1.79769e+307	1.5484e-05	0.000477226	yes
TCONS_00011727	XLOC_005949	FOLR1	chr11:71870039-71907367	control	TIAR	OK	0.958897	0	-1.79769e+307	-1.79769e+307	0.000620889	0.00890978	yes
TCONS_00011728	XLOC_005949	FOLR1	chr11:71870039-71907367	control	TIAR	OK	1.92423	0	-1.79769e+307	-1.79769e+307	0.000146194	0.00286189	yes
TCONS_00011850	XLOC_006013	NAALAD2	chr11:89867817-89931877	control	TIAR	OK	0.128958	0	-1.79769e+307	-1.79769e+307	0.00441922	0.0387595	yes
TCONS_00011895	XLOC_006040	YAP1	chr11:101981034-102104154	control	TIAR	OK	6.54301	0	-1.79769e+307	-1.79769e+307	2.29779e-10	2.51133e-08	yes
TCONS_00012088	XLOC_006142	TBRG1	chr11:124492741-124543717	control	TIAR	OK	66.0972	0	-1.79769e+307	-1.79769e+307	0.00230064	0.0238382	yes
TCONS_00012113	XLOC_006156	HYLS1	chr11:125753508-125773116	control	TIAR	OK	0.247056	0	-1.79769e+307	-1.79769e+307	0.00269702	0.0268014	yes
TCONS_00012203	XLOC_006202	LRDD	chr11:799178-805250	control	TIAR	OK	0.154078	0	-1.79769e+307	-1.79769e+307	0.00341763	0.0318468	yes
TCONS_00012310	XLOC_006265	OR51B4	chr11:5322243-5323345	control	TIAR	OK	0.66303	0	-1.79769e+307	-1.79769e+307	0.00180802	0.020034	yes
TCONS_00012313	XLOC_006268	OR51B5	chr11:5361746-5526875	control	TIAR	OK	0.724921	0	-1.79769e+307	-1.79769e+307	0.00228663	0.0237179	yes
TCONS_00012508	XLOC_006376	BDNF	chr11:27528398-27743605	control	TIAR	OK	1.34709	0	-1.79769e+307	-1.79769e+307	2.12722e-05	0.000619215	yes
TCONS_00012514	XLOC_006376	BDNF	chr11:27528398-27743605	control	TIAR	OK	2.56347	0	-1.79769e+307	-1.79769e+307	2.50217e-06	0.000102504	yes
TCONS_00012582	XLOC_006406	PHF21A	chr11:45950869-46142985	control	TIAR	OK	0.0721808	0	-1.79769e+307	-1.79769e+307	0.002555	0.0257355	yes
TCONS_00012755	XLOC_006518	BSCL2	chr11:62457709-62495053	control	TIAR	OK	1.78657	0	-1.79769e+307	-1.79769e+307	8.55881e-05	0.00186877	yes
TCONS_00012843	XLOC_006554	ATG2A	chr11:64662003-64684722	control	TIAR	OK	0.331987	0	-1.79769e+307	-1.79769e+307	0.000101608	0.00214045	yes
TCONS_00013113	XLOC_006692	CTSC	chr11:88026759-88070941	control	TIAR	OK	0.34353	0	-1.79769e+307	-1.79769e+307	0.000105271	0.00220195	yes
TCONS_00013236	XLOC_006757	PPP2R1B	chr11:111473169-111637603	control	TIAR	OK	0.20186	0	-1.79769e+307	-1.79769e+307	0.00348372	0.0323456	yes
TCONS_00013261	XLOC_006770	USP28	chr11:113668596-113746256	control	TIAR	OK	0.665372	0	-1.79769e+307	-1.79769e+307	4.98218e-05	0.00120559	yes
TCONS_00013263	XLOC_006770	USP28	chr11:113668596-113746256	control	TIAR	OK	0.488096	0	-1.79769e+307	-1.79769e+307	9.01244e-05	0.00194134	yes
TCONS_00013324	XLOC_006800	SLC37A4	chr11:118895060-118901616	control	TIAR	OK	0.77024	0	-1.79769e+307	-1.79769e+307	0.000169758	0.00322824	yes
TCONS_00013517	XLOC_006963	-	chr11:9148950-9149440	control	TIAR	OK	2.62574	0	-1.79769e+307	-1.79769e+307	0.00104747	0.0133439	yes
TCONS_00013518	XLOC_006964	-	chr11:9149563-9149946	control	TIAR	OK	3.37917	0	-1.79769e+307	-1.79769e+307	0.00180802	0.0200265	yes
TCONS_00013621	XLOC_007128	-	chr11:36499610-36500417	control	TIAR	OK	1.93748	0	-1.79769e+307	-1.79769e+307	0.00147575	0.0172322	yes
TCONS_00013622	XLOC_007134	-	chr11:37859662-37861628	control	TIAR	OK	1.0643	0	-1.79769e+307	-1.79769e+307	0.00218798	0.0229033	yes
TCONS_00013702	XLOC_007238	-	chr11:61817511-61818460	control	TIAR	OK	1.59976	0	-1.79769e+307	-1.79769e+307	0.000369024	0.0059033	yes
TCONS_00013703	XLOC_007239	-	chr11:61818993-61819236	control	TIAR	OK	13.7198	0	-1.79769e+307	-1.79769e+307	0.00124991	0.0152757	yes
TCONS_00013704	XLOC_007240	-	chr11:61819297-61819710	control	TIAR	OK	4.09157	0	-1.79769e+307	-1.79769e+307	0.000793573	0.0107942	yes
TCONS_00013808	XLOC_007389	TPCN2	chr11:68816349-68858175	control	TIAR	OK	2.12879	0	-1.79769e+307	-1.79769e+307	0.000391643	0.00618166	yes
TCONS_00013955	XLOC_007581	-	chr11:83166055-85339301	control	TIAR	OK	6.14204	0	-1.79769e+307	-1.79769e+307	0.00209872	0.0223279	yes
TCONS_00013980	XLOC_007608	CTSC	chr11:88024800-88025220	control	TIAR	OK	2.32761	0	-1.79769e+307	-1.79769e+307	0.00270613	0.0267127	yes
TCONS_00014047	XLOC_007693	SIK2	chr11:111473169-111637603	control	TIAR	OK	1.27351	0	-1.79769e+307	-1.79769e+307	0.00384282	0.0348709	yes
TCONS_00014116	XLOC_007771	-	chr11:124636393-124670299	control	TIAR	OK	2.20961	0	-1.79769e+307	-1.79769e+307	0.00141399	0.0167554	yes
TCONS_00015301	XLOC_007843	C12orf32	chr12:2966848-2998651	control	TIAR	OK	1.22029	0	-1.79769e+307	-1.79769e+307	0.000108436	0.00225463	yes
TCONS_00015414	XLOC_007900	-	chr12:8834217-8935690	control	TIAR	OK	0.29714	0	-1.79769e+307	-1.79769e+307	0.00274338	0.0269011	yes
TCONS_00015415	XLOC_007900	-	chr12:8834217-8935690	control	TIAR	OK	1.29543	0	-1.79769e+307	-1.79769e+307	5.72134e-05	0.0013449	yes
TCONS_00015436	XLOC_007914	C12orf59	chr12:10331556-10344403	control	TIAR	OK	0.229703	0	-1.79769e+307	-1.79769e+307	0.00180802	0.0200753	yes
TCONS_00015525	XLOC_007965	RASSF8	chr12:26111686-26232825	control	TIAR	OK	0.157673	0	-1.79769e+307	-1.79769e+307	0.00592137	0.048616	yes
TCONS_00015533	XLOC_007967	FGFR1OP2	chr12:27091304-27119581	control	TIAR	OK	0.242275	0	-1.79769e+307	-1.79769e+307	0.00131145	0.015835	yes
TCONS_00015664	XLOC_008025	LOC100286844	chr12:50222325-50236912	control	TIAR	OK	0.588771	0	-1.79769e+307	-1.79769e+307	0.000159984	0.00307594	yes
TCONS_00015666	XLOC_008025	LOC100286844	chr12:50222325-50236912	control	TIAR	OK	0.850176	0	-1.79769e+307	-1.79769e+307	6.51775e-05	0.00149359	yes
TCONS_00015707	XLOC_008041	DAZAP2	chr12:51632507-51664202	control	TIAR	OK	11.0662	0	-1.79769e+307	-1.79769e+307	9.65462e-09	7.66636e-07	yes
TCONS_00015709	XLOC_008041	DAZAP2	chr12:51632507-51664202	control	TIAR	OK	0.594197	0	-1.79769e+307	-1.79769e+307	0.000436138	0.00674733	yes
TCONS_00015710	XLOC_008041	DAZAP2	chr12:51632507-51664202	control	TIAR	OK	10.8358	0	-1.79769e+307	-1.79769e+307	2.355e-08	1.70334e-06	yes
TCONS_00015762	XLOC_008065	PRR13	chr12:53835373-53840427	control	TIAR	OK	1.4687	0	-1.79769e+307	-1.79769e+307	0.000580394	0.00844737	yes
TCONS_00015763	XLOC_008065	PRR13	chr12:53835373-53840427	control	TIAR	OK	0.600573	0	-1.79769e+307	-1.79769e+307	0.00220785	0.0230582	yes
TCONS_00015800	XLOC_008079	LOC100240734	chr12:54452037-54516018	control	TIAR	OK	1.25624	0	-1.79769e+307	-1.79769e+307	0.00518868	0.0439026	yes
TCONS_00015899	XLOC_008136	PIP4K2C	chr12:57984941-57997211	control	TIAR	OK	0.358039	0	-1.79769e+307	-1.79769e+307	0.000576947	0.00841373	yes
TCONS_00015909	XLOC_008138	ARHGEF25	chr12:57998430-58011026	control	TIAR	OK	0.377701	0	-1.79769e+307	-1.79769e+307	0.00289599	0.028054	yes
TCONS_00015978	XLOC_008170	MDM2	chr12:69201939-69357020	control	TIAR	OK	0.399841	0	-1.79769e+307	-1.79769e+307	5.7212e-05	0.0013454	yes
TCONS_00015992	XLOC_008177	RAB3IP	chr12:70132630-70216984	control	TIAR	OK	0.328564	0	-1.79769e+307	-1.79769e+307	4.23787e-05	0.00106192	yes
TCONS_00016255	XLOC_008311	RNFT2	chr12:117176095-117291436	control	TIAR	OK	0.255602	0	-1.79769e+307	-1.79769e+307	0.00202888	0.0218717	yes
TCONS_00016262	XLOC_008313	RFC5	chr12:118454507-118498951	control	TIAR	OK	0.369371	0	-1.79769e+307	-1.79769e+307	0.001098	0.0137947	yes
TCONS_00016505	XLOC_008430	ING4	chr12:6759703-6772308	control	TIAR	OK	0.561069	0	-1.79769e+307	-1.79769e+307	0.00169364	0.0191463	yes
TCONS_00016544	XLOC_008455	MFAP5	chr12:8798539-8815433	control	TIAR	OK	0.417452	0	-1.79769e+307	-1.79769e+307	0.000438389	0.00677684	yes
TCONS_00016705	XLOC_008552	CAPRIN2	chr12:30862485-30907728	control	TIAR	OK	0.134459	0	-1.79769e+307	-1.79769e+307	0.00208295	0.022208	yes
TCONS_00016707	XLOC_008552	CAPRIN2	chr12:30862485-30907728	control	TIAR	OK	0.248187	0	-1.79769e+307	-1.79769e+307	0.000319146	0.00530451	yes
TCONS_00016728	XLOC_008563	KIF21A	chr12:39687029-39837244	control	TIAR	OK	6.60476	0	-1.79769e+307	-1.79769e+307	2.92509e-11	3.70243e-09	yes
TCONS_00016790	XLOC_008595	ZNF641	chr12:48607666-48890508	control	TIAR	OK	0.514557	0	-1.79769e+307	-1.79769e+307	3.71324e-05	0.000953037	yes
TCONS_00017010	XLOC_008712	PTGES3	chr12:57057124-57082100	control	TIAR	OK	0.73483	0	-1.79769e+307	-1.79769e+307	0.000321042	0.00532258	yes
TCONS_00017206	XLOC_008823	ANKS1B	chr12:99039033-100378432	control	TIAR	OK	0.000791917	0	-1.79769e+307	-1.79769e+307	2.20278e-192	5.43691e-190	yes
TCONS_00017226	XLOC_008833	PMCH	chr12:102467966-102592003	control	TIAR	OK	1.082	0	-1.79769e+307	-1.79769e+307	0.000529969	0.00788194	yes
TCONS_00017255	XLOC_008848	MTERFD3	chr12:107371068-107380929	control	TIAR	OK	0.952051	0	-1.79769e+307	-1.79769e+307	0.000194516	0.00360305	yes
TCONS_00017298	XLOC_008866	GIT2	chr12:110367603-110434194	control	TIAR	OK	0.0826809	0	-1.79769e+307	-1.79769e+307	0.00383261	0.0348102	yes
TCONS_00017462	XLOC_008943	MPHOSPH9	chr12:123636885-123717650	control	TIAR	OK	1.34286	0	-1.79769e+307	-1.79769e+307	9.64737e-06	0.000320158	yes
TCONS_00017502	XLOC_008968	GALNT9	chr12:132680916-132905905	control	TIAR	OK	0.794999	0	-1.79769e+307	-1.79769e+307	0.000114036	0.0023488	yes
TCONS_00017545	XLOC_009008	-	chr12:5660787-5661325	control	TIAR	OK	2.09451	0	-1.79769e+307	-1.79769e+307	0.00124991	0.0152536	yes
TCONS_00017769	XLOC_009342	FAM119B	chr12:58166382-58176324	control	TIAR	OK	1.38992	0	-1.79769e+307	-1.79769e+307	0.000385117	0.00609652	yes
TCONS_00017894	XLOC_009542	C12orf48	chr12:102467966-102592003	control	TIAR	OK	124.21	0	-1.79769e+307	-1.79769e+307	0.00228205	0.0236829	yes
TCONS_00018006	XLOC_009691	-	chr12:123413538-123464588	control	TIAR	OK	0.690434	0	-1.79769e+307	-1.79769e+307	0.0044794	0.0390963	yes
TCONS_00019350	XLOC_009956	CARKD	chr13:111267768-111293297	control	TIAR	OK	1.27416	0	-1.79769e+307	-1.79769e+307	2.71535e-05	0.000746399	yes
TCONS_00019392	XLOC_009971	TMCO3	chr13:114145307-114204544	control	TIAR	OK	1.83635	0	-1.79769e+307	-1.79769e+307	6.68746e-05	0.00152422	yes
TCONS_00019652	XLOC_010093	THSD1P1	chr13:52741846-52768602	control	TIAR	OK	0.251065	0	-1.79769e+307	-1.79769e+307	0.00369398	0.0338469	yes
TCONS_00020068	XLOC_010503	-	chr13:109879423-109884954	control	TIAR	OK	1.13171	0	-1.79769e+307	-1.79769e+307	0.00369646	0.0338644	yes
TCONS_00020108	XLOC_010555	-	chr13:113931597-113931851	control	TIAR	OK	11.1428	0	-1.79769e+307	-1.79769e+307	0.00398245	0.0357925	yes
TCONS_00020659	XLOC_010649	GMPR2	chr14:24683142-24708447	control	TIAR	OK	1.17708	0	-1.79769e+307	-1.79769e+307	0.000114557	0.00235462	yes
TCONS_00020752	XLOC_010693	ATP5S	chr14:50779046-50863472	control	TIAR	OK	2.55587	0	-1.79769e+307	-1.79769e+307	2.69861e-05	0.000743177	yes
TCONS_00020753	XLOC_010693	ATP5S	chr14:50779046-50863472	control	TIAR	OK	2.53189	0	-1.79769e+307	-1.79769e+307	2.94405e-05	0.000794156	yes
TCONS_00020761	XLOC_010694	ATL1	chr14:50999799-51135023	control	TIAR	OK	1.5527	0	-1.79769e+307	-1.79769e+307	0.000134152	0.00267747	yes
TCONS_00020941	XLOC_010774	DCAF4	chr14:73393039-73426357	control	TIAR	OK	0.394543	0	-1.79769e+307	-1.79769e+307	0.00077351	0.0105992	yes
TCONS_00021008	XLOC_010810	GSTZ1	chr14:77787229-77797975	control	TIAR	OK	1.58901	0	-1.79769e+307	-1.79769e+307	0.000191423	0.00355912	yes
TCONS_00021018	XLOC_010815	ADCK1	chr14:78266425-78400340	control	TIAR	OK	2.20687	0	-1.79769e+307	-1.79769e+307	7.41236e-05	0.00165881	yes
TCONS_00021239	XLOC_010973	ZNF839	chr14:102786095-102810397	control	TIAR	OK	1.15229	0	-1.79769e+307	-1.79769e+307	0.00109163	0.0137438	yes
TCONS_00021311	XLOC_011004	C14orf79	chr14:105452386-105461855	control	TIAR	OK	0.562573	0	-1.79769e+307	-1.79769e+307	0.00183289	0.0202301	yes
TCONS_00021368	XLOC_011031	NDRG2	chr14:21484921-21493935	control	TIAR	OK	0.648734	0	-1.79769e+307	-1.79769e+307	0.000344697	0.00562348	yes
TCONS_00021461	XLOC_011075	MDP1	chr14:24683142-24708447	control	TIAR	OK	1.34338	0	-1.79769e+307	-1.79769e+307	0.00100019	0.0128857	yes
TCONS_00021514	XLOC_011107	CFL2	chr14:35179587-35184029	control	TIAR	OK	0.316252	0	-1.79769e+307	-1.79769e+307	0.000540413	0.00800512	yes
TCONS_00021677	XLOC_011194	MAX	chr14:65453501-65569244	control	TIAR	OK	0.337535	0	-1.79769e+307	-1.79769e+307	0.00145166	0.0170687	yes
TCONS_00021721	XLOC_011221	ZFYVE1	chr14:73436158-73493920	control	TIAR	OK	0.260331	0	-1.79769e+307	-1.79769e+307	0.00159844	0.0183182	yes
TCONS_00021847	XLOC_011279	ATXN3	chr14:92524895-92572965	control	TIAR	OK	0.291418	0	-1.79769e+307	-1.79769e+307	0.000117087	0.00239829	yes
TCONS_00022180	XLOC_011584	-	chr14:59919064-59951129	control	TIAR	OK	3.0949	0	-1.79769e+307	-1.79769e+307	0.00243689	0.0248801	yes
TCONS_00022190	XLOC_011604	-	chr14:60608843-60609370	control	TIAR	OK	2.29042	0	-1.79769e+307	-1.79769e+307	0.0038994	0.0352493	yes
TCONS_00022258	XLOC_011694	-	chr14:74751979-74769767	control	TIAR	OK	2.87711	0	-1.79769e+307	-1.79769e+307	0.00150381	0.0174703	yes
TCONS_00023189	XLOC_012033	C15orf41	chr15:36871772-37110707	control	TIAR	OK	0.54518	0	-1.79769e+307	-1.79769e+307	0.000592379	0.00858594	yes
TCONS_00023439	XLOC_012147	SNX1	chr15:64388170-64436433	control	TIAR	OK	0.107249	0	-1.79769e+307	-1.79769e+307	0.000801106	0.0108742	yes
TCONS_00023469	XLOC_012162	SMAD6	chr15:66994599-67074337	control	TIAR	OK	1.2238	0	-1.79769e+307	-1.79769e+307	3.33716e-05	0.000880548	yes
TCONS_00023779	XLOC_012323	MEF2A	chr15:100105841-100256629	control	TIAR	OK	0.124938	0	-1.79769e+307	-1.79769e+307	0.00137557	0.0164019	yes
TCONS_00024067	XLOC_012474	DYX1C1	chr15:55700722-55800432	control	TIAR	OK	0.632257	0	-1.79769e+307	-1.79769e+307	0.000461753	0.00706427	yes
TCONS_00024098	XLOC_012490	ANXA2	chr15:60639349-60690213	control	TIAR	OK	7.22276	0	-1.79769e+307	-1.79769e+307	5.38074e-05	0.0012842	yes
TCONS_00024156	XLOC_012521	DENND4A	chr15:65952902-66084631	control	TIAR	OK	0.168626	0	-1.79769e+307	-1.79769e+307	0.000349441	0.00568677	yes
TCONS_00024704	XLOC_012994	MYO9A	chr15:72114929-72433311	control	TIAR	OK	1.86123	0	-1.79769e+307	-1.79769e+307	0.000272104	0.00470342	yes
TCONS_00024742	XLOC_013052	-	chr15:79703651-79764642	control	TIAR	OK	1.31958	0	-1.79769e+307	-1.79769e+307	0.00370819	0.0339351	yes
TCONS_00024794	XLOC_013127	IGF1R	chr15:99192132-99507759	control	TIAR	OK	1.60704	0	-1.79769e+307	-1.79769e+307	0.00445946	0.0389739	yes
TCONS_00025427	XLOC_013170	RAB40C	chr16:639356-679273	control	TIAR	OK	0.00708334	0	-1.79769e+307	-1.79769e+307	3.89594e-46	8.94511e-44	yes
TCONS_00025864	XLOC_013380	MAZ	chr16:29817461-29822504	control	TIAR	OK	0.276227	0	-1.79769e+307	-1.79769e+307	0.00118739	0.0146781	yes
TCONS_00025948	XLOC_013418	ITGAD	chr16:31404632-31437826	control	TIAR	OK	0.227586	0	-1.79769e+307	-1.79769e+307	0.000791884	0.0107836	yes
TCONS_00026100	XLOC_013497	CKLF	chr16:66586465-66600154	control	TIAR	OK	1.87845	0	-1.79769e+307	-1.79769e+307	0.000792868	0.0107921	yes
TCONS_00026110	XLOC_013498	CMTM1	chr16:66600293-66613038	control	TIAR	OK	6.2687	0	-1.79769e+307	-1.79769e+307	7.04978e-05	0.0015921	yes
TCONS_00026166	XLOC_013514	PLEKHG4	chr16:67309357-67360661	control	TIAR	OK	0.169027	0	-1.79769e+307	-1.79769e+307	0.000257063	0.00450655	yes
TCONS_00026203	XLOC_013532	PRMT7	chr16:68344876-68391206	control	TIAR	OK	2.29736	0	-1.79769e+307	-1.79769e+307	2.97311e-05	0.00079981	yes
TCONS_00026206	XLOC_013535	CDH1	chr16:68771194-68869444	control	TIAR	OK	0.171591	0	-1.79769e+307	-1.79769e+307	0.000929686	0.0121867	yes
TCONS_00026225	XLOC_013543	WWP2	chr16:69796227-69975643	control	TIAR	OK	4.44579	0	-1.79769e+307	-1.79769e+307	1.21333e-06	5.49076e-05	yes
TCONS_00026227	XLOC_013543	WWP2	chr16:69796227-69975643	control	TIAR	OK	0.128509	0	-1.79769e+307	-1.79769e+307	0.00330872	0.0310764	yes
TCONS_00026382	XLOC_013628	CPNE7	chr16:89642158-89663654	control	TIAR	OK	0.199521	0	-1.79769e+307	-1.79769e+307	0.00321366	0.0303859	yes
TCONS_00026406	XLOC_013634	SPIRE2	chr16:89894906-89937727	control	TIAR	OK	2.17122	0	-1.79769e+307	-1.79769e+307	4.88246e-05	0.00118728	yes
TCONS_00026423	XLOC_013639	AFG3L1P	chr16:90036164-90067195	control	TIAR	OK	0.64209	0	-1.79769e+307	-1.79769e+307	0.00034943	0.00568815	yes
TCONS_00026430	XLOC_013643	RHBDF1	chr16:108054-122629	control	TIAR	OK	0.962573	0	-1.79769e+307	-1.79769e+307	0.000339883	0.00556178	yes
TCONS_00026461	XLOC_013657	NARFL	chr16:776957-790997	control	TIAR	OK	1.24174	0	-1.79769e+307	-1.79769e+307	0.0033478	0.0313341	yes
TCONS_00026951	XLOC_013944	TK2	chr16:66541905-66584315	control	TIAR	OK	0.262194	0	-1.79769e+307	-1.79769e+307	0.000320442	0.00531859	yes
TCONS_00026971	XLOC_013953	TRADD	chr16:67188088-67203848	control	TIAR	OK	0.256769	0	-1.79769e+307	-1.79769e+307	0.00594432	0.0487166	yes
TCONS_00026995	XLOC_013966	GFOD2	chr16:67708435-67753273	control	TIAR	OK	0.467565	0	-1.79769e+307	-1.79769e+307	0.00117909	0.0145907	yes
TCONS_00027187	XLOC_014054	KLHDC4	chr16:87636498-87799678	control	TIAR	OK	0.4698	0	-1.79769e+307	-1.79769e+307	0.000885559	0.0117329	yes
TCONS_00027472	XLOC_014424	-	chr16:49524520-49860918	control	TIAR	OK	4.99103	0	-1.79769e+307	-1.79769e+307	2.38663e-05	0.000676768	yes
TCONS_00027519	XLOC_014485	CES3	chr16:66995131-67009863	control	TIAR	OK	341.25	0	-1.79769e+307	-1.79769e+307	0.00356953	0.032977	yes
TCONS_00027607	XLOC_014605	OSGIN1	chr16:83982671-83999937	control	TIAR	OK	69.4144	0	-1.79769e+307	-1.79769e+307	0.00208271	0.0222095	yes
TCONS_00027630	XLOC_014636	-	chr16:86508130-86542491	control	TIAR	OK	10.803	0	-1.79769e+307	-1.79769e+307	0.0018829	0.0206283	yes
TCONS_00027644	XLOC_014657	-	chr16:88298489-88298794	control	TIAR	OK	4.90688	0	-1.79769e+307	-1.79769e+307	0.00270613	0.0268559	yes
TCONS_00027654	XLOC_014671	-	chr16:88762902-88772829	control	TIAR	OK	1.45608	0	-1.79769e+307	-1.79769e+307	0.00284998	0.0276897	yes
TCONS_00028492	XLOC_014724	SERPINF1	chr17:1665258-1681348	control	TIAR	OK	0.277848	0	-1.79769e+307	-1.79769e+307	0.00482592	0.0414669	yes
TCONS_00028527	XLOC_014741	CYB5D2	chr17:4046429-4060992	control	TIAR	OK	0.645529	0	-1.79769e+307	-1.79769e+307	0.00103085	0.0131917	yes
TCONS_00028812	XLOC_014878	EPN2	chr17:19140689-19240121	control	TIAR	OK	0.184895	0	-1.79769e+307	-1.79769e+307	0.000778745	0.0106512	yes
TCONS_00028968	XLOC_014955	-	chr17:33307516-33335786	control	TIAR	OK	0.480424	0	-1.79769e+307	-1.79769e+307	0.0014039	0.0166726	yes
TCONS_00029032	XLOC_014991	-	chr17:37617738-37725644	control	TIAR	OK	3.73898	0	-1.79769e+307	-1.79769e+307	3.71498e-05	0.000953072	yes
TCONS_00029199	XLOC_015075	ACBD4	chr17:43209966-43221543	control	TIAR	OK	0.612685	0	-1.79769e+307	-1.79769e+307	0.000431263	0.00669114	yes
TCONS_00029226	XLOC_015084	MAPT	chr17:43920721-44105739	control	TIAR	OK	0.0792463	0	-1.79769e+307	-1.79769e+307	0.00298833	0.0287463	yes
TCONS_00029309	XLOC_015124	PDK2	chr17:48172100-48188733	control	TIAR	OK	1.63282	0	-1.79769e+307	-1.79769e+307	2.69891e-05	0.000742914	yes
TCONS_00029464	XLOC_015198	-	chr17:62947873-62954577	control	TIAR	OK	4.92203	0	-1.79769e+307	-1.79769e+307	0.000351584	0.00571379	yes
TCONS_00029479	XLOC_015209	BPTF	chr17:65821779-65980514	control	TIAR	OK	0.899571	0	-1.79769e+307	-1.79769e+307	1.49135e-05	0.000462529	yes
TCONS_00029488	XLOC_015213	AMZ2	chr17:66202334-66253305	control	TIAR	OK	0.749685	0	-1.79769e+307	-1.79769e+307	0.000673054	0.00948826	yes
TCONS_00029492	XLOC_015213	AMZ2	chr17:66202334-66253305	control	TIAR	OK	0.917257	0	-1.79769e+307	-1.79769e+307	0.000223511	0.00402312	yes
TCONS_00029580	XLOC_015255	CDK3	chr17:73937588-74002083	control	TIAR	OK	0.82019	0	-1.79769e+307	-1.79769e+307	0.000399396	0.0062806	yes
TCONS_00029668	XLOC_015290	FLJ35220	chr17:78234666-78411884	control	TIAR	OK	0.187117	0	-1.79769e+307	-1.79769e+307	0.00248743	0.0252179	yes
TCONS_00029830	XLOC_015369	C17orf85	chr17:3710089-3749540	control	TIAR	OK	0.972001	0	-1.79769e+307	-1.79769e+307	1.72389e-05	0.000521543	yes
TCONS_00030161	XLOC_015546	MYO18A	chr17:27400522-27507423	control	TIAR	OK	0.220148	0	-1.79769e+307	-1.79769e+307	0.000177556	0.00334325	yes
TCONS_00030215	XLOC_015582	SLFN12	chr17:33733465-33760195	control	TIAR	OK	0.371561	0	-1.79769e+307	-1.79769e+307	0.0005581	0.00821166	yes
TCONS_00030288	XLOC_015612	ARHGAP23	chr17:36584719-36668628	control	TIAR	OK	2.80592	0	-1.79769e+307	-1.79769e+307	0.000159033	0.00306561	yes
TCONS_00030516	XLOC_015751	ARHGAP27	chr17:43471267-43503012	control	TIAR	OK	0.44644	0	-1.79769e+307	-1.79769e+307	0.000226407	0.00406046	yes
TCONS_00030595	XLOC_015798	SPOP	chr17:47676245-47755525	control	TIAR	OK	0.608398	0	-1.79769e+307	-1.79769e+307	0.000156889	0.00303318	yes
TCONS_00030688	XLOC_015844	TUBD1	chr17:57936840-57970306	control	TIAR	OK	0.277647	0	-1.79769e+307	-1.79769e+307	0.00184331	0.020311	yes
TCONS_00030689	XLOC_015844	TUBD1	chr17:57936840-57970306	control	TIAR	OK	0.25424	0	-1.79769e+307	-1.79769e+307	0.00256263	0.0257904	yes
TCONS_00030700	XLOC_015848	LOC645638	chr17:58050921-58469586	control	TIAR	OK	2.22181	0	-1.79769e+307	-1.79769e+307	0.000856686	0.0114503	yes
TCONS_00030788	XLOC_015888	PSMD12	chr17:65334043-65362772	control	TIAR	OK	1.14154	0	-1.79769e+307	-1.79769e+307	2.28474e-05	0.000652876	yes
TCONS_00030974	XLOC_015990	ACTG1	chr17:79476996-79479892	control	TIAR	OK	4.67837	0	-1.79769e+307	-1.79769e+307	7.47019e-06	0.000259386	yes
TCONS_00031061	XLOC_016028	NXN	chr17:700041-700596	control	TIAR	OK	1.42284	0	-1.79769e+307	-1.79769e+307	0.00270613	0.0266815	yes
TCONS_00031115	XLOC_016098	-	chr17:5505562-5522723	control	TIAR	OK	3.74351	0	-1.79769e+307	-1.79769e+307	0.0034914	0.0323865	yes
TCONS_00031125	XLOC_016105	-	chr17:6481644-6554954	control	TIAR	OK	1.47641	0	-1.79769e+307	-1.79769e+307	0.00224307	0.0233602	yes
TCONS_00031147	XLOC_016137	-	chr17:8177040-8178588	control	TIAR	OK	4.5427	0	-1.79769e+307	-1.79769e+307	0.00221963	0.0231568	yes
TCONS_00031171	XLOC_016167	-	chr17:15339337-15466945	control	TIAR	OK	1.04663	0	-1.79769e+307	-1.79769e+307	0.00600648	0.0490632	yes
TCONS_00031212	XLOC_016229	-	chr17:18641577-18642343	control	TIAR	OK	1.77014	0	-1.79769e+307	-1.79769e+307	0.00056444	0.00827413	yes
TCONS_00031599	XLOC_016749	MAFG	chr17:79869814-79876058	control	TIAR	OK	3.68891	0	-1.79769e+307	-1.79769e+307	0.00363579	0.0334638	yes
TCONS_00032677	XLOC_016807	MYL12B	chr18:3247527-3278337	control	TIAR	OK	2.05215	0	-1.79769e+307	-1.79769e+307	0.000162862	0.00311509	yes
TCONS_00032694	XLOC_016811	LOC339290	chr18:5238087-5246505	control	TIAR	OK	8.14364	0	-1.79769e+307	-1.79769e+307	0.0045905	0.0398487	yes
TCONS_00032838	XLOC_016870	DTNA	chr18:32073253-32471808	control	TIAR	OK	0.00611879	0	-1.79769e+307	-1.79769e+307	1.60068e-60	3.73306e-58	yes
TCONS_00033055	XLOC_016986	PTPN2	chr18:12785479-12884334	control	TIAR	OK	1.16827	0	-1.79769e+307	-1.79769e+307	5.829e-05	0.00136533	yes
TCONS_00033073	XLOC_016998	-	chr18:19542666-19543733	control	TIAR	OK	7.07553	0	-1.79769e+307	-1.79769e+307	0.00147548	0.0172324	yes
TCONS_00033285	XLOC_017112	-	chr18:1360471-1368600	control	TIAR	OK	4.63776	0	-1.79769e+307	-1.79769e+307	0.00442745	0.0387799	yes
TCONS_00033379	XLOC_017228	-	chr18:19542666-19543733	control	TIAR	OK	3.31335	0	-1.79769e+307	-1.79769e+307	0.000800941	0.0108745	yes
TCONS_00033466	XLOC_017358	-	chr18:60790578-60987040	control	TIAR	OK	3.0469	0	-1.79769e+307	-1.79769e+307	0.00216131	0.0227003	yes
TCONS_00033469	XLOC_017361	-	chr18:64171225-64271370	control	TIAR	OK	1.84847	0	-1.79769e+307	-1.79769e+307	0.00183097	0.0202127	yes
TCONS_00033474	XLOC_017366	-	chr18:65145180-65566856	control	TIAR	OK	7.94587	0	-1.79769e+307	-1.79769e+307	0.0014185	0.016792	yes
TCONS_00034024	XLOC_017512	PNPLA6	chr19:7599037-7626653	control	TIAR	OK	0.16383	0	-1.79769e+307	-1.79769e+307	0.00123946	0.0151887	yes
TCONS_00034025	XLOC_017512	PNPLA6	chr19:7599037-7626653	control	TIAR	OK	0.342596	0	-1.79769e+307	-1.79769e+307	0.000203877	0.0037344	yes
TCONS_00034026	XLOC_017512	PNPLA6	chr19:7599037-7626653	control	TIAR	OK	0.31505	0	-1.79769e+307	-1.79769e+307	0.000263021	0.00459062	yes
TCONS_00034118	XLOC_017554	PDE4A	chr19:10531212-10580307	control	TIAR	OK	0.367073	0	-1.79769e+307	-1.79769e+307	0.000217065	0.00392379	yes
TCONS_00034286	XLOC_017648	OCEL1	chr19:17337044-17340028	control	TIAR	OK	0.884744	0	-1.79769e+307	-1.79769e+307	0.00207778	0.0221649	yes
TCONS_00034292	XLOC_017650	ANKLE1	chr19:17392453-17398454	control	TIAR	OK	0.210616	0	-1.79769e+307	-1.79769e+307	0.00152572	0.0176728	yes
TCONS_00034301	XLOC_017653	GTPBP3	chr19:17445790-17453544	control	TIAR	OK	1.07213	0	-1.79769e+307	-1.79769e+307	0.00575724	0.047532	yes
TCONS_00034343	XLOC_017674	PGPEP1	chr19:18451407-18480763	control	TIAR	OK	0.0651247	0	-1.79769e+307	-1.79769e+307	0.00369269	0.0338403	yes
TCONS_00034385	XLOC_017691	GATAD2A	chr19:19496586-19623356	control	TIAR	OK	0.232754	0	-1.79769e+307	-1.79769e+307	0.00030685	0.00513761	yes
TCONS_00034528	XLOC_017756	LSR	chr19:35739558-35758961	control	TIAR	OK	0.276388	0	-1.79769e+307	-1.79769e+307	0.002075	0.0221591	yes
TCONS_00034560	XLOC_017775	C19orf55	chr19:36249043-36262119	control	TIAR	OK	0.163451	0	-1.79769e+307	-1.79769e+307	0.003713	0.0339634	yes
TCONS_00034606	XLOC_017802	ZNF540	chr19:38042307-38105000	control	TIAR	OK	0.121276	0	-1.79769e+307	-1.79769e+307	0.00570305	0.0472029	yes
TCONS_00034878	XLOC_017938	SAE1	chr19:47634079-47713893	control	TIAR	OK	0.449577	0	-1.79769e+307	-1.79769e+307	0.000441947	0.00681761	yes
TCONS_00035090	XLOC_018062	HERV-V2	chr19:53408354-53696619	control	TIAR	OK	0.00974706	0	-1.79769e+307	-1.79769e+307	2.25848e-154	5.48303e-152	yes
TCONS_00035435	XLOC_018261	FAM108A1	chr19:1876974-1885518	control	TIAR	OK	0.471192	0	-1.79769e+307	-1.79769e+307	0.000731027	0.0101367	yes
TCONS_00035698	XLOC_018409	EPOR	chr19:11487880-11495118	control	TIAR	OK	0.206647	0	-1.79769e+307	-1.79769e+307	0.00244147	0.0249182	yes
TCONS_00035702	XLOC_018410	RGL3	chr19:11504731-11530018	control	TIAR	OK	0.302634	0	-1.79769e+307	-1.79769e+307	0.00228427	0.0237017	yes
TCONS_00035741	XLOC_018433	DHPS	chr19:12777617-12792720	control	TIAR	OK	0.601462	0	-1.79769e+307	-1.79769e+307	0.00177057	0.0198267	yes
TCONS_00035779	XLOC_018454	PODNL1	chr19:14041999-14117134	control	TIAR	OK	0.490785	0	-1.79769e+307	-1.79769e+307	0.000298071	0.00504338	yes
TCONS_00035780	XLOC_018454	PODNL1	chr19:14041999-14117134	control	TIAR	OK	0.702292	0	-1.79769e+307	-1.79769e+307	0.00010136	0.0021375	yes
TCONS_00035898	XLOC_018523	HOMER3	chr19:19039710-19052041	control	TIAR	OK	0.318171	0	-1.79769e+307	-1.79769e+307	0.00241635	0.0247386	yes
TCONS_00035907	XLOC_018526	LOC729991-MEF2B	chr19:19256375-19314238	control	TIAR	OK	2.64709	0	-1.79769e+307	-1.79769e+307	2.00365e-05	0.00059138	yes
TCONS_00035975	XLOC_018579	DMKN	chr19:35988002-36004560	control	TIAR	OK	1.02674	0	-1.79769e+307	-1.79769e+307	0.00102997	0.0131862	yes
TCONS_00036028	XLOC_018599	ZNF566	chr19:36936020-36981942	control	TIAR	OK	0.338065	0	-1.79769e+307	-1.79769e+307	0.000179699	0.00338038	yes
TCONS_00036032	XLOC_018600	ZNF260	chr19:37001588-37019248	control	TIAR	OK	0.628383	0	-1.79769e+307	-1.79769e+307	3.7536e-05	0.000960898	yes
TCONS_00036033	XLOC_018600	ZNF260	chr19:37001588-37019248	control	TIAR	OK	0.492363	0	-1.79769e+307	-1.79769e+307	6.08496e-05	0.00141189	yes
TCONS_00036343	XLOC_018761	MEIS3	chr19:47906380-47922785	control	TIAR	OK	0.20084	0	-1.79769e+307	-1.79769e+307	0.0043897	0.0385977	yes
TCONS_00036364	XLOC_018772	CARD8	chr19:48711342-48759266	control	TIAR	OK	0.405764	0	-1.79769e+307	-1.79769e+307	8.81976e-05	0.00190747	yes
TCONS_00036387	XLOC_018786	BCAT2	chr19:49298318-49314320	control	TIAR	OK	0.83171	0	-1.79769e+307	-1.79769e+307	0.000641974	0.00912833	yes
TCONS_00036427	XLOC_018811	IRF3	chr19:50162825-50177173	control	TIAR	OK	6.81138	0	-1.79769e+307	-1.79769e+307	1.63386e-05	0.000498378	yes
TCONS_00036580	XLOC_018884	ZNF28	chr19:53300655-53397588	control	TIAR	OK	0.569228	0	-1.79769e+307	-1.79769e+307	6.88098e-05	0.00156112	yes
TCONS_00036598	XLOC_018892	ZNF347	chr19:53408354-53696619	control	TIAR	OK	0.00106293	0	-1.79769e+307	-1.79769e+307	2.25848e-154	5.50559e-152	yes
TCONS_00036654	XLOC_018919	PPP1R12C	chr19:55602249-55628969	control	TIAR	OK	0.818798	0	-1.79769e+307	-1.79769e+307	9.81024e-05	0.00208589	yes
TCONS_00036661	XLOC_018921	TNNI3	chr19:55663135-55669100	control	TIAR	OK	0.624198	0	-1.79769e+307	-1.79769e+307	0.00416973	0.0370152	yes
TCONS_00036808	XLOC_019045	NFIC	chr19:3359589-3468544	control	TIAR	OK	0.779436	0	-1.79769e+307	-1.79769e+307	0.00439728	0.0386242	yes
TCONS_00036906	XLOC_019212	CYP4F3	chr19:15772063-15772999	control	TIAR	OK	2.0354	0	-1.79769e+307	-1.79769e+307	0.000219057	0.00395378	yes
TCONS_00036908	XLOC_019215	-	chr19:16019198-16020027	control	TIAR	OK	0.954382	0	-1.79769e+307	-1.79769e+307	0.00180802	0.0200602	yes
TCONS_00037011	XLOC_019334	-	chr19:30554566-30554980	control	TIAR	OK	2.39517	0	-1.79769e+307	-1.79769e+307	0.00270613	0.0267305	yes
TCONS_00037012	XLOC_019335	-	chr19:30570027-30570882	control	TIAR	OK	2.13744	0	-1.79769e+307	-1.79769e+307	0.000263519	0.00459119	yes
TCONS_00037097	XLOC_019467	-	chr19:43830797-43831015	control	TIAR	OK	22.8699	0	-1.79769e+307	-1.79769e+307	0.000929686	0.0121921	yes
TCONS_00037295	XLOC_019768	ZNF324B	chr19:58962970-58985172	control	TIAR	OK	1.13562	0	-1.79769e+307	-1.79769e+307	0.00106659	0.0135205	yes
TCONS_00038571	XLOC_019885	SLC30A6	chr2:32390909-32449181	control	TIAR	OK	0.45153	0	-1.79769e+307	-1.79769e+307	8.94434e-05	0.00192948	yes
TCONS_00038666	XLOC_019933	KLRAQ1	chr2:48667907-48742531	control	TIAR	OK	0.253901	0	-1.79769e+307	-1.79769e+307	0.00110314	0.0138417	yes
TCONS_00038685	XLOC_019940	RPL23AP32	chr2:54683445-54898583	control	TIAR	OK	0.0442321	0	-1.79769e+307	-1.79769e+307	0	0	yes
TCONS_00038697	XLOC_019945	-	chr2:56187925-56382437	control	TIAR	OK	2.96627	0	-1.79769e+307	-1.79769e+307	0.000331068	0.00545673	yes
TCONS_00038762	XLOC_019977	ANTXR1	chr2:69240275-69476459	control	TIAR	OK	0.416253	0	-1.79769e+307	-1.79769e+307	0.00179576	0.020018	yes
TCONS_00038813	XLOC_020000	CCT7	chr2:73461025-73480150	control	TIAR	OK	0.72641	0	-1.79769e+307	-1.79769e+307	0.000287723	0.00491603	yes
TCONS_00038880	XLOC_020034	ELMOD3	chr2:85581842-85618949	control	TIAR	OK	0.723273	0	-1.79769e+307	-1.79769e+307	0.00146417	0.0171885	yes
TCONS_00038930	XLOC_020063	FAHD2A	chr2:96068447-96079041	control	TIAR	OK	10.7621	0	-1.79769e+307	-1.79769e+307	0.00184866	0.0203472	yes
TCONS_00039248	XLOC_020233	PKP4	chr2:159313475-159538028	control	TIAR	OK	1.5046	0	-1.79769e+307	-1.79769e+307	2.73375e-05	0.000750064	yes
TCONS_00039298	XLOC_020254	PHOSPHO2	chr2:170550963-170608396	control	TIAR	OK	0.557063	0	-1.79769e+307	-1.79769e+307	0.00181708	0.0201043	yes
TCONS_00039366	XLOC_020286	LOC100130691	chr2:178148235-178408564	control	TIAR	OK	6.14812	0	-1.79769e+307	-1.79769e+307	0.000724114	0.0100596	yes
TCONS_00039384	XLOC_020294	UBE2E3	chr2:181845111-181928162	control	TIAR	OK	3.65344	0	-1.79769e+307	-1.79769e+307	2.78165e-05	0.00075934	yes
TCONS_00039461	XLOC_020329	FLJ32063	chr2:200134222-200337481	control	TIAR	OK	0.00245473	0	-1.79769e+307	-1.79769e+307	2.13641e-110	5.0825e-108	yes
TCONS_00039839	XLOC_020500	-	chr2:242627151-242633555	control	TIAR	OK	2.09025	0	-1.79769e+307	-1.79769e+307	0.00110117	0.0138258	yes
TCONS_00039883	XLOC_020528	MIR4261	chr2:10281508-10351856	control	TIAR	OK	144.801	0	-1.79769e+307	-1.79769e+307	0.00409288	0.0365191	yes
TCONS_00039942	XLOC_020559	ITSN2	chr2:24425734-24583397	control	TIAR	OK	0.28682	0	-1.79769e+307	-1.79769e+307	0.000383356	0.00607838	yes
TCONS_00039983	XLOC_020574	CGREF1	chr2:27309610-27341995	control	TIAR	OK	1.47913	0	-1.79769e+307	-1.79769e+307	5.60539e-05	0.00132554	yes
TCONS_00040110	XLOC_020643	MCFD2	chr2:47129008-47303275	control	TIAR	OK	0.895934	0	-1.79769e+307	-1.79769e+307	3.32739e-05	0.000878362	yes
TCONS_00040195	XLOC_020690	RAB1A	chr2:65283494-65357435	control	TIAR	OK	0.148798	0	-1.79769e+307	-1.79769e+307	0.00600082	0.0490372	yes
TCONS_00040226	XLOC_020705	C2orf42	chr2:70377016-70418151	control	TIAR	OK	0.605232	0	-1.79769e+307	-1.79769e+307	0.000205679	0.00376044	yes
TCONS_00040401	XLOC_020796	LMAN2L	chr2:97371664-97405813	control	TIAR	OK	2.84639	0	-1.79769e+307	-1.79769e+307	1.57797e-05	0.000483821	yes
TCONS_00040484	XLOC_020848	RGPD5	chr2:111271378-111336309	control	TIAR	OK	0.138127	0	-1.79769e+307	-1.79769e+307	0.00362451	0.0333756	yes
TCONS_00040526	XLOC_020875	GLI2	chr2:121493801-121750270	control	TIAR	OK	0.856223	0	-1.79769e+307	-1.79769e+307	0.000654618	0.00927472	yes
TCONS_00040528	XLOC_020875	GLI2	chr2:121493801-121750270	control	TIAR	OK	0.53164	0	-1.79769e+307	-1.79769e+307	0.000393536	0.00620491	yes
TCONS_00040542	XLOC_020879	BIN1	chr2:127805606-127864864	control	TIAR	OK	0.273827	0	-1.79769e+307	-1.79769e+307	0.0017471	0.0196195	yes
TCONS_00040572	XLOC_020892	LOC440905	chr2:130783498-130808890	control	TIAR	OK	0.100551	0	-1.79769e+307	-1.79769e+307	0.00310027	0.029602	yes
TCONS_00040627	XLOC_020921	ORC4	chr2:148602569-149271044	control	TIAR	OK	0.29216	0	-1.79769e+307	-1.79769e+307	0.00013496	0.00268818	yes
TCONS_00040756	XLOC_020981	ATF2	chr2:175936953-176032916	control	TIAR	OK	0.26602	0	-1.79769e+307	-1.79769e+307	0.0015271	0.0176819	yes
TCONS_00040863	XLOC_021037	SATB2	chr2:200134222-200337481	control	TIAR	OK	1.50016	0	-1.79769e+307	-1.79769e+307	7.14573e-06	0.00025032	yes
TCONS_00040925	XLOC_021064	FAM119A	chr2:208394615-208489973	control	TIAR	OK	0.795573	0	-1.79769e+307	-1.79769e+307	3.07268e-05	0.000822859	yes
TCONS_00041046	XLOC_021133	TM4SF20	chr2:228226873-228244022	control	TIAR	OK	0.165786	0	-1.79769e+307	-1.79769e+307	0.00407549	0.0364517	yes
TCONS_00041140	XLOC_021189	LOC200772	chr2:241894035-241906868	control	TIAR	OK	0.41935	0	-1.79769e+307	-1.79769e+307	0.00135584	0.0162319	yes
TCONS_00041141	XLOC_021189	LOC200772	chr2:241894035-241906868	control	TIAR	OK	0.576238	0	-1.79769e+307	-1.79769e+307	0.00184974	0.0203554	yes
TCONS_00041199	XLOC_021244	-	chr2:20676620-20676924	control	TIAR	OK	5.44638	0	-1.79769e+307	-1.79769e+307	0.00210171	0.0222837	yes
TCONS_00041312	XLOC_021405	-	chr2:56187925-56382437	control	TIAR	OK	2.60737	0	-1.79769e+307	-1.79769e+307	0.00192547	0.0209783	yes
TCONS_00041313	XLOC_021406	-	chr2:56187925-56382437	control	TIAR	OK	0.984204	0	-1.79769e+307	-1.79769e+307	0.000742032	0.010258	yes
TCONS_00041316	XLOC_021409	-	chr2:56187925-56382437	control	TIAR	OK	1.55654	0	-1.79769e+307	-1.79769e+307	0.000862499	0.0115124	yes
TCONS_00041317	XLOC_021410	-	chr2:56187925-56382437	control	TIAR	OK	1.25806	0	-1.79769e+307	-1.79769e+307	0.00222317	0.0231855	yes
TCONS_00041318	XLOC_021411	MIR217	chr2:56187925-56382437	control	TIAR	OK	0.922746	0	-1.79769e+307	-1.79769e+307	0.000281726	0.00484149	yes
TCONS_00041319	XLOC_021412	-	chr2:56397150-56407252	control	TIAR	OK	2.46945	0	-1.79769e+307	-1.79769e+307	0.00152673	0.0176811	yes
TCONS_00041395	XLOC_021525	-	chr2:75154933-75158297	control	TIAR	OK	1.35547	0	-1.79769e+307	-1.79769e+307	0.00317914	0.0301317	yes
TCONS_00041397	XLOC_021528	MRPL19	chr2:75873875-75938244	control	TIAR	OK	4.17044	0	-1.79769e+307	-1.79769e+307	0.00504057	0.0429624	yes
TCONS_00041421	XLOC_021559	-	chr2:86206311-86207045	control	TIAR	OK	1.59611	0	-1.79769e+307	-1.79769e+307	0.000793573	0.0107893	yes
TCONS_00041545	XLOC_021715	-	chr2:108209848-108364751	control	TIAR	OK	1.0255	0	-1.79769e+307	-1.79769e+307	0.000801211	0.0108732	yes
TCONS_00041559	XLOC_021726	-	chr2:110300375-110371783	control	TIAR	OK	1.21038	0	-1.79769e+307	-1.79769e+307	0.00266598	0.0265912	yes
TCONS_00041794	XLOC_022053	PMS1	chr2:190634992-190742355	control	TIAR	OK	4.33686	0	-1.79769e+307	-1.79769e+307	0.00244681	0.0249555	yes
TCONS_00043469	XLOC_022423	PLK1S1	chr20:21106623-21227258	control	TIAR	OK	1.07531	0	-1.79769e+307	-1.79769e+307	0.00013134	0.00263288	yes
TCONS_00043609	XLOC_022501	TGIF2	chr20:35201875-35274558	control	TIAR	OK	0.173662	0	-1.79769e+307	-1.79769e+307	0.00205655	0.0220616	yes
TCONS_00043673	XLOC_022526	L3MBTL1	chr20:42136319-42177074	control	TIAR	OK	0.572644	0	-1.79769e+307	-1.79769e+307	0.000444883	0.00685219	yes
TCONS_00043747	XLOC_022554	SNX21	chr20:44462455-44486048	control	TIAR	OK	1.6108	0	-1.79769e+307	-1.79769e+307	2.0487e-05	0.000600786	yes
TCONS_00043992	XLOC_022668	PCMTD2	chr20:62887047-62907579	control	TIAR	OK	3.29904	0	-1.79769e+307	-1.79769e+307	6.60248e-07	3.25384e-05	yes
TCONS_00044081	XLOC_022712	SLC23A2	chr20:4833001-4990939	control	TIAR	OK	0.420315	0	-1.79769e+307	-1.79769e+307	5.33233e-05	0.00127316	yes
TCONS_00044336	XLOC_022841	ADA	chr20:43248101-43280376	control	TIAR	OK	0.972531	0	-1.79769e+307	-1.79769e+307	0.000929082	0.012195	yes
TCONS_00044416	XLOC_022882	UBE2V1	chr20:48697660-48770335	control	TIAR	OK	1.45285	0	-1.79769e+307	-1.79769e+307	4.75611e-05	0.00116517	yes
TCONS_00044479	XLOC_022912	GNAS-AS	chr20:57393946-57486250	control	TIAR	OK	0.354967	0	-1.79769e+307	-1.79769e+307	0.0060274	0.049173	yes
TCONS_00044555	XLOC_022963	PSMF1	chr20:1093905-1167037	control	TIAR	OK	2.02044	0	-1.79769e+307	-1.79769e+307	0.00248082	0.0251681	yes
TCONS_00044614	XLOC_023032	ZNF133	chr20:18269120-18297640	control	TIAR	OK	1.34898	0	-1.79769e+307	-1.79769e+307	0.00136121	0.0162765	yes
TCONS_00044621	XLOC_023035	ZNF133	chr20:18269120-18297640	control	TIAR	OK	6.13556	0	-1.79769e+307	-1.79769e+307	0.00273135	0.0268231	yes
TCONS_00044622	XLOC_023036	ZNF133	chr20:18269120-18297640	control	TIAR	OK	1.16651	0	-1.79769e+307	-1.79769e+307	0.00179919	0.0200335	yes
TCONS_00044640	XLOC_023058	-	chr20:29653039-29653881	control	TIAR	OK	3.49755	0	-1.79769e+307	-1.79769e+307	0.00138624	0.0165025	yes
TCONS_00044743	XLOC_023205	-	chr20:45186461-45318276	control	TIAR	OK	1.26654	0	-1.79769e+307	-1.79769e+307	0.00525835	0.044359	yes
TCONS_00044782	XLOC_023250	-	chr20:49961397-49983216	control	TIAR	OK	1.99636	0	-1.79769e+307	-1.79769e+307	0.00179544	0.0200219	yes
TCONS_00045431	XLOC_023385	C21orf34	chr21:17442841-18016123	control	TIAR	OK	0.106527	0	-1.79769e+307	-1.79769e+307	0.00607047	0.0494563	yes
TCONS_00045438	XLOC_023385	C21orf34	chr21:17442841-18016123	control	TIAR	OK	0.365136	0	-1.79769e+307	-1.79769e+307	0.000367229	0.0058841	yes
TCONS_00045534	XLOC_023447	DYRK1A	chr21:38739755-38887679	control	TIAR	OK	0.771307	0	-1.79769e+307	-1.79769e+307	1.99763e-05	0.000589898	yes
TCONS_00045535	XLOC_023447	DYRK1A	chr21:38739755-38887679	control	TIAR	OK	0.732302	0	-1.79769e+307	-1.79769e+307	2.21623e-05	0.000638224	yes
TCONS_00045562	XLOC_023458	BACE2	chr21:42539727-42654434	control	TIAR	OK	0.252415	0	-1.79769e+307	-1.79769e+307	0.00139444	0.0165802	yes
TCONS_00045581	XLOC_023466	ABCG1	chr21:43619798-43717491	control	TIAR	OK	1.31166	0	-1.79769e+307	-1.79769e+307	2.73022e-05	0.000749443	yes
TCONS_00045641	XLOC_023483	PFKL	chr21:45719924-45747379	control	TIAR	OK	0.178752	0	-1.79769e+307	-1.79769e+307	0.00194918	0.0211977	yes
TCONS_00045664	XLOC_023498	ADARB1	chr21:46493777-46646478	control	TIAR	OK	1.46983	0	-1.79769e+307	-1.79769e+307	2.16108e-06	9.05344e-05	yes
TCONS_00045666	XLOC_023498	ADARB1	chr21:46493777-46646478	control	TIAR	OK	1.66858	0	-1.79769e+307	-1.79769e+307	8.95611e-07	4.21727e-05	yes
TCONS_00045675	XLOC_023500	COL18A1	chr21:46825062-46934128	control	TIAR	OK	0.0781912	0	-1.79769e+307	-1.79769e+307	0.00262272	0.0262791	yes
TCONS_00045691	XLOC_023508	DIP2A	chr21:47878861-47991973	control	TIAR	OK	2.68137	0	-1.79769e+307	-1.79769e+307	8.14676e-06	0.000278631	yes
TCONS_00045800	XLOC_023572	SYNJ1	chr21:34001068-34100351	control	TIAR	OK	0.0517808	0	-1.79769e+307	-1.79769e+307	0.00527461	0.0444392	yes
TCONS_00045803	XLOC_023572	SYNJ1	chr21:34001068-34100351	control	TIAR	OK	0.0508918	0	-1.79769e+307	-1.79769e+307	0.00553925	0.0461503	yes
TCONS_00045923	XLOC_023626	ICOSLG	chr21:45646721-45660834	control	TIAR	OK	0.607258	0	-1.79769e+307	-1.79769e+307	0.000295107	0.00501039	yes
TCONS_00046024	XLOC_023738	-	chr21:32433154-32433665	control	TIAR	OK	5.00266	0	-1.79769e+307	-1.79769e+307	0.0035866	0.0330934	yes
TCONS_00046044	XLOC_023776	SIM2	chr21:38071879-38362536	control	TIAR	OK	1.16915	0	-1.79769e+307	-1.79769e+307	0.00188011	0.0206092	yes
TCONS_00046045	XLOC_023777	SIM2	chr21:38071879-38362536	control	TIAR	OK	0.936989	0	-1.79769e+307	-1.79769e+307	0.00087431	0.0116203	yes
TCONS_00046134	XLOC_023899	-	chr21:47871406-47878446	control	TIAR	OK	1.42663	0	-1.79769e+307	-1.79769e+307	0.000855727	0.0114478	yes
TCONS_00046570	XLOC_023972	SLC2A11	chr22:24198847-24228491	control	TIAR	OK	0.146989	0	-1.79769e+307	-1.79769e+307	0.00458855	0.0398493	yes
TCONS_00046595	XLOC_023984	GGT1	chr22:24979588-25024972	control	TIAR	OK	0.320663	0	-1.79769e+307	-1.79769e+307	0.00124764	0.0152668	yes
TCONS_00046648	XLOC_024008	GAS2L1	chr22:29702996-29708774	control	TIAR	OK	0.586015	0	-1.79769e+307	-1.79769e+307	0.000182145	0.00341772	yes
TCONS_00046655	XLOC_024011	NF2	chr22:29999544-30094589	control	TIAR	OK	1.63958	0	-1.79769e+307	-1.79769e+307	3.67827e-05	0.000946522	yes
TCONS_00046661	XLOC_024011	NF2	chr22:29999544-30094589	control	TIAR	OK	1.63491	0	-1.79769e+307	-1.79769e+307	2.9958e-06	0.000119262	yes
TCONS_00046698	XLOC_024027	RNF185	chr22:31556137-31603005	control	TIAR	OK	0.378349	0	-1.79769e+307	-1.79769e+307	0.000407894	0.00640064	yes
TCONS_00046760	XLOC_024050	KCTD17	chr22:37447778-37459430	control	TIAR	OK	0.461244	0	-1.79769e+307	-1.79769e+307	0.00130418	0.0157633	yes
TCONS_00046862	XLOC_024099	MEI1	chr22:42095517-42228239	control	TIAR	OK	2.28052	0	-1.79769e+307	-1.79769e+307	0.000101809	0.0021424	yes
TCONS_00047008	XLOC_024168	MIR3198	chr22:18216905-18257258	control	TIAR	OK	0.620789	0	-1.79769e+307	-1.79769e+307	1.46387e-58	3.4006e-56	yes
TCONS_00047131	XLOC_024234	HPS4	chr22:26847445-26908437	control	TIAR	OK	2.15739	0	-1.79769e+307	-1.79769e+307	2.10527e-06	8.86982e-05	yes
TCONS_00047253	XLOC_024291	APOL2	chr22:36622254-36636000	control	TIAR	OK	0.552882	0	-1.79769e+307	-1.79769e+307	0.000263952	0.00459199	yes
TCONS_00047300	XLOC_024318	TMEM184B	chr22:38615297-38669040	control	TIAR	OK	0.308932	0	-1.79769e+307	-1.79769e+307	0.000441978	0.0068163	yes
TCONS_00047353	XLOC_024351	PMM1	chr22:41957002-41985885	control	TIAR	OK	1.33467	0	-1.79769e+307	-1.79769e+307	0.000313139	0.00522372	yes
TCONS_00047479	XLOC_024412	RABL2B	chr22:51195513-51238123	control	TIAR	OK	0.258791	0	-1.79769e+307	-1.79769e+307	0.00210156	0.0223381	yes
TCONS_00047544	XLOC_024492	-	chr22:22679446-22679926	control	TIAR	OK	1.99626	0	-1.79769e+307	-1.79769e+307	0.00210171	0.0222758	yes
TCONS_00047588	XLOC_024545	-	chr22:29865005-29865485	control	TIAR	OK	1.81479	0	-1.79769e+307	-1.79769e+307	0.00270613	0.0268154	yes
TCONS_00047641	XLOC_024617	-	chr22:41641614-41682227	control	TIAR	OK	206.247	0	-1.79769e+307	-1.79769e+307	0.00210021	0.0223317	yes
TCONS_00048116	XLOC_024721	IL17RC	chr3:9958763-9975314	control	TIAR	OK	0.480016	0	-1.79769e+307	-1.79769e+307	0.000575051	0.00839643	yes
TCONS_00048231	XLOC_024772	CMC1	chr3:28283115-28361263	control	TIAR	OK	2.31647	0	-1.79769e+307	-1.79769e+307	0.000558171	0.00821068	yes
TCONS_00048259	XLOC_024787	-	chr3:33838234-33911195	control	TIAR	OK	0.950272	0	-1.79769e+307	-1.79769e+307	0.00149439	0.0173916	yes
TCONS_00048391	XLOC_024842	TMEM42	chr3:44803208-44915516	control	TIAR	OK	2.99909	0	-1.79769e+307	-1.79769e+307	5.80473e-05	0.00136072	yes
TCONS_00048398	XLOC_024846	-	chr3:45222838-45245725	control	TIAR	OK	3.07541	0	-1.79769e+307	-1.79769e+307	0.00270613	0.0267216	yes
TCONS_00048482	XLOC_024883	DAG1	chr3:49506145-49573050	control	TIAR	OK	0.198901	0	-1.79769e+307	-1.79769e+307	0.000438859	0.00678056	yes
TCONS_00048541	XLOC_024909	ACY1	chr3:52009025-52023218	control	TIAR	OK	0.366258	0	-1.79769e+307	-1.79769e+307	0.00261023	0.026185	yes
TCONS_00048552	XLOC_024912	GLYCTK	chr3:52321752-52434513	control	TIAR	OK	1.67718	0	-1.79769e+307	-1.79769e+307	1.33321e-05	0.000419636	yes
TCONS_00048736	XLOC_025004	NFKBIZ	chr3:101498028-101579869	control	TIAR	OK	0.249661	0	-1.79769e+307	-1.79769e+307	0.000636359	0.00906807	yes
TCONS_00048854	XLOC_025069	UMPS	chr3:124449212-124468119	control	TIAR	OK	0.126729	0	-1.79769e+307	-1.79769e+307	0.000874258	0.0116222	yes
TCONS_00049092	XLOC_025175	KCNAB1	chr3:155838336-156257110	control	TIAR	OK	0.490748	0	-1.79769e+307	-1.79769e+307	0.000243137	0.00429675	yes
TCONS_00049377	XLOC_025316	RPUSD3	chr3:9879498-9885718	control	TIAR	OK	0.894539	0	-1.79769e+307	-1.79769e+307	0.000707667	0.00988448	yes
TCONS_00049394	XLOC_025323	GHRL	chr3:10325380-10335133	control	TIAR	OK	0.765526	0	-1.79769e+307	-1.79769e+307	0.0031496	0.0299283	yes
TCONS_00049395	XLOC_025323	GHRL	chr3:10325380-10335133	control	TIAR	OK	0.76564	0	-1.79769e+307	-1.79769e+307	0.00320898	0.0303464	yes
TCONS_00049410	XLOC_025329	VGLL4	chr3:11314009-11762220	control	TIAR	OK	0.419191	0	-1.79769e+307	-1.79769e+307	0.000242839	0.00429405	yes
TCONS_00049454	XLOC_025351	HACL1	chr3:15602217-15643130	control	TIAR	OK	1.58759	0	-1.79769e+307	-1.79769e+307	5.84285e-05	0.00136804	yes
TCONS_00049610	XLOC_025421	ALS2CL	chr3:46710484-46735194	control	TIAR	OK	0.176166	0	-1.79769e+307	-1.79769e+307	0.00132818	0.0159978	yes
TCONS_00049666	XLOC_025448	IP6K2	chr3:48725435-48754711	control	TIAR	OK	8.02162	0	-1.79769e+307	-1.79769e+307	3.69545e-06	0.000142704	yes
TCONS_00049667	XLOC_025448	IP6K2	chr3:48725435-48754711	control	TIAR	OK	8.02149	0	-1.79769e+307	-1.79769e+307	3.79732e-06	0.000145782	yes
TCONS_00049789	XLOC_025504	MIR135A1	chr3:52321752-52434513	control	TIAR	OK	46.7932	0	-1.79769e+307	-1.79769e+307	2.09626e-186	5.15254e-184	yes
TCONS_00049817	XLOC_025513	SFMBT1	chr3:52933264-53080591	control	TIAR	OK	0.0473145	0	-1.79769e+307	-1.79769e+307	0.00407463	0.0364496	yes
TCONS_00049818	XLOC_025513	SFMBT1	chr3:52933264-53080591	control	TIAR	OK	3.53934	0	-1.79769e+307	-1.79769e+307	6.63936e-08	4.31719e-06	yes
TCONS_00049859	XLOC_025535	PDHB	chr3:58413356-58419579	control	TIAR	OK	0.606669	0	-1.79769e+307	-1.79769e+307	0.000764865	0.0104978	yes
TCONS_00050002	XLOC_025614	WDR52	chr3:112931195-113234034	control	TIAR	OK	0.0946712	0	-1.79769e+307	-1.79769e+307	0.000545863	0.00806567	yes
TCONS_00050003	XLOC_025614	WDR52	chr3:112931195-113234034	control	TIAR	OK	0.126615	0	-1.79769e+307	-1.79769e+307	0.00307522	0.0294292	yes
TCONS_00050399	XLOC_025810	KCNMB3	chr3:178957206-178984838	control	TIAR	OK	0.448638	0	-1.79769e+307	-1.79769e+307	0.000607665	0.00876247	yes
TCONS_00050421	XLOC_025815	DNAJC19	chr3:180701497-180707623	control	TIAR	OK	0.628565	0	-1.79769e+307	-1.79769e+307	0.00135237	0.0162068	yes
TCONS_00050757	XLOC_026160	-	chr3:45257708-45258234	control	TIAR	OK	1.55249	0	-1.79769e+307	-1.79769e+307	0.00270613	0.0267082	yes
TCONS_00050784	XLOC_026191	-	chr3:48702019-48723334	control	TIAR	OK	4.15103	0	-1.79769e+307	-1.79769e+307	0.00214998	0.0226294	yes
TCONS_00050805	XLOC_026221	RBM6	chr3:49977476-50114685	control	TIAR	OK	17.8232	0	-1.79769e+307	-1.79769e+307	0.0010334	0.013213	yes
TCONS_00050946	XLOC_026380	PLCXD2	chr3:111393522-111695364	control	TIAR	OK	0.934532	0	-1.79769e+307	-1.79769e+307	0.00382111	0.0347484	yes
TCONS_00050973	XLOC_026404	ZBTB20	chr3:114054663-114055244	control	TIAR	OK	2.95708	0	-1.79769e+307	-1.79769e+307	0.0026829	0.026697	yes
TCONS_00051006	XLOC_026443	PARP14	chr3:122399619-122449687	control	TIAR	OK	5.93451	0	-1.79769e+307	-1.79769e+307	0.00167119	0.0189612	yes
TCONS_00051093	XLOC_026552	CLDN18	chr3:137717657-137752582	control	TIAR	OK	1.29742	0	-1.79769e+307	-1.79769e+307	0.00508368	0.0432427	yes
TCONS_00051245	XLOC_026734	-	chr3:186530240-186530624	control	TIAR	OK	3.08019	0	-1.79769e+307	-1.79769e+307	0.00210171	0.0222917	yes
TCONS_00051291	XLOC_026790	-	chr3:196046233-196046744	control	TIAR	OK	2.28099	0	-1.79769e+307	-1.79769e+307	0.00124991	0.0152568	yes
TCONS_00051585	XLOC_025293	PIGX	chr3:196439204-196462876	control	TIAR	OK	0.602459	0	-1.79769e+307	-1.79769e+307	0.00595938	0.0487861	yes
TCONS_00052541	XLOC_026883	CC2D2A	chr4:15471488-15603345	control	TIAR	OK	0.871359	0	-1.79769e+307	-1.79769e+307	2.68589e-05	0.000740707	yes
TCONS_00052606	XLOC_026917	FAM114A1	chr4:38869353-38947365	control	TIAR	OK	0.137317	0	-1.79769e+307	-1.79769e+307	0.00290536	0.0281125	yes
TCONS_00052837	XLOC_027052	HERC6	chr4:89299890-89364249	control	TIAR	OK	0.257762	0	-1.79769e+307	-1.79769e+307	0.00114654	0.0142684	yes
TCONS_00053020	XLOC_027145	SCOC	chr4:141178437-141303710	control	TIAR	OK	0.0115986	0	-1.79769e+307	-1.79769e+307	1.71015e-13	2.83765e-11	yes
TCONS_00053063	XLOC_027163	DCLK2	chr4:150999425-151178606	control	TIAR	OK	0.105719	0	-1.79769e+307	-1.79769e+307	0.0059991	0.0490299	yes
TCONS_00053066	XLOC_027163	DCLK2	chr4:150999425-151178606	control	TIAR	OK	0.262908	0	-1.79769e+307	-1.79769e+307	0.000447443	0.00687731	yes
TCONS_00053117	XLOC_027189	FNIP2	chr4:159690181-159956333	control	TIAR	OK	0.760662	0	-1.79769e+307	-1.79769e+307	8.25677e-05	0.00181285	yes
TCONS_00053128	XLOC_027195	KLHL2	chr4:166128769-166244308	control	TIAR	OK	1.18764	0	-1.79769e+307	-1.79769e+307	3.65449e-05	0.000941222	yes
TCONS_00053147	XLOC_027202	CLCN3	chr4:170541712-170644275	control	TIAR	OK	0.781015	0	-1.79769e+307	-1.79769e+307	2.76898e-05	0.000757277	yes
TCONS_00053279	XLOC_027278	TMEM128	chr4:4237268-4249944	control	TIAR	OK	0.793608	0	-1.79769e+307	-1.79769e+307	0.00107523	0.0136068	yes
TCONS_00053303	XLOC_027292	PSAPL1	chr4:7194373-7744564	control	TIAR	OK	0.107505	0	-1.79769e+307	-1.79769e+307	0.00268789	0.0267331	yes
TCONS_00053716	XLOC_027506	TBCK	chr4:106967232-107270381	control	TIAR	OK	1.28841	0	-1.79769e+307	-1.79769e+307	2.51012e-05	0.000702704	yes
TCONS_00053762	XLOC_027526	CAMK2D	chr4:114372187-114683172	control	TIAR	OK	2.18368	0	-1.79769e+307	-1.79769e+307	1.93443e-05	0.000572949	yes
TCONS_00053797	XLOC_027550	NUDT6	chr4:123747862-124240604	control	TIAR	OK	0.613075	0	-1.79769e+307	-1.79769e+307	0.00102538	0.0131416	yes
TCONS_00053860	XLOC_027584	FBXW7	chr4:153242406-153456285	control	TIAR	OK	0.910599	0	-1.79769e+307	-1.79769e+307	3.85358e-05	0.000981403	yes
TCONS_00053917	XLOC_027622	NEK1	chr4:170314420-170533778	control	TIAR	OK	0.185979	0	-1.79769e+307	-1.79769e+307	0.000558483	0.00821322	yes
TCONS_00053987	XLOC_027661	SORBS2	chr4:186506597-186877870	control	TIAR	OK	0.0871338	0	-1.79769e+307	-1.79769e+307	0.00351082	0.0325411	yes
TCONS_00053992	XLOC_027661	SORBS2	chr4:186506597-186877870	control	TIAR	OK	0.267078	0	-1.79769e+307	-1.79769e+307	0.000357691	0.00576717	yes
TCONS_00054065	XLOC_027751	-	chr4:4387982-4543775	control	TIAR	OK	1.47651	0	-1.79769e+307	-1.79769e+307	0.00199876	0.0216336	yes
TCONS_00054694	XLOC_027393	YTHDC1	chr4:69176104-69215824	control	TIAR	OK	0.236483	0	-1.79769e+307	-1.79769e+307	0.000241649	0.00427684	yes
TCONS_00055379	XLOC_028450	SPEF2	chr5:35617988-35814714	control	TIAR	OK	11.6389	0	-1.79769e+307	-1.79769e+307	0.00243262	0.0248493	yes
TCONS_00055431	XLOC_028476	PARP8	chr5:49961713-50142356	control	TIAR	OK	0.123952	0	-1.79769e+307	-1.79769e+307	0.000770786	0.0105668	yes
TCONS_00055461	XLOC_028492	C5orf35	chr5:56205086-56247968	control	TIAR	OK	0.687183	0	-1.79769e+307	-1.79769e+307	0.000853396	0.0114269	yes
TCONS_00055502	XLOC_028513	PIK3R1	chr5:67511600-67597649	control	TIAR	OK	0.146343	0	-1.79769e+307	-1.79769e+307	0.000848118	0.0113742	yes
TCONS_00055745	XLOC_028638	CSNK1G3	chr5:122847792-122952501	control	TIAR	OK	0.357861	0	-1.79769e+307	-1.79769e+307	0.000206969	0.00377818	yes
TCONS_00055861	XLOC_028701	ANKHD1	chr5:139781398-139929353	control	TIAR	OK	11.195	0	-1.79769e+307	-1.79769e+307	6.94795e-09	5.76437e-07	yes
TCONS_00056375	XLOC_028939	LOC401177	chr5:17379014-17387660	control	TIAR	OK	0.8082	0	-1.79769e+307	-1.79769e+307	0.0011001	0.0138153	yes
TCONS_00056390	XLOC_028949	ADAMTS12	chr5:33527286-33892124	control	TIAR	OK	0.0728726	0	-1.79769e+307	-1.79769e+307	0.00407549	0.0364297	yes
TCONS_00056397	XLOC_028951	AMACR	chr5:33987090-34008220	control	TIAR	OK	1.93464	0	-1.79769e+307	-1.79769e+307	0.00012438	0.00251979	yes
TCONS_00056512	XLOC_029012	PDE4D	chr5:58264865-59843484	control	TIAR	OK	0.0510758	0	-1.79769e+307	-1.79769e+307	0.00457801	0.0397927	yes
TCONS_00056656	XLOC_029090	FAM172A	chr5:92953339-93447404	control	TIAR	OK	2.35522	0	-1.79769e+307	-1.79769e+307	1.63618e-06	7.14238e-05	yes
TCONS_00056657	XLOC_029090	FAM172A	chr5:92953339-93447404	control	TIAR	OK	1.8601	0	-1.79769e+307	-1.79769e+307	6.34906e-06	0.000226429	yes
TCONS_00056679	XLOC_029098	PCSK1	chr5:95726039-95768985	control	TIAR	OK	0.181	0	-1.79769e+307	-1.79769e+307	0.000712	0.00993095	yes
TCONS_00056724	XLOC_029122	PGGT1B	chr5:114542917-114598616	control	TIAR	OK	0.490098	0	-1.79769e+307	-1.79769e+307	5.20734e-05	0.00124784	yes
TCONS_00056739	XLOC_029127	ATG12	chr5:115163893-115177577	control	TIAR	OK	0.556811	0	-1.79769e+307	-1.79769e+307	2.60597e-05	0.000723045	yes
TCONS_00057163	XLOC_029341	C5orf60	chr5:179068557-179072095	control	TIAR	OK	0.429545	0	-1.79769e+307	-1.79769e+307	0.00329621	0.0309982	yes
TCONS_00057179	XLOC_029350	MAPK9	chr5:179660594-179719071	control	TIAR	OK	2.70626	0	-1.79769e+307	-1.79769e+307	9.73538e-07	4.51955e-05	yes
TCONS_00057622	XLOC_029972	RGMB	chr5:98104998-98132198	control	TIAR	OK	0.666205	0	-1.79769e+307	-1.79769e+307	0.00221647	0.0231279	yes
TCONS_00057623	XLOC_029972	RGMB	chr5:98104998-98132198	control	TIAR	OK	1.20287	0	-1.79769e+307	-1.79769e+307	0.000852068	0.0114143	yes
TCONS_00057774	XLOC_030138	SLC22A4	chr5:131680396-131681675	control	TIAR	OK	1.58162	0	-1.79769e+307	-1.79769e+307	0.00193232	0.0210414	yes
TCONS_00057856	XLOC_030244	ABLIM3	chr5:148521053-148640078	control	TIAR	OK	2.13879	0	-1.79769e+307	-1.79769e+307	0.00312105	0.0297428	yes
TCONS_00057922	XLOC_030330	-	chr5:173159859-173161453	control	TIAR	OK	0.962355	0	-1.79769e+307	-1.79769e+307	0.000286843	0.00490665	yes
TCONS_00057923	XLOC_030331	-	chr5:173171606-173171905	control	TIAR	OK	5.18386	0	-1.79769e+307	-1.79769e+307	0.00270613	0.0268514	yes
TCONS_00057934	XLOC_030345	-	chr5:176449696-176506423	control	TIAR	OK	0.869163	0	-1.79769e+307	-1.79769e+307	0.00518893	0.0438984	yes
TCONS_00057998	XLOC_030416	-	chr5:179074374-179075002	control	TIAR	OK	1.29326	0	-1.79769e+307	-1.79769e+307	0.00210171	0.0222957	yes
TCONS_00059134	XLOC_030473	SIRT5	chr6:13574791-13615034	control	TIAR	OK	0.474411	0	-1.79769e+307	-1.79769e+307	0.00238995	0.0245574	yes
TCONS_00059174	XLOC_030492	FLJ22536	chr6:21666674-22194616	control	TIAR	OK	0.264499	0	-1.79769e+307	-1.79769e+307	0.00329621	0.031008	yes
TCONS_00059201	XLOC_030509	HFE	chr6:26087508-26095469	control	TIAR	OK	0.365286	0	-1.79769e+307	-1.79769e+307	0.00148546	0.0173149	yes
TCONS_00059286	XLOC_030553	ZNF193	chr6:28193028-28201264	control	TIAR	OK	1.05854	0	-1.79769e+307	-1.79769e+307	0.000159881	0.00307497	yes
TCONS_00059386	XLOC_030603	MICA	chr6:31367343-31478901	control	TIAR	OK	0.856464	0	-1.79769e+307	-1.79769e+307	0.000125909	0.00254469	yes
TCONS_00059387	XLOC_030603	MICA	chr6:31367343-31478901	control	TIAR	OK	0.441682	0	-1.79769e+307	-1.79769e+307	0.000544937	0.00805601	yes
TCONS_00059400	XLOC_030607	NFKBIL1	chr6:31512239-31526606	control	TIAR	OK	0.606646	0	-1.79769e+307	-1.79769e+307	0.00109559	0.013782	yes
TCONS_00059577	XLOC_030688	RNF8	chr6:37321747-37362514	control	TIAR	OK	0.0916781	0	-1.79769e+307	-1.79769e+307	0.00275505	0.0269888	yes
TCONS_00059657	XLOC_030725	TJAP1	chr6:43445260-43474294	control	TIAR	OK	0.645419	0	-1.79769e+307	-1.79769e+307	0.000206875	0.00377764	yes
TCONS_00059800	XLOC_030792	IRAK1BP1	chr6:79577188-79613194	control	TIAR	OK	0.58633	0	-1.79769e+307	-1.79769e+307	0.00240759	0.024683	yes
TCONS_00059886	XLOC_030842	ARMC2	chr6:109169618-109295352	control	TIAR	OK	0.122058	0	-1.79769e+307	-1.79769e+307	0.00442801	0.0387734	yes
TCONS_00059887	XLOC_030843	CEP57L1	chr6:109416355-109486021	control	TIAR	OK	0.190892	0	-1.79769e+307	-1.79769e+307	0.00241077	0.0247028	yes
TCONS_00060021	XLOC_030914	EYA4	chr6:133562466-133854293	control	TIAR	OK	0.200502	0	-1.79769e+307	-1.79769e+307	0.000439109	0.00678266	yes
TCONS_00060022	XLOC_030914	EYA4	chr6:133562466-133854293	control	TIAR	OK	0.233922	0	-1.79769e+307	-1.79769e+307	0.000306702	0.00513804	yes
TCONS_00060184	XLOC_030994	QKI	chr6:163835674-163999628	control	TIAR	OK	0.237059	0	-1.79769e+307	-1.79769e+307	3.82784e-05	0.000976528	yes
TCONS_00060261	XLOC_031040	MUTED	chr6:7726534-8102829	control	TIAR	OK	7.11485	0	-1.79769e+307	-1.79769e+307	5.58855e-08	3.7449e-06	yes
TCONS_00060299	XLOC_031057	CCDC90A	chr6:13787051-13814789	control	TIAR	OK	0.363712	0	-1.79769e+307	-1.79769e+307	0.00111214	0.0139339	yes
TCONS_00060393	XLOC_031115	ZSCAN16	chr6:28089879-28097858	control	TIAR	OK	0.990262	0	-1.79769e+307	-1.79769e+307	0.00269221	0.0267626	yes
TCONS_00060400	XLOC_031118	ZNF323	chr6:28292445-28334678	control	TIAR	OK	0.418309	0	-1.79769e+307	-1.79769e+307	0.00035358	0.00573522	yes
TCONS_00060402	XLOC_031118	ZNF323	chr6:28292445-28334678	control	TIAR	OK	3.1936	0	-1.79769e+307	-1.79769e+307	1.88072e-06	8.0614e-05	yes
TCONS_00060404	XLOC_031118	ZNF323	chr6:28292445-28334678	control	TIAR	OK	1.79432	0	-1.79769e+307	-1.79769e+307	2.13691e-05	0.000620814	yes
TCONS_00060438	XLOC_031141	ZNRD1-AS1	chr6:29968609-30028961	control	TIAR	OK	0.553826	0	-1.79769e+307	-1.79769e+307	0.000363184	0.00583666	yes
TCONS_00060489	XLOC_031166	ATP6V1G2	chr6:31512239-31526606	control	TIAR	OK	0.996144	0	-1.79769e+307	-1.79769e+307	0.000207537	0.00378273	yes
TCONS_00060497	XLOC_031169	BAG6	chr6:31606802-31620558	control	TIAR	OK	0.17941	0	-1.79769e+307	-1.79769e+307	0.0017147	0.0193401	yes
TCONS_00060671	XLOC_031254	BTBD9	chr6:38136226-38607980	control	TIAR	OK	0.0890979	0	-1.79769e+307	-1.79769e+307	0.00108329	0.0136853	yes
TCONS_00060988	XLOC_031433	CD164	chr6:109687716-109703762	control	TIAR	OK	1.26955	0	-1.79769e+307	-1.79769e+307	4.56318e-05	0.00112582	yes
TCONS_00060989	XLOC_031433	CD164	chr6:109687716-109703762	control	TIAR	OK	0.538376	0	-1.79769e+307	-1.79769e+307	0.00035921	0.0057822	yes
TCONS_00061048	XLOC_031463	C6orf204	chr6:118781934-119031238	control	TIAR	OK	0.53912	0	-1.79769e+307	-1.79769e+307	0.00410282	0.0365801	yes
TCONS_00061049	XLOC_031463	C6orf204	chr6:118781934-119031238	control	TIAR	OK	0.575598	0	-1.79769e+307	-1.79769e+307	0.000357282	0.0057637	yes
TCONS_00061194	XLOC_031528	EPM2A	chr6:145946349-146057382	control	TIAR	OK	0.555785	0	-1.79769e+307	-1.79769e+307	0.000478575	0.00726162	yes
TCONS_00061456	XLOC_031794	-	chr6:30254666-30314635	control	TIAR	OK	10.2936	0	-1.79769e+307	-1.79769e+307	0.0027771	0.0271688	yes
TCONS_00061598	XLOC_031976	-	chr6:53422498-53422940	control	TIAR	OK	2.53099	0	-1.79769e+307	-1.79769e+307	0.00180802	0.0200415	yes
TCONS_00061756	XLOC_032193	C6orf203	chr6:107349406-107372547	control	TIAR	OK	16.9956	0	-1.79769e+307	-1.79769e+307	0.00177401	0.0198465	yes
TCONS_00061788	XLOC_032227	-	chr6:111352976-111353527	control	TIAR	OK	1.87125	0	-1.79769e+307	-1.79769e+307	0.00146481	0.0171586	yes
TCONS_00061801	XLOC_032240	LOC643749	chr6:111804674-111927587	control	TIAR	OK	3.46873	0	-1.79769e+307	-1.79769e+307	0.00315243	0.0299311	yes
TCONS_00061823	XLOC_032270	-	chr6:117940437-117940861	control	TIAR	OK	2.28462	0	-1.79769e+307	-1.79769e+307	0.00270613	0.0267439	yes
TCONS_00061824	XLOC_032271	-	chr6:117962361-117963015	control	TIAR	OK	1.43936	0	-1.79769e+307	-1.79769e+307	0.00146481	0.017162	yes
TCONS_00061832	XLOC_032278	-	chr6:118781934-119031238	control	TIAR	OK	0.410149	0	-1.79769e+307	-1.79769e+307	0.00390495	0.0352833	yes
TCONS_00061872	XLOC_032326	-	chr6:133494123-133495637	control	TIAR	OK	2.04259	0	-1.79769e+307	-1.79769e+307	5.61628e-05	0.00132652	yes
TCONS_00061873	XLOC_032327	-	chr6:133495743-133496558	control	TIAR	OK	2.03413	0	-1.79769e+307	-1.79769e+307	0.000340383	0.00556536	yes
TCONS_00061904	XLOC_032361	-	chr6:140931226-140932524	control	TIAR	OK	1.8581	0	-1.79769e+307	-1.79769e+307	0.00010396	0.00217993	yes
TCONS_00061905	XLOC_032362	-	chr6:140936192-140937016	control	TIAR	OK	1.52336	0	-1.79769e+307	-1.79769e+307	0.000626407	0.00896724	yes
TCONS_00061906	XLOC_032363	-	chr6:140948480-140949146	control	TIAR	OK	1.40167	0	-1.79769e+307	-1.79769e+307	0.00146481	0.0171688	yes
TCONS_00061907	XLOC_032364	-	chr6:140968756-140969171	control	TIAR	OK	2.62201	0	-1.79769e+307	-1.79769e+307	0.00210171	0.0222598	yes
TCONS_00061908	XLOC_032365	-	chr6:140971919-140972473	control	TIAR	OK	1.71234	0	-1.79769e+307	-1.79769e+307	0.00180802	0.0200302	yes
TCONS_00061909	XLOC_032366	-	chr6:140978956-140979771	control	TIAR	OK	1.22048	0	-1.79769e+307	-1.79769e+307	0.00104747	0.0133468	yes
TCONS_00065162	XLOC_033797	ZDHHC4	chr7:6617064-6628843	control	TIAR	OK	1.4439	0	-1.79769e+307	-1.79769e+307	0.000295681	0.00501582	yes
TCONS_00065169	XLOC_033801	-	chr7:6682239-6704726	control	TIAR	OK	2.4246	0	-1.79769e+307	-1.79769e+307	0.00282192	0.0274711	yes
TCONS_00065230	XLOC_033829	GPNMB	chr7:23286315-23314729	control	TIAR	OK	0.723947	0	-1.79769e+307	-1.79769e+307	0.00209076	0.0222592	yes
TCONS_00065303	XLOC_033866	AVL9	chr7:32535115-32758780	control	TIAR	OK	0.50657	0	-1.79769e+307	-1.79769e+307	6.34663e-05	0.00146059	yes
TCONS_00065460	XLOC_033954	CRCP	chr7:65579804-65620338	control	TIAR	OK	0.302598	0	-1.79769e+307	-1.79769e+307	0.000855057	0.0114414	yes
TCONS_00065589	XLOC_034019	CD36	chr7:80087832-80308593	control	TIAR	OK	0.486663	0	-1.79769e+307	-1.79769e+307	8.71885e-05	0.00189394	yes
TCONS_00065609	XLOC_034025	ADAM22	chr7:87563565-87832204	control	TIAR	OK	0.409625	0	-1.79769e+307	-1.79769e+307	0.000447357	0.00687778	yes
TCONS_00065626	XLOC_034032	CLDN12	chr7:90032647-90045270	control	TIAR	OK	0.451014	0	-1.79769e+307	-1.79769e+307	0.000192031	0.00356818	yes
TCONS_00065818	XLOC_034127	DUS4L	chr7:106809459-107218968	control	TIAR	OK	0.229365	0	-1.79769e+307	-1.79769e+307	0.00240101	0.0246412	yes
TCONS_00065832	XLOC_034135	IFRD1	chr7:112063198-112130943	control	TIAR	OK	0.255123	0	-1.79769e+307	-1.79769e+307	0.000982077	0.0126882	yes
TCONS_00065972	XLOC_034203	CALD1	chr7:134464163-134655480	control	TIAR	OK	0.320195	0	-1.79769e+307	-1.79769e+307	0.000183492	0.00343754	yes
TCONS_00066133	XLOC_034294	ABCB8	chr7:150725509-150744891	control	TIAR	OK	0.3037	0	-1.79769e+307	-1.79769e+307	0.000297919	0.00504224	yes
TCONS_00066145	XLOC_034297	AGAP3	chr7:150783263-150841524	control	TIAR	OK	0.584757	0	-1.79769e+307	-1.79769e+307	0.000168885	0.00321473	yes
TCONS_00066286	XLOC_034367	ETV1	chr7:13930855-14031050	control	TIAR	OK	0.158878	0	-1.79769e+307	-1.79769e+307	0.000485963	0.00734924	yes
TCONS_00066427	XLOC_034438	KIAA0895	chr7:36363758-36493400	control	TIAR	OK	0.429943	0	-1.79769e+307	-1.79769e+307	0.000157529	0.00304257	yes
TCONS_00066588	XLOC_034527	MLXIPL	chr7:73007523-73038870	control	TIAR	OK	0.319728	0	-1.79769e+307	-1.79769e+307	0.000917149	0.0120678	yes
TCONS_00066594	XLOC_034527	MLXIPL	chr7:73007523-73038870	control	TIAR	OK	0.16768	0	-1.79769e+307	-1.79769e+307	0.00425794	0.0376797	yes
TCONS_00066596	XLOC_034529	STX1A	chr7:73113534-73134017	control	TIAR	OK	1.00305	0	-1.79769e+307	-1.79769e+307	0.000122614	0.00248829	yes
TCONS_00066641	XLOC_034558	GNAT3	chr7:80087832-80308593	control	TIAR	OK	0.000662221	0	-1.79769e+307	-1.79769e+307	1.0864e-06	4.99651e-05	yes
TCONS_00066889	XLOC_034679	NRCAM	chr7:107788070-108096841	control	TIAR	OK	0.21679	0	-1.79769e+307	-1.79769e+307	0.000291775	0.00496521	yes
TCONS_00066893	XLOC_034679	NRCAM	chr7:107788070-108096841	control	TIAR	OK	0.189746	0	-1.79769e+307	-1.79769e+307	0.000388033	0.00613448	yes
TCONS_00067001	XLOC_034739	MKLN1	chr7:130794854-131181398	control	TIAR	OK	0.881505	0	-1.79769e+307	-1.79769e+307	0.000466438	0.00711573	yes
TCONS_00067029	XLOC_034756	SVOPL	chr7:138278951-138386157	control	TIAR	OK	0.494563	0	-1.79769e+307	-1.79769e+307	0.00179885	0.0200336	yes
TCONS_00067030	XLOC_034756	SVOPL	chr7:138278951-138386157	control	TIAR	OK	0.924527	0	-1.79769e+307	-1.79769e+307	0.000348074	0.00567076	yes
TCONS_00067033	XLOC_034756	SVOPL	chr7:138278951-138386157	control	TIAR	OK	0.409327	0	-1.79769e+307	-1.79769e+307	0.00266601	0.026587	yes
TCONS_00067190	XLOC_034846	-	chr7:492876-493687	control	TIAR	OK	2.29334	0	-1.79769e+307	-1.79769e+307	0.000263519	0.00459254	yes
TCONS_00067684	XLOC_035608	NRF1	chr7:129251554-129396922	control	TIAR	OK	3.71329	0	-1.79769e+307	-1.79769e+307	0.00207407	0.0221572	yes
TCONS_00067728	XLOC_035678	-	chr7:145787530-145788060	control	TIAR	OK	1.68654	0	-1.79769e+307	-1.79769e+307	0.00210171	0.0222558	yes
TCONS_00067752	XLOC_035729	-	chr7:155434632-155574179	control	TIAR	OK	1.72285	0	-1.79769e+307	-1.79769e+307	0.000857879	0.011461	yes
TCONS_00067763	XLOC_035753	-	chr7:158415815-158416394	control	TIAR	OK	3.08842	0	-1.79769e+307	-1.79769e+307	0.00198033	0.0214655	yes
TCONS_00068572	XLOC_035428	GNB2	chr7:100277128-100291769	control	TIAR	OK	0.379605	0	-1.79769e+307	-1.79769e+307	0.000472294	0.0071884	yes
TCONS_00069085	XLOC_035896	TACC1	chr8:38585703-38710546	control	TIAR	OK	0.620852	0	-1.79769e+307	-1.79769e+307	2.79993e-05	0.000763273	yes
TCONS_00069232	XLOC_035969	TERF1	chr8:73921096-73959987	control	TIAR	OK	0.635609	0	-1.79769e+307	-1.79769e+307	0.000134155	0.00267664	yes
TCONS_00069335	XLOC_036025	VPS13B	chr8:100025493-100889808	control	TIAR	OK	0.394775	0	-1.79769e+307	-1.79769e+307	0.000503962	0.00757696	yes
TCONS_00069394	XLOC_036055	COLEC10	chr8:120079423-120119202	control	TIAR	OK	0.396535	0	-1.79769e+307	-1.79769e+307	0.00180802	0.0200377	yes
TCONS_00069739	XLOC_036261	INTS9	chr8:28625174-28747698	control	TIAR	OK	0.483095	0	-1.79769e+307	-1.79769e+307	0.00039551	0.00623273	yes
TCONS_00069900	XLOC_036341	PDE7A	chr8:66628244-66753917	control	TIAR	OK	1.41753	0	-1.79769e+307	-1.79769e+307	2.74957e-05	0.000753011	yes
TCONS_00069987	XLOC_036387	SNX16	chr8:82711817-82754521	control	TIAR	OK	0.389226	0	-1.79769e+307	-1.79769e+307	0.00561579	0.0466436	yes
TCONS_00070120	XLOC_036450	RRM2B	chr8:103216728-103251346	control	TIAR	OK	0.385501	0	-1.79769e+307	-1.79769e+307	0.000120883	0.00246073	yes
TCONS_00070154	XLOC_036467	SYBU	chr8:110586404-110704020	control	TIAR	OK	0.502979	0	-1.79769e+307	-1.79769e+307	0.000230309	0.00411672	yes
TCONS_00070270	XLOC_036526	JRK	chr8:143738873-143751401	control	TIAR	OK	0.327654	0	-1.79769e+307	-1.79769e+307	0.000129643	0.00260592	yes
TCONS_00070317	XLOC_036549	MAPK15	chr8:144798506-144804683	control	TIAR	OK	1.03263	0	-1.79769e+307	-1.79769e+307	0.00459411	0.0398742	yes
TCONS_00070400	XLOC_036591	-	chr8:590316-681226	control	TIAR	OK	2.73997	0	-1.79769e+307	-1.79769e+307	0.00189331	0.0206964	yes
TCONS_00070570	XLOC_036811	-	chr8:54257012-54257515	control	TIAR	OK	2.00811	0	-1.79769e+307	-1.79769e+307	0.00180802	0.0200227	yes
TCONS_00070572	XLOC_036813	-	chr8:54259133-54259701	control	TIAR	OK	1.6458	0	-1.79769e+307	-1.79769e+307	0.00180802	0.0200452	yes
TCONS_00070660	XLOC_036937	-	chr8:90736869-90737154	control	TIAR	OK	5.9449	0	-1.79769e+307	-1.79769e+307	0.00270613	0.0268604	yes
TCONS_00070719	XLOC_037007	RIMS2	chr8:104512975-105266656	control	TIAR	OK	259.062	0	-1.79769e+307	-1.79769e+307	0.00179575	0.0200216	yes
TCONS_00070784	XLOC_037080	-	chr8:128285041-128285475	control	TIAR	OK	2.4021	0	-1.79769e+307	-1.79769e+307	0.00210171	0.0222479	yes
TCONS_00070785	XLOC_037081	-	chr8:128286337-128287201	control	TIAR	OK	1.12935	0	-1.79769e+307	-1.79769e+307	0.00104747	0.0133382	yes
TCONS_00070786	XLOC_037082	-	chr8:128288302-128288593	control	TIAR	OK	5.5971	0	-1.79769e+307	-1.79769e+307	0.00270613	0.0267975	yes
TCONS_00071630	XLOC_037271	-	chr9:21688390-21689759	control	TIAR	OK	6.46776	0	-1.79769e+307	-1.79769e+307	0.00270613	0.0267886	yes
TCONS_00071636	XLOC_037274	CDKN2B-AS1	chr9:21994758-22121093	control	TIAR	OK	1.05211	0	-1.79769e+307	-1.79769e+307	2.83121e-05	0.00077109	yes
TCONS_00071680	XLOC_037296	UBAP1	chr9:34179002-34329221	control	TIAR	OK	0.538731	0	-1.79769e+307	-1.79769e+307	0.000249615	0.00439289	yes
TCONS_00071739	XLOC_037322	CLTA	chr9:36190852-36212059	control	TIAR	OK	1.04618	0	-1.79769e+307	-1.79769e+307	0.000578082	0.00842615	yes
TCONS_00071790	XLOC_037359	TJP2	chr9:71736223-71870124	control	TIAR	OK	0.279908	0	-1.79769e+307	-1.79769e+307	0.000440133	0.0067967	yes
TCONS_00071794	XLOC_037359	TJP2	chr9:71736223-71870124	control	TIAR	OK	0.00767308	0	-1.79769e+307	-1.79769e+307	9.27085e-54	2.13688e-51	yes
TCONS_00071876	XLOC_037404	MIR3153	chr9:91926101-91931618	control	TIAR	OK	376.012	0	-1.79769e+307	-1.79769e+307	0	0	yes
TCONS_00071927	XLOC_037432	C9orf3	chr9:97488950-97849500	control	TIAR	OK	0.178354	0	-1.79769e+307	-1.79769e+307	0.00358905	0.0331109	yes
TCONS_00071936	XLOC_037437	C9orf130	chr9:98568369-98801383	control	TIAR	OK	2.14255	0	-1.79769e+307	-1.79769e+307	0.000462963	0.00707913	yes
TCONS_00071949	XLOC_037444	LOC100499484	chr9:100000655-100139577	control	TIAR	OK	0.119141	0	-1.79769e+307	-1.79769e+307	0.00524043	0.0442267	yes
TCONS_00071990	XLOC_037459	TMEFF1	chr9:103189494-103339918	control	TIAR	OK	0.298598	0	-1.79769e+307	-1.79769e+307	0.00134312	0.0161416	yes
TCONS_00072022	XLOC_037473	FKTN	chr9:108320410-108403399	control	TIAR	OK	0.843828	0	-1.79769e+307	-1.79769e+307	1.67976e-05	0.000511063	yes
TCONS_00072029	XLOC_037476	MIR548Q	chr9:109625321-109848716	control	TIAR	OK	0.668413	0	-1.79769e+307	-1.79769e+307	0.00188253	0.0206281	yes
TCONS_00072238	XLOC_037566	ODF2	chr9:131217433-131263663	control	TIAR	OK	0.946918	0	-1.79769e+307	-1.79769e+307	3.29931e-05	0.000872115	yes
TCONS_00072286	XLOC_037587	USP20	chr9:132597695-132644110	control	TIAR	OK	0.275228	0	-1.79769e+307	-1.79769e+307	0.000363421	0.0058373	yes
TCONS_00072533	XLOC_037710	TTC39B	chr9:15170507-15307358	control	TIAR	OK	0.591575	0	-1.79769e+307	-1.79769e+307	0.000320043	0.00531494	yes
TCONS_00072576	XLOC_037736	IFNE	chr9:21453724-21559834	control	TIAR	OK	1.58244	0	-1.79769e+307	-1.79769e+307	0.000108573	0.00225668	yes
TCONS_00072706	XLOC_037803	GNE	chr9:36214438-36277053	control	TIAR	OK	0.912058	0	-1.79769e+307	-1.79769e+307	3.09805e-05	0.000828904	yes
TCONS_00072708	XLOC_037803	GNE	chr9:36214438-36277053	control	TIAR	OK	1.19642	0	-1.79769e+307	-1.79769e+307	1.57145e-05	0.000482321	yes
TCONS_00072800	XLOC_037854	-	chr9:76312560-76594130	control	TIAR	OK	1.07598	0	-1.79769e+307	-1.79769e+307	0.00210085	0.0223345	yes
TCONS_00072970	XLOC_037941	ANKS6	chr9:101494195-101558794	control	TIAR	OK	0.886514	0	-1.79769e+307	-1.79769e+307	0.0001129	0.00233271	yes
TCONS_00073032	XLOC_037976	C9orf84	chr9:114448900-114557201	control	TIAR	OK	0.411236	0	-1.79769e+307	-1.79769e+307	0.000322209	0.00533744	yes
TCONS_00073105	XLOC_038014	STOM	chr9:124101352-124132561	control	TIAR	OK	0.23972	0	-1.79769e+307	-1.79769e+307	0.0019237	0.0209667	yes
TCONS_00073153	XLOC_038042	MAPKAP1	chr9:128199672-128469622	control	TIAR	OK	0.756916	0	-1.79769e+307	-1.79769e+307	7.96646e-05	0.00175823	yes
TCONS_00073188	XLOC_038055	PIP5KL1	chr9:130683270-130693076	control	TIAR	OK	0.409749	0	-1.79769e+307	-1.79769e+307	0.00205733	0.0220619	yes
TCONS_00073241	XLOC_038084	ABL1	chr9:133588447-133763062	control	TIAR	OK	1.62757	0	-1.79769e+307	-1.79769e+307	0.000699031	0.00978462	yes
TCONS_00073270	XLOC_038101	MED22	chr9:136207754-136218364	control	TIAR	OK	0.106868	0	-1.79769e+307	-1.79769e+307	0.00271712	0.0267277	yes
TCONS_00073314	XLOC_038130	SDCCAG3	chr9:139296280-139318213	control	TIAR	OK	0.223091	0	-1.79769e+307	-1.79769e+307	0.00315228	0.0299393	yes
TCONS_00073372	XLOC_038161	NELF	chr9:140342022-140353786	control	TIAR	OK	0.227855	0	-1.79769e+307	-1.79769e+307	0.00101654	0.0130622	yes
TCONS_00073641	XLOC_038496	-	chr9:88902647-88969402	control	TIAR	OK	2.94562	0	-1.79769e+307	-1.79769e+307	0.000229846	0.00411094	yes
TCONS_00073736	XLOC_038631	C9orf30-TMEFF1	chr9:103189494-103339918	control	TIAR	OK	3.24985	0	-1.79769e+307	-1.79769e+307	0.00348602	0.0323518	yes
TCONS_00073805	XLOC_038701	COL27A1	chr9:116918230-117074776	control	TIAR	OK	2.00994	0	-1.79769e+307	-1.79769e+307	0.00432333	0.0381444	yes
TCONS_00073817	XLOC_038712	-	chr9:117164359-117267822	control	TIAR	OK	2.18526	0	-1.79769e+307	-1.79769e+307	0.00388435	0.0351508	yes
TCONS_00073871	XLOC_038773	GARNL3	chr9:130026755-130155828	control	TIAR	OK	3.06424	0	-1.79769e+307	-1.79769e+307	0.00215984	0.0226929	yes
TCONS_00074925	XLOC_038950	GYG2	chrX:2746846-2800861	control	TIAR	OK	0.364768	0	-1.79769e+307	-1.79769e+307	0.000456821	0.0070051	yes
TCONS_00074929	XLOC_038950	GYG2	chrX:2746846-2800861	control	TIAR	OK	0.198537	0	-1.79769e+307	-1.79769e+307	0.00205876	0.0220693	yes
TCONS_00075039	XLOC_039001	PTCHD1	chrX:23352984-23414918	control	TIAR	OK	0.0706068	0	-1.79769e+307	-1.79769e+307	0.00514309	0.0436165	yes
TCONS_00075118	XLOC_039043	GPR82	chrX:41374188-41782420	control	TIAR	OK	0.00945935	0	-1.79769e+307	-1.79769e+307	2.97548e-203	7.37484e-201	yes
TCONS_00075121	XLOC_039044	-	chrX:43036237-43069663	control	TIAR	OK	2.24748	0	-1.79769e+307	-1.79769e+307	0.000428725	0.00667624	yes
TCONS_00075198	XLOC_039083	PQBP1	chrX:48750729-48760422	control	TIAR	OK	3.03224	0	-1.79769e+307	-1.79769e+307	7.91906e-05	0.00175168	yes
TCONS_00075669	XLOC_039312	OCRL	chrX:128674166-128726567	control	TIAR	OK	0.349021	0	-1.79769e+307	-1.79769e+307	0.000159527	0.00306914	yes
TCONS_00075698	XLOC_039327	FAM122C	chrX:133903593-133988641	control	TIAR	OK	1.06352	0	-1.79769e+307	-1.79769e+307	8.7643e-05	0.00189964	yes
TCONS_00075699	XLOC_039327	FAM122C	chrX:133903593-133988641	control	TIAR	OK	1.23097	0	-1.79769e+307	-1.79769e+307	8.17352e-05	0.0017979	yes
TCONS_00075787	XLOC_039370	LOC100272228	chrX:149098299-149185018	control	TIAR	OK	0.225605	0	-1.79769e+307	-1.79769e+307	0.00245717	0.0250181	yes
TCONS_00075957	XLOC_039457	FAM9B	chrX:8993036-9001116	control	TIAR	OK	0.462176	0	-1.79769e+307	-1.79769e+307	0.00416973	0.0370207	yes
TCONS_00075966	XLOC_039459	MID1	chrX:10413349-10851809	control	TIAR	OK	9.92202	0	-1.79769e+307	-1.79769e+307	1.68268e-07	9.91808e-06	yes
TCONS_00076058	XLOC_039498	-	chrX:20625106-20971956	control	TIAR	OK	4.86464	0	-1.79769e+307	-1.79769e+307	0.00246418	0.025055	yes
TCONS_00076269	XLOC_039599	FAM104B	chrX:55169534-55187628	control	TIAR	OK	0.00612807	0	-1.79769e+307	-1.79769e+307	5.26285e-28	1.18538e-25	yes
TCONS_00076272	XLOC_039599	FAM104B	chrX:55169534-55187628	control	TIAR	OK	0.626119	0	-1.79769e+307	-1.79769e+307	0.00216666	0.0227322	yes
TCONS_00076625	XLOC_039782	AIFM1	chrX:129263337-129300092	control	TIAR	OK	0.200015	0	-1.79769e+307	-1.79769e+307	0.00315246	0.0299267	yes
TCONS_00076646	XLOC_039791	MBNL3	chrX:131503342-131623996	control	TIAR	OK	0.298746	0	-1.79769e+307	-1.79769e+307	3.73665e-05	0.0009578	yes
TCONS_00076935	XLOC_039959	WWC3	chrX:9983778-10112518	control	TIAR	OK	16.5726	0	-1.79769e+307	-1.79769e+307	0.00209749	0.0223189	yes
TCONS_00076937	XLOC_039961	-	chrX:10413349-10851809	control	TIAR	OK	0.0139425	0	-1.79769e+307	-1.79769e+307	0	0	yes
TCONS_00076938	XLOC_039962	-	chrX:10413349-10851809	control	TIAR	OK	0.0127067	0	-1.79769e+307	-1.79769e+307	0	0	yes
TCONS_00076945	XLOC_039972	-	chrX:14024844-14048035	control	TIAR	OK	3.22549	0	-1.79769e+307	-1.79769e+307	0.00318062	0.030136	yes
TCONS_00077038	XLOC_040090	-	chrX:43036237-43069663	control	TIAR	OK	1.92795	0	-1.79769e+307	-1.79769e+307	0.00174811	0.0196271	yes
TCONS_00077039	XLOC_040091	-	chrX:43036237-43069663	control	TIAR	OK	1.49879	0	-1.79769e+307	-1.79769e+307	0.00167927	0.0190273	yes
TCONS_00077040	XLOC_040092	-	chrX:43036237-43069663	control	TIAR	OK	1.53467	0	-1.79769e+307	-1.79769e+307	0.00242283	0.0247706	yes
TCONS_00077044	XLOC_040096	-	chrX:43036237-43069663	control	TIAR	OK	2.36408	0	-1.79769e+307	-1.79769e+307	0.00177385	0.0198485	yes
TCONS_00077045	XLOC_040097	-	chrX:43036237-43069663	control	TIAR	OK	4.44246	0	-1.79769e+307	-1.79769e+307	0.00208784	0.0222401	yes
TCONS_00077421	XLOC_040546	-	chrX:134153433-134186323	control	TIAR	OK	1.62006	0	-1.79769e+307	-1.79769e+307	0.000714713	0.00995707	yes
TCONS_00035654	XLOC_018385	COL5A3	chr19:10070236-10121147	control	TIAR	OK	0.259564	4.78865e-05	-8.59792	11.2436	0	0	yes
TCONS_00022327	XLOC_011774	C14orf159	chr14:91580356-91691703	control	TIAR	OK	1.67156	0.00138003	-7.09941	19.6888	0	0	yes
TCONS_00047669	XLOC_024650	PRR5-ARHGAP8	chr22:45064426-45258664	control	TIAR	OK	1.06996	0.00170418	-6.4423	18.9951	0	0	yes
TCONS_00015424	XLOC_007908	CLEC2D	chr12:9822290-9852151	control	TIAR	OK	22.2282	0.0372757	-6.39077	10.8723	0	0	yes
TCONS_00004600	XLOC_002331	-	chr1:3404505-3528059	control	TIAR	OK	2.18422	0.00465983	-6.15003	20.6655	0	0	yes
TCONS_00047667	XLOC_024648	PRR5-ARHGAP8	chr22:45064426-45258664	control	TIAR	OK	0.610468	0.00134976	-6.1143	18.3311	0	0	yes
TCONS_00073685	XLOC_038568	-	chr9:98205263-98279247	control	TIAR	OK	0.711079	0.0018973	-5.92635	18.423	0	0	yes
TCONS_00001937	XLOC_000941	IGFN1	chr1:201159935-201198080	control	TIAR	OK	13.4491	0.0371335	-5.89215	15.4029	0	0	yes
TCONS_00047668	XLOC_024649	PRR5-ARHGAP8	chr22:45064426-45258664	control	TIAR	OK	0.550618	0.00155886	-5.86709	17.1612	0	0	yes
TCONS_00060328	XLOC_031070	KIAA0319	chr6:24544331-24646383	control	TIAR	OK	0.594166	0.00178667	-5.80681	22.1489	0	0	yes
TCONS_00073686	XLOC_038569	-	chr9:98205263-98279247	control	TIAR	OK	1.0576	0.00410403	-5.55179	15.802	0	0	yes
TCONS_00069618	XLOC_036194	CTSB	chr8:11700033-11725646	control	TIAR	OK	13.3062	0.0523516	-5.538	10.5178	0	0	yes
TCONS_00024450	XLOC_012678	PCSK6	chr15:101843848-102030187	control	TIAR	OK	0.322566	0.00130213	-5.5123	15.8817	0	0	yes
TCONS_00053914	XLOC_027622	NEK1	chr4:170314420-170533778	control	TIAR	OK	0.691492	0.00284769	-5.49235	21.4379	0	0	yes
TCONS_00002477	XLOC_001188	MMEL1	chr1:2517898-2564481	control	TIAR	OK	0.0397149	0.000191116	-5.3366	7.06194	1.64202e-12	2.48768e-10	yes
TCONS_00006165	XLOC_001190	MEGF6	chr1:3404505-3528059	control	TIAR	OK	3.20637	0.0164917	-5.27004	5.77712	7.59914e-09	6.21754e-07	yes
TCONS_00068970	XLOC_035847	SORBS3	chr8:22409250-22433008	control	TIAR	OK	7.03728	0.0424458	-5.11075	5.93955	2.8581e-09	2.56913e-07	yes
TCONS_00026069	XLOC_013484	GPR56	chr16:57653776-57698944	control	TIAR	OK	10.8404	0.0688751	-5.05874	8.41023	0	0	yes
TCONS_00047670	XLOC_024651	PRR5-ARHGAP8	chr22:45064426-45258664	control	TIAR	OK	0.828757	0.0054128	-5.03116	12.1997	0	0	yes
TCONS_00004610	XLOC_002344	-	chr1:5489399-5507401	control	TIAR	OK	10.9647	0.0758585	-4.97357	7.44726	9.52571e-14	1.62615e-11	yes
TCONS_00074647	XLOC_038567	-	chr9:98205263-98279247	control	TIAR	OK	0.411379	0.00297518	-4.92921	11.4207	0	0	yes
TCONS_00005881	XLOC_000335	ST3GAL3	chr1:44173217-44396831	control	TIAR	OK	1.20608	0.00878081	-4.92256	3.61377	0.000301781	0.00509015	yes
TCONS_00008563	XLOC_004333	AKR1C2	chr10:5005453-5149878	control	TIAR	OK	19.9978	0.145641	-4.92223	7.55578	4.17444e-14	7.35956e-12	yes
TCONS_00050859	XLOC_026283	-	chr3:65339300-66024509	control	TIAR	OK	11006	81.9892	-4.89961	12.2808	0	0	yes
TCONS_00025616	XLOC_013253	NAT15	chr16:3493667-3536963	control	TIAR	OK	2.39062	0.0179243	-4.89315	4.98475	6.2041e-07	3.08834e-05	yes
TCONS_00002476	XLOC_001188	MMEL1	chr1:2517898-2564481	control	TIAR	OK	0.677719	0.00522541	-4.8652	16.2883	0	0	yes
TCONS_00076837	XLOC_039895	PDZD4	chrX:153067622-153096003	control	TIAR	OK	0.555357	0.00432309	-4.85564	13.2033	0	0	yes
TCONS_00006167	XLOC_001190	MEGF6	chr1:3404505-3528059	control	TIAR	OK	0.800547	0.00737316	-4.68745	3.8091	0.000139472	0.00276225	yes
TCONS_00065107	XLOC_033775	NUDT1	chr7:2281856-2354099	control	TIAR	OK	8.82383	0.0817868	-4.6811	4.84204	1.2851e-06	5.75835e-05	yes
TCONS_00048688	XLOC_024974	-	chr3:97540939-97691295	control	TIAR	OK	0.639768	0.00595432	-4.67699	4.25657	2.07585e-05	0.000606647	yes
TCONS_00004608	XLOC_002342	-	chr1:5489399-5507401	control	TIAR	OK	3.94154	0.038715	-4.6231	6.8614	6.81899e-12	9.50439e-10	yes
TCONS_00015690	XLOC_008034	LARP4	chr12:50794591-50873788	control	TIAR	OK	3.37008	0.0347024	-4.57588	8.47685	0	0	yes
TCONS_00012309	XLOC_006264	HBE1	chr11:5289579-5291568	control	TIAR	OK	6.86079	0.0709335	-4.57183	4.43742	9.10421e-06	0.000304521	yes
TCONS_00068969	XLOC_035847	SORBS3	chr8:22409250-22433008	control	TIAR	OK	3.57375	0.0399607	-4.49347	5.54251	2.98171e-08	2.10773e-06	yes
TCONS_00025752	XLOC_013327	NCRNA00169	chr16:21269838-21329912	control	TIAR	OK	0.188565	0.00219356	-4.45392	6.42648	1.3059e-10	1.47911e-08	yes
TCONS_00073699	XLOC_038586	ZNF510	chr9:99516886-99616648	control	TIAR	OK	2.91237	0.034709	-4.42972	12.7747	0	0	yes
TCONS_00032831	XLOC_016870	DTNA	chr18:32073253-32471808	control	TIAR	OK	0.59193	0.00727713	-4.39865	3.07212	0.00212544	0.022423	yes
TCONS_00040537	XLOC_020879	BIN1	chr2:127805606-127864864	control	TIAR	OK	3.6416	0.0473542	-4.34252	6.08116	1.19313e-09	1.17405e-07	yes
TCONS_00061126	XLOC_031500	AHI1	chr6:135605109-135818903	control	TIAR	OK	1.93347	0.0251713	-4.34137	3.16925	0.00152835	0.017693	yes
TCONS_00046658	XLOC_024011	NF2	chr22:29999544-30094589	control	TIAR	OK	1.47761	0.0200659	-4.29916	3.87666	0.0001059	0.00221276	yes
TCONS_00044776	XLOC_023244	-	chr20:49620192-49639675	control	TIAR	OK	2.37016	0.0335276	-4.25835	12.0499	0	0	yes
TCONS_00061150	XLOC_031506	IL20RA	chr6:137321107-137366298	control	TIAR	OK	3.13006	0.0466657	-4.2058	7.53619	4.84057e-14	8.38424e-12	yes
TCONS_00033845	XLOC_017410	-	chr19:780973-786232	control	TIAR	OK	2.23451	0.0336152	-4.1968	8.94485	0	0	yes
TCONS_00000931	XLOC_000432	PDE4B	chr1:66258192-66840262	control	TIAR	OK	0.525702	0.00794578	-4.19209	15.2569	0	0	yes
TCONS_00065233	XLOC_033829	GPNMB	chr7:23286315-23314729	control	TIAR	OK	1.85606	0.0301898	-4.11871	11.7061	0	0	yes
TCONS_00076148	XLOC_039540	ZNF41	chrX:47305560-47344178	control	TIAR	OK	1.104	0.0183901	-4.09488	3.22302	0.00126845	0.0154195	yes
TCONS_00041315	XLOC_021408	-	chr2:56187925-56382437	control	TIAR	OK	1.51326	0.0268801	-4.03063	11.1393	0	0	yes
TCONS_00047839	XLOC_024317	PLA2G6	chr22:38507501-38577836	control	TIAR	OK	0.216189	0.00411204	-3.96223	9.12115	0	0	yes
TCONS_00023657	XLOC_012261	WHAMM	chr15:83477972-83503629	control	TIAR	OK	0.810751	0.0156024	-3.95053	14.1977	0	0	yes
TCONS_00046989	XLOC_024156	RPL23AP82	chr22:51195513-51238123	control	TIAR	OK	0.501587	0.00973131	-3.94243	4.42162	9.79647e-06	0.000324197	yes
TCONS_00010532	XLOC_005055	-	chr10:47096453-47151400	control	TIAR	OK	5.53632	0.110543	-3.91368	3.96236	7.42116e-05	0.00166015	yes
TCONS_00011222	XLOC_005694	ATG13	chr11:46638825-46696368	control	TIAR	OK	1.10388	0.0222667	-3.90349	4.3235	1.53574e-05	0.000474064	yes
TCONS_00048475	XLOC_024883	DAG1	chr3:49506145-49573050	control	TIAR	OK	1.00296	0.0204991	-3.89033	6.05316	1.42034e-09	1.37254e-07	yes
TCONS_00003044	XLOC_001473	MUTYH	chr1:45794913-45956840	control	TIAR	OK	2.1323	0.0446433	-3.86625	5.22703	1.72256e-07	1.01431e-05	yes
TCONS_00032785	XLOC_016850	LAMA3	chr18:21269537-21535142	control	TIAR	OK	0.732482	0.0154424	-3.85932	4.33732	1.44228e-05	0.000449902	yes
TCONS_00038434	XLOC_019806	KLF11	chr2:10183681-10194963	control	TIAR	OK	1.75305	0.0371352	-3.85455	6.17378	6.66771e-10	6.82168e-08	yes
TCONS_00050860	XLOC_026284	-	chr3:65339300-66024509	control	TIAR	OK	47.2776	1.00533	-3.85072	4.70167	2.58037e-06	0.000105271	yes
TCONS_00060334	XLOC_031070	KIAA0319	chr6:24544331-24646383	control	TIAR	OK	0.680131	0.0155757	-3.77657	4.05819	4.9455e-05	0.00119966	yes
TCONS_00075961	XLOC_039459	MID1	chrX:10413349-10851809	control	TIAR	OK	9.90621	0.227026	-3.77585	11.979	0	0	yes
TCONS_00035656	XLOC_018385	COL5A3	chr19:10070236-10121147	control	TIAR	OK	0.315188	0.00724115	-3.77339	3.64616	0.00026619	0.00462008	yes
TCONS_00047752	XLOC_024028	LIMK2	chr22:31608249-31676112	control	TIAR	OK	3.10446	0.0715757	-3.76984	8.34952	0	0	yes
TCONS_00029756	XLOC_015331	ABR	chr17:906758-1090616	control	TIAR	OK	3.25436	0.0750901	-3.76906	9.19612	0	0	yes
TCONS_00050861	XLOC_026285	-	chr3:65339300-66024509	control	TIAR	OK	91.9776	2.14238	-3.75963	4.56859	4.91027e-06	0.000182135	yes
TCONS_00000112	XLOC_000055	-	chr1:5489399-5507401	control	TIAR	OK	3.11755	0.0737193	-3.74454	4.67906	2.88194e-06	0.000115584	yes
TCONS_00009305	XLOC_004685	HSPA12A	chr10:118430702-118502085	control	TIAR	OK	1.29927	0.031298	-3.726	6.75889	1.39055e-11	1.83049e-09	yes
TCONS_00074490	XLOC_038333	-	chr9:34398181-34458568	control	TIAR	OK	0.171559	0.004138	-3.72471	5.17853	2.23641e-07	1.27139e-05	yes
TCONS_00030304	XLOC_015624	CACNB1	chr17:37329708-37353901	control	TIAR	OK	1.9587	0.047546	-3.71834	5.64489	1.65282e-08	1.24092e-06	yes
TCONS_00009508	XLOC_004865	AKR1C2	chr10:5005453-5149878	control	TIAR	OK	18.9987	0.46772	-3.70426	9.82506	0	0	yes
TCONS_00044921	XLOC_022485	TP53INP2	chr20:33292147-33301241	control	TIAR	OK	2.80405	0.06989	-3.6919	7.99567	1.33227e-15	2.74026e-13	yes
TCONS_00015688	XLOC_008034	LARP4	chr12:50794591-50873788	control	TIAR	OK	1.69694	0.0445141	-3.64078	6.22254	4.89158e-10	5.04813e-08	yes
TCONS_00033025	XLOC_016972	ZFP161	chr18:5289017-5296039	control	TIAR	OK	1.03884	0.0276377	-3.62668	2.82423	0.00473943	0.0408422	yes
TCONS_00044724	XLOC_023179	-	chr20:42136319-42177074	control	TIAR	OK	1.72874	0.0460962	-3.62442	10.2547	0	0	yes
TCONS_00039890	XLOC_020535	E2F6	chr2:11584500-11606418	control	TIAR	OK	1.05271	0.0283252	-3.61537	4.67444	2.94763e-06	0.000117661	yes
TCONS_00061426	XLOC_031756	-	chr6:28292445-28334678	control	TIAR	OK	1.58294	0.0427005	-3.61283	9.50129	0	0	yes
TCONS_00041311	XLOC_021404	-	chr2:56187925-56382437	control	TIAR	OK	0.804258	0.0216957	-3.6128	4.91345	8.94857e-07	4.22043e-05	yes
TCONS_00009509	XLOC_004866	-	chr10:5005453-5149878	control	TIAR	OK	6.04681	0.163367	-3.61128	6.97898	2.97318e-12	4.32732e-10	yes
TCONS_00052275	XLOC_026638	SCHIP1	chr3:158787040-159615155	control	TIAR	OK	0.42822	0.0116517	-3.60418	7.09591	1.28497e-12	1.96687e-10	yes
TCONS_00046706	XLOC_024028	LIMK2	chr22:31608249-31676112	control	TIAR	OK	0.547455	0.0149505	-3.60053	3.62781	0.000285839	0.0048923	yes
TCONS_00027990	XLOC_013865	ZNF688	chr16:30581018-30583931	control	TIAR	OK	0.556625	0.0152804	-3.59532	8.74815	0	0	yes
TCONS_00074492	XLOC_038335	-	chr9:34398181-34458568	control	TIAR	OK	0.171559	0.00474039	-3.58881	4.26102	2.03493e-05	0.00059912	yes
TCONS_00061597	XLOC_031975	-	chr6:53420458-53422417	control	TIAR	OK	1.77749	0.0492746	-3.58555	4.77274	1.81733e-06	7.82361e-05	yes
TCONS_00075962	XLOC_039459	MID1	chrX:10413349-10851809	control	TIAR	OK	2.38489	0.0662541	-3.58341	8.70105	0	0	yes
TCONS_00044421	XLOC_022882	TMEM189	chr20:48697660-48770335	control	TIAR	OK	2.38359	0.0662414	-3.58306	6.04675	1.47794e-09	1.41894e-07	yes
TCONS_00061438	XLOC_031771	-	chr6:29570004-29600962	control	TIAR	OK	1.54803	0.0430952	-3.58133	8.80449	0	0	yes
TCONS_00037311	XLOC_017410	-	chr19:780973-786232	control	TIAR	OK	1.60844	0.0458508	-3.55763	3.28397	0.00102354	0.0131351	yes
TCONS_00044085	XLOC_022713	C20orf30	chr20:5080483-5093733	control	TIAR	OK	2.02654	0.0592854	-3.53172	3.64776	0.000264534	0.00460076	yes
TCONS_00060427	XLOC_031135	GABBR1	chr6:29570004-29600962	control	TIAR	OK	0.737659	0.021903	-3.51686	3.90058	9.59636e-05	0.00204703	yes
TCONS_00027633	XLOC_014640	-	chr16:86563732-86588841	control	TIAR	OK	2.87007	0.085452	-3.51414	8.80467	0	0	yes
TCONS_00034299	XLOC_017653	GTPBP3	chr19:17445790-17453544	control	TIAR	OK	4.47201	0.13831	-3.47609	7.908	2.66454e-15	5.35048e-13	yes
TCONS_00011345	XLOC_005764	FAM111A	chr11:58910317-58922511	control	TIAR	OK	0.64963	0.0201794	-3.47174	4.47121	7.77768e-06	0.000268645	yes
TCONS_00069366	XLOC_036042	ZFPM2	chr8:106331146-106816767	control	TIAR	OK	0.689568	0.0215644	-3.46502	4.38837	1.14202e-05	0.000368663	yes
TCONS_00003623	XLOC_001757	ENSA	chr1:150594598-150602198	control	TIAR	OK	9.15695	0.294913	-3.43559	9.72646	0	0	yes
TCONS_00008050	XLOC_004087	VDAC2	chr10:76969911-76991252	control	TIAR	OK	9.7558	0.320922	-3.41442	8.61281	0	0	yes
TCONS_00035655	XLOC_018385	COL5A3	chr19:10070236-10121147	control	TIAR	OK	0.219519	0.0072508	-3.41033	3.26727	0.00108591	0.013701	yes
TCONS_00008821	XLOC_004448	LOC643650	chr10:47096453-47151400	control	TIAR	OK	1.01943	0.0344664	-3.38702	4.65296	3.27206e-06	0.000128703	yes
TCONS_00048483	XLOC_024883	DAG1	chr3:49506145-49573050	control	TIAR	OK	3.09211	0.104596	-3.3865	8.7644	0	0	yes
TCONS_00061425	XLOC_031755	-	chr6:28292445-28334678	control	TIAR	OK	0.766157	0.026314	-3.37129	8.87329	0	0	yes
TCONS_00039186	XLOC_020197	NCKAP5	chr2:133429371-134326031	control	TIAR	OK	3.79619	0.130517	-3.37025	6.49836	8.12026e-11	9.54404e-09	yes
TCONS_00074146	XLOC_037510	GSN	chr9:124030379-124095177	control	TIAR	OK	2.68161	0.0942636	-3.34808	7.0616	1.64602e-12	2.48737e-10	yes
TCONS_00041927	XLOC_022227	-	chr2:227700670-228029275	control	TIAR	OK	0.970295	0.0342026	-3.3453	5.58797	2.29741e-08	1.66984e-06	yes
TCONS_00006099	XLOC_000987	C4BPB	chr1:207262078-207273339	control	TIAR	OK	14.0211	0.496317	-3.34111	7.61639	2.59792e-14	4.73517e-12	yes
TCONS_00002123	XLOC_001016	VASH2	chr1:213123886-213164947	control	TIAR	OK	1.87133	0.0675137	-3.32207	2.77406	0.0055362	0.0461508	yes
TCONS_00014235	XLOC_005694	ATG13	chr11:46638825-46696368	control	TIAR	OK	2.04025	0.0739071	-3.31802	7.16077	8.02247e-13	1.25721e-10	yes
TCONS_00053523	XLOC_027410	ANKRD17	chr4:73940501-74124767	control	TIAR	OK	3.64601	0.134559	-3.29939	10.0902	0	0	yes
TCONS_00027632	XLOC_014639	-	chr16:86563732-86588841	control	TIAR	OK	1.28096	0.0474289	-3.29613	8.05718	8.88178e-16	1.85912e-13	yes
TCONS_00068058	XLOC_034467	H2AFV	chr7:44866487-44887780	control	TIAR	OK	4.81694	0.179658	-3.28884	8.65009	0	0	yes
TCONS_00044722	XLOC_023176	L3MBTL1	chr20:42136319-42177074	control	TIAR	OK	1.66424	0.0620998	-3.28838	9.17654	0	0	yes
TCONS_00033844	XLOC_017410	-	chr19:780973-786232	control	TIAR	OK	1.67684	0.0627303	-3.28582	5.06941	3.99059e-07	2.13157e-05	yes
TCONS_00051544	XLOC_025185	SCHIP1	chr3:158787040-159615155	control	TIAR	OK	1.09551	0.0410973	-3.28303	3.57317	0.000352691	0.00572394	yes
TCONS_00068120	XLOC_034601	ASNS	chr7:97481428-97501854	control	TIAR	OK	1.2799	0.0480294	-3.28272	3.65004	0.000262204	0.00458311	yes
TCONS_00054074	XLOC_027777	-	chr4:12642094-12642204	control	TIAR	OK	746.558	28.3441	-3.27106	3.13453	0.00172132	0.0193926	yes
TCONS_00072923	XLOC_037919	PTCH1	chr9:98205263-98279247	control	TIAR	OK	1.1566	0.0442084	-3.26433	3.52112	0.000429734	0.0066814	yes
TCONS_00040161	XLOC_020666	-	chr2:56187925-56382437	control	TIAR	OK	9.87194	0.377971	-3.26263	4.03313	5.5038e-05	0.0013062	yes
TCONS_00077043	XLOC_040095	-	chrX:43036237-43069663	control	TIAR	OK	1.98917	0.0787048	-3.22977	3.58628	0.000335435	0.00550878	yes
TCONS_00016822	XLOC_008609	PRKAG1	chr12:49396054-49453937	control	TIAR	OK	4.19528	0.166013	-3.22965	8.92113	0	0	yes
TCONS_00072486	XLOC_037689	GLIS3	chr9:3824030-4300035	control	TIAR	OK	2.15891	0.0863346	-3.21913	8.33632	0	0	yes
TCONS_00062370	XLOC_031070	KIAA0319	chr6:24544331-24646383	control	TIAR	OK	0.30381	0.0122101	-3.21414	4.08242	4.45699e-05	0.00110561	yes
TCONS_00041142	XLOC_021189	LOC200772	chr2:241894035-241906868	control	TIAR	OK	0.526533	0.0217353	-3.18738	3.2194	0.00128461	0.0155712	yes
TCONS_00037188	XLOC_019631	-	chr19:53300655-53397588	control	TIAR	OK	0.486051	0.0202014	-3.18056	8.41973	0	0	yes
TCONS_00027172	XLOC_014049	MTHFSD	chr16:86563732-86588841	control	TIAR	OK	0.474622	0.0197683	-3.17844	3.48949	0.000483941	0.00732427	yes
TCONS_00052409	XLOC_026822	FGFR3	chr4:1795038-1810599	control	TIAR	OK	1.03456	0.0433267	-3.17296	4.23794	2.25578e-05	0.000645534	yes
TCONS_00000710	XLOC_000335	ST3GAL3	chr1:44173217-44396831	control	TIAR	OK	1.4665	0.0619365	-3.16452	5.7454	9.17064e-09	7.36099e-07	yes
TCONS_00008562	XLOC_004333	AKR1C2	chr10:5005453-5149878	control	TIAR	OK	363.461	15.4249	-3.15969	13.9663	0	0	yes
TCONS_00013760	XLOC_007310	-	chr11:65292547-65325726	control	TIAR	OK	0.665617	0.0283051	-3.15767	8.07562	6.66134e-16	1.39928e-13	yes
TCONS_00041742	XLOC_021974	KLHL23	chr2:170550963-170608396	control	TIAR	OK	1.55525	0.0661574	-3.15735	8.59247	0	0	yes
TCONS_00036619	XLOC_018905	MBOAT7	chr19:54677103-54693733	control	TIAR	OK	10.438	0.444563	-3.15611	9.16095	0	0	yes
TCONS_00038634	XLOC_019914	PPM1B	chr2:44395999-44461742	control	TIAR	OK	5.26151	0.226978	-3.14332	5.49723	3.85792e-08	2.67289e-06	yes
TCONS_00060331	XLOC_031070	KIAA0319	chr6:24544331-24646383	control	TIAR	OK	0.383739	0.0166003	-3.14054	4.63258	3.61131e-06	0.000139819	yes
TCONS_00037844	XLOC_018997	-	chr19:780973-786232	control	TIAR	OK	5.46672	0.238001	-3.13416	3.62877	0.000284778	0.00488402	yes
TCONS_00001882	XLOC_000912	HMCN1	chr1:185703551-186446655	control	TIAR	OK	3.26533	0.14225	-3.13353	9.18785	0	0	yes
TCONS_00061894	XLOC_032350	-	chr6:137321107-137366298	control	TIAR	OK	1.35618	0.0591282	-3.13272	4.28509	1.82665e-05	0.000547319	yes
TCONS_00012312	XLOC_006267	OR51I1	chr11:5361746-5526875	control	TIAR	OK	2.88796	0.126145	-3.13088	4.68501	2.79946e-06	0.000112887	yes
TCONS_00000108	XLOC_000053	-	chr1:5479041-5488883	control	TIAR	OK	18.9711	0.837902	-3.11977	9.6832	0	0	yes
TCONS_00021023	XLOC_010816	NRXN3	chr14:78870092-80330760	control	TIAR	OK	0.607161	0.0274512	-3.09638	3.3815	0.000720925	0.0100247	yes
TCONS_00027635	XLOC_014642	-	chr16:86563732-86588841	control	TIAR	OK	1.14837	0.052309	-3.08893	9.78516	0	0	yes
TCONS_00036618	XLOC_018905	MBOAT7	chr19:54677103-54693733	control	TIAR	OK	9.87336	0.45126	-3.08555	8.88346	0	0	yes
TCONS_00076053	XLOC_039495	EIF1AX	chrX:20142635-20159966	control	TIAR	OK	9.66812	0.44327	-3.08241	10.0035	0	0	yes
TCONS_00065215	XLOC_033824	-	chr7:22603000-22611756	control	TIAR	OK	2.93131	0.134721	-3.08	2.94195	0.00326157	0.0307456	yes
TCONS_00031536	XLOC_016654	LLGL2	chr17:73521782-73571290	control	TIAR	OK	1.74965	0.0807969	-3.07523	6.97427	3.07465e-12	4.45313e-10	yes
TCONS_00013663	XLOC_007183	MADD	chr11:47290926-47351582	control	TIAR	OK	0.0201302	0.000941047	-3.06298	78.1948	0	0	yes
TCONS_00037098	XLOC_019468	-	chr19:43831413-43832541	control	TIAR	OK	2.8188	0.13284	-3.05492	4.70924	2.48646e-06	0.000101931	yes
TCONS_00044087	XLOC_022713	C20orf30	chr20:5080483-5093733	control	TIAR	OK	1.54225	0.0728884	-3.05207	3.34327	0.00082797	0.0111596	yes
TCONS_00010530	XLOC_005053	-	chr10:47096453-47151400	control	TIAR	OK	4.98399	0.236105	-3.04971	5.66037	1.51048e-08	1.1442e-06	yes
TCONS_00072922	XLOC_037919	PTCH1	chr9:98205263-98279247	control	TIAR	OK	0.898545	0.0426157	-3.04855	3.15691	0.0015945	0.0182836	yes
TCONS_00037313	XLOC_017410	-	chr19:780973-786232	control	TIAR	OK	7.2363	0.345705	-3.04128	5.39451	6.87112e-08	4.4581e-06	yes
TCONS_00061429	XLOC_031759	ZKSCAN3	chr6:28292445-28334678	control	TIAR	OK	1.54515	0.0743304	-3.03436	2.93565	0.00332846	0.0312222	yes
TCONS_00023830	XLOC_012352	OCA2	chr15:28000022-28344458	control	TIAR	OK	1.21407	0.0588976	-3.02593	5.40919	6.33117e-08	4.13494e-06	yes
TCONS_00051297	XLOC_026798	LOC152217	chr3:196670934-196671656	control	TIAR	OK	1.72943	0.0838991	-3.02593	2.88775	0.00388008	0.0351605	yes
TCONS_00057921	XLOC_030329	-	chr5:173136028-173136807	control	TIAR	OK	1.55687	0.0755278	-3.02593	2.88775	0.00388008	0.0351551	yes
TCONS_00067191	XLOC_034847	-	chr7:494482-495448	control	TIAR	OK	1.17292	0.0569014	-3.02593	2.88775	0.00388008	0.0351498	yes
TCONS_00070456	XLOC_036661	-	chr8:16632305-16632920	control	TIAR	OK	2.1838	0.105942	-3.02593	2.88775	0.00388008	0.0351444	yes
TCONS_00070530	XLOC_036762	-	chr8:40176322-40176910	control	TIAR	OK	2.33886	0.113464	-3.02593	2.88775	0.00388008	0.0351336	yes
TCONS_00077046	XLOC_040098	-	chrX:43075387-43076349	control	TIAR	OK	1.17914	0.0572032	-3.02593	2.88775	0.00388008	0.035139	yes
TCONS_00037312	XLOC_017410	-	chr19:780973-786232	control	TIAR	OK	16.2109	0.798891	-3.01021	4.00709	6.14717e-05	0.00142353	yes
TCONS_00002120	XLOC_001016	VASH2	chr1:213123886-213164947	control	TIAR	OK	1.51616	0.0747649	-3.00959	3.30636	0.000945153	0.0123322	yes
TCONS_00053138	XLOC_027200	ANXA10	chr4:169013706-169108893	control	TIAR	OK	1.52787	0.0764627	-2.99483	3.20651	0.00134357	0.0161405	yes
TCONS_00041138	XLOC_021189	LOC200772	chr2:241894035-241906868	control	TIAR	OK	0.783433	0.0398015	-2.97978	4.41091	1.02939e-05	0.000337455	yes
TCONS_00000111	XLOC_000055	-	chr1:5489399-5507401	control	TIAR	OK	1.41614	0.0723595	-2.97404	3.12509	0.00177753	0.0198745	yes
TCONS_00076077	XLOC_039511	NR0B1	chrX:30322538-30327495	control	TIAR	OK	11.6237	0.595224	-2.97187	8.16948	2.22045e-16	4.80046e-14	yes
TCONS_00027414	XLOC_014335	-	chr16:29294729-29295227	control	TIAR	OK	2.89382	0.148645	-2.96877	2.83029	0.00465061	0.040229	yes
TCONS_00057467	XLOC_029729	IPO11	chr5:61924749-61925260	control	TIAR	OK	2.76977	0.142273	-2.96877	2.83029	0.00465061	0.0402408	yes
TCONS_00061423	XLOC_031753	-	chr6:28277956-28278806	control	TIAR	OK	1.30783	0.0671785	-2.96877	2.83029	0.00465061	0.0402349	yes
TCONS_00067189	XLOC_034845	-	chr7:492173-492818	control	TIAR	OK	1.92098	0.0986732	-2.96877	2.83029	0.00465061	0.0402232	yes
TCONS_00038567	XLOC_019882	LCLAT1	chr2:30670122-30867091	control	TIAR	OK	0.442821	0.022968	-2.95906	2.82919	0.0046666	0.0403143	yes
TCONS_00077042	XLOC_040094	-	chrX:43036237-43069663	control	TIAR	OK	1.71394	0.0890773	-2.95705	5.86564	4.4741e-09	3.83549e-07	yes
TCONS_00024227	XLOC_012561	STRA6	chr15:74471807-74502046	control	TIAR	OK	2.46483	0.12981	-2.94381	6.5698	5.03844e-11	6.17933e-09	yes
TCONS_00054055	XLOC_027741	DOK7	chr4:3465032-3496209	control	TIAR	OK	1.92121	0.101462	-2.94103	8.34887	0	0	yes
TCONS_00042265	XLOC_020358	PARD3B	chr2:205410515-206480537	control	TIAR	OK	0.656441	0.0347338	-2.93912	3.0203	0.00252527	0.0254967	yes
TCONS_00017042	XLOC_008726	DDIT3	chr12:57881815-57914303	control	TIAR	OK	7.19229	0.386157	-2.92452	6.4952	8.29246e-11	9.72713e-09	yes
TCONS_00061046	XLOC_031463	C6orf204	chr6:118781934-119031238	control	TIAR	OK	0.579661	0.0311525	-2.92355	4.5075	6.55975e-06	0.000232961	yes
TCONS_00020694	XLOC_010665	AKAP6	chr14:32798413-33302268	control	TIAR	OK	0.443473	0.0241422	-2.91068	3.21042	0.00132541	0.0159742	yes
TCONS_00077041	XLOC_040093	-	chrX:43036237-43069663	control	TIAR	OK	2.65508	0.144828	-2.90868	5.73949	9.4961e-09	7.57094e-07	yes
TCONS_00035506	XLOC_018297	ZBTB7A	chr19:4007725-4066904	control	TIAR	OK	2.04528	0.111575	-2.90859	7.1767	7.14095e-13	1.12502e-10	yes
TCONS_00036373	XLOC_018776	LMTK3	chr19:48988527-49016446	control	TIAR	OK	0.165937	0.00905626	-2.90815	2.7687	0.00562803	0.0467256	yes
TCONS_00039672	XLOC_020425	RHBDD1	chr2:227700670-228029275	control	TIAR	OK	1.82167	0.10113	-2.8911	7.03241	2.02993e-12	3.03654e-10	yes
TCONS_00059298	XLOC_030557	ZKSCAN3	chr6:28292445-28334678	control	TIAR	OK	1.46097	0.0830035	-2.86797	5.12006	3.05441e-07	1.69255e-05	yes
TCONS_00062178	XLOC_030557	ZKSCAN3	chr6:28292445-28334678	control	TIAR	OK	0.926919	0.052741	-2.86647	4.12419	3.72039e-05	0.000954047	yes
TCONS_00028959	XLOC_014948	CCL2	chr17:32582295-32584220	control	TIAR	OK	4.21476	0.240029	-2.86559	4.50958	6.49569e-06	0.000231241	yes
TCONS_00048857	XLOC_025070	LOC100125556	chr3:125635443-125655887	control	TIAR	OK	0.37759	0.0215357	-2.8641	6.38635	1.69893e-10	1.90245e-08	yes
TCONS_00030167	XLOC_015549	GIT1	chr17:27900482-27916610	control	TIAR	OK	3.20085	0.183802	-2.85731	7.38769	1.49436e-13	2.5006e-11	yes
TCONS_00045031	XLOC_022713	C20orf30	chr20:5080483-5093733	control	TIAR	OK	6.92074	0.398055	-2.85569	6.46025	1.04532e-10	1.20236e-08	yes
TCONS_00035071	XLOC_018049	PPP2R1A	chr19:52693054-52729678	control	TIAR	OK	12.6423	0.733023	-2.84762	8.8796	0	0	yes
TCONS_00040105	XLOC_020643	MCFD2	chr2:47129008-47303275	control	TIAR	OK	3.28294	0.190555	-2.84655	7.53806	4.77396e-14	8.3175e-12	yes
TCONS_00040157	XLOC_020666	MIR216B	chr2:56187925-56382437	control	TIAR	OK	1.24718	0.0729425	-2.83897	5.83977	5.22719e-09	4.4298e-07	yes
TCONS_00007979	XLOC_004057	HKDC1	chr10:70980058-71027315	control	TIAR	OK	0.338883	0.0198814	-2.83587	4.3661	1.26487e-05	0.000401754	yes
TCONS_00008364	XLOC_004229	GSTO2	chr10:106028609-106059176	control	TIAR	OK	0.996846	0.0587617	-2.83111	4.90882	9.1625e-07	4.30419e-05	yes
TCONS_00021732	XLOC_011225	C14orf43	chr14:74181824-74253980	control	TIAR	OK	2.12455	0.125509	-2.82894	8.01798	1.11022e-15	2.29151e-13	yes
TCONS_00042007	XLOC_022322	SNED1	chr2:241938254-242041747	control	TIAR	OK	2.47301	0.147285	-2.82082	2.79547	0.00518237	0.0438617	yes
TCONS_00001888	XLOC_000914	C1orf27	chr1:185703551-186446655	control	TIAR	OK	6.11338	0.36555	-2.81683	8.49334	0	0	yes
TCONS_00048472	XLOC_024883	DAG1	chr3:49506145-49573050	control	TIAR	OK	0.714314	0.0430559	-2.80882	5.91284	3.36254e-09	2.95529e-07	yes
TCONS_00034458	XLOC_017733	C19orf40	chr19:33369863-33555824	control	TIAR	OK	0.793085	0.0478046	-2.80881	6.49851	8.11189e-11	9.57219e-09	yes
TCONS_00050346	XLOC_025789	MECOM	chr3:168801286-169381563	control	TIAR	OK	4.62767	0.280217	-2.80424	8.41268	0	0	yes
TCONS_00007980	XLOC_004057	HKDC1	chr10:70980058-71027315	control	TIAR	OK	0.329106	0.0199343	-2.80394	4.28636	1.81625e-05	0.000545033	yes
TCONS_00004159	XLOC_002031	PDC	chr1:185703551-186446655	control	TIAR	OK	0.0613545	0.0037211	-2.80265	3.06819	0.00215362	0.0226557	yes
TCONS_00073062	XLOC_037992	AMBP	chr9:116822407-116840778	control	TIAR	OK	39.8437	2.44824	-2.7896	9.58345	0	0	yes
TCONS_00037310	XLOC_017410	-	chr19:780973-786232	control	TIAR	OK	3.04691	0.188164	-2.78457	5.54158	2.99759e-08	2.11391e-06	yes
TCONS_00015252	XLOC_007831	CCDC77	chr12:389222-551806	control	TIAR	OK	2.75149	0.170368	-2.78194	6.99204	2.70917e-12	3.97235e-10	yes
TCONS_00045011	XLOC_022668	PCMTD2	chr20:62887047-62907579	control	TIAR	OK	3.2661	0.202445	-2.78088	7.74074	9.99201e-15	1.87904e-12	yes
TCONS_00072235	XLOC_037566	ODF2	chr9:131217433-131263663	control	TIAR	OK	2.49471	0.157223	-2.76427	7.03002	2.06501e-12	3.0735e-10	yes
TCONS_00071895	XLOC_037417	FGD3	chr9:95709600-95798518	control	TIAR	OK	0.230245	0.0145192	-2.76367	4.96226	6.96763e-07	3.41673e-05	yes
TCONS_00049032	XLOC_025146	SR140	chr3:142720371-142779567	control	TIAR	OK	4.73208	0.300235	-2.75756	9.00909	0	0	yes
TCONS_00022299	XLOC_011747	FLRT2	chr14:85996487-86094270	control	TIAR	OK	1.30431	0.0827851	-2.75718	2.77967	0.00544135	0.0455075	yes
TCONS_00074491	XLOC_038334	-	chr9:34398181-34458568	control	TIAR	OK	0.0663006	0.00424937	-2.74743	33.9944	0	0	yes
TCONS_00075965	XLOC_039459	MID1	chrX:10413349-10851809	control	TIAR	OK	9.94597	0.638057	-2.74649	7.7441	9.54792e-15	1.807e-12	yes
TCONS_00056979	XLOC_029241	PDGFRB	chr5:149493401-149535439	control	TIAR	OK	2.27404	0.14608	-2.74516	7.49247	6.75016e-14	1.16577e-11	yes
TCONS_00002644	XLOC_001281	UBR4	chr1:19400999-19536751	control	TIAR	OK	3.70659	0.238382	-2.74399	9.61593	0	0	yes
TCONS_00030806	XLOC_015898	ABCA10	chr17:67144147-67323323	control	TIAR	OK	0.166284	0.0107155	-2.74201	3.2158	0.00130083	0.0157356	yes
TCONS_00077494	XLOC_038997	SMS	chrX:21958714-22012955	control	TIAR	OK	10.9529	0.708081	-2.7388	8.48611	0	0	yes
TCONS_00040156	XLOC_020666	MIR216B	chr2:56187925-56382437	control	TIAR	OK	1.09909	0.0711681	-2.7372	5.48168	4.21304e-08	2.89858e-06	yes
TCONS_00054006	XLOC_027669	ZNF718	chr4:53226-156490	control	TIAR	OK	1181.76	77.0389	-2.73045	8.19645	2.22045e-16	4.783e-14	yes
TCONS_00000455	XLOC_000231	PHACTR4	chr1:28696092-28826881	control	TIAR	OK	3.39148	0.221279	-2.7296	8.1109	4.44089e-16	9.39518e-14	yes
TCONS_00048551	XLOC_024912	GLYCTK	chr3:52321752-52434513	control	TIAR	OK	1.98006	0.129819	-2.72474	6.44676	1.1427e-10	1.30173e-08	yes
TCONS_00001245	XLOC_000576	RAP1A	chr1:112162404-112257837	control	TIAR	OK	2.55169	0.168095	-2.71998	6.51653	7.1952e-11	8.5759e-09	yes
TCONS_00070825	XLOC_037131	C8orf31	chr8:144120652-144135720	control	TIAR	OK	0.751071	0.0497501	-2.71449	5.05014	4.41495e-07	2.33091e-05	yes
TCONS_00009506	XLOC_004863	AKR1C1	chr10:5005453-5149878	control	TIAR	OK	35.7743	2.37442	-2.71248	4.35942	1.30405e-05	0.000412208	yes
TCONS_00039679	XLOC_020428	AGFG1	chr2:228336881-228425938	control	TIAR	OK	2.85756	0.191866	-2.70093	8.35608	0	0	yes
TCONS_00008154	XLOC_004132	FAS	chr10:90694830-90775542	control	TIAR	OK	0.596702	0.0401448	-2.69892	3.80215	0.000143447	0.00281931	yes
TCONS_00060871	XLOC_031373	PHIP	chr6:79644135-79788011	control	TIAR	OK	3.15095	0.212697	-2.69559	8.96741	0	0	yes
TCONS_00052864	XLOC_027067	RAP1GDS1	chr4:99182526-99365012	control	TIAR	OK	1.19573	0.0811771	-2.68988	5.74616	9.12904e-09	7.34751e-07	yes
TCONS_00016472	XLOC_008417	ANO2	chr12:5671816-6055398	control	TIAR	OK	3.69685	0.251244	-2.68881	6.8794	6.0103e-12	8.43679e-10	yes
TCONS_00032855	XLOC_016873	ZNF271	chr18:32870235-32890730	control	TIAR	OK	1.25703	0.0859104	-2.6832	6.05887	1.37079e-09	1.33117e-07	yes
TCONS_00041267	XLOC_021340	-	chr2:39208610-39347604	control	TIAR	OK	4.60394	0.315017	-2.68204	2.74809	0.00599439	0.0490117	yes
TCONS_00069830	XLOC_036305	RNF170	chr8:42704779-42751866	control	TIAR	OK	2.5808	0.176606	-2.68193	6.84132	7.84683e-12	1.08098e-09	yes
TCONS_00016545	XLOC_008455	MFAP5	chr12:8798539-8815433	control	TIAR	OK	0.929913	0.063765	-2.67989	3.16905	0.00152937	0.0177013	yes
TCONS_00008546	XLOC_004323	LARP4B	chr10:855452-977752	control	TIAR	OK	3.94999	0.270872	-2.67982	7.45098	9.25926e-14	1.58523e-11	yes
TCONS_00033373	XLOC_017217	-	chr18:14075988-14132489	control	TIAR	OK	5.56409	0.382844	-2.67646	5.50956	3.59731e-08	2.50404e-06	yes
TCONS_00036057	XLOC_018613	ZNF607	chr19:38187263-38210691	control	TIAR	OK	0.1666	0.011471	-2.67578	7.66459	1.79856e-14	3.31905e-12	yes
TCONS_00037094	XLOC_019464	-	chr19:43828162-43828776	control	TIAR	OK	3.08106	0.212405	-2.67454	3.49309	0.000477468	0.00725225	yes
TCONS_00048061	XLOC_024703	ITPR1	chr3:4535031-4889524	control	TIAR	OK	4.54573	0.313699	-2.67351	9.11651	0	0	yes
TCONS_00042371	XLOC_020582	GTF3C2	chr2:27548508-27581845	control	TIAR	OK	6.19107	0.429671	-2.66784	8.82748	0	0	yes
TCONS_00041127	XLOC_021183	-	chr2:241317752-241327205	control	TIAR	OK	2.10429	0.146157	-2.66705	7.29642	2.95541e-13	4.7703e-11	yes
TCONS_00001890	XLOC_000914	C1orf27	chr1:185703551-186446655	control	TIAR	OK	11.1402	0.775694	-2.66456	9.07527	0	0	yes
TCONS_00031975	XLOC_015537	RAB34	chr17:27041298-27045431	control	TIAR	OK	0.922059	0.0642375	-2.66402	3.92429	8.69867e-05	0.00189164	yes
TCONS_00021224	XLOC_010970	PPP2R5C	chr14:102228134-102394328	control	TIAR	OK	7.25683	0.510143	-2.65501	8.62609	0	0	yes
TCONS_00065831	XLOC_034135	IFRD1	chr7:112063198-112130943	control	TIAR	OK	3.34285	0.235201	-2.65414	7.03674	1.96798e-12	2.95132e-10	yes
TCONS_00008342	XLOC_004218	C10orf32	chr10:104613966-104661655	control	TIAR	OK	1.67021	0.117699	-2.65257	4.64984	3.3219e-06	0.000130318	yes
TCONS_00030289	XLOC_015612	ARHGAP23	chr17:36584719-36668628	control	TIAR	OK	5.12248	0.364483	-2.64292	2.89214	0.00382628	0.0347687	yes
TCONS_00067020	XLOC_034749	CNOT4	chr7:135046546-135194875	control	TIAR	OK	1.39514	0.099626	-2.63933	5.9179	3.26075e-09	2.87009e-07	yes
TCONS_00067017	XLOC_034749	CNOT4	chr7:135046546-135194875	control	TIAR	OK	1.40094	0.100069	-2.63904	5.93159	3.00008e-09	2.68859e-07	yes
TCONS_00076044	XLOC_039491	CXorf23	chrX:19930979-20007897	control	TIAR	OK	0.60622	0.0435957	-2.63228	5.1091	3.23696e-07	1.77709e-05	yes
TCONS_00022022	XLOC_011389	PABPN1	chr14:23775970-23795394	control	TIAR	OK	17.4588	1.25907	-2.62947	6.63429	3.26064e-11	4.10958e-09	yes
TCONS_00041014	XLOC_021117	OBSL1	chr2:220415449-220436268	control	TIAR	OK	0.408502	0.0295441	-2.62661	3.44733	0.000566161	0.00828295	yes
TCONS_00026638	XLOC_013759	-	chr16:11571573-11585688	control	TIAR	OK	1.39962	0.101849	-2.62047	3.41797	0.000630906	0.00901422	yes
TCONS_00031304	XLOC_016357	-	chr17:37329708-37353901	control	TIAR	OK	5.78566	0.425451	-2.60999	7.25908	3.89688e-13	6.23891e-11	yes
TCONS_00041006	XLOC_021114	DNPEP	chr2:220238019-220252662	control	TIAR	OK	1.87464	0.137964	-2.60918	5.64678	1.63477e-08	1.22892e-06	yes
TCONS_00028640	XLOC_014793	TNFSF13	chr17:7452374-7465045	control	TIAR	OK	0.492326	0.0364709	-2.60263	2.77796	0.00547018	0.0457034	yes
TCONS_00002653	XLOC_001287	TMCO4	chr1:20008705-20126411	control	TIAR	OK	2.02006	0.150681	-2.59572	5.71009	1.12915e-08	8.85925e-07	yes
TCONS_00048484	XLOC_024883	DAG1	chr3:49506145-49573050	control	TIAR	OK	26.0077	1.94005	-2.59568	10.459	0	0	yes
TCONS_00037096	XLOC_019466	-	chr19:43829857-43830311	control	TIAR	OK	7.02235	0.525608	-2.5923	4.0477	5.1724e-05	0.00124299	yes
TCONS_00017088	XLOC_008755	MDM1	chr12:68688345-68726161	control	TIAR	OK	0.660924	0.0497213	-2.5872	4.22123	2.42978e-05	0.00068703	yes
TCONS_00038625	XLOC_019909	MTA3	chr2:42722341-42946175	control	TIAR	OK	1.88309	0.142639	-2.58035	5.46418	4.65045e-08	3.17006e-06	yes
TCONS_00036293	XLOC_018734	DMPK	chr19:46272975-46285815	control	TIAR	OK	0.911377	0.0697419	-2.57015	4.92092	8.6139e-07	4.08209e-05	yes
TCONS_00074094	XLOC_037403	CKS2	chr9:91926101-91931618	control	TIAR	OK	759.476	58.2503	-2.56788	7.72557	1.11022e-14	2.07465e-12	yes
TCONS_00009507	XLOC_004864	-	chr10:5005453-5149878	control	TIAR	OK	3.39796	0.261424	-2.56479	3.61025	0.0003059	0.00513331	yes
TCONS_00009744	XLOC_005188	RPS24	chr10:79793517-79816571	control	TIAR	OK	1.25689	0.0969149	-2.56256	3.3349	0.000853314	0.0114284	yes
TCONS_00060049	XLOC_030930	ECT2L	chr6:139117247-139225207	control	TIAR	OK	0.531115	0.0410202	-2.56091	4.54218	5.56748e-06	0.000202829	yes
TCONS_00013662	XLOC_007182	MADD	chr11:47290926-47351582	control	TIAR	OK	0.0212015	0.00163992	-2.55943	65.3396	0	0	yes
TCONS_00055331	XLOC_028427	TRIO	chr5:14143828-14510305	control	TIAR	OK	2.96395	0.231357	-2.55032	8.20335	2.22045e-16	4.88969e-14	yes
TCONS_00044778	XLOC_023246	-	chr20:49620192-49639675	control	TIAR	OK	1.97941	0.154829	-2.54823	3.58907	0.00033186	0.00546675	yes
TCONS_00011543	XLOC_005863	CAPN1	chr11:64948685-64979477	control	TIAR	OK	4.01386	0.314617	-2.54615	6.94093	3.89533e-12	5.56018e-10	yes
TCONS_00011239	XLOC_005700	MADD	chr11:47290926-47351582	control	TIAR	OK	1.55052	0.121577	-2.5458	6.47282	9.61888e-11	1.11724e-08	yes
TCONS_00075120	XLOC_039044	-	chrX:43036237-43069663	control	TIAR	OK	1.38835	0.109017	-2.54437	3.41311	0.000642271	0.00913036	yes
TCONS_00011241	XLOC_005700	MADD	chr11:47290926-47351582	control	TIAR	OK	1.54098	0.12164	-2.53911	6.48177	9.06544e-11	1.0571e-08	yes
TCONS_00050501	XLOC_025865	ATP13A3	chr3:194123402-194207380	control	TIAR	OK	0.757327	0.0600721	-2.53425	5.77726	7.59256e-09	6.22075e-07	yes
TCONS_00009505	XLOC_004862	-	chr10:2027380-2028198	control	TIAR	OK	1.78124	0.141402	-2.53346	3.29771	0.000974753	0.0126266	yes
TCONS_00050534	XLOC_025879	TM4SF19	chr3:196050418-196065313	control	TIAR	OK	1.87146	0.148565	-2.53346	3.94733	7.90289e-05	0.00174941	yes
TCONS_00039906	XLOC_020542	SMC6	chr2:17845078-17935096	control	TIAR	OK	5.53112	0.439469	-2.53258	8.18008	2.22045e-16	4.94483e-14	yes
TCONS_00034684	XLOC_017843	LTBP4	chr19:41099071-41135795	control	TIAR	OK	2.79327	0.222523	-2.52994	7.13967	9.35474e-13	1.45445e-10	yes
TCONS_00012131	XLOC_006167	PRDM10	chr11:129769600-129875381	control	TIAR	OK	0.736902	0.0587433	-2.52928	4.18564	2.84368e-05	0.000774132	yes
TCONS_00044115	XLOC_022729	FLRT3	chr20:13976145-16033841	control	TIAR	OK	0.327694	0.0262063	-2.52608	3.41459	0.000638777	0.00909815	yes
TCONS_00019239	XLOC_009902	PCDH17	chr13:58203276-58303608	control	TIAR	OK	4.45819	0.357783	-2.52257	7.8291	4.88498e-15	9.58184e-13	yes
TCONS_00031397	XLOC_016469	-	chr17:44107281-44302740	control	TIAR	OK	1.59363	0.128581	-2.51721	5.01466	5.31277e-07	2.7107e-05	yes
TCONS_00056655	XLOC_029090	FAM172A	chr5:92953339-93447404	control	TIAR	OK	1.62194	0.131079	-2.51558	6.14679	7.90654e-10	8.00615e-08	yes
TCONS_00077315	XLOC_040400	-	chrX:102330749-102348022	control	TIAR	OK	48.716	3.95379	-2.51133	5.09928	3.40944e-07	1.858e-05	yes
TCONS_00068873	XLOC_035804	MSRA	chr8:9911829-10286401	control	TIAR	OK	0.386596	0.0314257	-2.50975	3.25547	0.00113203	0.0141324	yes
TCONS_00072503	XLOC_037697	ERMP1	chr9:5778679-5833081	control	TIAR	OK	6.04841	0.493556	-2.50591	7.39283	1.43663e-13	2.41081e-11	yes
TCONS_00009638	XLOC_005051	-	chr10:47096453-47151400	control	TIAR	OK	2.64564	0.216634	-2.50246	2.80383	0.00504988	0.0430108	yes
TCONS_00032087	XLOC_015890	C17orf58	chr17:65987136-65989765	control	TIAR	OK	2.15262	0.177153	-2.49742	4.75295	2.0047e-06	8.51273e-05	yes
TCONS_00050950	XLOC_026383	-	chr3:111839569-111852204	control	TIAR	OK	0.0512829	0.00422266	-2.49689	13.1743	0	0	yes
TCONS_00012961	XLOC_006619	MRGPRF	chr11:68771856-68780850	control	TIAR	OK	1.94638	0.160332	-2.49648	5.32466	1.01144e-07	6.3201e-06	yes
TCONS_00021778	XLOC_011251	VIPAR	chr14:77893017-77923983	control	TIAR	OK	3.87681	0.319516	-2.49596	6.69701	2.12728e-11	2.75741e-09	yes
TCONS_00065975	XLOC_034203	CALD1	chr7:134464163-134655480	control	TIAR	OK	19.8888	1.64632	-2.49161	9.26186	0	0	yes
TCONS_00075794	XLOC_039374	MTMR1	chrX:149861868-149933575	control	TIAR	OK	1.51436	0.125936	-2.48698	5.89076	3.8442e-09	3.34881e-07	yes
TCONS_00070457	XLOC_036662	-	chr8:16633076-16634561	control	TIAR	OK	1.99225	0.168901	-2.46771	4.76869	1.85424e-06	7.97093e-05	yes
TCONS_00050105	XLOC_025661	SLC41A3	chr3:125725199-125820391	control	TIAR	OK	6.08603	0.517409	-2.46492	6.41525	1.40588e-10	1.58026e-08	yes
TCONS_00076858	XLOC_039906	FLNA	chrX:153576805-153603034	control	TIAR	OK	44.436	3.79344	-2.46078	11.8038	0	0	yes
TCONS_00049982	XLOC_025606	GCET2	chr3:111839569-111852204	control	TIAR	OK	0.529594	0.0459104	-2.44542	3.96001	7.49456e-05	0.00167467	yes
TCONS_00043760	XLOC_022558	PCIF1	chr20:44563316-44576662	control	TIAR	OK	2.73576	0.237293	-2.44487	6.03751	1.56513e-09	1.49298e-07	yes
TCONS_00050936	XLOC_026369	LOC344595	chr3:106959538-107045811	control	TIAR	OK	2.90227	0.252033	-2.44369	3.40778	0.000654945	0.00927491	yes
TCONS_00033311	XLOC_017139	TMEM200C	chr18:5889424-5889805	control	TIAR	OK	5.6962	0.497407	-2.43815	3.16266	0.00156333	0.0179994	yes
TCONS_00070448	XLOC_036653	-	chr8:16619129-16619766	control	TIAR	OK	2.30209	0.201024	-2.43815	3.16266	0.00156333	0.0179959	yes
TCONS_00073750	XLOC_038645	-	chr9:106854742-106855459	control	TIAR	OK	1.94046	0.169446	-2.43815	3.16266	0.00156333	0.0180029	yes
TCONS_00024226	XLOC_012561	STRA6	chr15:74471807-74502046	control	TIAR	OK	2.00201	0.174881	-2.4378	5.709	1.13642e-08	8.90451e-07	yes
TCONS_00036426	XLOC_018811	IRF3	chr19:50162825-50177173	control	TIAR	OK	7.36089	0.645099	-2.43453	6.32906	2.46659e-10	2.68098e-08	yes
TCONS_00031947	XLOC_015467	ZNF18	chr17:11880761-11900689	control	TIAR	OK	0.642013	0.0565164	-2.43008	2.97823	0.0028992	0.0280804	yes
TCONS_00052832	XLOC_027050	SPP1	chr4:88896801-88904563	control	TIAR	OK	5.11107	0.451723	-2.4261	6.01555	1.7928e-09	1.68571e-07	yes
TCONS_00033303	XLOC_017130	-	chr18:3498836-3880135	control	TIAR	OK	3.34921	0.297243	-2.42193	2.74718	0.00601102	0.0490799	yes
TCONS_00065302	XLOC_033866	AVL9	chr7:32535115-32758780	control	TIAR	OK	1.17685	0.104671	-2.41978	6.08866	1.13863e-09	1.12415e-07	yes
TCONS_00049307	XLOC_025281	OPA1	chr3:193310843-193415600	control	TIAR	OK	7.61776	0.680922	-2.41479	8.43532	0	0	yes
TCONS_00045952	XLOC_023647	POFUT2	chr21:46683708-46707811	control	TIAR	OK	0.448901	0.040232	-2.41214	3.52134	0.000429367	0.00668095	yes
TCONS_00076007	XLOC_039474	ACE2	chrX:15579155-15620192	control	TIAR	OK	1.01838	0.0915431	-2.40916	5.30379	1.13425e-07	6.98439e-06	yes
TCONS_00038526	XLOC_019865	ZNF512	chr2:27805886-27845964	control	TIAR	OK	1.89429	0.170441	-2.40821	5.59125	2.25437e-08	1.64057e-06	yes
TCONS_00024068	XLOC_012474	DYX1C1	chr15:55700722-55800432	control	TIAR	OK	0.872405	0.0787609	-2.40484	3.84384	0.000121123	0.00246394	yes
TCONS_00051268	XLOC_026761	-	chr3:194308305-194354150	control	TIAR	OK	2.89359	0.261362	-2.40435	5.3963	6.80289e-08	4.41867e-06	yes
TCONS_00059835	XLOC_030813	ORC3	chr6:88299784-88377172	control	TIAR	OK	5.59581	0.50718	-2.40091	6.77593	1.2361e-11	1.65663e-09	yes
TCONS_00076728	XLOC_039830	ATP11C	chrX:138808504-139014312	control	TIAR	OK	3.09736	0.280745	-2.40086	7.12989	1.00453e-12	1.55773e-10	yes
TCONS_00039302	XLOC_020254	KLHL23	chr2:170550963-170608396	control	TIAR	OK	0.80349	0.0728757	-2.40021	5.07599	3.85489e-07	2.06841e-05	yes
TCONS_00043672	XLOC_022526	L3MBTL1	chr20:42136319-42177074	control	TIAR	OK	0.898259	0.082144	-2.39198	3.05516	0.00224939	0.0234013	yes
TCONS_00057156	XLOC_029337	AACSP1	chr5:178177895-178247718	control	TIAR	OK	1.35044	0.123573	-2.39135	4.89595	9.78336e-07	4.53472e-05	yes
TCONS_00055703	XLOC_028614	APC	chr5:112043201-112181936	control	TIAR	OK	3.01025	0.275475	-2.39128	7.96981	1.55431e-15	3.16401e-13	yes
TCONS_00075119	XLOC_039044	-	chrX:43036237-43069663	control	TIAR	OK	17.6962	1.62614	-2.38714	3.39045	0.000697768	0.00977156	yes
TCONS_00013901	XLOC_007513	-	chr11:76469161-76469818	control	TIAR	OK	2.08963	0.192075	-2.38685	3.0916	0.00199083	0.0215635	yes
TCONS_00054482	XLOC_026838	DOK7	chr4:3465032-3496209	control	TIAR	OK	0.40731	0.0374731	-2.38595	3.97897	6.92158e-05	0.00156913	yes
TCONS_00065189	XLOC_033811	TMEM106B	chr7:12250847-12276890	control	TIAR	OK	0.914496	0.0846905	-2.37937	5.66032	1.51088e-08	1.14304e-06	yes
TCONS_00041188	XLOC_021231	-	chr2:20096513-20101779	control	TIAR	OK	13.1744	1.22066	-2.37888	4.38101	1.18128e-05	0.00037989	yes
TCONS_00035333	XLOC_018203	-	chr19:58331085-58427978	control	TIAR	OK	2.22529	0.208656	-2.36696	5.10955	3.22925e-07	1.77615e-05	yes
TCONS_00049148	XLOC_025199	EGFEM1P	chr3:167967309-168605939	control	TIAR	OK	0.45402	0.0427197	-2.36348	2.76378	0.00571364	0.0472642	yes
TCONS_00048343	XLOC_024822	TRAK1	chr3:42055520-42267268	control	TIAR	OK	3.18456	0.299831	-2.36285	7.00511	2.4678e-12	3.63645e-10	yes
TCONS_00012199	XLOC_006200	CEND1	chr11:787109-790126	control	TIAR	OK	1.2711	0.119996	-2.36018	4.13694	3.51965e-05	0.000917666	yes
TCONS_00045102	XLOC_022887	KCNG1	chr20:49620192-49639675	control	TIAR	OK	1.41388	0.133536	-2.35972	4.90697	9.2493e-07	4.33809e-05	yes
TCONS_00007628	XLOC_003891	AKR1C1	chr10:5005453-5149878	control	TIAR	OK	128.285	12.1724	-2.35509	10.231	0	0	yes
TCONS_00044723	XLOC_023177	L3MBTL1	chr20:42136319-42177074	control	TIAR	OK	1.10328	0.105057	-2.35154	2.91195	0.00359183	0.0331313	yes
TCONS_00011894	XLOC_006040	YAP1	chr11:101981034-102104154	control	TIAR	OK	5.6835	0.541821	-2.35039	7.80765	5.77316e-15	1.12126e-12	yes
TCONS_00016835	XLOC_008615	MCRS1	chr12:49952083-49971366	control	TIAR	OK	14.0753	1.34266	-2.34977	7.5365	4.81837e-14	8.37025e-12	yes
TCONS_00012006	XLOC_006100	TMEM25	chr11:118401747-118436791	control	TIAR	OK	1.05836	0.101134	-2.34803	4.60855	4.05477e-06	0.000154068	yes
TCONS_00013864	XLOC_007447	RELT	chr11:73087404-73108519	control	TIAR	OK	2.51416	0.240682	-2.34622	3.22366	0.00126563	0.0153915	yes
TCONS_00060575	XLOC_031204	HLA-DOB	chr6:32780521-32787178	control	TIAR	OK	1.03188	0.09884	-2.34563	4.87376	1.09494e-06	5.02798e-05	yes
TCONS_00038494	XLOC_019845	KCNK3	chr2:26915580-26954066	control	TIAR	OK	1.38633	0.133024	-2.34388	5.50008	3.79618e-08	2.63628e-06	yes
TCONS_00001121	XLOC_000515	SLC35A3	chr1:100435539-100492213	control	TIAR	OK	0.628072	0.0603568	-2.34238	4.93187	8.14444e-07	3.88135e-05	yes
TCONS_00020983	XLOC_010797	JDP2	chr14:75894508-75939404	control	TIAR	OK	0.722242	0.0694062	-2.34238	4.78497	1.71015e-06	7.42698e-05	yes
TCONS_00060860	XLOC_031367	COL12A1	chr6:75794041-75915929	control	TIAR	OK	3.4326	0.330233	-2.34128	7.97777	1.55431e-15	3.15318e-13	yes
TCONS_00015465	XLOC_007933	-	chr12:13080656-13153243	control	TIAR	OK	2.04821	0.197636	-2.33829	3.07946	0.00207376	0.0221579	yes
TCONS_00003749	XLOC_001821	RAB13	chr1:153954127-153958834	control	TIAR	OK	7.44901	0.719885	-2.33674	5.91209	3.37799e-09	2.96447e-07	yes
TCONS_00012343	XLOC_006288	ARFIP2	chr11:6496925-6502595	control	TIAR	OK	4.89537	0.47461	-2.33355	6.51819	7.11629e-11	8.49894e-09	yes
TCONS_00008760	XLOC_004427	LOC441666	chr10:42827313-42863493	control	TIAR	OK	0.344549	0.0334299	-2.33279	4.48342	7.34573e-06	0.000255814	yes
TCONS_00034011	XLOC_017504	EMR1	chr19:6887581-6940464	control	TIAR	OK	0.457619	0.0444005	-2.33279	3.60966	0.000306597	0.00514063	yes
TCONS_00061044	XLOC_031462	-	chr6:117994870-117996458	control	TIAR	OK	3.64238	0.353403	-2.33279	3.60966	0.000306597	0.00513918	yes
TCONS_00036363	XLOC_018772	CARD8	chr19:48711342-48759266	control	TIAR	OK	0.84069	0.0817733	-2.33027	5.40368	6.5289e-08	4.25939e-06	yes
TCONS_00043894	XLOC_022618	CDH26	chr20:58533461-58588168	control	TIAR	OK	2.37494	0.23101	-2.33027	2.89431	0.00379998	0.0345828	yes
TCONS_00049877	XLOC_025549	MAGI1	chr3:65339300-66024509	control	TIAR	OK	0.155329	0.0151581	-2.32701	3.29742	0.000975781	0.0126372	yes
TCONS_00000652	XLOC_000311	NFYC	chr1:41154751-41237275	control	TIAR	OK	1.62308	0.158761	-2.32468	5.72821	1.01498e-08	8.01658e-07	yes
TCONS_00076826	XLOC_039890	FAM58A	chrX:152853379-152864632	control	TIAR	OK	1.23199	0.12063	-2.32366	3.60262	0.000315028	0.00524932	yes
TCONS_00073779	XLOC_038674	ZNF483	chr9:114287446-114362135	control	TIAR	OK	1.10466	0.108309	-2.3223	5.80003	6.63042e-09	5.53972e-07	yes
TCONS_00012515	XLOC_006376	BDNF	chr11:27528398-27743605	control	TIAR	OK	1.01305	0.0994069	-2.3215	5.13563	2.812e-07	1.57294e-05	yes
TCONS_00036933	XLOC_019246	GTPBP3	chr19:17445790-17453544	control	TIAR	OK	22.0662	2.17114	-2.31879	3.06503	0.00217649	0.0228071	yes
TCONS_00061427	XLOC_031757	-	chr6:28292445-28334678	control	TIAR	OK	0.740856	0.0731024	-2.31595	4.90566	9.31136e-07	4.35685e-05	yes
TCONS_00038558	XLOC_019879	CLIP4	chr2:29338307-29406679	control	TIAR	OK	1.77331	0.175014	-2.31574	5.78477	7.261e-09	5.9822e-07	yes
TCONS_00044340	XLOC_022842	-	chr20:43285091-43324721	control	TIAR	OK	5.66553	0.560103	-2.31404	3.67405	0.000238733	0.00423662	yes
TCONS_00008512	XLOC_004305	DPYSL4	chr10:134000413-134019280	control	TIAR	OK	0.527547	0.0522239	-2.3127	3.57971	0.000343981	0.00561643	yes
TCONS_00027634	XLOC_014641	-	chr16:86563732-86588841	control	TIAR	OK	0.496692	0.0492235	-2.3116	5.26203	1.42474e-07	8.55087e-06	yes
TCONS_00065354	XLOC_033891	HECW1	chr7:43152197-43602938	control	TIAR	OK	0.576002	0.0573017	-2.30778	5.15206	2.57645e-07	1.45353e-05	yes
TCONS_00068972	XLOC_035848	PDLIM2	chr8:22436253-22455538	control	TIAR	OK	1.65034	0.164877	-2.30354	4.33969	1.42687e-05	0.000445563	yes
TCONS_00033650	XLOC_017068	TCF4	chr18:52889561-53255860	control	TIAR	OK	1.43102	0.142992	-2.30335	6.28441	3.29093e-10	3.49991e-08	yes
TCONS_00043709	XLOC_022540	PABPC1L	chr20:43538702-43568050	control	TIAR	OK	1.77685	0.177636	-2.30286	5.03341	4.81821e-07	2.50146e-05	yes
TCONS_00074025	XLOC_037274	CDKN2B-AS1	chr9:21994758-22121093	control	TIAR	OK	1.02806	0.1032	-2.29876	5.02141	5.12931e-07	2.63297e-05	yes
TCONS_00041997	XLOC_022312	-	chr2:241317752-241327205	control	TIAR	OK	9.47779	0.952349	-2.29778	5.82689	5.64687e-09	4.7718e-07	yes
TCONS_00033234	XLOC_017073	ALPK2	chr18:56148481-56296189	control	TIAR	OK	0.181137	0.0182508	-2.29505	3.54744	0.000388995	0.00614314	yes
TCONS_00070742	XLOC_037031	-	chr8:119964553-119965676	control	TIAR	OK	1.4036	0.141423	-2.29505	3.54744	0.000388995	0.00614478	yes
TCONS_00044774	XLOC_023242	-	chr20:49620192-49639675	control	TIAR	OK	1.93304	0.194825	-2.29474	5.19011	2.10175e-07	1.20291e-05	yes
TCONS_00027759	XLOC_013258	CORO7	chr16:4404542-4466639	control	TIAR	OK	1.73346	0.174974	-2.29324	5.34858	8.86466e-08	5.62825e-06	yes
TCONS_00038877	XLOC_020034	ELMOD3	chr2:85581842-85618949	control	TIAR	OK	0.525207	0.0530193	-2.29314	3.29491	0.000984533	0.0127144	yes
TCONS_00073218	XLOC_038071	CCBL1	chr9:131595237-131644354	control	TIAR	OK	4.16553	0.422448	-2.28853	5.80772	6.33294e-09	5.31366e-07	yes
TCONS_00026918	XLOC_013924	FAM192A	chr16:57186377-57220055	control	TIAR	OK	2.76238	0.28024	-2.2882	5.86984	4.36216e-09	3.7613e-07	yes
TCONS_00033301	XLOC_017128	-	chr18:3498836-3880135	control	TIAR	OK	2.60937	0.265445	-2.28546	3.91189	9.15762e-05	0.0019669	yes
TCONS_00070454	XLOC_036659	-	chr8:16629543-16631529	control	TIAR	OK	1.66714	0.169842	-2.284	5.0106	5.42598e-07	2.75659e-05	yes
TCONS_00052902	XLOC_027084	SGMS2	chr4:108745720-108836204	control	TIAR	OK	1.3965	0.142335	-2.28354	6.00009	1.97209e-09	1.83681e-07	yes
TCONS_00035837	XLOC_018485	CYP4F11	chr19:16023179-16045676	control	TIAR	OK	6.39989	0.653946	-2.28101	6.97297	3.1033e-12	4.48366e-10	yes
TCONS_00008271	XLOC_004185	ABCC2	chr10:101540133-101612084	control	TIAR	OK	0.375775	0.0384782	-2.2789	4.10449	4.05202e-05	0.00102314	yes
TCONS_00030166	XLOC_015549	GIT1	chr17:27900482-27916610	control	TIAR	OK	2.99158	0.307045	-2.27656	6.2722	3.55981e-10	3.75218e-08	yes
TCONS_00020892	XLOC_010753	MPP5	chr14:67708020-67802570	control	TIAR	OK	2.28909	0.23627	-2.27093	6.29821	3.01107e-10	3.23714e-08	yes
TCONS_00073410	XLOC_038192	-	chr9:3824030-4300035	control	TIAR	OK	0.833891	0.0860918	-2.27069	5.99539	2.02994e-09	1.88181e-07	yes
TCONS_00040045	XLOC_020613	PRKD3	chr2:37477500-37551929	control	TIAR	OK	3.7258	0.384794	-2.27033	7.25635	3.97682e-13	6.34973e-11	yes
TCONS_00043573	XLOC_022486	ACSS2	chr20:33462765-33515769	control	TIAR	OK	3.76494	0.389345	-2.26902	5.44374	5.21738e-08	3.52408e-06	yes
TCONS_00053027	XLOC_027144	SCOC	chr4:141178437-141303710	control	TIAR	OK	1.66002	0.171752	-2.26854	4.96424	6.89699e-07	3.3849e-05	yes
TCONS_00052833	XLOC_027050	SPP1	chr4:88896801-88904563	control	TIAR	OK	9.83418	1.0221	-2.264	6.61858	3.62657e-11	4.52267e-09	yes
TCONS_00023447	XLOC_012152	ANKDD1A	chr15:65204100-65254435	control	TIAR	OK	0.514298	0.0542261	-2.24964	3.75933	0.000170371	0.00323573	yes
TCONS_00072719	XLOC_037807	ZBTB5	chr9:37437937-37465407	control	TIAR	OK	3.71603	0.392314	-2.24835	6.77576	1.23759e-11	1.65488e-09	yes
TCONS_00059910	XLOC_030854	-	chr6:111593471-111601122	control	TIAR	OK	1.18788	0.126265	-2.24154	5.94425	2.77722e-09	2.50022e-07	yes
TCONS_00054048	XLOC_027735	DOK7	chr4:3465032-3496209	control	TIAR	OK	1.6017	0.170746	-2.23865	3.25542	0.00113224	0.0141321	yes
TCONS_00008843	XLOC_004459	-	chr10:49195588-49200068	control	TIAR	OK	3.61073	0.38608	-2.23562	3.44746	0.000565882	0.00828297	yes
TCONS_00008616	XLOC_004360	FAM107B	chr10:14560486-14816896	control	TIAR	OK	16.4946	1.76661	-2.23397	7.95212	1.77636e-15	3.59133e-13	yes
TCONS_00001505	XLOC_000734	EFNA4	chr1:155036212-155042029	control	TIAR	OK	2.79016	0.299141	-2.23294	4.61403	3.94942e-06	0.000150742	yes
TCONS_00043409	XLOC_022396	C20orf94	chr20:10415950-10604981	control	TIAR	OK	1.3363	0.144313	-2.22567	4.73398	2.20158e-06	9.1971e-05	yes
TCONS_00069167	XLOC_035935	CHCHD7	chr8:57124264-57131176	control	TIAR	OK	6.30492	0.68101	-2.22551	6.06339	1.33278e-09	1.29852e-07	yes
TCONS_00023919	XLOC_012393	C15orf57	chr15:40845297-40857252	control	TIAR	OK	2.4776	0.268105	-2.22367	5.04933	4.43353e-07	2.33864e-05	yes
TCONS_00066410	XLOC_034432	NT5C3	chr7:32956426-33149002	control	TIAR	OK	5.64627	0.611286	-2.22319	5.87796	4.15364e-09	3.59721e-07	yes
TCONS_00043781	XLOC_022571	NCOA3	chr20:46130600-46285636	control	TIAR	OK	2.79294	0.303781	-2.21854	7.09984	1.249e-12	1.92174e-10	yes
TCONS_00076144	XLOC_039540	ZNF41	chrX:47305560-47344178	control	TIAR	OK	1.19158	0.129761	-2.21734	5.03127	4.87251e-07	2.52302e-05	yes
TCONS_00029099	XLOC_015028	NKIRAS2	chr17:40118758-40177656	control	TIAR	OK	9.38199	1.02208	-2.21695	7.06915	1.55898e-12	2.37401e-10	yes
TCONS_00013905	XLOC_007517	-	chr11:76472978-76473940	control	TIAR	OK	1.57219	0.17161	-2.215	3.41326	0.000641896	0.00913161	yes
TCONS_00017991	XLOC_009670	-	chr12:122513440-122513963	control	TIAR	OK	2.50762	0.273715	-2.215	2.8518	0.00434728	0.03831	yes
TCONS_00051298	XLOC_026801	-	chr3:197366161-197366711	control	TIAR	OK	2.3098	0.252122	-2.215	2.8518	0.00434728	0.0383157	yes
TCONS_00055306	XLOC_028412	FLJ33360	chr5:6310553-6337405	control	TIAR	OK	5.06342	0.552689	-2.215	3.8588	0.000113944	0.00234771	yes
TCONS_00070453	XLOC_036658	-	chr8:16628882-16629385	control	TIAR	OK	2.67747	0.292255	-2.215	2.8518	0.00434728	0.0383043	yes
TCONS_00077430	XLOC_040559	-	chrX:136001123-136001581	control	TIAR	OK	3.15891	0.344805	-2.215	2.8518	0.00434728	0.0383214	yes
TCONS_00039568	XLOC_020370	MAP2	chr2:210288770-210598874	control	TIAR	OK	9.03132	0.985876	-2.21492	7.83666	4.66294e-15	9.17669e-13	yes
TCONS_00048968	XLOC_025121	TMEM22	chr3:136537860-136580871	control	TIAR	OK	2.68226	0.296723	-2.20162	5.11952	3.06307e-07	1.69577e-05	yes
TCONS_00073213	XLOC_038069	ZER1	chr9:131486738-131534198	control	TIAR	OK	1.10189	0.121924	-2.20139	5.07233	3.92975e-07	2.10666e-05	yes
TCONS_00041983	XLOC_022294	-	chr2:239969863-240323130	control	TIAR	OK	2.81814	0.312399	-2.19955	2.82056	0.00479401	0.0412466	yes
TCONS_00019283	XLOC_009925	GPC5	chr13:92050934-93519487	control	TIAR	OK	1.71766	0.19074	-2.19781	4.61381	3.95358e-06	0.000150804	yes
TCONS_00042164	XLOC_020194	C2orf27A	chr2:132440087-132524977	control	TIAR	OK	6.82378	0.759089	-2.19605	5.45137	4.99837e-08	3.38774e-06	yes
TCONS_00068954	XLOC_035842	BMP1	chr8:22022652-22069840	control	TIAR	OK	1.78086	0.198422	-2.19446	5.5036	3.72123e-08	2.58726e-06	yes
TCONS_00008152	XLOC_004132	FAS	chr10:90694830-90775542	control	TIAR	OK	2.06049	0.23078	-2.18924	5.2881	1.23595e-07	7.5323e-06	yes
TCONS_00036829	XLOC_019075	-	chr19:4007725-4066904	control	TIAR	OK	0.624101	0.0700845	-2.18661	5.21573	1.83094e-07	1.06542e-05	yes
TCONS_00001880	XLOC_000912	HMCN1	chr1:185703551-186446655	control	TIAR	OK	3.3759	0.379288	-2.18612	8.10696	4.44089e-16	9.49694e-14	yes
TCONS_00035942	XLOC_018553	-	chr19:23581901-23586310	control	TIAR	OK	1.80831	0.203499	-2.18449	5.10922	3.23499e-07	1.77766e-05	yes
TCONS_00062435	XLOC_031273	USP49	chr6:41755180-41863099	control	TIAR	OK	1.7513	0.197271	-2.18353	5.5873	2.30625e-08	1.67421e-06	yes
TCONS_00036722	XLOC_018957	ZNF550	chr19:58053461-58071204	control	TIAR	OK	1.84704	0.208113	-2.18326	4.74946	2.03961e-06	8.62386e-05	yes
TCONS_00010832	XLOC_005491	EPS8L2	chr11:706119-727727	control	TIAR	OK	2.34591	0.264598	-2.18221	5.03882	4.68411e-07	2.45117e-05	yes
TCONS_00073776	XLOC_038671	-	chr9:112137973-112260593	control	TIAR	OK	0.00262467	0.000296722	-2.17991	34.4449	0	0	yes
TCONS_00021799	XLOC_011260	STON2	chr14:81727087-81902773	control	TIAR	OK	1.92818	0.21805	-2.17961	5.69943	1.20208e-08	9.33256e-07	yes
TCONS_00032057	XLOC_015814	MBTD1	chr17:49254753-49375292	control	TIAR	OK	4.25809	0.482707	-2.17717	7.03095	2.05125e-12	3.0607e-10	yes
TCONS_00047441	XLOC_024402	MAPK11	chr22:50702141-50708779	control	TIAR	OK	1.15929	0.131431	-2.17708	4.57629	4.73289e-06	0.000176107	yes
TCONS_00016217	XLOC_008292	ACAD10	chr12:112123856-112194911	control	TIAR	OK	0.921833	0.10493	-2.17307	4.92107	8.60732e-07	4.08224e-05	yes
TCONS_00069986	XLOC_036387	SNX16	chr8:82711817-82754521	control	TIAR	OK	0.830053	0.0945597	-2.17226	2.78858	0.00529395	0.0445895	yes
TCONS_00040726	XLOC_020968	TLK1	chr2:171847332-172087824	control	TIAR	OK	1.76497	0.201119	-2.17199	5.74544	9.16801e-09	7.36886e-07	yes
TCONS_00039676	XLOC_020427	MFF	chr2:228189892-228222629	control	TIAR	OK	1.84447	0.210251	-2.17164	4.94394	7.65598e-07	3.7052e-05	yes
TCONS_00073324	XLOC_038132	SEC16A	chr9:139334547-139380519	control	TIAR	OK	2.62157	0.298957	-2.17123	7.04152	1.90159e-12	2.859e-10	yes
TCONS_00075681	XLOC_039318	SLC25A14	chrX:129473902-129507335	control	TIAR	OK	1.49014	0.170182	-2.16975	4.28283	1.84533e-05	0.000552358	yes
TCONS_00033854	XLOC_017416	CFD	chr19:859501-864502	control	TIAR	OK	3.78465	0.434593	-2.1643	5.47851	4.28914e-08	2.94069e-06	yes
TCONS_00046043	XLOC_023775	SIM2	chr21:38071879-38362536	control	TIAR	OK	1.45626	0.16801	-2.1596	3.57326	0.000352571	0.00572355	yes
TCONS_00019470	XLOC_010007	RNF6	chr13:26786904-26796508	control	TIAR	OK	2.08598	0.241329	-2.15683	5.51902	3.40894e-08	2.38694e-06	yes
TCONS_00016393	XLOC_008380	PUS1	chr12:132413744-132428840	control	TIAR	OK	3.19039	0.370997	-2.1517	5.08534	3.66973e-07	1.98343e-05	yes
TCONS_00040540	XLOC_020879	BIN1	chr2:127805606-127864864	control	TIAR	OK	4.12586	0.479866	-2.15152	5.79914	6.6657e-09	5.56135e-07	yes
TCONS_00059117	XLOC_030466	TMEM14B	chr6:10723147-10757214	control	TIAR	OK	3.49673	0.406935	-2.15093	4.84347	1.27589e-06	5.73879e-05	yes
TCONS_00030004	XLOC_015454	DHRS7C	chr17:9674754-9694808	control	TIAR	OK	2.73736	0.318712	-2.15046	4.41365	1.01643e-05	0.00033376	yes
TCONS_00032668	XLOC_016803	-	chr18:1871825-2049201	control	TIAR	OK	6.42199	0.747713	-2.15046	2.76324	0.00572311	0.0473161	yes
TCONS_00054182	XLOC_027955	-	chr4:69170473-69170610	control	TIAR	OK	148.914	17.3381	-2.15046	2.76324	0.00572311	0.0473227	yes
TCONS_00077367	XLOC_040470	-	chrX:119279777-119280393	control	TIAR	OK	1.81538	0.211364	-2.15046	2.76324	0.00572311	0.0473095	yes
TCONS_00046921	XLOC_024123	FAM118A	chr22:45705080-45737837	control	TIAR	OK	1.17939	0.137395	-2.14989	4.89738	9.71206e-07	4.51226e-05	yes
TCONS_00015837	XLOC_008104	LOC440104	chr12:56211740-56236735	control	TIAR	OK	2.02434	0.236034	-2.14902	5.54476	2.94362e-08	2.08828e-06	yes
TCONS_00023627	XLOC_012244	ZFAND6	chr15:80352020-80430723	control	TIAR	OK	5.37018	0.63028	-2.14245	5.41451	6.14572e-08	4.04056e-06	yes
TCONS_00040541	XLOC_020879	BIN1	chr2:127805606-127864864	control	TIAR	OK	3.64154	0.430111	-2.13612	5.61985	1.91123e-08	1.41166e-06	yes
TCONS_00045580	XLOC_023466	ABCG1	chr21:43619798-43717491	control	TIAR	OK	1.31191	0.155268	-2.13409	4.91893	8.70168e-07	4.11382e-05	yes
TCONS_00060732	XLOC_031287	MRPL2	chr6:43021766-43027312	control	TIAR	OK	2.99678	0.354857	-2.13358	4.63901	3.5009e-06	0.000136167	yes
TCONS_00007955	XLOC_004045	MYPN	chr10:69865826-69971873	control	TIAR	OK	3.46509	0.410559	-2.13297	6.76103	1.37017e-11	1.81171e-09	yes
TCONS_00004669	XLOC_002422	-	chr1:17733250-17766244	control	TIAR	OK	31.1127	3.69011	-2.13196	2.75235	0.00591687	0.0485925	yes
TCONS_00044181	XLOC_022768	ZNF337	chr20:25654758-25677469	control	TIAR	OK	2.43431	0.28877	-2.13179	5.61222	1.99752e-08	1.47173e-06	yes
TCONS_00010531	XLOC_005054	-	chr10:47096453-47151400	control	TIAR	OK	7.43163	0.883007	-2.13017	4.37692	1.20371e-05	0.000385844	yes
TCONS_00006409	XLOC_001837	DCST1	chr1:155006281-155023565	control	TIAR	OK	1.11796	0.132932	-2.12942	3.1949	0.00139878	0.0166251	yes
TCONS_00030048	XLOC_015481	CENPV	chr17:16245846-16256812	control	TIAR	OK	4.35285	0.518479	-2.12769	5.289	1.22986e-07	7.51066e-06	yes
TCONS_00039876	XLOC_020523	MBOAT2	chr2:8994954-9143876	control	TIAR	OK	1.03571	0.123444	-2.12706	5.02621	5.0027e-07	2.5814e-05	yes
TCONS_00035939	XLOC_018552	ZNF91	chr19:23540497-23578269	control	TIAR	OK	0.624057	0.0745939	-2.12418	4.75778	1.95736e-06	8.3416e-05	yes
TCONS_00012612	XLOC_006422	CELF1	chr11:47487488-47574792	control	TIAR	OK	3.50501	0.41919	-2.12362	7.02135	2.19735e-12	3.25412e-10	yes
TCONS_00059567	XLOC_030683	C6orf89	chr6:36853637-36896846	control	TIAR	OK	1.77262	0.212031	-2.12348	6.04886	1.45874e-09	1.40506e-07	yes
TCONS_00076649	XLOC_039791	MBNL3	chrX:131503342-131623996	control	TIAR	OK	2.35452	0.281739	-2.12311	7.02429	2.15161e-12	3.19436e-10	yes
TCONS_00050252	XLOC_025738	HLTF	chr3:148747903-148804341	control	TIAR	OK	10.1268	1.21448	-2.12087	7.72467	1.13243e-14	2.10948e-12	yes
TCONS_00059834	XLOC_030812	SLC35A1	chr6:88182642-88222057	control	TIAR	OK	5.77627	0.695603	-2.11673	5.57255	2.5104e-08	1.80471e-06	yes
[truncated: 2,291 more rows]

## Sheet: Isoforms UP
test_id	gene_id	gene	locus	sample_1	sample_2	status	value_1	value_2	ln(fold_change)	test_stat	p_value	q_value	significant
[truncated: 3,888 more rows]

[truncated: 16 more sheets: miRNAs UP, miRNAs DOWN, Promoters, TIAR promoters, KEGG TIAR promoters, DOWN TIAR isoform, KEGG DOWN TIAR isoform, UP TIAR isoform, KEGG UP TIAR isoforms, DOWN TIAR DEG, KEGG DOWN TIAR DEG, UP TIAR DEG, KEGG UP TIAR DEG, Hoja1, Hoja2, Hoja3]
