# Supplementary material for: Long-Term Reduction of T-Cell Intracellular Antigens Reveals a Transcriptome Associated with Extracellular Matrix and Cell Adhesion Components
Source: PLoS One. 2014 Nov 18;9(11):e113141. doi: 10.1371/journal.pone.0113141 (PMC4236147; doi:10.1371/journal.pone.0113141)
Supplement: Figure S6 — List of shared and contrasting expressed genes and their GO/KEGG analysis from TIA1 and TIAR-silenced HeLa cells. (XLS) [file pone.0113141.s006.xls]

## Sheet: Links
		Differentially expressed genes		Isoforms		miRNAs		Promotors
		up	down	up	down	up	down
	List of genes	X	X	X	X	X	X	X
	GO	X	X	X	X	n d	n d	X
	KEGG	X	X	X	X	n d	n d	X

## Sheet: DEG DOWN
test_id	gene_id	gene	locus	sample_1	sample_2	status	value_1	value_2	ln(fold_change)	test_stat	p_value	q_value	significant
XLOC_017729	XLOC_017729	SNORD105B	chr19:10216898-10230599	TIA1	TIAR	OK	72.1174	0	-1.79769e+307	-1.79769e+307	0	0	yes
XLOC_012080	XLOC_012080	SNORD116-3	chr15:25295782-25367678	TIA1	TIAR	OK	55.184	0	-1.79769e+307	-1.79769e+307	7.89374e-233	1.7281e-230	yes
XLOC_012084	XLOC_012084	SNORD116-3	chr15:25295782-25367678	TIA1	TIAR	OK	51.1439	0	-1.79769e+307	-1.79769e+307	7.89374e-233	1.73962e-230	yes
XLOC_005155	XLOC_005155	-	chr10:47096453-47174122	TIA1	TIAR	OK	10.116	0	-1.79769e+307	-1.79769e+307	6.46382e-11	8.18677e-09	yes
XLOC_032918	XLOC_032918	-	chr6:166689024-166698008	TIA1	TIAR	OK	6.32105	0	-1.79769e+307	-1.79769e+307	3.70744e-24	7.29505e-22	yes
XLOC_032921	XLOC_032921	-	chr6:166699466-166701188	TIA1	TIAR	OK	6.14956	0	-1.79769e+307	-1.79769e+307	1.06724e-10	1.30183e-08	yes
XLOC_005146	XLOC_005146	-	chr10:47096453-47174122	TIA1	TIAR	OK	5.59771	0	-1.79769e+307	-1.79769e+307	0.000264834	0.00931341	yes
XLOC_032876	XLOC_032876	-	chr6:166280216-166280555	TIA1	TIAR	OK	4.88875	0	-1.79769e+307	-1.79769e+307	0.00107427	0.0303263	yes
XLOC_014963	XLOC_014963	SCARNA21	chr17:7788122-7816075	TIA1	TIAR	OK	4.33255	0	-1.79769e+307	-1.79769e+307	0	0	yes
XLOC_024286	XLOC_024286	MIR3909	chr22:35695267-35743987	TIA1	TIAR	OK	4.18798	0	-1.79769e+307	-1.79769e+307	1.64718e-67	3.36116e-65	yes
XLOC_017299	XLOC_017299	-	chr18:107929-108309	TIA1	TIAR	OK	3.75412	0	-1.79769e+307	-1.79769e+307	0.00107427	0.0303004	yes
XLOC_017344	XLOC_017344	GNAL	chr18:11689135-11908707	TIA1	TIAR	OK	3.73341	0	-1.79769e+307	-1.79769e+307	0.00172308	0.0442921	yes
XLOC_032917	XLOC_032917	-	chr6:166687025-166688882	TIA1	TIAR	OK	3.4029	0	-1.79769e+307	-1.79769e+307	1.13076e-08	1.04412e-06	yes
XLOC_016504	XLOC_016504	ARHGAP23	chr17:36584706-36668628	TIA1	TIAR	OK	3.26164	0	-1.79769e+307	-1.79769e+307	0.000184429	0.00676656	yes
XLOC_040187	XLOC_040187	MIR503	chrX:133677406-133680741	TIA1	TIAR	OK	2.8988	0	-1.79769e+307	-1.79769e+307	4.33382e-22	8.42725e-20	yes
XLOC_037333	XLOC_037333	-	chr8:89828824-89829305	TIA1	TIAR	OK	2.68572	0	-1.79769e+307	-1.79769e+307	0.000672721	0.0203274	yes
XLOC_005145	XLOC_005145	-	chr10:47096453-47174122	TIA1	TIAR	OK	2.62751	0	-1.79769e+307	-1.79769e+307	5.65736e-05	0.0024351	yes
XLOC_030574	XLOC_030574	-	chr5:141032967-141061800	TIA1	TIAR	OK	2.61197	0	-1.79769e+307	-1.79769e+307	0.00197556	0.0489552	yes
XLOC_030696	XLOC_030696	-	chr5:173169653-173170087	TIA1	TIAR	OK	2.48038	0	-1.79769e+307	-1.79769e+307	0.00175145	0.0448123	yes
XLOC_003036	XLOC_003036	-	chr1:98512290-98512800	TIA1	TIAR	OK	2.42804	0	-1.79769e+307	-1.79769e+307	0.000672721	0.0203088	yes
XLOC_037046	XLOC_037046	-	chr8:16634205-16634782	TIA1	TIAR	OK	2.33823	0	-1.79769e+307	-1.79769e+307	0.000343939	0.0115427	yes
XLOC_005143	XLOC_005143	-	chr10:47096453-47174122	TIA1	TIAR	OK	2.15282	0	-1.79769e+307	-1.79769e+307	6.14326e-07	4.26634e-05	yes
XLOC_005150	XLOC_005150	-	chr10:47096453-47174122	TIA1	TIAR	OK	2.12386	0	-1.79769e+307	-1.79769e+307	0.0015633	0.0409493	yes
XLOC_003029	XLOC_003029	-	chr1:98501789-98502721	TIA1	TIAR	OK	1.90743	0	-1.79769e+307	-1.79769e+307	3.52723e-05	0.00161272	yes
XLOC_032920	XLOC_032920	-	chr6:166698614-166699388	TIA1	TIAR	OK	1.90597	0	-1.79769e+307	-1.79769e+307	0.00012102	0.00477963	yes
XLOC_014780	XLOC_014780	-	chr16:86507984-86542534	TIA1	TIAR	OK	1.77618	0	-1.79769e+307	-1.79769e+307	0.000477672	0.0151394	yes
XLOC_014319	XLOC_014319	TBC1D24	chr16:2525146-2555734	TIA1	TIAR	OK	1.77276	0	-1.79769e+307	-1.79769e+307	0.0018595	0.0470311	yes
XLOC_022289	XLOC_022289	-	chr2:196414632-196415419	TIA1	TIAR	OK	1.71414	0	-1.79769e+307	-1.79769e+307	0.000180436	0.00665701	yes
XLOC_028363	XLOC_028363	-	chr4:90612503-90613104	TIA1	TIAR	OK	1.53687	0	-1.79769e+307	-1.79769e+307	0.00137414	0.0370817	yes
XLOC_031944	XLOC_031944	-	chr6:166618692-166637178	TIA1	TIAR	OK	1.50353	0	-1.79769e+307	-1.79769e+307	0.000343939	0.0115193	yes
XLOC_035178	XLOC_035178	-	chr7:153530-154176	TIA1	TIAR	OK	1.37907	0	-1.79769e+307	-1.79769e+307	0.00137414	0.0371119	yes
XLOC_021999	XLOC_021999	GLI2	chr2:121493696-121750270	TIA1	TIAR	OK	1.20954	0	-1.79769e+307	-1.79769e+307	0.000870561	0.0252662	yes
XLOC_004316	XLOC_004316	INA	chr10:105036904-105050108	TIA1	TIAR	OK	1.12253	0	-1.79769e+307	-1.79769e+307	1.96325e-07	1.50929e-05	yes
XLOC_008563	XLOC_008563	PZP	chr12:9301435-9360966	TIA1	TIAR	OK	1.03141	0	-1.79769e+307	-1.79769e+307	9.96625e-05	0.00403249	yes
XLOC_020067	XLOC_020067	MIR4263	chr2:28004265-28561767	TIA1	TIAR	OK	1.00336	0	-1.79769e+307	-1.79769e+307	9.05886e-93	1.87162e-90	yes
XLOC_008022	XLOC_008022	C12orf59	chr12:10331556-10344403	TIA1	TIAR	OK	0.940088	0	-1.79769e+307	-1.79769e+307	1.72215e-07	1.33636e-05	yes
XLOC_029704	XLOC_029704	AHRR	chr5:271735-438405	TIA1	TIAR	OK	0.799211	0	-1.79769e+307	-1.79769e+307	0.00186959	0.047142	yes
XLOC_029580	XLOC_029580	GLRA1	chr5:151202073-151304397	TIA1	TIAR	OK	0.584898	0	-1.79769e+307	-1.79769e+307	0.000583654	0.0180148	yes
XLOC_018118	XLOC_018118	MIR3190	chr19:47724078-47736137	TIA1	TIAR	OK	0.58089	0	-1.79769e+307	-1.79769e+307	2.17906e-14	3.87275e-12	yes
XLOC_014242	XLOC_014242	CENPBD1	chr16:90036164-90067195	TIA1	TIAR	OK	0.200422	0	-1.79769e+307	-1.79769e+307	0.00171271	0.0440943	yes
XLOC_039991	XLOC_039991	ARHGEF9	chrX:62854847-63005426	TIA1	TIAR	OK	0.109164	0	-1.79769e+307	-1.79769e+307	0.000856735	0.0249086	yes
XLOC_037772	XLOC_037772	CTSL3	chr9:90340973-90462339	TIA1	TIAR	OK	0.0807482	0	-1.79769e+307	-1.79769e+307	0	0	yes
XLOC_016059	XLOC_016059	CPSF4L	chr17:71228563-71258019	TIA1	TIAR	OK	0.0655065	0	-1.79769e+307	-1.79769e+307	4.0237e-179	8.6371e-177	yes
XLOC_008590	XLOC_008590	TAS2R50	chr12:10998447-11326461	TIA1	TIAR	OK	0.0307851	0	-1.79769e+307	-1.79769e+307	1.06352e-142	2.2393e-140	yes
XLOC_031243	XLOC_031243	PLN	chr6:118781934-119031238	TIA1	TIAR	OK	0.0279335	0	-1.79769e+307	-1.79769e+307	6.11716e-39	1.22555e-36	yes
XLOC_015235	XLOC_015235	IMP5	chr17:43920721-44105739	TIA1	TIAR	OK	0.0209294	0	-1.79769e+307	-1.79769e+307	2.42073e-53	4.87939e-51	yes
XLOC_039424	XLOC_039424	GPR34	chrX:41374188-41782420	TIA1	TIAR	OK	0.0133552	0	-1.79769e+307	-1.79769e+307	1.15324e-219	2.49169e-217	yes
XLOC_039425	XLOC_039425	GPR82	chrX:41374188-41782420	TIA1	TIAR	OK	0.0102077	0	-1.79769e+307	-1.79769e+307	1.15324e-219	2.50806e-217	yes
XLOC_038121	XLOC_038121	LRRC19	chr9:26903367-27062931	TIA1	TIAR	OK	0.0101702	0	-1.79769e+307	-1.79769e+307	0	0	yes
XLOC_025774	XLOC_025774	ESRG	chr3:54156692-55108584	TIA1	TIAR	OK	0.00977963	0	-1.79769e+307	-1.79769e+307	2.00556e-34	3.96994e-32	yes
XLOC_010123	XLOC_010123	MAB21L1,MIR548F5	chr13:35516423-36705514	TIA1	TIAR	OK	0.00882616	0	-1.79769e+307	-1.79769e+307	6.47185e-116	1.34553e-113	yes
XLOC_018239	XLOC_018239	HERV-V1	chr19:53407676-53696619	TIA1	TIAR	OK	0.00406171	0	-1.79769e+307	-1.79769e+307	3.2398e-178	6.90956e-176	yes
XLOC_018240	XLOC_018240	HERV-V2	chr19:53407676-53696619	TIA1	TIAR	OK	0.00338702	0	-1.79769e+307	-1.79769e+307	3.2398e-178	6.86527e-176	yes
XLOC_025040	XLOC_025040	ARPP21	chr3:35683848-35835988	TIA1	TIAR	OK	16.0047	0.0141443	-7.03132	7.00971	2.38809e-12	3.41745e-10	yes
XLOC_032922	XLOC_032922	-	chr6:166702682-166706793	TIA1	TIAR	OK	4.89972	0.0110116	-6.09799	6.04819	1.46483e-09	1.50382e-07	yes
XLOC_011921	XLOC_011921	-	chr14:92524895-92572965	TIA1	TIAR	OK	0.86319	0.00256103	-5.82022	7.25013	4.16334e-13	6.37164e-11	yes
XLOC_035809	XLOC_035809	CUX1	chr7:101459217-101927250	TIA1	TIAR	OK	0.964725	0.00545285	-5.1757	15.4565	0	0	yes
XLOC_014861	XLOC_014861	AFG3L1P	chr16:90036164-90067195	TIA1	TIAR	OK	2.64557	0.0154124	-5.14547	15.2314	0	0	yes
XLOC_005218	XLOC_005218	-	chr10:62629195-62761391	TIA1	TIAR	OK	0.609554	0.00407965	-5.00672	15.6691	0	0	yes
XLOC_000952	XLOC_000952	IGFN1	chr1:201159882-201198080	TIA1	TIAR	OK	4.54506	0.0406174	-4.7176	11.3786	0	0	yes
XLOC_038958	XLOC_038958	ZNF510	chr9:99516886-99616442	TIA1	TIAR	OK	3.70481	0.0333017	-4.71178	13.6734	0	0	yes
XLOC_036377	XLOC_036377	ZFHX4	chr8:77523113-77779521	TIA1	TIAR	OK	0.264706	0.00312584	-4.43891	4.3569	1.3192e-05	0.000688923	yes
XLOC_010355	XLOC_010355	-	chr13:36742344-36871992	TIA1	TIAR	OK	0.506077	0.00620924	-4.40065	11.6178	0	0	yes
XLOC_005217	XLOC_005217	-	chr10:62629195-62761391	TIA1	TIAR	OK	0.567031	0.00829852	-4.22434	16.3101	0	0	yes
XLOC_038391	XLOC_038391	C5	chr9:123714599-123812554	TIA1	TIAR	OK	14.3779	0.213704	-4.20886	14.8633	0	0	yes
XLOC_013639	XLOC_013639	SLC12A3	chr16:56899079-56949769	TIA1	TIAR	OK	8.97992	0.191927	-3.84563	13.1537	0	0	yes
XLOC_018044	XLOC_018044	CD79A	chr19:42363987-42411605	TIA1	TIAR	OK	0.107861	0.00232202	-3.8384	6.15314	7.59657e-10	8.15324e-08	yes
XLOC_039051	XLOC_039051	-	chr9:114758831-115112545	TIA1	TIAR	OK	3.13495	0.0728958	-3.76134	9.49607	0	0	yes
XLOC_016277	XLOC_016277	-	chr17:8094931-8095901	TIA1	TIAR	OK	2.3787	0.0563861	-3.74209	3.64581	0.000266551	0.00934398	yes
XLOC_005153	XLOC_005153	-	chr10:47096453-47174122	TIA1	TIAR	OK	7.83679	0.194086	-3.69828	6.46196	1.03356e-10	1.26542e-08	yes
XLOC_014863	XLOC_014863	AFG3L1P	chr16:90036164-90067195	TIA1	TIAR	OK	2.6954	0.067683	-3.68447	3.67717	0.000235832	0.00840983	yes
XLOC_002308	XLOC_002308	SCNN1D	chr1:1209666-1227409	TIA1	TIAR	OK	1.84577	0.057374	-3.47106	6.39652	1.58955e-10	1.88336e-08	yes
XLOC_021105	XLOC_021105	ANKRD30BL	chr2:132905163-133015542	TIA1	TIAR	OK	5710.65	183.368	-3.43859	8.71913	0	0	yes
XLOC_021214	XLOC_021214	SLC40A1	chr2:190425315-190445537	TIA1	TIAR	OK	0.42523	0.0136567	-3.4384	3.33282	0.000859698	0.0249728	yes
XLOC_008574	XLOC_008574	OLR1	chr12:10310898-10324790	TIA1	TIAR	OK	11.3575	0.36558	-3.43615	12.232	0	0	yes
XLOC_022484	XLOC_022484	AGAP1	chr2:236402735-237040369	TIA1	TIAR	OK	1.0779	0.0352251	-3.42101	10.8174	0	0	yes
XLOC_005089	XLOC_005089	-	chr10:34398487-35104253	TIA1	TIAR	OK	0.939953	0.0350403	-3.28933	5.91259	3.36779e-09	3.34322e-07	yes
XLOC_005147	XLOC_005147	-	chr10:47096453-47174122	TIA1	TIAR	OK	1.81018	0.0753233	-3.17939	3.9062	9.37586e-05	0.00381227	yes
XLOC_026906	XLOC_026906	-	chr3:163217660-163242137	TIA1	TIAR	OK	10.2529	0.429323	-3.17311	5.38859	7.10121e-08	5.88332e-06	yes
XLOC_040434	XLOC_040434	-	chrX:37798872-37988078	TIA1	TIAR	OK	3052.78	134.988	-3.11862	8.94687	0	0	yes
XLOC_037044	XLOC_037044	-	chr8:16631892-16632972	TIA1	TIAR	OK	2.2272	0.0985506	-3.11793	4.19874	2.68402e-05	0.00127847	yes
XLOC_020765	XLOC_020765	GPR113	chr2:26531040-26618759	TIA1	TIAR	OK	1.22243	0.0588728	-3.03322	5.88368	4.01241e-09	3.92421e-07	yes
XLOC_022149	XLOC_022149	TANK	chr2:161993438-162092683	TIA1	TIAR	OK	10.7718	0.532337	-3.00741	8.60239	0	0	yes
XLOC_026514	XLOC_026514	CACNA1D	chr3:53529030-53847071	TIA1	TIAR	OK	1.67456	0.0835713	-2.99761	9.1755	0	0	yes
XLOC_038614	XLOC_038614	-	chr9:14081841-14398982	TIA1	TIAR	OK	1.36796	0.0708523	-2.96048	8.65044	0	0	yes
XLOC_003065	XLOC_003065	-	chr1:101455179-101552753	TIA1	TIAR	OK	0.770235	0.0405579	-2.94396	6.35626	2.06722e-10	2.4147e-08	yes
XLOC_005088	XLOC_005088	-	chr10:34398487-35104253	TIA1	TIAR	OK	0.607847	0.0340437	-2.88228	65.4333	0	0	yes
XLOC_012895	XLOC_012895	C15orf29	chr15:34422945-34502297	TIA1	TIAR	OK	1.71311	0.0971191	-2.87013	7.39145	1.45217e-13	2.35316e-11	yes
XLOC_001847	XLOC_001847	DCST1	chr1:155006281-155023565	TIA1	TIAR	OK	2.09956	0.121272	-2.85144	4.3283	1.50267e-05	0.000773734	yes
XLOC_005154	XLOC_005154	-	chr10:47096453-47174122	TIA1	TIAR	OK	14.1299	0.846662	-2.81474	5.67458	1.39026e-08	1.27307e-06	yes
XLOC_038709	XLOC_038709	-	chr9:34398181-34458568	TIA1	TIAR	OK	0.0367056	0.00220187	-2.81362	36.3618	0	0	yes
XLOC_021557	XLOC_021557	-	chr2:53897117-54087446	TIA1	TIAR	OK	2.6311	0.158171	-2.81148	8.56131	0	0	yes
XLOC_038707	XLOC_038707	-	chr9:34398181-34458568	TIA1	TIAR	OK	0.031648	0.00193011	-2.7971	36.1482	0	0	yes
XLOC_012998	XLOC_012998	SEMA6D	chr15:47476402-48066420	TIA1	TIAR	OK	1.72987	0.106105	-2.79137	6.9923	2.70406e-12	3.8364e-10	yes
XLOC_026910	XLOC_026910	-	chr3:163246025-163246860	TIA1	TIAR	OK	2.20239	0.137043	-2.777	3.70002	0.000215581	0.00777149	yes
XLOC_022089	XLOC_022089	-	chr2:135957573-136288924	TIA1	TIAR	OK	3.61425	0.231568	-2.74777	8.08047	6.66134e-16	1.27285e-13	yes
XLOC_034439	XLOC_034439	LRRC17	chr7:102389398-102715288	TIA1	TIAR	OK	2.2402	0.150682	-2.69915	6.05295	1.42221e-09	1.47379e-07	yes
XLOC_012360	XLOC_012360	DNAJA4	chr15:78556486-78574538	TIA1	TIAR	OK	3.55782	0.246035	-2.67143	7.5739	3.61933e-14	6.26409e-12	yes
XLOC_017403	XLOC_017403	GREB1L	chr18:18822202-19105361	TIA1	TIAR	OK	15.8416	1.09596	-2.67101	6.43098	1.26786e-10	1.52406e-08	yes
XLOC_004676	XLOC_004676	ANKRD1	chr10:92671856-92681032	TIA1	TIAR	OK	0.684381	0.048669	-2.64347	3.50418	0.00045801	0.0145721	yes
XLOC_026911	XLOC_026911	-	chr3:163246926-163248569	TIA1	TIAR	OK	4.12083	0.299465	-2.62181	6.28113	3.36115e-10	3.8182e-08	yes
XLOC_034422	XLOC_034422	MUC12	chr7:100612903-100662230	TIA1	TIAR	OK	0.0723396	0.00533488	-2.60711	3.4512	0.000558091	0.0173391	yes
XLOC_028262	XLOC_028262	MTHFD2L	chr4:75023744-75168814	TIA1	TIAR	OK	1.62727	0.123689	-2.5769	7.0404	1.91691e-12	2.76713e-10	yes
XLOC_026903	XLOC_026903	-	chr3:163217660-163242137	TIA1	TIAR	OK	15.2314	1.19533	-2.54493	7.26851	3.63487e-13	5.64122e-11	yes
XLOC_017263	XLOC_017263	ALPK2	chr18:56148481-56296189	TIA1	TIAR	OK	0.259258	0.0203598	-2.54426	3.72449	0.000195712	0.00714091	yes
XLOC_019365	XLOC_019365	MRI1	chr19:13875253-13885096	TIA1	TIAR	OK	179.654	14.1791	-2.53927	6.49519	8.29261e-11	1.03837e-08	yes
XLOC_009503	XLOC_009503	-	chr12:71031835-71314584	TIA1	TIAR	OK	382.809	30.2243	-2.53889	4.59234	4.38306e-06	0.000256899	yes
XLOC_009786	XLOC_009786	C12orf65	chr12:123717838-123742506	TIA1	TIAR	OK	2.50163	0.199782	-2.52747	6.67612	2.45357e-11	3.20584e-09	yes
XLOC_032369	XLOC_032369	-	chr6:70925742-71012786	TIA1	TIAR	OK	1.07083	0.0855731	-2.52682	4.28596	1.81951e-05	0.000916885	yes
XLOC_003253	XLOC_003253	-	chr1:144851423-145076186	TIA1	TIAR	OK	2.84851	0.229485	-2.51871	6.16709	6.95591e-10	7.51443e-08	yes
XLOC_026908	XLOC_026908	-	chr3:163244404-163245188	TIA1	TIAR	OK	5.54377	0.447514	-2.51672	5.04281	4.58742e-07	3.2753e-05	yes
XLOC_022290	XLOC_022290	-	chr2:196415555-196417097	TIA1	TIAR	OK	1.97371	0.161067	-2.50585	5.07441	3.88698e-07	2.81164e-05	yes
XLOC_019487	XLOC_019487	-	chr19:24216241-24312654	TIA1	TIAR	OK	4.31762	0.353753	-2.50186	6.74341	1.54716e-11	2.07063e-09	yes
XLOC_025449	XLOC_025449	-	chr3:163217660-163242137	TIA1	TIAR	OK	61.6213	5.05621	-2.50039	13.6229	0	0	yes
XLOC_003031	XLOC_003031	-	chr1:98505464-98506794	TIA1	TIAR	OK	1.38485	0.114896	-2.48932	3.97523	7.031e-05	0.00295329	yes
XLOC_040433	XLOC_040433	-	chrX:37798872-37988078	TIA1	TIAR	OK	1483.21	127.213	-2.4561	6.22148	4.92489e-10	5.48155e-08	yes
XLOC_025177	XLOC_025177	CACNA1D	chr3:53529030-53847071	TIA1	TIAR	OK	5.21882	0.458122	-2.43289	13.9548	0	0	yes
XLOC_037034	XLOC_037034	-	chr8:16619033-16619731	TIA1	TIAR	OK	2.99394	0.263007	-2.43216	3.87273	0.000107623	0.00430712	yes
XLOC_021367	XLOC_021367	RAB17	chr2:238482964-238499769	TIA1	TIAR	OK	0.837127	0.0751765	-2.41014	3.73558	0.000187281	0.00685599	yes
XLOC_040788	XLOC_040788	-	chrX:102330749-102348022	TIA1	TIAR	OK	44.3382	3.98364	-2.40965	4.92614	8.38697e-07	5.65813e-05	yes
XLOC_026507	XLOC_026507	CACNA1D	chr3:53529030-53847071	TIA1	TIAR	OK	1.61427	0.145112	-2.40913	5.91123	3.39555e-09	3.36068e-07	yes
XLOC_003027	XLOC_003027	-	chr1:98497817-98498980	TIA1	TIAR	OK	0.994248	0.0899879	-2.40231	3.15221	0.00162042	0.0422445	yes
XLOC_038767	XLOC_038767	-	chr9:44070665-44070791	TIA1	TIAR	OK	580.984	52.584	-2.40231	4.37119	1.2357e-05	0.000650452	yes
XLOC_026905	XLOC_026905	-	chr3:163217660-163242137	TIA1	TIAR	OK	22.9401	2.11466	-2.38399	3.94602	7.94617e-05	0.00329168	yes
XLOC_020075	XLOC_020075	FAM179A	chr2:29204163-29275096	TIA1	TIAR	OK	2.08085	0.193014	-2.37777	6.4662	1.005e-10	1.23503e-08	yes
XLOC_022351	XLOC_022351	PARD3B	chr2:206481650-206482651	TIA1	TIAR	OK	1.74152	0.162548	-2.37154	3.76558	0.000166161	0.00624889	yes
XLOC_015765	XLOC_015765	ARHGAP23	chr17:36584706-36668628	TIA1	TIAR	OK	30.3431	2.83623	-2.37009	3.7829	0.000155011	0.00591708	yes
XLOC_026513	XLOC_026513	CACNA1D	chr3:53529030-53847071	TIA1	TIAR	OK	1.83917	0.172717	-2.36542	3.74151	0.000182916	0.00672599	yes
XLOC_007815	XLOC_007815	BCO2	chr11:112046207-112089649	TIA1	TIAR	OK	24.9719	2.37389	-2.35322	5.6366	1.7344e-08	1.56223e-06	yes
XLOC_008593	XLOC_008593	TAS2R31	chr12:10998447-11326461	TIA1	TIAR	OK	0.327044	0.031443	-2.34192	5.15574	2.52627e-07	1.90664e-05	yes
XLOC_026907	XLOC_026907	-	chr3:163242228-163244344	TIA1	TIAR	OK	4.86402	0.472997	-2.33053	7.07899	1.45195e-12	2.1332e-10	yes
XLOC_006272	XLOC_006272	PRDM10	chr11:129769600-129875381	TIA1	TIAR	OK	1.2967	0.129761	-2.30188	4.94802	7.49732e-07	5.11008e-05	yes
XLOC_026909	XLOC_026909	-	chr3:163245247-163245969	TIA1	TIAR	OK	4.11343	0.417889	-2.2868	4.58337	4.57547e-06	0.000266757	yes
XLOC_038177	XLOC_038177	SPAG8	chr9:35792405-35812259	TIA1	TIAR	OK	1.25011	0.129024	-2.27099	4.00749	6.13675e-05	0.00261758	yes
XLOC_018992	XLOC_018992	FUZ	chr19:50270179-50316591	TIA1	TIAR	OK	9.28854	0.971787	-2.2574	8.41335	0	0	yes
XLOC_032044	XLOC_032044	SIRT5	chr6:13574791-13615034	TIA1	TIAR	OK	4.0374	0.428059	-2.2441	5.54309	2.97172e-08	2.57838e-06	yes
XLOC_003792	XLOC_003792	-	chr1:228595617-228604583	TIA1	TIAR	OK	1.44711	0.155799	-2.22876	5.2483	1.53508e-07	1.19965e-05	yes
XLOC_037037	XLOC_037037	-	chr8:16622528-16623394	TIA1	TIAR	OK	1.77076	0.195884	-2.20164	3.46386	0.000532483	0.0166846	yes
XLOC_030425	XLOC_030425	-	chr5:114914338-114961876	TIA1	TIAR	OK	3.97463	0.443638	-2.19268	5.40944	6.32214e-08	5.26426e-06	yes
XLOC_016004	XLOC_016004	LOC645638	chr17:58160926-58165868	TIA1	TIAR	OK	4.93976	0.586486	-2.13092	4.11814	3.81949e-05	0.00172724	yes
XLOC_003034	XLOC_003034	MIR137	chr1:98508690-98511051	TIA1	TIAR	OK	2.8069	0.339336	-2.11285	5.90148	3.60257e-09	3.55493e-07	yes
XLOC_029844	XLOC_029844	-	chr5:17379014-17387419	TIA1	TIAR	OK	1.6657	0.202207	-2.10871	3.14031	0.00168771	0.0434845	yes
XLOC_006057	XLOC_006057	ARAP1	chr11:72396113-72463469	TIA1	TIAR	OK	1.30755	0.159091	-2.10643	6.18724	6.12278e-10	6.72427e-08	yes
XLOC_030601	XLOC_030601	-	chr5:145969067-146461033	TIA1	TIAR	OK	36211.3	4434.53	-2.09995	4.37361	1.22208e-05	0.000645342	yes
XLOC_015100	XLOC_015100	CCL2	chr17:32582288-32584220	TIA1	TIAR	OK	1.89672	0.236045	-2.08386	3.25567	0.00113124	0.0315572	yes
XLOC_024752	XLOC_024752	LOC96610	chr22:22652462-22677324	TIA1	TIAR	OK	7.41044	0.926627	-2.07909	3.2551	0.00113352	0.0315942	yes
XLOC_014062	XLOC_014062	MYLK3	chr16:46736193-46782267	TIA1	TIAR	OK	6.67162	0.866615	-2.04102	10.3218	0	0	yes
XLOC_002227	XLOC_002227	GREM2	chr1:240652872-240775462	TIA1	TIAR	OK	1.61424	0.210153	-2.03879	6.57401	4.89779e-11	6.29986e-09	yes
XLOC_006849	XLOC_006849	GUCY1A2	chr11:106557909-106889171	TIA1	TIAR	OK	0.450629	0.059009	-2.03296	3.38923	0.00070088	0.0210436	yes
XLOC_019070	XLOC_019070	ZNF816	chr19:53407676-53696619	TIA1	TIAR	OK	6.0812	0.798461	-2.03027	8.64804	0	0	yes
XLOC_037032	XLOC_037032	-	chr8:16613160-16615651	TIA1	TIAR	OK	1.28573	0.16942	-2.0267	4.579	4.67197e-06	0.000271426	yes
XLOC_021649	XLOC_021649	-	chr2:68269331-68290159	TIA1	TIAR	OK	23.5204	3.13198	-2.0162	4.21317	2.51817e-05	0.00121346	yes
XLOC_016223	XLOC_016223	-	chr17:4891298-4900991	TIA1	TIAR	OK	0.448175	0.0604673	-2.00308	4.32731	1.50941e-05	0.000773591	yes
XLOC_022291	XLOC_022291	-	chr2:196417190-196417668	TIA1	TIAR	OK	3.51421	0.477099	-1.99685	3.10294	0.00191612	0.0479493	yes
XLOC_026904	XLOC_026904	-	chr3:163217660-163242137	TIA1	TIAR	OK	39.8123	5.6898	-1.9455	3.50396	0.000458399	0.0145565	yes
XLOC_029071	XLOC_029071	SPINK6	chr5:147582356-147594700	TIA1	TIAR	OK	7.16523	1.02419	-1.94534	5.33912	9.33974e-08	7.58585e-06	yes
XLOC_020050	XLOC_020050	KHK	chr2:27309610-27341995	TIA1	TIAR	OK	1.13136	0.16337	-1.93515	4.84815	1.24617e-06	8.15733e-05	yes
XLOC_037043	XLOC_037043	-	chr8:16629805-16631358	TIA1	TIAR	OK	1.54038	0.22365	-1.92971	3.9712	7.15112e-05	0.00299234	yes
XLOC_014241	XLOC_014241	MC1R	chr16:89980837-89987479	TIA1	TIAR	OK	0.692957	0.10063	-1.92952	4.02921	5.59643e-05	0.00241516	yes
XLOC_008907	XLOC_008907	DCN	chr12:91539034-91576806	TIA1	TIAR	OK	2.10898	0.308515	-1.92219	4.91105	9.05914e-07	6.0621e-05	yes
XLOC_028261	XLOC_028261	MTHFD2L	chr4:75023744-75168814	TIA1	TIAR	OK	2.58192	0.389483	-1.89147	3.71098	0.000206458	0.00749988	yes
XLOC_004543	XLOC_004543	ANXA8,LOC643650	chr10:47096453-47174122	TIA1	TIAR	OK	14.89	2.30988	-1.86349	13.8166	0	0	yes
XLOC_026376	XLOC_026376	-	chr3:42589472-42625096	TIA1	TIAR	OK	3.264	0.515449	-1.84567	4.16093	3.16952e-05	0.0014757	yes
XLOC_037042	XLOC_037042	-	chr8:16628866-16629702	TIA1	TIAR	OK	1.71788	0.27365	-1.837	3.22616	0.00125461	0.0345327	yes
XLOC_037036	XLOC_037036	-	chr8:16621507-16622437	TIA1	TIAR	OK	2.21157	0.357053	-1.82357	3.53057	0.000414668	0.0134918	yes
XLOC_039915	XLOC_039915	-	chrX:46183547-46187055	TIA1	TIAR	OK	8.70296	1.40685	-1.82231	3.75143	0.000175827	0.00650874	yes
XLOC_010033	XLOC_010033	MIR623	chr13:99848627-100038753	TIA1	TIAR	OK	1.30086	0.210921	-1.8193	3.86938	0.000109113	0.00435623	yes
XLOC_006302	XLOC_006302	CEND1	chr11:787109-790126	TIA1	TIAR	OK	0.720391	0.119536	-1.79618	3.14415	0.0016657	0.0430854	yes
XLOC_036063	XLOC_036063	-	chr7:145679937-145681200	TIA1	TIAR	OK	1.22731	0.203651	-1.79618	3.48276	0.000496276	0.0156839	yes
XLOC_001372	XLOC_001372	TMEM200B	chr1:29213602-29450421	TIA1	TIAR	OK	2.89265	0.480236	-1.79565	5.86975	4.3646e-09	4.21873e-07	yes
XLOC_015465	XLOC_015465	TEX19	chr17:80316837-80321652	TIA1	TIAR	OK	1.63826	0.277537	-1.77544	4.01052	6.05846e-05	0.00258753	yes
XLOC_023114	XLOC_023114	GNAS-AS	chr20:57393946-57486250	TIA1	TIAR	OK	14.9171	2.54544	-1.7682	7.94533	1.9984e-15	3.75347e-13	yes
XLOC_024626	XLOC_024626	-	chr22:45529559-45534788	TIA1	TIAR	OK	1.36424	0.235706	-1.75577	3.28065	0.00103568	0.0294127	yes
XLOC_024025	XLOC_024025	SH3BGR	chr21:40817796-40887433	TIA1	TIAR	OK	9974.78	1743.37	-1.74424	4.32783	1.50587e-05	0.000774176	yes
XLOC_029703	XLOC_029703	AHRR	chr5:271735-438405	TIA1	TIAR	OK	3.42659	0.599626	-1.74302	5.39797	6.74005e-08	5.59814e-06	yes
XLOC_011875	XLOC_011875	-	chr14:77801385-77843429	TIA1	TIAR	OK	0.985502	0.1728	-1.74102	5.56751	2.58398e-08	2.27783e-06	yes
XLOC_006917	XLOC_006917	TRIM29	chr11:119981993-120008863	TIA1	TIAR	OK	0.931206	0.163439	-1.74004	3.79125	0.000149893	0.00575494	yes
XLOC_022353	XLOC_022353	-	chr2:206483205-206484565	TIA1	TIAR	OK	1.64853	0.298412	-1.70916	3.63549	0.000277458	0.00966484	yes
XLOC_029698	XLOC_029698	AHRR	chr5:271735-438405	TIA1	TIAR	OK	0.779336	0.14216	-1.70149	3.29948	0.000968641	0.0277233	yes
XLOC_027418	XLOC_027418	HHIP	chr4:145567172-145659881	TIA1	TIAR	OK	0.779674	0.14231	-1.70087	4.03306	5.50562e-05	0.00238531	yes
XLOC_003699	XLOC_003699	-	chr1:222728051-222729069	TIA1	TIAR	OK	5.54772	1.01798	-1.69556	3.76048	0.000169586	0.00632018	yes
XLOC_023494	XLOC_023494	-	chr20:50478190-50479128	TIA1	TIAR	OK	1.59617	0.294284	-1.69082	3.25002	0.00115398	0.0321375	yes
XLOC_013911	XLOC_013911	PPL	chr16:4932507-4987136	TIA1	TIAR	OK	3.32183	0.620099	-1.67839	7.2575	3.94351e-13	6.06329e-11	yes
XLOC_027030	XLOC_027030	C3orf21	chr3:194787653-194788099	TIA1	TIAR	OK	5.79809	1.08235	-1.67839	3.2153	0.00130307	0.0356291	yes
XLOC_020166	XLOC_020166	C1D	chr2:68269331-68290159	TIA1	TIAR	OK	8.36407	1.56286	-1.67743	5.1394	2.75616e-07	2.06132e-05	yes
XLOC_027114	XLOC_027114	S100P	chr4:6695565-6698897	TIA1	TIAR	OK	34.9924	6.54105	-1.67703	6.15871	7.33379e-10	7.89684e-08	yes
XLOC_021158	XLOC_021158	SCN9A	chr2:167051696-167232497	TIA1	TIAR	OK	0.463357	0.0867227	-1.67578	5.33243	9.69065e-08	7.83237e-06	yes
XLOC_036202	XLOC_036202	MSRA	chr8:9911829-10286401	TIA1	TIAR	OK	4.66677	0.874894	-1.67412	6.00225	1.94601e-09	1.98547e-07	yes
XLOC_003898	XLOC_003898	-	chr1:246935343-246936663	TIA1	TIAR	OK	1.43612	0.2705	-1.66942	3.37829	0.00072937	0.0217606	yes
XLOC_013046	XLOC_013046	PYGO1	chr15:55836395-55881050	TIA1	TIAR	OK	2.26609	0.428799	-1.66482	3.54639	0.000390548	0.0128206	yes
XLOC_026245	XLOC_026245	NR2C2	chr3:14984283-15106820	TIA1	TIAR	OK	1.98091	0.376469	-1.66048	3.16496	0.00155106	0.0407904	yes
XLOC_030077	XLOC_030077	-	chr5:60587040-60588134	TIA1	TIAR	OK	1.2665	0.242485	-1.65307	3.16692	0.00154062	0.0406127	yes
XLOC_014422	XLOC_014422	-	chr16:19713108-19868859	TIA1	TIAR	OK	6.8925	1.33109	-1.64444	4.94959	7.43706e-07	5.07948e-05	yes
XLOC_019484	XLOC_019484	-	chr19:24216241-24312654	TIA1	TIAR	OK	4.82762	0.933557	-1.64311	3.54103	0.000398571	0.0130451	yes
XLOC_012319	XLOC_012319	SENP8	chr15:72116587-72433311	TIA1	TIAR	OK	8.46842	1.63767	-1.64307	6.68262	2.34706e-11	3.07883e-09	yes
XLOC_025760	XLOC_025760	TNNC1	chr3:52485106-52488057	TIA1	TIAR	OK	26.7906	5.19367	-1.64061	6.44872	1.128e-10	1.37089e-08	yes
XLOC_017709	XLOC_017709	ANGPTL4	chr19:8429010-8439257	TIA1	TIAR	OK	1.08164	0.210111	-1.6386	3.83005	0.000128118	0.00502398	yes
XLOC_022456	XLOC_022456	-	chr2:227700670-228029275	TIA1	TIAR	OK	0.526757	0.103614	-1.62607	3.0978	0.00194961	0.0484939	yes
XLOC_006848	XLOC_006848	KBTBD3	chr11:105921824-105969419	TIA1	TIAR	OK	1.19371	0.23532	-1.62387	5.42574	5.77151e-08	4.85467e-06	yes
XLOC_034504	XLOC_034504	FLNC	chr7:128470482-128499328	TIA1	TIAR	OK	0.641036	0.130675	-1.59037	5.21834	1.80538e-07	1.3944e-05	yes
XLOC_030245	XLOC_030245	-	chr5:92934295-92953205	TIA1	TIAR	OK	1.78578	0.366173	-1.58451	3.18953	0.00142506	0.0381753	yes
XLOC_032496	XLOC_032496	-	chr6:91223296-91296915	TIA1	TIAR	OK	0.40878	0.0846901	-1.57418	3.10252	0.00191877	0.0479071	yes
XLOC_008906	XLOC_008906	LUM	chr12:91497231-91505542	TIA1	TIAR	OK	45.8123	9.61761	-1.56096	9.80497	0	0	yes
XLOC_034094	XLOC_034094	GPER	chr7:1036622-1177968	TIA1	TIAR	OK	1.13509	0.239396	-1.55634	4.08483	4.41098e-05	0.00197046	yes
XLOC_001124	XLOC_001124	-	chr1:246940309-246944645	TIA1	TIAR	OK	1.68147	0.355105	-1.55501	3.11885	0.00181557	0.0460962	yes
XLOC_023218	XLOC_023218	MACROD2	chr20:13976145-16033841	TIA1	TIAR	OK	2.87548	0.618144	-1.53725	3.96419	7.36469e-05	0.00307392	yes
XLOC_012261	XLOC_012261	CGNL1	chr15:57668704-57842921	TIA1	TIAR	OK	0.284514	0.0613118	-1.53481	3.48619	0.00048995	0.0154988	yes
XLOC_005142	XLOC_005142	-	chr10:46971652-46972864	TIA1	TIAR	OK	2.53629	0.577781	-1.47926	3.71103	0.000206415	0.00750657	yes
XLOC_036221	XLOC_036221	-	chr8:16607200-16610766	TIA1	TIAR	OK	10.8485	2.50159	-1.4671	6.14774	7.85958e-10	8.38111e-08	yes
XLOC_020940	XLOC_020940	POLE4	chr2:75153876-75196882	TIA1	TIAR	OK	1.56196	0.36081	-1.46534	4.18369	2.86815e-05	0.00135835	yes
XLOC_012618	XLOC_012618	ALDH1A2	chr15:58245626-58357906	TIA1	TIAR	OK	1.50975	0.350192	-1.46122	4.35409	1.3362e-05	0.000695601	yes
XLOC_026501	XLOC_026501	PHF7	chr3:52444526-52457657	TIA1	TIAR	OK	0.101035	0.0236374	-1.45264	10.5183	0	0	yes
XLOC_014796	XLOC_014796	-	chr16:86563781-86588841	TIA1	TIAR	OK	0.635418	0.149733	-1.44543	15.6658	0	0	yes
XLOC_034896	XLOC_034896	SEMA3D	chr7:84624871-84816157	TIA1	TIAR	OK	5.91079	1.40251	-1.43851	10.3483	0	0	yes
XLOC_020619	XLOC_020619	COL4A3	chr2:228029280-228179508	TIA1	TIAR	OK	1.59473	0.38204	-1.42894	3.18694	0.00143785	0.0384556	yes
XLOC_031062	XLOC_031062	APOBEC2	chr6:41020939-41040275	TIA1	TIAR	OK	1.71707	0.412984	-1.42497	3.76479	0.00016669	0.00626168	yes
XLOC_038457	XLOC_038457	PTGES	chr9:132500614-132515344	TIA1	TIAR	OK	27.1425	6.5678	-1.41892	8.50492	0	0	yes
XLOC_016169	XLOC_016169	SECTM1	chr17:80278899-80291921	TIA1	TIAR	OK	1.54372	0.381285	-1.39841	4.21466	2.50155e-05	0.00120721	yes
XLOC_031584	XLOC_031584	SYNGAP1	chr6:33387846-33425320	TIA1	TIAR	OK	1.1072	0.275033	-1.3927	3.23808	0.00120337	0.0332884	yes
XLOC_004091	XLOC_004091	SYT15	chr10:46951541-46970630	TIA1	TIAR	OK	1.91123	0.475711	-1.39069	4.45568	8.36275e-06	0.000460746	yes
XLOC_037029	XLOC_037029	-	chr8:16607200-16610766	TIA1	TIAR	OK	7.70163	1.92408	-1.38698	3.76837	0.00016432	0.0061867	yes
XLOC_008559	XLOC_008559	MFAP5	chr12:8798539-8815433	TIA1	TIAR	OK	0.789021	0.197154	-1.38681	3.43665	0.000588956	0.0181615	yes
XLOC_020639	XLOC_020639	ALPP	chr2:233243275-233247599	TIA1	TIAR	OK	20.8512	5.29278	-1.37107	8.05757	8.88178e-16	1.68739e-13	yes
XLOC_039591	XLOC_039591	KLHL4	chrX:86772714-86925050	TIA1	TIAR	OK	1.83677	0.473322	-1.35599	4.82111	1.42759e-06	9.23519e-05	yes
XLOC_038349	XLOC_038349	SVEP1	chr9:113127528-113342932	TIA1	TIAR	OK	4.31876	1.13073	-1.34011	8.50742	0	0	yes
XLOC_001118	XLOC_001118	FAM36A	chr1:244998638-245027846	TIA1	TIAR	OK	1.98309	0.51978	-1.339	4.20862	2.56932e-05	0.0012345	yes
XLOC_017080	XLOC_017080	RNF165	chr18:43914186-44043082	TIA1	TIAR	OK	10.026	2.64542	-1.33235	5.12124	3.03528e-07	2.25477e-05	yes
XLOC_009998	XLOC_009998	-	chr13:70035774-70038794	TIA1	TIAR	OK	4.10113	1.11981	-1.2981	3.56976	0.000357305	0.0118708	yes
XLOC_035033	XLOC_035033	CADPS2	chr7:121958477-122526813	TIA1	TIAR	OK	3.57824	0.987964	-1.28698	7.09066	1.33471e-12	1.96971e-10	yes
XLOC_015897	XLOC_015897	C1QL1	chr17:43037060-43045644	TIA1	TIAR	OK	5.51224	1.52997	-1.28172	4.54225	5.56568e-06	0.000318864	yes
XLOC_034804	XLOC_034804	SNORA5C	chr7:45139695-45151317	TIA1	TIAR	OK	5.39139	1.50481	-1.27614	44.697	0	0	yes
XLOC_023952	XLOC_023952	-	chr21:25603796-25619822	TIA1	TIAR	OK	1.73243	0.490852	-1.26114	3.52531	0.000422987	0.013722	yes
XLOC_034138	XLOC_034138	SCIN	chr7:12610202-12693228	TIA1	TIAR	OK	5.65319	1.61557	-1.25253	6.80702	9.96403e-12	1.34992e-09	yes
XLOC_035724	XLOC_035724	COL1A2	chr7:94023872-94060544	TIA1	TIAR	OK	44.128	12.7322	-1.24296	3.61989	0.000294732	0.0101701	yes
XLOC_034888	XLOC_034888	GNAT3	chr7:80086636-80308593	TIA1	TIAR	OK	5.08486	1.4716	-1.23992	4.33426	1.46252e-05	0.000755417	yes
XLOC_036224	XLOC_036224	VPS37A	chr8:17086739-17271040	TIA1	TIAR	OK	12.0484	3.50054	-1.23601	9.20506	0	0	yes
XLOC_025322	XLOC_025322	MYLK	chr3:123304450-123603149	TIA1	TIAR	OK	0.221492	0.0652207	-1.22261	8.71477	0	0	yes
XLOC_021131	XLOC_021131	RPRM	chr2:154333851-154336569	TIA1	TIAR	OK	8.96345	2.64991	-1.21863	5.0966	3.45813e-07	2.54034e-05	yes
XLOC_016796	XLOC_016796	BPTF	chr17:65821779-65980514	TIA1	TIAR	OK	4.01637	1.19616	-1.21126	3.52061	0.000430557	0.0138858	yes
XLOC_026985	XLOC_026985	-	chr3:184908411-184999784	TIA1	TIAR	OK	2223	665.796	-1.20563	4.58492	4.54151e-06	0.000265245	yes
XLOC_036730	XLOC_036730	TOX	chr8:59717976-60031767	TIA1	TIAR	OK	13.1099	3.98341	-1.19123	6.72569	1.74765e-11	2.32016e-09	yes
XLOC_020640	XLOC_020640	ALPPL2	chr2:233271551-233275424	TIA1	TIAR	OK	2.76005	0.842854	-1.18621	4.14618	3.38062e-05	0.00155862	yes
XLOC_005526	XLOC_005526	TIAL1	chr10:121331318-121332389	TIA1	TIAR	OK	6.89499	2.11885	-1.17992	3.58596	0.000335847	0.0113402	yes
XLOC_022510	XLOC_022510	-	chr2:241317761-241319503	TIA1	TIAR	OK	1.63201	0.504255	-1.17449	3.15752	0.00159116	0.0415475	yes
XLOC_036327	XLOC_036327	RGS20	chr8:54764367-54871863	TIA1	TIAR	OK	16.1196	4.98172	-1.17426	3.97127	7.14897e-05	0.00299523	yes
XLOC_034369	XLOC_034369	COL1A2	chr7:94023872-94060544	TIA1	TIAR	OK	39.6759	12.2878	-1.17214	10.9028	0	0	yes
XLOC_034519	XLOC_034519	CPA4	chr7:129932973-129964020	TIA1	TIAR	OK	31.6142	9.8915	-1.16193	7.8228	5.10703e-15	9.37905e-13	yes
XLOC_002367	XLOC_002367	-	chr1:6245076-6260593	TIA1	TIAR	OK	12.1244	3.81089	-1.15736	3.61041	0.000305709	0.0104832	yes
XLOC_020618	XLOC_020618	RHBDD1	chr2:227700670-228029275	TIA1	TIAR	OK	4.65945	1.46575	-1.15653	6.52477	6.81064e-11	8.59311e-09	yes
XLOC_031707	XLOC_031707	BMP5	chr6:55618723-55740390	TIA1	TIAR	OK	29.4887	9.32964	-1.15081	8.43453	0	0	yes
XLOC_034469	XLOC_034469	CAV1	chr7:116164837-116201239	TIA1	TIAR	OK	40.6035	12.8633	-1.14948	10.37	0	0	yes
XLOC_038951	XLOC_038951	NCRNA00092	chr9:98568369-98801383	TIA1	TIAR	OK	11.2648	3.58255	-1.14561	4.15465	3.2579e-05	0.00151472	yes
XLOC_012765	XLOC_012765	HDGFRP3	chr15:83806254-83876321	TIA1	TIAR	OK	1.61705	0.516149	-1.14197	3.77661	0.000158975	0.00604745	yes
XLOC_021881	XLOC_021881	-	chr2:105950440-105953936	TIA1	TIAR	OK	1.25586	0.400863	-1.14195	3.58939	0.000331448	0.0112146	yes
XLOC_015975	XLOC_015975	-	chr17:54907717-54911245	TIA1	TIAR	OK	1.31857	0.422224	-1.13876	3.53334	0.000410343	0.0133774	yes
XLOC_000062	XLOC_000062	THAP3	chr1:6684924-6761966	TIA1	TIAR	OK	11.4312	3.66478	-1.13758	5.46728	4.56989e-08	3.87351e-06	yes
XLOC_006724	XLOC_006724	MRGPRF	chr11:68771861-68780850	TIA1	TIAR	OK	1.55283	0.498583	-1.13607	3.7812	0.000156076	0.00595088	yes
XLOC_036890	XLOC_036890	TATDN1	chr8:125486965-125562227	TIA1	TIAR	OK	15.8021	5.18183	-1.11499	5.2317	1.67957e-07	1.30947e-05	yes
XLOC_008575	XLOC_008575	KLRC4,KLRK1	chr12:10524322-10562745	TIA1	TIAR	OK	4.81748	1.60001	-1.10224	4.82956	1.36832e-06	8.90407e-05	yes
XLOC_024099	XLOC_024099	ADARB1	chr21:46493777-46646478	TIA1	TIAR	OK	0.0222336	0.00742845	-1.09629	38.3224	0	0	yes
XLOC_027798	XLOC_027798	NDST4	chr4:115746670-116035032	TIA1	TIAR	OK	6.35499	2.13014	-1.09305	5.97333	2.32458e-09	2.33568e-07	yes
XLOC_028868	XLOC_028868	IQGAP2	chr5:75699129-76003957	TIA1	TIAR	OK	2.68735	0.902382	-1.09127	4.76461	1.89219e-06	0.000117797	yes
XLOC_012346	XLOC_012346	GOLGA6D	chr15:75541588-75748124	TIA1	TIAR	OK	0.00921704	0.00309775	-1.09038	53.6039	0	0	yes
XLOC_025129	XLOC_025129	NDUFAF3	chr3:49044636-49060926	TIA1	TIAR	OK	76.8106	25.8566	-1.08878	7.61999	2.53131e-14	4.45093e-12	yes
XLOC_017969	XLOC_017969	ZNF529	chr19:37034516-37096178	TIA1	TIAR	OK	7.58483	2.56671	-1.08352	4.44564	8.76324e-06	0.000481207	yes
XLOC_029693	XLOC_029693	AHRR	chr5:271735-438405	TIA1	TIAR	OK	1.7047	0.576992	-1.08332	3.38538	0.000710791	0.0212639	yes
XLOC_020550	XLOC_020550	PARD3B	chr2:205410285-206480903	TIA1	TIAR	OK	1.7174	0.583053	-1.08029	3.92133	8.80623e-05	0.00361176	yes
XLOC_030250	XLOC_030250	-	chr5:92934295-92953205	TIA1	TIAR	OK	2.08946	0.721012	-1.06401	3.14324	0.00167087	0.0431853	yes
XLOC_022082	XLOC_022082	-	chr2:133038954-133039074	TIA1	TIAR	OK	3213.73	1109.19	-1.06381	4.04553	5.22049e-05	0.0022737	yes
XLOC_029283	XLOC_029283	-	chr5:36871080-36876800	TIA1	TIAR	OK	1.07659	0.371977	-1.06273	3.69388	0.000220857	0.00793571	yes
XLOC_017087	XLOC_017087	MAPK4	chr18:48086483-48258196	TIA1	TIAR	OK	1.62877	0.564561	-1.05953	4.308	1.64741e-05	0.000839112	yes
XLOC_027273	XLOC_027273	MTHFD2L	chr4:75023744-75168814	TIA1	TIAR	OK	22.2878	7.7675	-1.05409	4.92255	8.54218e-07	5.73941e-05	yes
XLOC_030218	XLOC_030218	-	chr5:89753894-89770585	TIA1	TIAR	OK	2.66103	0.933146	-1.04791	4.03766	5.39859e-05	0.00234201	yes
XLOC_030292	XLOC_030292	-	chr5:95149349-95158582	TIA1	TIAR	OK	28.8503	10.2376	-1.03605	3.1431	0.0016717	0.043173	yes
XLOC_017967	XLOC_017967	ZNF566	chr19:36936020-36981942	TIA1	TIAR	OK	1.49884	0.534907	-1.03035	3.65631	0.000255874	0.00902714	yes
XLOC_036724	XLOC_036724	PLAG1	chr8:57073467-57123862	TIA1	TIAR	OK	3.4656	1.2456	-1.02326	5.4272	5.72439e-08	4.82733e-06	yes
XLOC_025262	XLOC_025262	ALCAM	chr3:105085712-105295744	TIA1	TIAR	OK	29.0715	10.4589	-1.02231	8.67325	0	0	yes
XLOC_023957	XLOC_023957	-	chr21:25620885-25623336	TIA1	TIAR	OK	1.90524	0.689763	-1.01602	3.30739	0.000941691	0.0270456	yes
XLOC_034333	XLOC_034333	UPK3B	chr7:76139733-76157412	TIA1	TIAR	OK	2.3426	0.850214	-1.01353	3.34235	0.00083072	0.0243019	yes
XLOC_024432	XLOC_024432	TXNRD2	chr22:19862926-20004309	TIA1	TIAR	OK	16.6419	6.0579	-1.01056	5.77636	7.63349e-09	7.23038e-07	yes
XLOC_010752	XLOC_010752	DHRS2	chr14:24105572-24114848	TIA1	TIAR	OK	3.44243	1.27447	-0.993649	3.30305	0.000956387	0.02742	yes
XLOC_009978	XLOC_009978	FAM124A	chr13:51796506-51858353	TIA1	TIAR	OK	12.5976	4.68291	-0.989583	5.55877	2.71679e-08	2.3759e-06	yes
XLOC_034468	XLOC_034468	CAV2	chr7:116139443-116148595	TIA1	TIAR	OK	16.2531	6.0771	-0.983758	6.0499	1.44937e-09	1.49258e-07	yes
XLOC_029714	XLOC_029714	AHRR	chr5:439678-441539	TIA1	TIAR	OK	2.21959	0.831928	-0.981331	3.08886	0.00200929	0.0494204	yes
XLOC_027157	XLOC_027157	SLIT2	chr4:20253690-20621434	TIA1	TIAR	OK	9.34746	3.50669	-0.980432	6.83749	8.05933e-12	1.11472e-09	yes
XLOC_041176	XLOC_041176	-	chrY:10037767-10037911	TIA1	TIAR	OK	2960.75	1110.93	-0.980248	4.59596	4.30757e-06	0.000252922	yes
XLOC_035651	XLOC_035651	-	chr7:80962915-80963066	TIA1	TIAR	OK	1657.56	625.015	-0.975328	4.19244	2.75971e-05	0.00131263	yes
XLOC_014795	XLOC_014795	-	chr16:86563781-86588841	TIA1	TIAR	OK	0.337363	0.127463	-0.973331	9.01988	0	0	yes
XLOC_041173	XLOC_041173	-	chrY:10035370-10035523	TIA1	TIAR	OK	1592.74	604.659	-0.968547	4.17858	2.93334e-05	0.0013813	yes
XLOC_023889	XLOC_023889	MIR3687	chr21:9740400-9892865	TIA1	TIAR	OK	1157.98	443.724	-0.959228	7.42783	1.10356e-13	1.82402e-11	yes
XLOC_012316	XLOC_012316	LRRC49	chr15:71184927-71342436	TIA1	TIAR	OK	2.38742	0.918571	-0.955148	4.11177	3.92643e-05	0.00177075	yes
XLOC_039525	XLOC_039525	ZXDB	chrX:57618223-57623910	TIA1	TIAR	OK	10.9519	4.22809	-0.95176	6.085	1.16491e-09	1.21862e-07	yes
XLOC_014571	XLOC_014571	-	chr16:33963852-33964172	TIA1	TIAR	OK	1313.96	508.312	-0.949705	7.24163	4.43423e-13	6.75495e-11	yes
XLOC_022065	XLOC_022065	MIR663B	chr2:132905163-133015542	TIA1	TIAR	OK	29750.1	11521.3	-0.948637	4.0482	5.16141e-05	0.00225689	yes
XLOC_039429	XLOC_039429	ZNF673	chrX:46306623-46334074	TIA1	TIAR	OK	14.4044	5.61869	-0.941435	4.37225	1.22975e-05	0.000648356	yes
XLOC_001198	XLOC_001198	MMEL1	chr1:2517898-2564481	TIA1	TIAR	OK	0.00528936	0.00207007	-0.938117	12.3589	0	0	yes
XLOC_038357	XLOC_038357	SUSD1	chr9:114758831-115112545	TIA1	TIAR	OK	3.35718	1.31464	-0.937542	4.36601	1.26539e-05	0.000665022	yes
XLOC_006193	XLOC_006193	TAGLN	chr11:117070039-117075508	TIA1	TIAR	OK	6.29523	2.471	-0.935171	3.57612	0.000348729	0.0116092	yes
XLOC_027388	XLOC_027388	FGF2	chr4:123747862-124240604	TIA1	TIAR	OK	11.9486	4.69803	-0.933471	6.34372	2.24283e-10	2.60145e-08	yes
XLOC_029395	XLOC_029395	EDIL3	chr5:83236415-83680611	TIA1	TIAR	OK	6.25899	2.46787	-0.930662	5.7943	6.86087e-09	6.53601e-07	yes
XLOC_027820	XLOC_027820	NUDT6	chr4:123747862-124240604	TIA1	TIAR	OK	17.794	7.02438	-0.929477	5.51435	3.50078e-08	3.00585e-06	yes
XLOC_001937	XLOC_001937	DEDD	chr1:161070345-161102478	TIA1	TIAR	OK	20.8174	8.2658	-0.923663	6.78587	1.15388e-11	1.55056e-09	yes
XLOC_038907	XLOC_038907	FGD3	chr9:95709600-95798518	TIA1	TIAR	OK	0.118555	0.047075	-0.923637	5.28226	1.27598e-07	1.01394e-05	yes
XLOC_003998	XLOC_003998	-	chr10:6823297-6884880	TIA1	TIAR	OK	3.43373	1.36407	-0.923173	3.64675	0.00026558	0.00932972	yes
XLOC_030698	XLOC_030698	-	chr5:174541742-174541834	TIA1	TIAR	OK	82080.3	32687.4	-0.920707	5.14525	2.67163e-07	2.00263e-05	yes
XLOC_031831	XLOC_031831	MAN1A1	chr6:119498399-119670926	TIA1	TIAR	OK	5.04179	2.01219	-0.918535	5.09037	3.57358e-07	2.61354e-05	yes
XLOC_004581	XLOC_004581	SLC16A9	chr10:61410521-61469649	TIA1	TIAR	OK	1.3046	0.521958	-0.916067	3.38833	0.000703198	0.021094	yes
XLOC_030428	XLOC_030428	-	chr5:115163893-115249778	TIA1	TIAR	OK	2.08286	0.834039	-0.915217	3.7636	0.000167488	0.00627738	yes
XLOC_034919	XLOC_034919	TFPI2	chr7:93514634-93520065	TIA1	TIAR	OK	19.2916	7.73927	-0.913361	5.79862	6.68613e-09	6.38796e-07	yes
XLOC_002483	XLOC_002483	-	chr1:25226001-25291501	TIA1	TIAR	OK	1.90126	0.763603	-0.912225	3.25953	0.00111597	0.0311576	yes
XLOC_022064	XLOC_022064	MIR663B	chr2:132905163-133015542	TIA1	TIAR	OK	3288.81	1326.52	-0.907967	5.74523	9.17935e-09	8.54765e-07	yes
XLOC_013708	XLOC_013708	NIP7	chr16:69221049-69377013	TIA1	TIAR	OK	30.986	12.5907	-0.900576	6.13637	8.4427e-10	8.94521e-08	yes
XLOC_014570	XLOC_014570	-	chr16:33962893-33963765	TIA1	TIAR	OK	461.946	187.784	-0.900156	7.31742	2.52687e-13	4.0159e-11	yes
XLOC_023669	XLOC_023669	SIM2	chr21:38071886-38362536	TIA1	TIAR	OK	3.3292	1.35971	-0.895463	4.49015	7.11739e-06	0.000399456	yes
XLOC_004793	XLOC_004793	TIAL1	chr10:121332601-121356805	TIA1	TIAR	OK	25.1246	10.3189	-0.889873	8.01549	1.11022e-15	2.09718e-13	yes
XLOC_022740	XLOC_022740	WISP2	chr20:43343459-43356768	TIA1	TIAR	OK	10.8542	4.46353	-0.888616	4.96306	6.93899e-07	4.75897e-05	yes
XLOC_007287	XLOC_007287	-	chr11:45848196-45848298	TIA1	TIAR	OK	35598	14667.2	-0.886679	4.93671	7.94517e-07	5.39309e-05	yes
XLOC_039059	XLOC_039059	KIAA1958	chr9:115249234-115422706	TIA1	TIAR	OK	2.05794	0.84834	-0.886178	3.30108	0.000963145	0.0275899	yes
XLOC_004542	XLOC_004542	SYT15	chr10:46951541-46970630	TIA1	TIAR	OK	2.58686	1.06727	-0.885344	3.33479	0.000853636	0.0248403	yes
XLOC_006274	XLOC_006274	NCRNA00167	chr11:129769600-129875381	TIA1	TIAR	OK	0.00806674	0.00333143	-0.884349	12.0384	0	0	yes
XLOC_035201	XLOC_035201	-	chr7:2273872-2281843	TIA1	TIAR	OK	5.12642	2.12381	-0.881197	3.19695	0.00138889	0.0373577	yes
XLOC_005419	XLOC_005419	-	chr10:101419262-101515894	TIA1	TIAR	OK	5.83134	2.41906	-0.879867	3.17352	0.00150603	0.0399238	yes
XLOC_008539	XLOC_008539	SPSB2	chr12:6976583-6982521	TIA1	TIAR	OK	15.1269	6.28813	-0.877809	4.68179	2.84383e-06	0.000171862	yes
XLOC_016785	XLOC_016785	-	chr17:63005406-63052920	TIA1	TIAR	OK	1.94579	0.818784	-0.865603	3.59538	0.00032392	0.0110276	yes
XLOC_011377	XLOC_011377	DIO2	chr14:80663868-80678550	TIA1	TIAR	OK	79.8224	33.5907	-0.865556	8.68825	0	0	yes
XLOC_022422	XLOC_022422	-	chr2:224461657-224470562	TIA1	TIAR	OK	3.6303	1.53975	-0.857694	3.40348	0.000665325	0.0201223	yes
XLOC_036232	XLOC_036232	LPL	chr8:19796581-19824862	TIA1	TIAR	OK	206.479	87.5782	-0.857668	8.68199	0	0	yes
XLOC_036336	XLOC_036336	FAM110B	chr8:58907059-59062277	TIA1	TIAR	OK	1.15863	0.493425	-0.853624	3.17032	0.00152273	0.0402372	yes
XLOC_021106	XLOC_021106	MIR663B	chr2:132905163-133015542	TIA1	TIAR	OK	736.315	315.197	-0.848459	6.27581	3.47812e-10	3.93755e-08	yes
XLOC_029550	XLOC_029550	PPP2R2B	chr5:145969067-146461033	TIA1	TIAR	OK	13.1472	5.67866	-0.839492	5.66007	1.51315e-08	1.37797e-06	yes
XLOC_015662	XLOC_015662	ALDH3A1	chr17:19641297-19651746	TIA1	TIAR	OK	9.67	4.20934	-0.831723	5.00318	5.63924e-07	3.95789e-05	yes
XLOC_029778	XLOC_029778	PAPD7	chr5:6714367-6757161	TIA1	TIAR	OK	8.3259	3.62674	-0.831036	3.18117	0.00146683	0.0390724	yes
XLOC_004765	XLOC_004765	BBIP1	chr10:112631552-112679124	TIA1	TIAR	OK	11.1848	4.87355	-0.83073	5.42108	5.9239e-08	4.97021e-06	yes
XLOC_004846	XLOC_004846	-	chr10:1096505-1102436	TIA1	TIAR	OK	2.95312	1.28937	-0.828706	3.82243	0.000132145	0.00516351	yes
XLOC_041175	XLOC_041175	-	chrY:10036022-10036598	TIA1	TIAR	OK	72.7601	31.7847	-0.828183	4.38386	1.16597e-05	0.000617683	yes
XLOC_022660	XLOC_022660	PLAGL2	chr20:30780306-30795546	TIA1	TIAR	OK	3.88414	1.69885	-0.826953	4.71996	2.35892e-06	0.000144673	yes
XLOC_019065	XLOC_019065	ZNF28	chr19:53300660-53324922	TIA1	TIAR	OK	2.02346	0.886997	-0.824721	4.12557	3.6982e-05	0.00167928	yes
XLOC_004498	XLOC_004498	MPP7	chr10:28339922-28571067	TIA1	TIAR	OK	3.52305	1.5457	-0.823852	4.26956	1.95856e-05	0.00097653	yes
XLOC_028312	XLOC_028312	-	chr4:84007283-84058859	TIA1	TIAR	OK	65.0097	28.5706	-0.822157	3.42151	0.000622741	0.0190611	yes
XLOC_031720	XLOC_031720	C6orf155	chr6:72124052-72130485	TIA1	TIAR	OK	3.31563	1.45986	-0.820307	4.04148	5.31151e-05	0.00230726	yes
XLOC_022063	XLOC_022063	-	chr2:132905163-133015542	TIA1	TIAR	OK	17690.6	7829.43	-0.815143	5.27957	1.29487e-07	1.02649e-05	yes
XLOC_015594	XLOC_015594	SLC25A35	chr17:8191081-8198675	TIA1	TIAR	OK	3.75823	1.66405	-0.814696	4.15245	3.28939e-05	0.00152507	yes
XLOC_026500	XLOC_026500	PHF7	chr3:52444526-52457657	TIA1	TIAR	OK	0.165277	0.0733457	-0.812437	5.88269	4.0364e-09	3.92445e-07	yes
XLOC_004437	XLOC_004437	IL15RA	chr10:5903688-6020142	TIA1	TIAR	OK	5.25374	2.33523	-0.810832	3.51802	0.000434788	0.0139542	yes
XLOC_001594	XLOC_001594	MCOLN2	chr1:85391265-85462796	TIA1	TIAR	OK	5.83227	2.59743	-0.808885	3.77633	0.000159153	0.00604728	yes
XLOC_001123	XLOC_001123	SCCPDH	chr1:246887138-246931496	TIA1	TIAR	OK	80.4629	35.8541	-0.808338	7.43448	1.05027e-13	1.75348e-11	yes
XLOC_022590	XLOC_022590	CRLS1	chr20:5986615-6020697	TIA1	TIAR	OK	19.939	9.03746	-0.791299	4.25609	2.08036e-05	0.00103259	yes
XLOC_036247	XLOC_036247	PDLIM2	chr8:22436253-22455538	TIA1	TIAR	OK	8.20231	3.72367	-0.789708	4.09817	4.16423e-05	0.00186527	yes
XLOC_036679	XLOC_036679	ERLIN2	chr8:37594096-37615319	TIA1	TIAR	OK	2.60179	1.18199	-0.789004	3.21475	0.00130558	0.0356681	yes
XLOC_005869	XLOC_005869	DTX4	chr11:58939811-58980494	TIA1	TIAR	OK	3.48176	1.58542	-0.786688	3.84821	0.000118984	0.0047218	yes
XLOC_004159	XLOC_004159	KIAA1274	chr10:72237754-72328206	TIA1	TIAR	OK	3.68495	1.67921	-0.78593	4.14139	3.45202e-05	0.00158271	yes
XLOC_009218	XLOC_009218	PDE3A	chr12:20522196-20843351	TIA1	TIAR	OK	84.1205	38.7726	-0.774537	6.29199	3.13412e-10	3.58494e-08	yes
XLOC_010869	XLOC_010869	MPP5	chr14:67708020-67802536	TIA1	TIAR	OK	31.6192	14.6255	-0.770995	7.41341	1.23013e-13	2.0231e-11	yes
XLOC_031574	XLOC_031574	COL11A2	chr6:33130450-33160245	TIA1	TIAR	OK	1.08165	0.500862	-0.769909	3.41107	0.000647077	0.0196784	yes
XLOC_008521	XLOC_008521	ANO2	chr12:5671766-6055398	TIA1	TIAR	OK	3.62533	1.68546	-0.76591	4.24546	2.18144e-05	0.00107469	yes
XLOC_027851	XLOC_027851	NR3C2	chr4:148999914-149365716	TIA1	TIAR	OK	0.931435	0.433778	-0.764193	3.43464	0.000593336	0.0182795	yes
XLOC_006869	XLOC_006869	IL18	chr11:112013975-112034908	TIA1	TIAR	OK	47.5404	22.1476	-0.76385	4.76947	1.84715e-06	0.000115427	yes
XLOC_039838	XLOC_039838	MID1	chrX:10413349-10851809	TIA1	TIAR	OK	27.0537	12.6133	-0.763076	8.29077	2.22045e-16	4.26752e-14	yes
XLOC_036823	XLOC_036823	TP53INP1	chr8:95938199-95961615	TIA1	TIAR	OK	1.48989	0.69734	-0.759183	3.56177	0.000368369	0.0122138	yes
XLOC_031716	XLOC_031716	COL9A1	chr6:70925742-71012786	TIA1	TIAR	OK	4.38504	2.0535	-0.758654	4.12491	3.70872e-05	0.00168174	yes
XLOC_025373	XLOC_025373	PPP2R3A	chr3:135684514-135866752	TIA1	TIAR	OK	1.65107	0.774469	-0.756999	3.5187	0.000433663	0.0139587	yes
XLOC_027718	XLOC_027718	PLAC8	chr4:84007283-84058859	TIA1	TIAR	OK	29.6117	13.9121	-0.755413	5.29658	1.17994e-07	9.4673e-06	yes
XLOC_029222	XLOC_029222	SLC12A7	chr5:1050488-1112172	TIA1	TIAR	OK	17.632	8.31696	-0.751421	6.11249	9.80857e-10	1.03592e-07	yes
XLOC_027741	XLOC_027741	SNCA	chr4:90645249-90759447	TIA1	TIAR	OK	17.9481	8.4887	-0.748746	5.5719	2.51982e-08	2.22721e-06	yes
XLOC_025593	XLOC_025593	CHCHD4	chr3:14153576-14185180	TIA1	TIAR	OK	54.6842	25.8798	-0.748111	5.88287	4.0322e-09	3.93193e-07	yes
XLOC_025505	XLOC_025505	LOC344887	chr3:185677763-185698652	TIA1	TIAR	OK	1.79013	0.850157	-0.744625	4.46548	7.98906e-06	0.000441629	yes
XLOC_014623	XLOC_014623	NDRG4	chr16:58497548-58547560	TIA1	TIAR	OK	0.0721794	0.0343279	-0.743198	3.81319	0.000137184	0.00534146	yes
XLOC_018573	XLOC_018573	AP1M2	chr19:10683080-10697991	TIA1	TIAR	OK	33.1045	15.7691	-0.741618	3.9258	8.64423e-05	0.003563	yes
XLOC_017033	XLOC_017033	GREB1L	chr18:18822202-19105361	TIA1	TIAR	OK	9.01591	4.29502	-0.741535	6.28672	3.24247e-10	3.69608e-08	yes
XLOC_020617	XLOC_020617	KIAA1486	chr2:226265601-226568340	TIA1	TIAR	OK	10.7223	5.13994	-0.735289	5.60942	2.03001e-08	1.81367e-06	yes
XLOC_028934	XLOC_028934	NCRNA00219	chr5:111496222-111755129	TIA1	TIAR	OK	8.71869	4.19715	-0.731063	4.1448	3.40105e-05	0.00156586	yes
XLOC_021358	XLOC_021358	USP40	chr2:234384164-234474236	TIA1	TIAR	OK	5.88373	2.83476	-0.730233	4.5618	5.07175e-06	0.000292595	yes
XLOC_032389	XLOC_032389	C6orf155	chr6:72118200-72123573	TIA1	TIAR	OK	2.0895	1.00686	-0.730086	3.09036	0.00199917	0.0493552	yes
XLOC_021118	XLOC_021118	LRP1B	chr2:140988995-142889270	TIA1	TIAR	OK	0.686473	0.332327	-0.725446	3.90968	9.24192e-05	0.00376244	yes
XLOC_008677	XLOC_008677	NELL2	chr12:44902057-45307711	TIA1	TIAR	OK	5.79376	2.80881	-0.724021	4.66247	3.12433e-06	0.000187783	yes
XLOC_039798	XLOC_039798	IKBKG	chrX:153759605-153793261	TIA1	TIAR	OK	19.4463	9.52396	-0.713847	5.62346	1.87169e-08	1.68131e-06	yes
XLOC_025776	XLOC_025776	WNT5A	chr3:55499742-55523000	TIA1	TIAR	OK	14.723	7.25606	-0.707571	6.3508	2.14196e-10	2.49319e-08	yes
XLOC_001200	XLOC_001200	MEGF6	chr1:3404505-3528059	TIA1	TIAR	OK	5.44334	2.69626	-0.702528	5.35409	8.59861e-08	7.01838e-06	yes
XLOC_006640	XLOC_006640	PLA2G16	chr11:63341943-63381988	TIA1	TIAR	OK	29.4892	14.8119	-0.688597	4.38391	1.16569e-05	0.000618529	yes
XLOC_017158	XLOC_017158	LOC727896	chr18:2916991-3013147	TIA1	TIAR	OK	8.09155	4.07695	-0.68547	3.6917	0.000222758	0.00799533	yes
XLOC_020542	XLOC_020542	FAM117B	chr2:203499734-203634481	TIA1	TIAR	OK	6.62016	3.34832	-0.681661	4.80914	1.51579e-06	9.67325e-05	yes
XLOC_011433	XLOC_011433	SLC25A29	chr14:100757452-100772860	TIA1	TIAR	OK	8.72157	4.42052	-0.679542	4.87542	1.08578e-06	7.17853e-05	yes
XLOC_006742	XLOC_006742	PDE2A	chr11:72287184-72385539	TIA1	TIAR	OK	26.5485	13.4899	-0.677034	7.05179	1.76636e-12	2.57228e-10	yes
XLOC_010848	XLOC_010848	SLC38A6	chr14:61438165-61550605	TIA1	TIAR	OK	11.2829	5.75287	-0.673588	4.27516	1.91003e-05	0.000958118	yes
XLOC_009928	XLOC_009928	FRY	chr13:32605436-32870776	TIA1	TIAR	OK	1.17932	0.602846	-0.671032	3.6757	0.000237202	0.00844957	yes
XLOC_011431	XLOC_011431	CCDC85C	chr14:99947699-100070727	TIA1	TIAR	OK	6.85939	3.51492	-0.668602	4.57585	4.74283e-06	0.000275059	yes
XLOC_022294	XLOC_022294	SLC39A10	chr2:196470931-196602426	TIA1	TIAR	OK	7.33685	3.76578	-0.666955	3.26369	0.00109973	0.0308082	yes
XLOC_036706	XLOC_036706	CEBPD	chr8:48649429-48650726	TIA1	TIAR	OK	9.70926	4.98595	-0.666457	3.19153	0.00141519	0.0379416	yes
XLOC_037883	XLOC_037883	GSN	chr9:124030379-124095177	TIA1	TIAR	OK	22.5875	11.616	-0.665011	4.56031	5.10789e-06	0.000294166	yes
XLOC_023738	XLOC_023738	LOC100132288	chr21:9907193-9968585	TIA1	TIAR	OK	7.8561	4.0547	-0.661415	3.76137	0.000168986	0.00631206	yes
XLOC_028772	XLOC_028772	SPEF2	chr5:35617988-35814713	TIA1	TIAR	OK	8.42874	4.37478	-0.655791	3.77327	0.000161124	0.00609413	yes
XLOC_031827	XLOC_031827	C6orf204	chr6:118781934-119031238	TIA1	TIAR	OK	2.00998	1.04599	-0.653165	3.18354	0.00145486	0.0388161	yes
XLOC_021169	XLOC_021169	METTL8	chr2:172173547-172341562	TIA1	TIAR	OK	3.16833	1.65024	-0.652284	4.22691	2.36927e-05	0.00115518	yes
XLOC_015481	XLOC_015481	NXN	chr17:702527-883010	TIA1	TIAR	OK	11.7627	6.13023	-0.651704	4.00742	6.13865e-05	0.00261502	yes
XLOC_028746	XLOC_028746	ANKRD33B	chr5:10564434-10657928	TIA1	TIAR	OK	3.93213	2.05924	-0.646844	3.82379	0.000131418	0.00514725	yes
XLOC_004430	XLOC_004430	AKR1C2	chr10:5005422-5149881	TIA1	TIAR	OK	31.153	16.3507	-0.64464	4.05533	5.00635e-05	0.00219781	yes
XLOC_015220	XLOC_015220	FZD2	chr17:42634735-42638630	TIA1	TIAR	OK	5.14577	2.70434	-0.643316	3.19918	0.00137819	0.0371303	yes
XLOC_021716	XLOC_021716	-	chr2:74645272-74645559	TIA1	TIAR	OK	205.532	108.267	-0.641001	3.11904	0.00181442	0.0461025	yes
XLOC_027833	XLOC_027833	LOC100129858	chr4:141178439-141303710	TIA1	TIAR	OK	0.000133032	7.03909e-05	-0.636522	11.2471	0	0	yes
XLOC_006035	XLOC_006035	CCND1	chr11:69455827-69469242	TIA1	TIAR	OK	39.151	20.8017	-0.63239	5.00791	5.50233e-07	3.87826e-05	yes
XLOC_029305	XLOC_029305	HMGCS1	chr5:43289492-43313595	TIA1	TIAR	OK	176.438	94.1746	-0.627817	7.28096	3.31513e-13	5.16925e-11	yes
XLOC_025748	XLOC_025748	ABHD14B	chr3:52002525-52008675	TIA1	TIAR	OK	34.6183	18.5581	-0.623478	4.40375	1.06395e-05	0.000570958	yes
XLOC_036334	XLOC_036334	CHCHD7	chr8:57124264-57131176	TIA1	TIAR	OK	48.8531	26.2682	-0.62046	6.56876	5.0737e-11	6.50082e-09	yes
XLOC_036670	XLOC_036670	GSR	chr8:30535579-30585486	TIA1	TIAR	OK	69.015	37.2656	-0.616253	5.05941	4.20558e-07	3.02226e-05	yes
XLOC_008360	XLOC_008360	TXNRD1	chr12:104609558-104744062	TIA1	TIAR	OK	215.02	116.227	-0.615185	7.1364	9.58122e-13	1.4203e-10	yes
XLOC_029430	XLOC_029430	FBXL17	chr5:107194733-107717799	TIA1	TIAR	OK	12.6107	6.83286	-0.612806	4.36506	1.27089e-05	0.000666856	yes
XLOC_031577	XLOC_031577	WDR46	chr6:33246879-33259187	TIA1	TIAR	OK	16.4609	8.9214	-0.612534	4.27249	1.93306e-05	0.000966734	yes
XLOC_027598	XLOC_027598	RELL1	chr4:37455551-37687999	TIA1	TIAR	OK	4.21149	2.28826	-0.610026	3.16388	0.0015568	0.0408438	yes
XLOC_025407	XLOC_025407	GYG1	chr3:148709194-148745456	TIA1	TIAR	OK	35.9947	19.5641	-0.609678	4.07745	4.5532e-05	0.00202851	yes
XLOC_036246	XLOC_036246	SORBS3	chr8:22409250-22433008	TIA1	TIAR	OK	17.4649	9.54087	-0.604608	4.24982	2.13941e-05	0.00105714	yes
XLOC_039929	XLOC_039929	SLC38A5	chrX:48316926-48328644	TIA1	TIAR	OK	69.0505	37.777	-0.603139	5.86192	4.57557e-09	4.40975e-07	yes
XLOC_036267	XLOC_036267	SCARA3	chr8:27491426-27534286	TIA1	TIAR	OK	90.7477	49.6736	-0.60261	5.35365	8.61977e-08	7.01831e-06	yes
XLOC_013626	XLOC_013626	MT1E,MT2A	chr16:56642460-56661025	TIA1	TIAR	OK	178.602	97.8296	-0.601934	4.61093	4.00872e-06	0.000237059	yes
XLOC_025907	XLOC_025907	ITGB5	chr3:124481724-124606195	TIA1	TIAR	OK	23.0504	12.6381	-0.60097	4.6872	2.7697e-06	0.000168305	yes
XLOC_028912	XLOC_028912	RFESD	chr5:94982480-94993692	TIA1	TIAR	OK	2.97409	1.63431	-0.598717	3.1591	0.0015826	0.0413891	yes
XLOC_034131	XLOC_034131	MIOS	chr7:7606571-7647113	TIA1	TIAR	OK	22.2921	12.2944	-0.595085	3.11022	0.00186948	0.047175	yes
XLOC_026053	XLOC_026053	RPL22L1	chr3:170582664-170588093	TIA1	TIAR	OK	17.8435	9.84175	-0.595006	4.27475	1.91355e-05	0.000958426	yes
XLOC_038830	XLOC_038830	-	chr9:79186653-79186896	TIA1	TIAR	OK	592.52	329.053	-0.588165	3.3393	0.000839884	0.0245049	yes
XLOC_001821	XLOC_001821	S100A2	chr1:153533584-153539226	TIA1	TIAR	OK	736.495	409.054	-0.588056	3.78678	0.000152612	0.00584575	yes
XLOC_028254	XLOC_028254	-	chr4:73940230-74124791	TIA1	TIAR	OK	30.8891	17.178	-0.586776	3.27169	0.00106908	0.0302055	yes
XLOC_006173	XLOC_006173	C11orf57	chr11:111944967-111966518	TIA1	TIAR	OK	17.4351	9.70105	-0.586254	5.00029	5.72432e-07	4.00908e-05	yes
XLOC_008209	XLOC_008209	LOC440104	chr12:56211783-56236735	TIA1	TIAR	OK	7.98272	4.44253	-0.586055	4.23059	2.33082e-05	0.00113811	yes
XLOC_008487	XLOC_008487	EP400NL	chr12:132568827-132611399	TIA1	TIAR	OK	10.7281	5.97396	-0.585459	3.1149	0.00184009	0.0466114	yes
XLOC_036279	XLOC_036279	UBXN8	chr8:30601681-30624520	TIA1	TIAR	OK	16.0317	8.96625	-0.581101	3.14812	0.00164323	0.0426711	yes
XLOC_029069	XLOC_029069	SPINK5	chr5:147443534-147517098	TIA1	TIAR	OK	32.7028	18.3044	-0.580319	6.13823	8.34483e-10	8.86994e-08	yes
XLOC_005868	XLOC_005868	FAM111A	chr11:58910317-58922511	TIA1	TIAR	OK	2.89792	1.62269	-0.579909	3.88914	0.000100602	0.00405561	yes
XLOC_040153	XLOC_040153	ODZ1	chrX:123509755-124288846	TIA1	TIAR	OK	5.41229	3.03366	-0.578901	5.06201	4.14851e-07	2.98774e-05	yes
XLOC_023016	XLOC_023016	C20orf117	chr20:35405844-35492087	TIA1	TIAR	OK	6.21511	3.48433	-0.578707	4.51874	6.22095e-06	0.000353344	yes
XLOC_010204	XLOC_010204	MZT1	chr13:73282441-73301938	TIA1	TIAR	OK	19.9112	11.1817	-0.577007	3.98007	6.88962e-05	0.00290498	yes
XLOC_025027	XLOC_025027	TGFBR2	chr3:30647993-30735633	TIA1	TIAR	OK	8.9219	5.02062	-0.574956	3.87736	0.000105594	0.00423621	yes
XLOC_010113	XLOC_010113	UBL3	chr13:30338544-30424820	TIA1	TIAR	OK	9.47248	5.33855	-0.573437	3.50402	0.000458298	0.0145673	yes
XLOC_004587	XLOC_004587	RTKN2	chr10:63952952-64028466	TIA1	TIAR	OK	2.60505	1.47087	-0.571598	3.20659	0.00134316	0.0364241	yes
XLOC_009079	XLOC_009079	CHFR	chr12:133416937-133464204	TIA1	TIAR	OK	4.03864	2.28611	-0.569055	3.58898	0.000331969	0.0112208	yes
XLOC_015389	XLOC_015389	SLC16A5	chr17:73084054-73102402	TIA1	TIAR	OK	4.53108	2.57142	-0.566502	3.31389	0.000920093	0.0264483	yes
XLOC_006317	XLOC_006317	CTSD	chr11:1490684-1785501	TIA1	TIAR	OK	83.0223	47.1272	-0.566259	5.64431	1.65841e-08	1.5061e-06	yes
XLOC_007993	XLOC_007993	C1S	chr12:7167979-7178335	TIA1	TIAR	OK	6.14073	3.48723	-0.565835	3.19307	0.00140767	0.0378321	yes
XLOC_010038	XLOC_010038	PCCA	chr13:100741268-101241046	TIA1	TIAR	OK	8.02489	4.56243	-0.564693	3.4583	0.000543598	0.0169526	yes
XLOC_034761	XLOC_034761	NT5C3	chr7:32956412-33149002	TIA1	TIAR	OK	38.5735	21.9315	-0.56464	5.03057	4.89017e-07	3.46898e-05	yes
XLOC_029215	XLOC_029215	LOC25845	chr5:468412-473244	TIA1	TIAR	OK	23.3762	13.3485	-0.560315	3.3574	0.000786801	0.0231812	yes
XLOC_029458	XLOC_029458	FBN2	chr5:127593600-127873920	TIA1	TIAR	OK	23.6329	13.5137	-0.558934	4.59816	4.26234e-06	0.000250712	yes
XLOC_010626	XLOC_010626	-	chr13:109879949-109885995	TIA1	TIAR	OK	6.84242	3.9129	-0.558864	3.73177	0.000190138	0.00695286	yes
XLOC_011220	XLOC_011220	C14orf147	chr14:34902143-34931468	TIA1	TIAR	OK	32.9038	18.8275	-0.558267	3.98001	6.89111e-05	0.0029019	yes
XLOC_015136	XLOC_015136	ARHGAP23	chr17:36584706-36668628	TIA1	TIAR	OK	24.5862	14.073	-0.557928	5.09232	3.53715e-07	2.59263e-05	yes
XLOC_035072	XLOC_035072	PODXL	chr7:131185020-131241392	TIA1	TIAR	OK	48.7644	27.9228	-0.557557	4.86017	1.17283e-06	7.70783e-05	yes
XLOC_001094	XLOC_001094	C1orf31	chr1:234508595-234519797	TIA1	TIAR	OK	141.302	80.9721	-0.556794	4.13975	3.47689e-05	0.00159191	yes
XLOC_020563	XLOC_020563	MAP2	chr2:210288770-210598953	TIA1	TIAR	OK	10.9312	6.29086	-0.55252	5.8091	6.28102e-09	6.01831e-07	yes
XLOC_028764	XLOC_028764	NPR3	chr5:32710154-32791819	TIA1	TIAR	OK	61.0815	35.1616	-0.552254	7.28648	3.1819e-13	5.00876e-11	yes
XLOC_013642	XLOC_013642	NLRC5	chr16:57023409-57117436	TIA1	TIAR	OK	9.80489	5.66374	-0.548796	4.05595	4.99309e-05	0.0021949	yes
XLOC_038708	XLOC_038708	-	chr9:34398181-34458568	TIA1	TIAR	OK	0.0073051	0.00422484	-0.547592	7.07679	1.47526e-12	2.15787e-10	yes
XLOC_036368	XLOC_036368	RDH10	chr8:74207264-74237516	TIA1	TIAR	OK	34.815	20.1503	-0.54683	4.17204	3.01885e-05	0.00141753	yes
XLOC_010006	XLOC_010006	LMO7	chr13:76194569-76434071	TIA1	TIAR	OK	18.2722	10.5805	-0.546371	5.56716	2.58931e-08	2.27646e-06	yes
XLOC_038386	XLOC_038386	MEGF9	chr9:123363195-123476765	TIA1	TIAR	OK	25.3449	14.721	-0.543306	5.14958	2.61067e-07	1.96138e-05	yes
XLOC_015844	XLOC_015844	JUP	chr17:39910858-39942984	TIA1	TIAR	OK	19.4384	11.2904	-0.543298	4.75333	2.00094e-06	0.000123867	yes
XLOC_012478	XLOC_012478	NIPA1	chr15:23043278-23086928	TIA1	TIAR	OK	6.90632	4.01386	-0.542684	4.51366	6.3718e-06	0.000360672	yes
XLOC_009821	XLOC_009821	-	chr12:127650470-127650674	TIA1	TIAR	OK	1188.25	690.752	-0.542454	3.17252	0.00151124	0.0400296	yes
XLOC_022976	XLOC_022976	BCL2L1	chr20:30252258-30311705	TIA1	TIAR	OK	29.7852	17.342	-0.540883	5.00546	5.57299e-07	3.91971e-05	yes
XLOC_028246	XLOC_028246	-	chr4:70296655-70296755	TIA1	TIAR	OK	113456	66351.2	-0.536455	3.9633	7.39199e-05	0.00308142	yes
XLOC_002054	XLOC_002054	ZBTB41	chr1:197122813-197170402	TIA1	TIAR	OK	7.10677	4.15751	-0.536132	4.05914	4.92538e-05	0.00217672	yes
XLOC_009933	XLOC_009933	NBEA	chr13:35516423-36705514	TIA1	TIAR	OK	1.85737	1.08685	-0.535879	3.70864	0.000208378	0.00756129	yes
XLOC_029072	XLOC_029072	-	chr5:147617876-147645841	TIA1	TIAR	OK	17.6555	10.3397	-0.53506	4.24151	2.22023e-05	0.00109218	yes
XLOC_040276	XLOC_040276	L1CAM	chrX:153126970-153141399	TIA1	TIAR	OK	53.1669	31.1672	-0.534069	4.53721	5.70041e-06	0.000325455	yes
XLOC_000509	XLOC_000509	RWDD3,TMEM56,TMEM56-RWDD3	chr1:95558072-95712781	TIA1	TIAR	OK	29.804	17.4842	-0.533346	4.98657	6.14594e-07	4.25925e-05	yes
XLOC_028756	XLOC_028756	-	chr5:23951487-24206797	TIA1	TIAR	OK	9.69689	5.70404	-0.53063	3.9029	9.50451e-05	0.00385984	yes
XLOC_036671	XLOC_036671	PPP2CB	chr8:30643125-30670365	TIA1	TIAR	OK	38.9214	22.9158	-0.529716	3.70709	0.000209654	0.00757436	yes
XLOC_028715	XLOC_028715	LOC25845	chr5:468412-473244	TIA1	TIAR	OK	5.56072	3.28494	-0.526378	3.09509	0.00196751	0.0487922	yes
XLOC_030871	XLOC_030871	HIST1H2AC	chr6:26124305-26139193	TIA1	TIAR	OK	21.2579	12.5714	-0.525307	3.67432	0.000238488	0.00848623	yes
XLOC_010052	XLOC_010052	ING1	chr13:111293756-111373856	TIA1	TIAR	OK	16.0895	9.54354	-0.522301	3.96585	7.31352e-05	0.00305642	yes
XLOC_005973	XLOC_005973	NEAT1	chr11:65190268-65194003	TIA1	TIAR	OK	405	240.333	-0.521862	4.57997	4.65035e-06	0.000270646	yes
XLOC_034470	XLOC_034470	MET	chr7:116312422-116438440	TIA1	TIAR	OK	49.003	29.0942	-0.521342	4.81777	1.45169e-06	9.3545e-05	yes
XLOC_010114	XLOC_010114	KATNAL1	chr13:30776766-30881584	TIA1	TIAR	OK	9.29597	5.53175	-0.519076	3.22449	0.00126198	0.0346489	yes
XLOC_034464	XLOC_034464	FOXP2	chr7:113726364-114333887	TIA1	TIAR	OK	9.01037	5.3758	-0.516468	4.75735	1.9615e-06	0.000121654	yes
XLOC_011166	XLOC_011166	JUB	chr14:23440337-23451848	TIA1	TIAR	OK	37.8762	22.6142	-0.515746	4.77644	1.78423e-06	0.000111707	yes
XLOC_039335	XLOC_039335	STS	chrX:6966960-7272754	TIA1	TIAR	OK	4.97417	2.97379	-0.514421	4.0063	6.16775e-05	0.00262403	yes
XLOC_012274	XLOC_012274	TLN2	chr15:62881879-63136829	TIA1	TIAR	OK	5.52288	3.30457	-0.513593	4.69066	2.72329e-06	0.00016579	yes
XLOC_029392	XLOC_029392	TMEM167A	chr5:82348590-82649579	TIA1	TIAR	OK	23.7169	14.2056	-0.512551	4.18202	2.88928e-05	0.00136444	yes
XLOC_031256	XLOC_031256	NCOA7	chr6:126102123-126253176	TIA1	TIAR	OK	10.9011	6.54082	-0.510802	4.98469	6.20623e-07	4.29204e-05	yes
XLOC_027184	XLOC_027184	KLHL5	chr4:39046446-39138182	TIA1	TIAR	OK	20.5691	12.3505	-0.510096	4.64686	3.37028e-06	0.000201467	yes
XLOC_020133	XLOC_020133	CHAC2	chr2:53897117-54087446	TIA1	TIAR	OK	31.6137	19.1665	-0.500426	3.27356	0.00106201	0.0300573	yes
XLOC_019541	XLOC_019541	-	chr19:36066308-36066670	TIA1	TIAR	OK	728.148	441.592	-0.500119	3.8214	0.000132695	0.00517886	yes
XLOC_010870	XLOC_010870	EIF2S1	chr14:67804580-67853233	TIA1	TIAR	OK	52.5262	31.8714	-0.499601	4.12615	3.68884e-05	0.00167733	yes
XLOC_012613	XLOC_012613	NEDD4	chr15:56119121-56285835	TIA1	TIAR	OK	15.6117	9.47699	-0.499156	4.5711	4.85168e-06	0.000280879	yes
XLOC_012504	XLOC_012504	C15orf29	chr15:34422945-34502297	TIA1	TIAR	OK	8.90896	5.41326	-0.498206	3.36266	0.000771949	0.0228454	yes
XLOC_029253	XLOC_029253	MYO10	chr5:16662015-16936400	TIA1	TIAR	OK	24.9256	15.1676	-0.496738	4.11456	3.87912e-05	0.0017518	yes
XLOC_007705	XLOC_007705	-	chr11:83166055-85338521	TIA1	TIAR	OK	9952.36	6058.12	-0.49641	4.1284	3.65295e-05	0.0016633	yes
XLOC_040170	XLOC_040170	MBNL3	chrX:131503342-131624025	TIA1	TIAR	OK	19.9792	12.1905	-0.494038	6.5137	7.33242e-11	9.21627e-09	yes
XLOC_031920	XLOC_031920	EZR	chr6:159186772-159240456	TIA1	TIAR	OK	91.2466	55.6982	-0.493618	4.30779	1.64897e-05	0.000838618	yes
XLOC_036413	XLOC_036413	SDC2	chr8:97505881-97624037	TIA1	TIAR	OK	9.61261	5.87883	-0.491718	3.21083	0.0013235	0.0361281	yes
XLOC_036211	XLOC_036211	FDFT1	chr8:11660189-11696853	TIA1	TIAR	OK	139.457	85.4039	-0.490363	5.36498	8.09562e-08	6.64062e-06	yes
XLOC_027410	XLOC_027410	SCOC	chr4:141178439-141303710	TIA1	TIAR	OK	0.0260077	0.0159464	-0.489163	7.32215	2.44027e-13	3.89701e-11	yes
XLOC_031479	XLOC_031479	ZNF323	chr6:28292514-28334678	TIA1	TIAR	OK	7.80071	4.78784	-0.488135	3.84233	0.000121872	0.00480181	yes
XLOC_022081	XLOC_022081	-	chr2:133038623-133038730	TIA1	TIAR	OK	66419.9	40784.1	-0.487706	3.57535	0.000349759	0.0116318	yes
XLOC_012245	XLOC_012245	SLC27A2	chr15:50474392-50528589	TIA1	TIAR	OK	16.7852	10.3069	-0.487679	3.32392	0.000887631	0.0256939	yes
XLOC_031640	XLOC_031640	CCND3	chr6:41902670-42016610	TIA1	TIAR	OK	79.9267	49.1498	-0.486237	5.07362	3.9031e-07	2.81713e-05	yes
XLOC_027483	XLOC_027483	CDKN2AIP	chr4:184365786-184370203	TIA1	TIAR	OK	18.6471	11.4708	-0.485887	3.26751	0.00108497	0.0304723	yes
XLOC_025377	XLOC_025377	IL20RB,NCK1	chr3:136580939-136729926	TIA1	TIAR	OK	18.0362	11.0953	-0.485857	3.10929	0.00187539	0.047216	yes
XLOC_034347	XLOC_034347	CROT	chr7:86974950-87029112	TIA1	TIAR	OK	11.7253	7.21678	-0.485337	3.55283	0.000381115	0.0125734	yes
XLOC_028713	XLOC_028713	AHRR,PDCD6	chr5:271735-438405	TIA1	TIAR	OK	263.298	162.306	-0.483799	4.21819	2.46272e-05	0.00119195	yes
XLOC_040822	XLOC_040822	-	chrX:108297346-108297836	TIA1	TIAR	OK	1408.77	868.42	-0.483798	4.00009	6.3319e-05	0.00269041	yes
XLOC_028768	XLOC_028768	RAI14	chr5:34656422-34832717	TIA1	TIAR	OK	35.2685	21.758	-0.483009	4.99859	5.77513e-07	4.03612e-05	yes
XLOC_029262	XLOC_029262	DROSHA	chr5:31383499-31532319	TIA1	TIAR	OK	56.0256	34.5899	-0.482248	6.1674	6.94215e-10	7.52415e-08	yes
XLOC_004053	XLOC_004053	MASTL	chr10:27399239-27475848	TIA1	TIAR	OK	17.5559	10.8453	-0.481657	4.34157	1.41466e-05	0.00073184	yes
XLOC_020353	XLOC_020353	EPB41L5	chr2:120770603-120936697	TIA1	TIAR	OK	4.76605	2.94557	-0.481216	3.14616	0.00165432	0.0428245	yes
XLOC_036205	XLOC_036205	MTMR9	chr8:11141999-11185654	TIA1	TIAR	OK	7.4274	4.59138	-0.480996	3.20932	0.00133052	0.0362596	yes
XLOC_025221	XLOC_025221	EPHA3	chr3:89156673-89531284	TIA1	TIAR	OK	5.78269	3.58323	-0.478606	3.10718	0.00188884	0.0474464	yes
XLOC_031704	XLOC_031704	GCLC	chr6:53362139-53409927	TIA1	TIAR	OK	23.0843	14.3297	-0.476818	3.55277	0.0003812	0.0125636	yes
XLOC_012297	XLOC_012297	SMAD6	chr15:66994673-67074337	TIA1	TIAR	OK	8.86111	5.51722	-0.473799	3.76226	0.000168385	0.00630385	yes
XLOC_028854	XLOC_028854	MAP1B	chr5:71403071-71505397	TIA1	TIAR	OK	6.20078	3.86834	-0.471849	4.01152	6.03299e-05	0.00257998	yes
XLOC_015024	XLOC_015024	TRIM16L	chr17:18625401-18639431	TIA1	TIAR	OK	88.3537	55.2365	-0.469724	3.73905	0.000184716	0.00676959	yes
XLOC_031908	XLOC_031908	SYNE1	chr6:152442821-152958534	TIA1	TIAR	OK	0.968462	0.605574	-0.469533	3.12833	0.00175806	0.0447391	yes
XLOC_036233	XLOC_036233	ATP6V1B2	chr8:20054658-20079207	TIA1	TIAR	OK	39.3616	24.6436	-0.468272	3.59554	0.000323716	0.011032	yes
XLOC_011317	XLOC_011317	ATP6V1D	chr14:67804580-67853233	TIA1	TIAR	OK	22.5588	14.1384	-0.467232	3.10974	0.0018725	0.0471794	yes
XLOC_004570	XLOC_004570	SGMS1	chr10:52065344-52383737	TIA1	TIAR	OK	11.2689	7.07569	-0.465383	3.55753	0.000374352	0.0123874	yes
XLOC_001616	XLOC_001616	TGFBR3	chr1:92145899-92371559	TIA1	TIAR	OK	4.26359	2.67728	-0.46531	3.6336	0.00027949	0.00970493	yes
XLOC_015961	XLOC_015961	COL1A1	chr17:48261456-48279000	TIA1	TIAR	OK	60.7729	38.2537	-0.462904	5.96286	2.47854e-09	2.47532e-07	yes
XLOC_017906	XLOC_017906	DPY19L3	chr19:32896654-32976799	TIA1	TIAR	OK	10.7359	6.77287	-0.460667	3.92402	8.70851e-05	0.00358056	yes
XLOC_036617	XLOC_036617	ASAH1	chr8:17913924-17942625	TIA1	TIAR	OK	42.5266	26.8534	-0.459738	4.16553	3.10629e-05	0.0014524	yes
XLOC_028714	XLOC_028714	EXOC3	chr5:443333-467409	TIA1	TIAR	OK	50.2656	31.7529	-0.459336	3.58172	0.000341341	0.0114672	yes
XLOC_027827	XLOC_027827	SLC7A11	chr4:139085247-139173370	TIA1	TIAR	OK	101.378	64.0842	-0.458655	4.15235	3.29083e-05	0.0015236	yes
XLOC_023907	XLOC_023907	-	chr21:15457265-15457440	TIA1	TIAR	OK	15087	9540.68	-0.458268	3.75799	0.000171284	0.00636911	yes
XLOC_020498	XLOC_020498	GULP1	chr2:189156054-189460652	TIA1	TIAR	OK	15.5605	9.84867	-0.457402	3.29106	0.000998089	0.0284921	yes
XLOC_020952	XLOC_020952	C2orf89	chr2:85048786-85108380	TIA1	TIAR	OK	51.9217	32.9113	-0.45592	4.55304	5.28762e-06	0.00030346	yes
XLOC_027399	XLOC_027399	LARP1B	chr4:128982333-129132389	TIA1	TIAR	OK	16.2938	10.3329	-0.455449	4.09374	4.24461e-05	0.0018987	yes
XLOC_011267	XLOC_011267	NID2	chr14:52471519-52536060	TIA1	TIAR	OK	37.1116	23.539	-0.455269	3.69	0.000224256	0.0080404	yes
XLOC_005701	XLOC_005701	TEAD1	chr11:12695968-12966596	TIA1	TIAR	OK	53.7266	34.0779	-0.455261	4.81449	1.47573e-06	9.49089e-05	yes
XLOC_006320	XLOC_006320	H19	chr11:2016403-2019065	TIA1	TIAR	OK	79.5493	50.469	-0.455018	3.91733	8.95338e-05	0.00365397	yes
XLOC_022875	XLOC_022875	SRXN1	chr20:627267-634025	TIA1	TIAR	OK	45.0896	28.7315	-0.450655	3.46568	0.00052889	0.0165878	yes
XLOC_017066	XLOC_017066	GALNT1	chr18:33234532-33291798	TIA1	TIAR	OK	37.3708	23.8155	-0.450554	3.53714	0.000404485	0.0131995	yes
XLOC_015857	XLOC_015857	PTRF	chr17:40554466-40575338	TIA1	TIAR	OK	38.4346	24.5247	-0.449277	3.51923	0.000432802	0.0139446	yes
XLOC_017172	XLOC_017172	FAM38B	chr18:10670202-11149539	TIA1	TIAR	OK	10.4376	6.66384	-0.44872	4.51818	6.23721e-06	0.00035366	yes
XLOC_029198	XLOC_029198	SQSTM1	chr5:179224597-179285840	TIA1	TIAR	OK	301.176	192.496	-0.447622	3.68969	0.000224525	0.0080413	yes
XLOC_036644	XLOC_036644	KCTD9	chr8:25285282-25316135	TIA1	TIAR	OK	18.8008	12.0519	-0.444679	3.83071	0.000127772	0.00501634	yes
XLOC_029307	XLOC_029307	C5orf28	chr5:43444338-43484482	TIA1	TIAR	OK	13.8503	8.87965	-0.444545	3.45344	0.000553486	0.0172284	yes
XLOC_012622	XLOC_012622	MYO1E	chr15:59428562-59665071	TIA1	TIAR	OK	32.9789	21.1725	-0.443165	3.52207	0.000428189	0.0138229	yes
XLOC_006225	XLOC_006225	ARHGEF12	chr11:120207206-120360656	TIA1	TIAR	OK	16.9569	10.8885	-0.442966	5.03768	4.71196e-07	3.34975e-05	yes
XLOC_004140	XLOC_004140	MYPN	chr10:69865826-69971873	TIA1	TIAR	OK	13.6788	8.80655	-0.440352	3.41161	0.000645812	0.019658	yes
XLOC_015457	XLOC_015457	NPB	chr17:79860071-79869340	TIA1	TIAR	OK	0.105313	0.0678484	-0.439658	6.89518	5.37947e-12	7.53514e-10	yes
XLOC_034248	XLOC_034248	EGFR	chr7:55086724-55279289	TIA1	TIAR	OK	19.7145	12.714	-0.438648	3.59233	0.000327736	0.0111118	yes
XLOC_009822	XLOC_009822	-	chr12:127650864-127650989	TIA1	TIAR	OK	34402.9	22190	-0.438498	3.34927	0.000810241	0.0237659	yes
XLOC_037922	XLOC_037922	LRSAM1	chr9:130209867-130265780	TIA1	TIAR	OK	11.7939	7.61138	-0.437936	3.46036	0.00053946	0.0168713	yes
XLOC_036283	XLOC_036283	MAK16	chr8:33342595-33370703	TIA1	TIAR	OK	20.6125	13.3138	-0.437094	3.11603	0.00183305	0.0464687	yes
XLOC_003254	XLOC_003254	NOTCH2NL	chr1:145209110-145292874	TIA1	TIAR	OK	251.844	162.998	-0.435075	3.09652	0.00195806	0.0486674	yes
XLOC_028712	XLOC_028712	SDHA	chr5:218355-256814	TIA1	TIAR	OK	182.793	118.317	-0.434989	3.57928	0.000344546	0.0115163	yes
XLOC_036262	XLOC_036262	PPP2R2A	chr8:26149006-26230195	TIA1	TIAR	OK	35.3735	22.8992	-0.434864	4.16361	3.13261e-05	0.00146057	yes
XLOC_030113	XLOC_030113	-	chr5:71146739-71146944	TIA1	TIAR	OK	4119.19	2676.86	-0.431011	3.32167	0.000894792	0.0258785	yes
XLOC_015628	XLOC_015628	TRIM16	chr17:15531097-15586193	TIA1	TIAR	OK	70.5732	45.9088	-0.429993	4.15422	3.26396e-05	0.0015154	yes
XLOC_036230	XLOC_036230	SH2D4A	chr8:19171080-19540261	TIA1	TIAR	OK	32.078	20.9185	-0.427539	4.04785	5.16893e-05	0.00225719	yes
XLOC_028761	XLOC_028761	C5orf22	chr5:31532372-31555165	TIA1	TIAR	OK	19.0661	12.4339	-0.427482	3.52311	0.000426509	0.0138091	yes
XLOC_038375	XLOC_038375	DFNB31	chr9:117164359-117267822	TIA1	TIAR	OK	6.68321	4.36281	-0.426481	3.19222	0.00141183	0.0378822	yes
XLOC_029408	XLOC_029408	FAM172A	chr5:92953339-93447404	TIA1	TIAR	OK	16.4199	10.7551	-0.423116	4.06726	4.75692e-05	0.00211357	yes
XLOC_004456	XLOC_004456	FAM107B	chr10:14560486-14816896	TIA1	TIAR	OK	22.4599	14.7556	-0.420104	3.75332	0.000174505	0.00648157	yes
XLOC_036244	XLOC_036244	SLC39A14	chr8:22224761-22291640	TIA1	TIAR	OK	55.8923	36.8622	-0.416241	3.6451	0.000267292	0.00936004	yes
XLOC_031279	XLOC_031279	EYA4	chr6:133561762-133853826	TIA1	TIAR	OK	33.8495	22.3605	-0.414631	5.53032	3.19644e-08	2.75887e-06	yes
XLOC_012235	XLOC_012235	SEMA6D	chr15:47476402-48066420	TIA1	TIAR	OK	5.58385	3.69367	-0.413258	3.79943	0.000145028	0.00560725	yes
XLOC_000384	XLOC_000384	CDKN2C	chr1:51434263-51440309	TIA1	TIAR	OK	65.5502	43.7029	-0.405403	3.63406	0.000278991	0.00969781	yes
XLOC_003626	XLOC_003626	CD46	chr1:207925382-207968861	TIA1	TIAR	OK	25.9448	17.3548	-0.402102	18.676	0	0	yes
XLOC_025459	XLOC_025459	PRKCI	chr3:169940176-170023770	TIA1	TIAR	OK	16.3713	10.9656	-0.400764	3.52557	0.000422574	0.0137355	yes
XLOC_036625	XLOC_036625	HR	chr8:21971879-21988670	TIA1	TIAR	OK	18.6435	12.4907	-0.400513	4.29031	1.78426e-05	0.000903253	yes

## Sheet: DEG UP
test_id	gene_id	gene	locus	sample_1	sample_2	status	value_1	value_2	ln(fold_change)	test_stat	p_value	q_value	significant
XLOC_041116	XLOC_041116	-	chrY:10023730-10024133	TIA1	TIAR	OK	0	4308.95	1.79769e+307	1.79769e+307	0.000759054	0.0225648	yes
XLOC_015344	XLOC_015344	SNORD104	chr17:62223275-62340653	TIA1	TIAR	OK	0	339.307	1.79769e+307	1.79769e+307	1.83201e-248	4.09194e-246	yes
XLOC_018910	XLOC_018910	MIR330	chr19:46112657-46148775	TIA1	TIAR	OK	0	25.5752	1.79769e+307	1.79769e+307	9.23042e-135	1.9312e-132	yes
XLOC_023201	XLOC_023201	BTBD3	chr20:11871453-11907243	TIA1	TIAR	OK	0	20.8078	1.79769e+307	1.79769e+307	0.0011883	0.0329267	yes
XLOC_036551	XLOC_036551	-	chr8:5839425-5860614	TIA1	TIAR	OK	0	13.1464	1.79769e+307	1.79769e+307	0.00107427	0.0302746	yes
XLOC_019340	XLOC_019340	ZNF700	chr19:11998669-12061578	TIA1	TIAR	OK	0	12.7075	1.79769e+307	1.79769e+307	0.00173076	0.0444206	yes
XLOC_034805	XLOC_034805	SNORA5B	chr7:45139695-45151317	TIA1	TIAR	OK	0	8.39405	1.79769e+307	1.79769e+307	0	0	yes
XLOC_031554	XLOC_031554	LOC100507547	chr6:32120555-32131452	TIA1	TIAR	OK	0	7.93361	1.79769e+307	1.79769e+307	7.67677e-10	8.21265e-08	yes
XLOC_037763	XLOC_037763	-	chr9:87024454-87164613	TIA1	TIAR	OK	0	7.18477	1.79769e+307	1.79769e+307	3.29408e-06	0.000197269	yes
XLOC_009374	XLOC_009374	-	chr12:52679696-52685740	TIA1	TIAR	OK	0	4.24282	1.79769e+307	1.79769e+307	9.13636e-05	0.00372405	yes
XLOC_016461	XLOC_016461	-	chr17:29291969-29292349	TIA1	TIAR	OK	0	3.23923	1.79769e+307	1.79769e+307	0.00175145	0.0447085	yes
XLOC_010679	XLOC_010679	-	chr13:113978504-114018463	TIA1	TIAR	OK	0	3.12915	1.79769e+307	1.79769e+307	0.00134129	0.0364331	yes
XLOC_009639	XLOC_009639	NUP37	chr12:102466836-102591614	TIA1	TIAR	OK	0	3.11402	1.79769e+307	1.79769e+307	2.55122e-06	0.000155888	yes
XLOC_037764	XLOC_037764	-	chr9:87167151-87279176	TIA1	TIAR	OK	0	2.89192	1.79769e+307	1.79769e+307	1.51328e-06	9.69465e-05	yes
XLOC_022463	XLOC_022463	SP110	chr2:231032169-231032580	TIA1	TIAR	OK	0	2.74843	1.79769e+307	1.79769e+307	0.00175145	0.0446396	yes
XLOC_007025	XLOC_007025	-	chr11:3261409-3262938	TIA1	TIAR	OK	0	2.34218	1.79769e+307	1.79769e+307	3.19664e-07	2.35873e-05	yes
XLOC_037538	XLOC_037538	-	chr8:144784884-144785340	TIA1	TIAR	OK	0	2.25063	1.79769e+307	1.79769e+307	0.00175145	0.044674	yes
XLOC_037011	XLOC_037011	-	chr8:5910548-5911149	TIA1	TIAR	OK	0	2.18586	1.79769e+307	1.79769e+307	0.000343939	0.0115077	yes
XLOC_008254	XLOC_008254	-	chr12:60569442-60602376	TIA1	TIAR	OK	0	2.15471	1.79769e+307	1.79769e+307	0.00137414	0.0370514	yes
XLOC_029231	XLOC_029231	-	chr5:2180570-2181362	TIA1	TIAR	OK	0	2.08703	1.79769e+307	1.79769e+307	0.000147915	0.00569223	yes
XLOC_028728	XLOC_028728	-	chr5:2103245-2118569	TIA1	TIAR	OK	0	2.04984	1.79769e+307	1.79769e+307	0.000180436	0.00664959	yes
XLOC_005563	XLOC_005563	-	chr10:129417451-129418264	TIA1	TIAR	OK	0	1.98834	1.79769e+307	1.79769e+307	7.10099e-05	0.0029789	yes
XLOC_039234	XLOC_039234	-	chr9:138030709-138031262	TIA1	TIAR	OK	0	1.86731	1.79769e+307	1.79769e+307	0.00107427	0.0302488	yes
XLOC_023961	XLOC_023961	-	chr21:30022586-30023355	TIA1	TIAR	OK	0	1.8379	1.79769e+307	1.79769e+307	0.000147915	0.00568561	yes
XLOC_038861	XLOC_038861	-	chr9:87167151-87279176	TIA1	TIAR	OK	0	1.7891	1.79769e+307	1.79769e+307	0.00133185	0.0362361	yes
XLOC_024014	XLOC_024014	-	chr21:38071886-38362536	TIA1	TIAR	OK	0	1.7648	1.79769e+307	1.79769e+307	0.000913938	0.02634	yes
XLOC_023975	XLOC_023975	-	chr21:33448279-33448808	TIA1	TIAR	OK	0	1.73923	1.79769e+307	1.79769e+307	0.00175145	0.0447431	yes
XLOC_037001	XLOC_037001	-	chr8:5723583-5724113	TIA1	TIAR	OK	0	1.73383	1.79769e+307	1.79769e+307	0.00175145	0.0447777	yes
XLOC_016460	XLOC_016460	-	chr17:29288620-29289444	TIA1	TIAR	OK	0	1.39489	1.79769e+307	1.79769e+307	0.000343939	0.011531	yes
XLOC_023978	XLOC_023978	NCRNA00159	chr21:33452628-33528816	TIA1	TIAR	OK	0	1.36144	1.79769e+307	1.79769e+307	0.000159432	0.00605092	yes
XLOC_023976	XLOC_023976	NCRNA00159	chr21:33452628-33528816	TIA1	TIAR	OK	0	1.29957	1.79769e+307	1.79769e+307	4.00456e-05	0.00179862	yes
XLOC_037010	XLOC_037010	-	chr8:5905818-5906754	TIA1	TIAR	OK	0	1.23939	1.79769e+307	1.79769e+307	0.000270646	0.00945744	yes
XLOC_024013	XLOC_024013	-	chr21:38071886-38362536	TIA1	TIAR	OK	0	1.2315	1.79769e+307	1.79769e+307	0.00117116	0.0325335	yes
XLOC_005564	XLOC_005564	-	chr10:129418729-129419792	TIA1	TIAR	OK	0	1.1056	1.79769e+307	1.79769e+307	0.000217478	0.00782283	yes
XLOC_039745	XLOC_039745	MAGEA11	chrX:148769902-148798928	TIA1	TIAR	OK	0	1.07672	1.79769e+307	1.79769e+307	7.77294e-07	5.28704e-05	yes
XLOC_037906	XLOC_037906	MIR181A2	chr9:127284702-127533576	TIA1	TIAR	OK	0	1.06432	1.79769e+307	1.79769e+307	5.74417e-23	1.12358e-20	yes
XLOC_005565	XLOC_005565	-	chr10:129425141-129426136	TIA1	TIAR	OK	0	1.03731	1.79769e+307	1.79769e+307	0.000436104	0.0139828	yes
XLOC_023982	XLOC_023982	NCRNA00159	chr21:33452628-33528816	TIA1	TIAR	OK	0	1.0288	1.79769e+307	1.79769e+307	0.00134145	0.0364074	yes
XLOC_023977	XLOC_023977	NCRNA00159	chr21:33452628-33528816	TIA1	TIAR	OK	0	0.978062	1.79769e+307	1.79769e+307	0.000284901	0.00988244	yes
XLOC_036907	XLOC_036907	TMEM71	chr8:133722191-133772914	TIA1	TIAR	OK	0	0.963475	1.79769e+307	1.79769e+307	1.18678e-06	7.78403e-05	yes
XLOC_022855	XLOC_022855	ZBTB46	chr20:62375877-62436856	TIA1	TIAR	OK	0	0.9416	1.79769e+307	1.79769e+307	0.000579279	0.0178965	yes
XLOC_024011	XLOC_024011	-	chr21:38071886-38362536	TIA1	TIAR	OK	0	0.878092	1.79769e+307	1.79769e+307	0.000380326	0.0125599	yes
XLOC_009501	XLOC_009501	-	chr12:70910411-71031219	TIA1	TIAR	OK	0	0.836963	1.79769e+307	1.79769e+307	0.000600829	0.0184587	yes
XLOC_039592	XLOC_039592	CPXCR1	chrX:88002225-88009785	TIA1	TIAR	OK	0	0.766286	1.79769e+307	1.79769e+307	2.47537e-05	0.00119632	yes
XLOC_035075	XLOC_035075	CHCHD3	chr7:132469622-132766839	TIA1	TIAR	OK	0	0.623058	1.79769e+307	1.79769e+307	0.00042655	0.0137969	yes
XLOC_010952	XLOC_010952	RIN3	chr14:92980124-93155334	TIA1	TIAR	OK	0	0.566899	1.79769e+307	1.79769e+307	3.50729e-06	0.000208902	yes
XLOC_020289	XLOC_020289	IL18R1	chr2:102979096-103015217	TIA1	TIAR	OK	0	0.445199	1.79769e+307	1.79769e+307	4.15114e-06	0.000245043	yes
XLOC_003996	XLOC_003996	LOC439949	chr10:6622360-6627323	TIA1	TIAR	OK	0	0.420384	1.79769e+307	1.79769e+307	9.66639e-05	0.00392076	yes
XLOC_015238	XLOC_015238	STH	chr17:43920721-44105739	TIA1	TIAR	OK	0	0.113516	1.79769e+307	1.79769e+307	7.85963e-57	1.59396e-54	yes
XLOC_000889	XLOC_000889	PAPPA2	chr1:176432306-176811970	TIA1	TIAR	OK	0	0.094719	1.79769e+307	1.79769e+307	0.00125958	0.0346406	yes
XLOC_005614	XLOC_005614	KRTAP5-6	chr11:1490684-1785501	TIA1	TIAR	OK	0	0.0797985	1.79769e+307	1.79769e+307	0	0	yes
XLOC_027432	XLOC_027432	PRSS48	chr4:152041432-152246653	TIA1	TIAR	OK	0	0.0522554	1.79769e+307	1.79769e+307	8.22137e-248	1.82399e-245	yes
XLOC_011315	XLOC_011315	LOC645431	chr14:65877310-66210749	TIA1	TIAR	OK	0	0.0213998	1.79769e+307	1.79769e+307	1.12785e-86	2.31574e-84	yes
XLOC_000652	XLOC_000652	FCGR1A	chr1:149754244-149783928	TIA1	TIAR	OK	0	0.0202379	1.79769e+307	1.79769e+307	7.85473e-08	6.47515e-06	yes
XLOC_039415	XLOC_039415	CXorf27	chrX:37798872-37988078	TIA1	TIAR	OK	0	0.0156912	1.79769e+307	1.79769e+307	3.42085e-37	6.81224e-35	yes
XLOC_013830	XLOC_013830	LOC146336	chr16:1114081-1131454	TIA1	TIAR	OK	0	0.00612162	1.79769e+307	1.79769e+307	0.000455559	0.0145221	yes
XLOC_027429	XLOC_027429	MAB21L2	chr4:151185595-151936856	TIA1	TIAR	OK	0	0.0033662	1.79769e+307	1.79769e+307	0	0	yes
XLOC_008826	XLOC_008826	NDUFA4L2	chr12:57623355-57634475	TIA1	TIAR	OK	0	0.00156533	1.79769e+307	1.79769e+307	0	0	yes
XLOC_004757	XLOC_004757	COL17A1,MIR936	chr10:105791045-105845638	TIA1	TIAR	OK	0.0159827	22.8117	7.26352	-5.58744	2.30435e-08	2.04222e-06	yes
XLOC_026923	XLOC_026923	EGFEM1P	chr3:167967309-168548374	TIA1	TIAR	OK	0.0268929	10.9744	6.01146	-14.5457	0	0	yes
XLOC_039126	XLOC_039126	NEK6	chr9:127019884-127114719	TIA1	TIAR	OK	0.00362231	1.25155	5.84503	-18.6074	0	0	yes
XLOC_037545	XLOC_037545	-	chr8:144937620-144952226	TIA1	TIAR	OK	0.0056062	1.91229	5.83218	-17.309	0	0	yes
XLOC_015083	XLOC_015083	ADAP2	chr17:29248753-29286586	TIA1	TIAR	OK	0.0318337	10.8522	5.83159	-7.48394	7.21645e-14	1.22335e-11	yes
XLOC_023386	XLOC_023386	-	chr20:39807088-39946183	TIA1	TIAR	OK	0.00783474	2.09276	5.58767	-15.4195	0	0	yes
XLOC_039127	XLOC_039127	NEK6	chr9:127019884-127114719	TIA1	TIAR	OK	0.00465417	1.0549	5.42344	-12.4274	0	0	yes
XLOC_035524	XLOC_035524	ZNF138	chr7:64254770-64294025	TIA1	TIAR	OK	0.00448632	0.811836	5.19826	-16.0688	0	0	yes
XLOC_029739	XLOC_029739	-	chr5:1877540-1883837	TIA1	TIAR	OK	0.00674748	1.21977	5.19725	-19.483	0	0	yes
XLOC_040993	XLOC_040993	MAMLD1	chrX:149531550-149682448	TIA1	TIAR	OK	0.00458817	0.745923	5.09114	-11.9961	0	0	yes
XLOC_023394	XLOC_023394	-	chr20:39807088-39946183	TIA1	TIAR	OK	0.018375	2.69317	4.98748	-20.9022	0	0	yes
XLOC_002943	XLOC_002943	-	chr1:86812506-86862025	TIA1	TIAR	OK	0.0114513	1.53259	4.89661	-12.6127	0	0	yes
XLOC_039776	XLOC_039776	BGN	chrX:152760346-152775004	TIA1	TIAR	OK	0.0398019	4.90908	4.81493	-6.46783	9.9418e-11	1.22629e-08	yes
XLOC_024012	XLOC_024012	-	chr21:38071886-38362536	TIA1	TIAR	OK	0.0498245	5.93384	4.77992	-7.44053	1.00364e-13	1.68413e-11	yes
XLOC_028933	XLOC_028933	C5orf13	chr5:111063863-111312628	TIA1	TIAR	OK	0.0384704	4.01743	4.64851	-6.40332	1.5203e-10	1.81431e-08	yes
XLOC_023388	XLOC_023388	-	chr20:39807088-39946183	TIA1	TIAR	OK	0.0233107	2.36708	4.6205	-13.2703	0	0	yes
XLOC_023385	XLOC_023385	-	chr20:39807088-39946183	TIA1	TIAR	OK	0.012764	1.20411	4.54687	-18.7785	0	0	yes
XLOC_019181	XLOC_019181	FSTL3	chr19:676388-683392	TIA1	TIAR	OK	0.26012	23.4229	4.50033	-12.9365	0	0	yes
XLOC_024946	XLOC_024946	RPL23AP82	chr22:51195513-51238123	TIA1	TIAR	OK	0.00858719	0.760678	4.48394	-11.3753	0	0	yes
XLOC_009706	XLOC_009706	OAS1	chr12:113344738-113357712	TIA1	TIAR	OK	0.0366057	3.18882	4.4672	-11.7227	0	0	yes
XLOC_023391	XLOC_023391	-	chr20:39807088-39946183	TIA1	TIAR	OK	0.0173975	1.48934	4.44976	-11.7724	0	0	yes
XLOC_035522	XLOC_035522	ZNF138	chr7:64254770-64294025	TIA1	TIAR	OK	0.00842296	0.686198	4.40021	-10.5606	0	0	yes
XLOC_023392	XLOC_023392	-	chr20:39807088-39946183	TIA1	TIAR	OK	0.0225473	1.77277	4.36468	-12.0267	0	0	yes
XLOC_023393	XLOC_023393	-	chr20:39807088-39946183	TIA1	TIAR	OK	0.025643	1.68573	4.18568	-11.6998	0	0	yes
XLOC_023389	XLOC_023389	-	chr20:39807088-39946183	TIA1	TIAR	OK	0.0118932	0.746584	4.13954	-9.95444	0	0	yes
XLOC_024945	XLOC_024945	RPL23AP82	chr22:51195513-51238123	TIA1	TIAR	OK	0.0112206	0.68837	4.11658	-11.4699	0	0	yes
XLOC_024115	XLOC_024115	ADARB1	chr21:46493777-46646478	TIA1	TIAR	OK	0.644092	39.5128	4.11654	-47.6303	0	0	yes
XLOC_023387	XLOC_023387	-	chr20:39807088-39946183	TIA1	TIAR	OK	0.0395946	2.30741	4.06519	-18.3705	0	0	yes
XLOC_039496	XLOC_039496	MAGED1	chrX:51546154-51645450	TIA1	TIAR	OK	0.0168799	0.932595	4.01185	-3.79771	0.00014604	0.00562662	yes
XLOC_026234	XLOC_026234	-	chr3:14153576-14185180	TIA1	TIAR	OK	0.1599	7.47079	3.84421	-9.89492	0	0	yes
XLOC_023390	XLOC_023390	-	chr20:39807088-39946183	TIA1	TIAR	OK	0.0155106	0.711622	3.82602	-12.0384	0	0	yes
XLOC_008799	XLOC_008799	MMP19	chr12:56211783-56236735	TIA1	TIAR	OK	0.0044236	0.19967	3.80971	-11.4164	0	0	yes
XLOC_023395	XLOC_023395	-	chr20:39807088-39946183	TIA1	TIAR	OK	0.0314843	1.33941	3.7505	-9.03509	0	0	yes
XLOC_024839	XLOC_024839	-	chr22:36134782-36424585	TIA1	TIAR	OK	0.118606	4.79045	3.69857	-134.813	0	0	yes
XLOC_023732	XLOC_023732	COL6A2	chr21:47518032-47552763	TIA1	TIAR	OK	0.0137732	0.53771	3.66459	-3.4274	0.000609399	0.0187046	yes
XLOC_011952	XLOC_011952	-	chr14:101003483-101036131	TIA1	TIAR	OK	0.0220942	0.761708	3.54025	-9.46936	0	0	yes
XLOC_040112	XLOC_040112	CAPN6	chrX:110488326-110513774	TIA1	TIAR	OK	0.0127452	0.431428	3.52194	-3.41907	0.000628346	0.0191971	yes
XLOC_038379	XLOC_038379	TNC	chr9:117782804-117880565	TIA1	TIAR	OK	0.209313	7.07553	3.52057	-14.6155	0	0	yes
XLOC_039996	XLOC_039996	ZC4H2	chrX:64136249-64254593	TIA1	TIAR	OK	0.0213588	0.715375	3.51134	-3.30533	0.000948662	0.0272221	yes
XLOC_036550	XLOC_036550	-	chr8:5710435-5718549	TIA1	TIAR	OK	0.0300424	0.98524	3.49028	-6.3403	2.29313e-10	2.65049e-08	yes
XLOC_024404	XLOC_024404	RPL23AP82	chr22:51195513-51238123	TIA1	TIAR	OK	0.104023	3.3172	3.46226	-6.21675	5.07567e-10	5.63042e-08	yes
XLOC_035523	XLOC_035523	ZNF138	chr7:64254770-64294025	TIA1	TIAR	OK	0.0214715	0.676512	3.45022	-5.99225	2.06954e-09	2.10501e-07	yes
XLOC_039642	XLOC_039642	MID2	chrX:107069083-107174867	TIA1	TIAR	OK	0.0243485	0.754677	3.43382	-6.49183	8.47986e-11	1.05383e-08	yes
XLOC_008625	XLOC_008625	RERGL	chr12:18233802-18243114	TIA1	TIAR	OK	0.0509318	1.53344	3.40478	-3.29754	0.000975359	0.0278914	yes
XLOC_020436	XLOC_020436	CSRNP3	chr2:166326156-166545917	TIA1	TIAR	OK	0.011233	0.334756	3.39455	-5.62121	1.89628e-08	1.69879e-06	yes
XLOC_007667	XLOC_007667	-	chr11:77926257-78128868	TIA1	TIAR	OK	0.0557759	1.42138	3.23804	-7.52785	5.15143e-14	8.82337e-12	yes
XLOC_007203	XLOC_007203	BDNF-AS1	chr11:27528398-27743605	TIA1	TIAR	OK	0.00332449	0.0845133	3.23559	-62.0052	0	0	yes
XLOC_020615	XLOC_020615	KCNE4	chr2:223916861-223920355	TIA1	TIAR	OK	0.0627203	1.59232	3.23426	-6.05639	1.3921e-09	1.44713e-07	yes
XLOC_017016	XLOC_017016	APCDD1	chr18:10454624-10488698	TIA1	TIAR	OK	0.0183375	0.456418	3.21446	-3.10142	0.00192594	0.0480497	yes
XLOC_036997	XLOC_036997	-	chr8:5710435-5718549	TIA1	TIAR	OK	0.0611069	1.49379	3.19644	-5.7132	1.10873e-08	1.02665e-06	yes
XLOC_032673	XLOC_032673	-	chr6:134664502-134671065	TIA1	TIAR	OK	0.142653	3.41197	3.17463	-10.0907	0	0	yes
XLOC_017465	XLOC_017465	-	chr18:33762119-33764322	TIA1	TIAR	OK	0.0432738	1.034	3.17364	-4.28116	1.85924e-05	0.000935479	yes
XLOC_005499	XLOC_005499	TCF7L2	chr10:114710004-114927437	TIA1	TIAR	OK	0.00116902	0.0259836	3.1013	-46.478	0	0	yes
XLOC_040334	XLOC_040334	-	chrX:10413349-10851809	TIA1	TIAR	OK	0.414847	9.21564	3.10075	-7.19417	6.28386e-13	9.44207e-11	yes
XLOC_025765	XLOC_025765	ITIH4	chr3:52847005-52864732	TIA1	TIAR	OK	0.08506	1.88279	3.09715	-7.13816	9.4591e-13	1.40851e-10	yes
XLOC_029111	XLOC_029111	ITK	chr5:156607906-156682109	TIA1	TIAR	OK	0.0207641	0.423789	3.01601	-4.05031	5.11497e-05	0.00223954	yes
XLOC_015722	XLOC_015722	RHOT1	chr17:30469472-30552746	TIA1	TIAR	OK	0.0467358	0.943614	3.00521	-8.17433	2.22045e-16	4.29247e-14	yes
XLOC_013746	XLOC_013746	WWOX	chr16:78133550-79246564	TIA1	TIAR	OK	0.20321	4.09872	3.00419	-3.4209	0.000624132	0.019086	yes
XLOC_038464	XLOC_038464	FIBCD1	chr9:133777794-133814467	TIA1	TIAR	OK	0.043583	0.860371	2.9827	-4.47763	7.54775e-06	0.000420044	yes
XLOC_013362	XLOC_013362	TMEM204	chr16:1543351-1662109	TIA1	TIAR	OK	0.0743086	1.41053	2.94349	-3.43192	0.000599328	0.0184298	yes
XLOC_024840	XLOC_024840	-	chr22:36134782-36424585	TIA1	TIAR	OK	3.62398	66.0822	2.90333	-105.826	0	0	yes
XLOC_036995	XLOC_036995	-	chr8:5710435-5718549	TIA1	TIAR	OK	0.108444	1.8156	2.81794	-4.91858	8.71737e-07	5.84524e-05	yes
XLOC_008743	XLOC_008743	KRT81	chr12:52679696-52685740	TIA1	TIAR	OK	0.853268	14.0207	2.79922	-7.21592	5.35794e-13	8.08755e-11	yes
XLOC_017475	XLOC_017475	-	chr18:33857682-33859454	TIA1	TIAR	OK	0.137993	2.17067	2.75559	-5.63818	1.71856e-08	1.5522e-06	yes
XLOC_036998	XLOC_036998	-	chr8:5719152-5720162	TIA1	TIAR	OK	0.107624	1.66082	2.73642	-3.64254	0.000269959	0.00944343	yes
XLOC_009220	XLOC_009220	SLCO1C1	chr12:20845113-20906439	TIA1	TIAR	OK	0.0710902	1.07191	2.71325	-5.56555	2.61331e-08	2.29146e-06	yes
XLOC_024010	XLOC_024010	-	chr21:38071886-38362536	TIA1	TIAR	OK	0.20595	3.08313	2.70607	-4.18206	2.88877e-05	0.00136615	yes
XLOC_021848	XLOC_021848	LIPT1	chr2:99771417-99779613	TIA1	TIAR	OK	0.0432707	0.644347	2.70076	-4.74206	2.11553e-06	0.000130716	yes
XLOC_024841	XLOC_024841	-	chr22:36134782-36424585	TIA1	TIAR	OK	2.84981	41.5732	2.6802	-5.48584	4.1151e-08	3.52417e-06	yes
XLOC_014712	XLOC_014712	-	chr16:73272107-73273153	TIA1	TIAR	OK	0.103002	1.48694	2.66973	-3.54456	0.000393276	0.0128846	yes
XLOC_004635	XLOC_004635	C10orf55	chr10:75668997-75682535	TIA1	TIAR	OK	0.00238187	0.0335683	2.6457	-3.52547	0.000422739	0.0137274	yes
XLOC_035646	XLOC_035646	-	chr7:80086636-80308593	TIA1	TIAR	OK	0.0645128	0.866316	2.59739	-6.20467	5.48126e-10	6.06e-08	yes
XLOC_039340	XLOC_039340	SHROOM2	chrX:9754495-9917481	TIA1	TIAR	OK	0.0105436	0.141215	2.59477	-3.23648	0.00121014	0.0334479	yes
XLOC_039825	XLOC_039825	ARSE	chrX:2852672-2882494	TIA1	TIAR	OK	0.0643624	0.854384	2.58585	-4.14922	3.33606e-05	0.00154238	yes
XLOC_017474	XLOC_017474	-	chr18:33855875-33857599	TIA1	TIAR	OK	0.170833	2.23939	2.57327	-5.1668	2.38139e-07	1.81386e-05	yes
XLOC_020105	XLOC_020105	PKDCC	chr2:42275160-42285668	TIA1	TIAR	OK	0.874873	11.2059	2.55012	-9.47568	0	0	yes
XLOC_031611	XLOC_031611	CPNE5	chr6:36708554-36807220	TIA1	TIAR	OK	0.0604276	0.772264	2.54788	-3.99084	6.58397e-05	0.00277964	yes
XLOC_007481	XLOC_007481	ANKRD13D	chr11:67056761-67080078	TIA1	TIAR	OK	1.00657	12.8297	2.54521	-5.93726	2.89833e-09	2.88584e-07	yes
XLOC_024106	XLOC_024106	ADARB1	chr21:46493777-46646478	TIA1	TIAR	OK	0.0129582	0.164863	2.54339	-88.908	0	0	yes
XLOC_005498	XLOC_005498	TCF7L2	chr10:114710004-114927437	TIA1	TIAR	OK	0.000895394	0.0113803	2.54237	-38.1016	0	0	yes
XLOC_017569	XLOC_017569	-	chr18:75842386-75843318	TIA1	TIAR	OK	0.178821	2.25509	2.53456	-4.05755	4.95901e-05	0.00218865	yes
XLOC_019772	XLOC_019772	TRPM4	chr19:49661015-49715098	TIA1	TIAR	OK	0.0978265	1.22218	2.52519	-6.42366	1.33033e-10	1.59336e-08	yes
XLOC_017476	XLOC_017476	-	chr18:33859625-33866333	TIA1	TIAR	OK	0.146113	1.80514	2.51401	-7.85201	3.9968e-15	7.4226e-13	yes
XLOC_024838	XLOC_024838	-	chr22:36134782-36424585	TIA1	TIAR	OK	94.1829	1153.17	2.50503	-4.66324	3.11262e-06	0.000187421	yes
XLOC_006791	XLOC_006791	DLG2	chr11:83166055-85338521	TIA1	TIAR	OK	0.0959299	1.15146	2.48516	-7.39882	1.37446e-13	2.24928e-11	yes
XLOC_024842	XLOC_024842	-	chr22:36134782-36424585	TIA1	TIAR	OK	0.145514	1.74284	2.483	-6.56397	5.2395e-11	6.66162e-09	yes
XLOC_029593	XLOC_029593	ADAM19	chr5:156904311-157002783	TIA1	TIAR	OK	0.0412908	0.493307	2.48049	-4.96577	6.8429e-07	4.71262e-05	yes
XLOC_008723	XLOC_008723	BCDIN3D	chr12:50222325-50236912	TIA1	TIAR	OK	0.146784	1.74871	2.47767	-5.97181	2.34631e-09	2.35036e-07	yes
XLOC_019726	XLOC_019726	MIR3191	chr19:47724078-47736137	TIA1	TIAR	OK	0.0135622	0.161541	2.47747	-3.40643	0.000658187	0.0199429	yes
XLOC_036553	XLOC_036553	-	chr8:5916495-6069928	TIA1	TIAR	OK	0.730739	8.4963	2.45333	-4.48912	7.15185e-06	0.000400032	yes
XLOC_020641	XLOC_020641	ALPI	chr2:233320832-233324742	TIA1	TIAR	OK	3.08113	35.5047	2.44437	-12.6988	0	0	yes
XLOC_029230	XLOC_029230	IRX4	chr5:1877540-1883837	TIA1	TIAR	OK	0.438478	5.00939	2.43576	-9.42777	0	0	yes
XLOC_031198	XLOC_031198	C6orf112	chr6:105585561-105627858	TIA1	TIAR	OK	0.0147158	0.166053	2.42339	-4.89442	9.8595e-07	6.54469e-05	yes
XLOC_041157	XLOC_041157	-	chrY:10019485-10019568	TIA1	TIAR	OK	609.364	6673.47	2.39348	-3.14062	0.00168592	0.0434723	yes
XLOC_031317	XLOC_031317	SUMO4	chr6:149639125-149732747	TIA1	TIAR	OK	0.0162012	0.176514	2.38831	-3.35242	0.000801093	0.0235184	yes
XLOC_021287	XLOC_021287	IGFBP5	chr2:217536827-217560272	TIA1	TIAR	OK	0.0572635	0.61287	2.37049	-5.21646	1.82375e-07	1.40531e-05	yes
XLOC_017570	XLOC_017570	-	chr18:75843378-75844045	TIA1	TIAR	OK	0.282003	2.99478	2.36271	-3.75156	0.000175738	0.00651275	yes
XLOC_037591	XLOC_037591	SMARCA2	chr9:2015341-2193623	TIA1	TIAR	OK	0.117452	1.21413	2.33575	-6.95465	3.53428e-12	4.99286e-10	yes
XLOC_039017	XLOC_039017	ZNF189	chr9:104161162-104172942	TIA1	TIAR	OK	1.83066	18.8035	2.32937	-5.74804	9.02824e-09	8.45458e-07	yes
XLOC_002940	XLOC_002940	-	chr1:86812506-86862025	TIA1	TIAR	OK	0.107402	1.09073	2.31803	-6.08523	1.16327e-09	1.22077e-07	yes
XLOC_008595	XLOC_008595	TAS2R43	chr12:10998447-11326461	TIA1	TIAR	OK	0.016007	0.159279	2.29763	-3.94827	7.87169e-05	0.00326902	yes
XLOC_013171	XLOC_013171	-	chr15:74701629-74726299	TIA1	TIAR	OK	0.0142857	0.142002	2.29658	-3.85046	0.000117895	0.00468419	yes
XLOC_006684	XLOC_006684	CD248	chr11:66081957-66084522	TIA1	TIAR	OK	1.24536	12.0888	2.27285	-9.7191	0	0	yes
XLOC_039651	XLOC_039651	DKFZp686D0853	chrX:110754889-110765627	TIA1	TIAR	OK	0.0787213	0.76415	2.27285	-4.98287	6.26495e-07	4.3236e-05	yes
XLOC_040987	XLOC_040987	MAMLD1	chrX:149531550-149682448	TIA1	TIAR	OK	0.0785199	0.760814	2.27104	-4.4766	7.58406e-06	0.000420648	yes
XLOC_006493	XLOC_006493	SLC1A2	chr11:35160416-35441532	TIA1	TIAR	OK	0.00216098	0.0206829	2.25875	-4.72221	2.33295e-06	0.000143346	yes
XLOC_024684	XLOC_024684	-	chr22:19023794-19109967	TIA1	TIAR	OK	0.00572978	0.05447	2.25197	-4.02399	5.72201e-05	0.00245972	yes
XLOC_014561	XLOC_014561	-	chr16:33953115-33953241	TIA1	TIAR	OK	52.8167	499.548	2.24688	-4.05612	4.98942e-05	0.00219621	yes
XLOC_036865	XLOC_036865	TMEM74	chr8:109795345-109799790	TIA1	TIAR	OK	0.0681917	0.611021	2.19281	-3.44996	0.00056066	0.0174026	yes
XLOC_040994	XLOC_040994	MAMLD1	chrX:149531550-149682448	TIA1	TIAR	OK	0.212687	1.88626	2.18253	-4.31328	1.60848e-05	0.000820548	yes
XLOC_028817	XLOC_028817	PART1	chr5:58264865-59843484	TIA1	TIAR	OK	0.0595813	0.521225	2.16884	-3.45604	0.000548172	0.0170791	yes
XLOC_037014	XLOC_037014	-	chr8:5916495-6069928	TIA1	TIAR	OK	0.998036	8.69573	2.1648	-3.72567	0.000194797	0.00711538	yes
XLOC_021194	XLOC_021194	PDE11A	chr2:178487976-178973066	TIA1	TIAR	OK	0.0175877	0.151862	2.15577	-3.385	0.000711788	0.0212745	yes
XLOC_017463	XLOC_017463	-	chr18:33759941-33760334	TIA1	TIAR	OK	2.79453	23.8807	2.14541	-5.35826	8.40265e-08	6.87541e-06	yes
XLOC_028717	XLOC_028717	-	chr5:600805-604268	TIA1	TIAR	OK	0.733545	6.18877	2.1326	-4.23229	2.31328e-05	0.00113121	yes
XLOC_036880	XLOC_036880	HAS2	chr8:122625270-122657564	TIA1	TIAR	OK	0.0845482	0.710409	2.12852	-4.24577	2.17841e-05	0.0010748	yes
XLOC_035733	XLOC_035733	BHLHA15	chr7:97842973-97843915	TIA1	TIAR	OK	0.176386	1.46341	2.11585	-3.31429	0.000918765	0.0264331	yes
XLOC_019106	XLOC_019106	PTPRH	chr19:55692614-55720874	TIA1	TIAR	OK	0.0707901	0.582871	2.10825	-3.58546	0.000336482	0.0113501	yes
XLOC_035599	XLOC_035599	AUTS2	chr7:69063796-70257916	TIA1	TIAR	OK	0.150232	1.22798	2.10094	-5.08217	3.73157e-07	2.71706e-05	yes
XLOC_020286	XLOC_020286	IL1R1	chr2:102770401-102796334	TIA1	TIAR	OK	0.101055	0.823172	2.0975	-5.0754	3.86683e-07	2.8032e-05	yes
XLOC_019297	XLOC_019297	-	chr19:8645125-8675588	TIA1	TIAR	OK	0.239876	1.94271	2.09172	-5.0787	3.80031e-07	2.76103e-05	yes
XLOC_004373	XLOC_004373	DMBT1	chr10:124320180-124403252	TIA1	TIAR	OK	0.322316	2.59919	2.08742	-10.8903	0	0	yes
XLOC_035085	XLOC_035085	PTN	chr7:136912091-137028546	TIA1	TIAR	OK	0.718292	5.74749	2.07964	-5.89984	3.63847e-09	3.57967e-07	yes
XLOC_036552	XLOC_036552	-	chr8:5863907-5902052	TIA1	TIAR	OK	0.422687	3.37048	2.07618	-4.78175	1.73774e-06	0.000109003	yes
XLOC_024028	XLOC_024028	ABCG1	chr21:43719002-43719569	TIA1	TIAR	OK	0.360497	2.87127	2.07503	-3.24188	0.00118746	0.0329587	yes
XLOC_017471	XLOC_017471	-	chr18:33853532-33854959	TIA1	TIAR	OK	0.212446	1.69208	2.07503	-4.07959	4.51151e-05	0.00201264	yes
XLOC_016794	XLOC_016794	PITPNC1	chr17:65689722-65690553	TIA1	TIAR	OK	0.207799	1.65507	2.07503	-3.24188	0.00118746	0.0329311	yes
XLOC_016812	XLOC_016812	C17orf80	chr17:71228563-71258019	TIA1	TIAR	OK	0.0228914	0.181204	2.06886	-3.63873	0.000273987	0.00955399	yes
XLOC_036362	XLOC_036362	-	chr8:69901738-69942740	TIA1	TIAR	OK	0.999665	7.7663	2.05013	-3.09128	0.00199295	0.0493121	yes
XLOC_024052	XLOC_024052	-	chr21:44751585-44751930	TIA1	TIAR	OK	0.936911	7.15133	2.03247	-3.16677	0.00154143	0.0406017	yes
XLOC_020487	XLOC_020487	ITGA4	chr2:182321618-182521834	TIA1	TIAR	OK	7.72369e-06	5.86878e-05	2.02794	-7.59736	3.01981e-14	5.28179e-12	yes
XLOC_017469	XLOC_017469	MOCOS	chr18:33850604-33852139	TIA1	TIAR	OK	1.30106	9.81212	2.02044	-7.35627	1.89182e-13	3.05063e-11	yes
XLOC_039187	XLOC_039187	-	chr9:132344689-132346837	TIA1	TIAR	OK	0.667507	5.03132	2.01989	-6.73005	1.69609e-11	2.26079e-09	yes
XLOC_017069	XLOC_017069	MOCOS	chr18:33767479-33850525	TIA1	TIAR	OK	9.4467	69.8965	2.00135	-16.5174	0	0	yes
XLOC_031313	XLOC_031313	-	chr6:148054626-148058704	TIA1	TIAR	OK	0.354575	2.58876	1.98801	-3.08921	0.00200689	0.049435	yes
XLOC_002632	XLOC_002632	-	chr1:37918691-37919694	TIA1	TIAR	OK	0.162856	1.18902	1.98801	-3.08921	0.00200689	0.0493982	yes
XLOC_028727	XLOC_028727	-	chr5:1949234-1959286	TIA1	TIAR	OK	0.329386	2.37752	1.97659	-3.50898	0.000449824	0.014367	yes
XLOC_037957	XLOC_037957	-	chr9:132337417-132343788	TIA1	TIAR	OK	1.1927	8.42599	1.9551	-4.79297	1.64326e-06	0.000103667	yes
XLOC_037006	XLOC_037006	-	chr8:5863907-5902052	TIA1	TIAR	OK	0.293925	2.05527	1.94484	-3.17237	0.00151202	0.0400182	yes
XLOC_015784	XLOC_015784	IKZF3	chr17:37921198-38020441	TIA1	TIAR	OK	0.103847	0.725019	1.94328	-3.77919	0.000157338	0.00599208	yes
XLOC_034695	XLOC_034695	THSD7A	chr7:11410061-11871824	TIA1	TIAR	OK	0.0438928	0.297714	1.91438	-4.16978	3.04892e-05	0.00142962	yes
XLOC_020642	XLOC_020642	-	chr2:233352823-233354866	TIA1	TIAR	OK	0.549861	3.72352	1.91276	-3.59136	0.000328954	0.0111416	yes
XLOC_037275	XLOC_037275	-	chr8:70579406-70581253	TIA1	TIAR	OK	0.263358	1.78294	1.91251	-4.45433	8.41556e-06	0.000462884	yes
XLOC_005392	XLOC_005392	CCNJ	chr10:97803158-97820677	TIA1	TIAR	OK	0.15581	1.05364	1.91137	-4.23318	2.30409e-05	0.00112839	yes
XLOC_007608	XLOC_007608	-	chr11:74723134-74723915	TIA1	TIAR	OK	0.301231	2.02435	1.90513	-3.36436	0.000767209	0.0227255	yes
XLOC_014043	XLOC_014043	PRSS8	chr16:31142753-31147151	TIA1	TIAR	OK	0.0996877	0.669927	1.90513	-3.36436	0.000767209	0.0227459	yes
XLOC_017169	XLOC_017169	LAMA1	chr18:6941885-7117813	TIA1	TIAR	OK	2.16323	14.5233	1.90415	-15.0182	0	0	yes
XLOC_036197	XLOC_036197	FLJ10661	chr8:8086091-8102387	TIA1	TIAR	OK	0.279202	1.87383	1.90381	-5.28686	1.24435e-07	9.91189e-06	yes
XLOC_024707	XLOC_024707	C22orf25	chr22:20053806-20055048	TIA1	TIAR	OK	1.11516	7.46259	1.90091	-4.25486	2.09181e-05	0.00103672	yes
XLOC_024112	XLOC_024112	ADARB1	chr21:46493777-46646478	TIA1	TIAR	OK	0.0204726	0.136061	1.89402	-66.2082	0	0	yes
XLOC_024116	XLOC_024116	ADARB1	chr21:46493777-46646478	TIA1	TIAR	OK	0.0911181	0.605392	1.89372	-3.10691	0.00189057	0.0474536	yes
XLOC_035144	XLOC_035144	KCNH2	chr7:150642048-150675014	TIA1	TIAR	OK	0.335283	2.21837	1.88956	-4.83968	1.30046e-06	8.47916e-05	yes
XLOC_002937	XLOC_002937	-	chr1:86812506-86862025	TIA1	TIAR	OK	0.114226	0.743949	1.87379	-3.61303	0.000302642	0.0103996	yes
XLOC_003735	XLOC_003735	-	chr1:225674533-225840845	TIA1	TIAR	OK	0.091896	0.597356	1.87186	-4.13595	3.53491e-05	0.001614	yes
XLOC_011127	XLOC_011127	TMEM121	chr14:105992952-105996539	TIA1	TIAR	OK	0.131694	0.852238	1.86739	-3.28846	0.00100736	0.0286825	yes
XLOC_040990	XLOC_040990	MAMLD1	chrX:149531550-149682448	TIA1	TIAR	OK	0.0936146	0.601589	1.86039	-3.77571	0.000159551	0.00604849	yes
XLOC_001267	XLOC_001267	HSPB7	chr1:16340522-16345285	TIA1	TIAR	OK	0.112582	0.720552	1.85634	-3.8049	0.000141863	0.00550417	yes
XLOC_036462	XLOC_036462	FAM83A	chr8:124194751-124222318	TIA1	TIAR	OK	0.100175	0.633637	1.84456	-3.61624	0.000298908	0.0103034	yes
XLOC_012788	XLOC_012788	ANPEP	chr15:90328125-90358072	TIA1	TIAR	OK	2.26994	14.2978	1.84035	-10.4196	0	0	yes
XLOC_026036	XLOC_026036	LOC647107	chr3:162894990-163021089	TIA1	TIAR	OK	0.133744	0.841564	1.83934	-3.13415	0.00172353	0.0442694	yes
XLOC_023711	XLOC_023711	LRRC3	chr21:45875392-45879739	TIA1	TIAR	OK	0.394975	2.43762	1.81995	-5.98104	2.21723e-09	2.2346e-07	yes
XLOC_009197	XLOC_009197	PLEKHA5	chr12:19282625-19529333	TIA1	TIAR	OK	3.77789	23.2715	1.81806	-3.26473	0.00109569	0.030721	yes
XLOC_014188	XLOC_014188	CHST6	chr16:75507021-75529028	TIA1	TIAR	OK	0.0573134	0.35029	1.81023	-4.04253	5.28786e-05	0.00230001	yes
XLOC_037151	XLOC_037151	KCNU1	chr8:36641841-36793643	TIA1	TIAR	OK	0.475936	2.88129	1.80071	-4.19876	2.68382e-05	0.00128022	yes
XLOC_013620	XLOC_013620	-	chr16:55813521-55824527	TIA1	TIAR	OK	13.243	80.0692	1.79942	-3.8524	0.000116967	0.00465854	yes
XLOC_002198	XLOC_002198	AGT	chr1:230838271-230850336	TIA1	TIAR	OK	0.0727629	0.434653	1.78734	-3.12869	0.00175588	0.0447181	yes
XLOC_027272	XLOC_027272	CXCL1	chr4:74735108-74736960	TIA1	TIAR	OK	1.13532	6.72401	1.77877	-5.48062	4.23826e-08	3.62027e-06	yes
XLOC_001970	XLOC_001970	ANKRD36BP1	chr1:168195254-168222259	TIA1	TIAR	OK	0.0914639	0.540163	1.77593	-5.27502	1.32739e-07	1.04975e-05	yes
XLOC_029039	XLOC_029039	PCDHB5	chr5:140514791-140517704	TIA1	TIAR	OK	0.157315	0.925096	1.77165	-4.066	4.7827e-05	0.00212217	yes
XLOC_024105	XLOC_024105	ADARB1	chr21:46493777-46646478	TIA1	TIAR	OK	0.0163116	0.0946576	1.75839	-61.4672	0	0	yes
XLOC_031547	XLOC_031547	ZBTB12	chr6:31867060-31913449	TIA1	TIAR	OK	0.202875	1.17615	1.75741	-3.71394	0.000204054	0.00742885	yes
XLOC_009199	XLOC_009199	PLEKHA5	chr12:19282625-19529333	TIA1	TIAR	OK	3.84625	22.2303	1.75436	-3.91802	8.92798e-05	0.00364811	yes
XLOC_030946	XLOC_030946	TRIM15	chr6:30119722-30140473	TIA1	TIAR	OK	0.105235	0.603994	1.74736	-3.22067	0.00127891	0.0350263	yes
XLOC_015842	XLOC_015842	KRT42P	chr17:39782578-39796451	TIA1	TIAR	OK	0.113769	0.639151	1.72597	-3.50771	0.000451979	0.0144219	yes
XLOC_037887	XLOC_037887	PTGS1	chr9:125133228-125157981	TIA1	TIAR	OK	0.461167	2.55165	1.71074	-7.05173	1.76703e-12	2.56196e-10	yes
XLOC_000606	XLOC_000606	FAM46C	chr1:118148603-118171011	TIA1	TIAR	OK	0.187965	1.03705	1.70788	-5.19589	2.03741e-07	1.56266e-05	yes
XLOC_018540	XLOC_018540	ADAMTS10	chr19:8645125-8675588	TIA1	TIAR	OK	0.274351	1.51148	1.70643	-5.55162	2.83031e-08	2.46214e-06	yes
XLOC_010767	XLOC_010767	LTB4R,LTB4R2	chr14:24759803-24787242	TIA1	TIAR	OK	0.675749	3.64708	1.68586	-6.94607	3.75588e-12	5.28333e-10	yes
XLOC_021942	XLOC_021942	-	chr2:111963149-112123337	TIA1	TIAR	OK	0.23348	1.25683	1.68325	-3.40596	0.000659312	0.0199587	yes
XLOC_021324	XLOC_021324	-	chr2:224551198-224588784	TIA1	TIAR	OK	91.3993	484.469	1.66782	-8.45113	0	0	yes
XLOC_014174	XLOC_014174	PMFBP1	chr16:72152995-72206349	TIA1	TIAR	OK	0.0966888	0.504132	1.65134	-3.17071	0.00152068	0.0402154	yes
XLOC_026999	XLOC_026999	-	chr3:186543736-186544709	TIA1	TIAR	OK	0.282068	1.46029	1.64424	-3.15	0.0016327	0.042431	yes
XLOC_031034	XLOC_031034	DEF6	chr6:35265594-35289548	TIA1	TIAR	OK	0.103367	0.535138	1.64424	-3.15	0.0016327	0.0424644	yes
XLOC_031769	XLOC_031769	-	chr6:93298622-93299811	TIA1	TIAR	OK	0.64403	3.28611	1.62971	-3.44746	0.00056589	0.017532	yes
XLOC_023699	XLOC_023699	-	chr21:44855010-44857370	TIA1	TIAR	OK	1.2822	6.48946	1.6216	-4.22477	2.39183e-05	0.00116275	yes
XLOC_005909	XLOC_005909	C11orf9	chr11:61520120-61556496	TIA1	TIAR	OK	1.23283	6.23761	1.62128	-11.3564	0	0	yes
XLOC_006502	XLOC_006502	SYT13	chr11:45261852-45307884	TIA1	TIAR	OK	0.130842	0.660011	1.61827	-4.23841	2.25107e-05	0.00110406	yes
XLOC_028718	XLOC_028718	-	chr5:604496-607551	TIA1	TIAR	OK	0.490143	2.47042	1.61744	-4.32768	1.5069e-05	0.000773501	yes
XLOC_027257	XLOC_027257	AMTN	chr4:71384252-71398496	TIA1	TIAR	OK	11.0216	55.2926	1.61279	-10.1047	0	0	yes
XLOC_009263	XLOC_009263	-	chr12:31824070-31882108	TIA1	TIAR	OK	1130.99	5672.61	1.61255	-3.28333	0.00102587	0.0291593	yes
XLOC_036655	XLOC_036655	SCARA5	chr8:27727398-27850369	TIA1	TIAR	OK	3.8113	18.9836	1.60561	-9.97908	0	0	yes
XLOC_036285	XLOC_036285	KCNU1	chr8:36641841-36793643	TIA1	TIAR	OK	2.13714	10.6004	1.60143	-10.7478	0	0	yes
XLOC_037925	XLOC_037925	TTC16	chr9:130478168-130497604	TIA1	TIAR	OK	0.00674483	0.033324	1.5975	-4.03197	5.53118e-05	0.00239012	yes
XLOC_028568	XLOC_028568	ZNF827	chr4:146678888-146859607	TIA1	TIAR	OK	0.412838	2.03848	1.5969	-4.33169	1.47968e-05	0.000763085	yes
XLOC_026753	XLOC_026753	-	chr3:129800673-129830296	TIA1	TIAR	OK	0.361084	1.78129	1.59598	-3.16811	0.00153434	0.0404794	yes
XLOC_015431	XLOC_015431	C1QTNF1	chr17:77020250-77045870	TIA1	TIAR	OK	0.216457	1.06637	1.59462	-3.44141	0.000578687	0.0178949	yes
XLOC_037107	XLOC_037107	-	chr8:27727398-27850369	TIA1	TIAR	OK	0.919569	4.50133	1.58822	-3.9362	8.27809e-05	0.00342061	yes
XLOC_011358	XLOC_011358	PGF	chr14:75408537-75422291	TIA1	TIAR	OK	0.550232	2.65138	1.5725	-4.90333	9.4226e-07	6.27989e-05	yes
XLOC_024990	XLOC_024990	CAND2	chr3:12838170-12876313	TIA1	TIAR	OK	0.133352	0.642206	1.57192	-4.31651	1.58516e-05	0.000809902	yes
XLOC_017141	XLOC_017141	NFATC1	chr18:77155771-77289323	TIA1	TIAR	OK	0.452084	2.16495	1.56628	-6.17773	6.50306e-10	7.09478e-08	yes
XLOC_026456	XLOC_026456	-	chr3:49199967-49203785	TIA1	TIAR	OK	0.271743	1.30067	1.56578	-3.67228	0.000240398	0.00853581	yes
XLOC_003387	XLOC_003387	PRCC	chr1:156772303-156774538	TIA1	TIAR	OK	0.447203	2.09895	1.54618	-4.47982	7.47069e-06	0.000416456	yes
XLOC_031558	XLOC_031558	GPSM3,NOTCH4	chr6:32158542-32191844	TIA1	TIAR	OK	0.644781	3.00449	1.53895	-4.06477	4.80807e-05	0.00213057	yes
XLOC_030995	XLOC_030995	C4B	chr6:31949822-31970458	TIA1	TIAR	OK	0.0907956	0.417737	1.52624	-3.57833	0.000345794	0.0115347	yes
XLOC_026395	XLOC_026395	-	chr3:44539997-44552071	TIA1	TIAR	OK	0.181531	0.833156	1.52379	-3.09588	0.00196232	0.0487365	yes
XLOC_003389	XLOC_003389	-	chr1:156775748-156851642	TIA1	TIAR	OK	0.792664	3.63072	1.52179	-4.27022	1.95281e-05	0.000975135	yes
XLOC_013614	XLOC_013614	MMP2	chr16:55513034-55540586	TIA1	TIAR	OK	7.6394	34.9485	1.52056	-12.2898	0	0	yes
XLOC_015223	XLOC_015223	ADAM11	chr17:42836567-42859214	TIA1	TIAR	OK	0.361007	1.64407	1.51603	-5.28897	1.23007e-07	9.84562e-06	yes
XLOC_014243	XLOC_014243	AFG3L1P	chr16:90036164-90067195	TIA1	TIAR	OK	0.705389	3.16229	1.5003	-4.3271	1.51083e-05	0.000773121	yes
XLOC_017693	XLOC_017693	KIAA1543	chr19:7660787-7683196	TIA1	TIAR	OK	0.164494	0.734997	1.49699	-4.29105	1.77833e-05	0.000901629	yes
XLOC_018570	XLOC_018570	S1PR5	chr19:10623417-10628668	TIA1	TIAR	OK	0.275826	1.22008	1.4869	-3.83665	0.000124726	0.00490256	yes
XLOC_024103	XLOC_024103	ADARB1	chr21:46493777-46646478	TIA1	TIAR	OK	0.0118544	0.0517355	1.47345	-51.5067	0	0	yes
XLOC_008405	XLOC_008405	OAS1	chr12:113344738-113357712	TIA1	TIAR	OK	1.14247	4.98309	1.47286	-5.5927	2.2356e-08	1.98662e-06	yes
XLOC_029573	XLOC_029573	CCDC69	chr5:150560612-150603654	TIA1	TIAR	OK	0.432896	1.88557	1.47149	-4.79438	1.6318e-06	0.000103338	yes
XLOC_009214	XLOC_009214	-	chr12:20267016-20267575	TIA1	TIAR	OK	3.07256	13.3373	1.46806	-4.45781	8.27995e-06	0.000456946	yes
XLOC_010255	XLOC_010255	FAM155A	chr13:107820878-108519460	TIA1	TIAR	OK	0.348012	1.50038	1.46124	-4.35979	1.30188e-05	0.000682033	yes
XLOC_023064	XLOC_023064	PLTP	chr20:44517266-44540786	TIA1	TIAR	OK	0.427975	1.83652	1.45656	-3.9243	8.69831e-05	0.00358082	yes
XLOC_038494	XLOC_038494	-	chr9:138135117-138145682	TIA1	TIAR	OK	1.30987	5.60727	1.45413	-5.78348	7.31717e-09	6.95068e-07	yes
XLOC_007560	XLOC_007560	-	chr11:72287184-72385539	TIA1	TIAR	OK	0.392363	1.67756	1.45291	-3.19288	0.00140861	0.0378265	yes
XLOC_036988	XLOC_036988	-	chr8:5452412-5461837	TIA1	TIAR	OK	0.761604	3.25325	1.45198	-5.4764	4.34066e-08	3.68867e-06	yes
XLOC_022078	XLOC_022078	-	chr2:133029783-133029953	TIA1	TIAR	OK	34.554	147.436	1.45087	-3.34075	0.000835524	0.0243992	yes
XLOC_036989	XLOC_036989	-	chr8:5452412-5461837	TIA1	TIAR	OK	0.576515	2.44688	1.44557	-4.39529	1.10625e-05	0.000589829	yes
XLOC_010769	XLOC_010769	NYNRIN	chr14:24867991-24888494	TIA1	TIAR	OK	0.45342	1.92317	1.44491	-6.80383	1.01876e-11	1.37458e-09	yes
XLOC_029475	XLOC_029475	FSTL4	chr5:132532151-132948223	TIA1	TIAR	OK	1.82386	7.69697	1.43987	-7.03991	1.92357e-12	2.76468e-10	yes
XLOC_008525	XLOC_008525	LOC678655	chr12:6548166-6561133	TIA1	TIAR	OK	0.72872	3.05359	1.43278	-3.0952	0.00196679	0.0488109	yes
XLOC_001233	XLOC_001233	CASZ1	chr1:10696665-10856707	TIA1	TIAR	OK	0.461616	1.92741	1.4292	-6.72436	1.76363e-11	2.33202e-09	yes
XLOC_017219	XLOC_017219	SLC39A6	chr18:33688488-33757849	TIA1	TIAR	OK	37.1514	154.977	1.42827	-13.5071	0	0	yes
XLOC_034173	XLOC_034173	CREB5	chr7:28338939-28865511	TIA1	TIAR	OK	0.14891	0.618455	1.42388	-4.10291	4.07981e-05	0.00182994	yes
XLOC_005497	XLOC_005497	TCF7L2	chr10:114710004-114927437	TIA1	TIAR	OK	0.00161461	0.00668651	1.421	-21.296	0	0	yes
XLOC_031785	XLOC_031785	BVES	chr6:105544698-105585049	TIA1	TIAR	OK	0.293728	1.21158	1.41703	-5.04625	4.50573e-07	3.22393e-05	yes
XLOC_019180	XLOC_019180	FSTL3	chr19:676388-683392	TIA1	TIAR	OK	0.82503	3.39991	1.41608	-3.14616	0.00165428	0.042857	yes
XLOC_020904	XLOC_020904	TGFA	chr2:70674416-70781105	TIA1	TIAR	OK	2.41748	9.95371	1.41522	-8.77477	0	0	yes
XLOC_011421	XLOC_011421	CLMN	chr14:95648275-95786245	TIA1	TIAR	OK	0.0344207	0.140503	1.40657	-3.16473	0.00155229	0.0407902	yes
XLOC_001885	XLOC_001885	SH2D2A	chr1:156775748-156851642	TIA1	TIAR	OK	14.8452	60.3298	1.40215	-5.05515	4.30054e-07	3.0838e-05	yes
XLOC_018682	XLOC_018682	JAK3	chr19:17935592-17958841	TIA1	TIAR	OK	0.283663	1.14919	1.39902	-5.16389	2.41864e-07	1.838e-05	yes
XLOC_015778	XLOC_015778	STAC2	chr17:37366788-37382103	TIA1	TIAR	OK	1.84	7.36875	1.38748	-6.43223	1.25743e-10	1.51704e-08	yes
XLOC_011266	XLOC_011266	FRMD6	chr14:51955854-52197447	TIA1	TIAR	OK	0.209634	0.835806	1.38303	-3.45841	0.000543373	0.0169616	yes
XLOC_034510	XLOC_034510	TSPAN33	chr7:128784711-128809534	TIA1	TIAR	OK	0.184618	0.735216	1.38188	-3.20383	0.00135612	0.0367151	yes
XLOC_018097	XLOC_018097	KLC3	chr19:45843997-45873845	TIA1	TIAR	OK	0.355681	1.41467	1.38062	-3.54727	0.000389239	0.0128031	yes
XLOC_018628	XLOC_018628	PODNL1	chr19:14041999-14117143	TIA1	TIAR	OK	1.80072	7.13844	1.37731	-8.71637	0	0	yes
XLOC_029053	XLOC_029053	PCDHB15	chr5:140624982-140628584	TIA1	TIAR	OK	0.392257	1.55368	1.37646	-4.20278	2.63657e-05	0.00126314	yes
XLOC_001389	XLOC_001389	SPOCD1	chr1:32256024-32281580	TIA1	TIAR	OK	1.05705	4.1547	1.36876	-4.82126	1.42654e-06	9.24653e-05	yes
XLOC_000989	XLOC_000989	RASSF5	chr1:206680878-206762616	TIA1	TIAR	OK	0.386121	1.51742	1.36862	-5.09761	3.43961e-07	2.53236e-05	yes
XLOC_015567	XLOC_015567	CLDN7	chr17:7146905-7166512	TIA1	TIAR	OK	0.957702	3.75809	1.36713	-4.80059	1.58202e-06	0.000100571	yes
XLOC_021340	XLOC_021340	SLC16A14	chr2:230899689-230933715	TIA1	TIAR	OK	0.947197	3.71143	1.36567	-6.17661	6.54942e-10	7.12184e-08	yes
XLOC_036700	XLOC_036700	PLAT	chr8:42032235-42065194	TIA1	TIAR	OK	0.220998	0.862324	1.36148	-3.44286	0.000575589	0.0178158	yes
XLOC_024100	XLOC_024100	ADARB1	chr21:46493777-46646478	TIA1	TIAR	OK	0.0154784	0.059665	1.3493	-47.1669	0	0	yes
XLOC_030613	XLOC_030613	ABLIM3	chr5:148521053-148640078	TIA1	TIAR	OK	1.44594	5.56955	1.34856	-4.10876	3.97781e-05	0.00178904	yes
XLOC_000812	XLOC_000812	NIT1	chr1:161070345-161102478	TIA1	TIAR	OK	5.50242	21.0085	1.33974	-7.28106	3.31291e-13	5.19027e-11	yes
XLOC_038335	XLOC_038335	ABCA1	chr9:107543283-107690527	TIA1	TIAR	OK	0.80939	3.02288	1.31769	-6.65521	2.82887e-11	3.68165e-09	yes
XLOC_024352	XLOC_024352	37865	chr22:42372930-42394225	TIA1	TIAR	OK	0.160242	0.598363	1.31751	-3.29441	0.000986278	0.0281792	yes
XLOC_021337	XLOC_021337	PID1	chr2:229888688-230136057	TIA1	TIAR	OK	0.796333	2.97086	1.31659	-5.13609	2.80512e-07	2.0932e-05	yes
XLOC_026149	XLOC_026149	IQCG	chr3:197615945-197686886	TIA1	TIAR	OK	1.41868	5.28618	1.31537	-6.05164	1.43381e-09	1.48117e-07	yes
XLOC_023589	XLOC_023589	PTK6	chr20:62158245-62168736	TIA1	TIAR	OK	0.555609	2.06836	1.31445	-3.46765	0.000525024	0.0164978	yes
XLOC_012418	XLOC_012418	ISG20	chr15:89182027-89198879	TIA1	TIAR	OK	2.04397	7.53897	1.30519	-4.60069	4.21097e-06	0.000248132	yes
XLOC_017267	XLOC_017267	CCBE1	chr18:57098170-57364765	TIA1	TIAR	OK	0.104899	0.383806	1.29714	-3.32588	0.000881392	0.0255356	yes
XLOC_019857	XLOC_019857	SUV420H2	chr19:55860731-55866191	TIA1	TIAR	OK	1.2382	4.49317	1.2889	-5.87062	4.34174e-09	4.20895e-07	yes
XLOC_017327	XLOC_017327	KIAA0802	chr18:8714213-8832776	TIA1	TIAR	OK	0.382824	1.3832	1.28458	-3.62049	0.000294041	0.0101568	yes
XLOC_001105	XLOC_001105	CHRM3	chr1:239792372-240072717	TIA1	TIAR	OK	0.359091	1.29097	1.27957	-3.95176	7.75795e-05	0.00322585	yes
XLOC_008158	XLOC_008158	KRT86	chr12:52695343-52702947	TIA1	TIAR	OK	0.511169	1.81916	1.26943	-3.60406	0.000313284	0.0106986	yes
XLOC_019112	XLOC_019112	FAM71E2	chr19:55866275-55874620	TIA1	TIAR	OK	0.706304	2.50465	1.26586	-4.81009	1.50865e-06	9.68378e-05	yes
XLOC_020603	XLOC_020603	DES	chr2:220283098-220291461	TIA1	TIAR	OK	1.17489	4.16504	1.26555	-4.40473	1.05916e-05	0.000570239	yes
XLOC_022299	XLOC_022299	-	chr2:197851385-198175521	TIA1	TIAR	OK	0.869045	3.07972	1.2652	-3.26352	0.00110036	0.0307999	yes
XLOC_009946	XLOC_009946	C13orf15	chr13:42031541-42045013	TIA1	TIAR	OK	0.863173	3.05554	1.2641	-3.42679	0.000610751	0.0187287	yes
XLOC_024049	XLOC_024049	-	chr21:44748151-44749780	TIA1	TIAR	OK	0.607506	2.14714	1.26253	-3.53827	0.000402759	0.0131691	yes
XLOC_025705	XLOC_025705	DALRD3	chr3:49044636-49060926	TIA1	TIAR	OK	7.61874	26.9099	1.26188	-8.76443	0	0	yes
XLOC_000960	XLOC_000960	ELF3	chr1:201979689-201986315	TIA1	TIAR	OK	1.69567	5.90295	1.24737	-4.79152	1.65524e-06	0.000104223	yes
XLOC_013618	XLOC_013618	CES1P2	chr16:55758836-55784123	TIA1	TIAR	OK	0.622395	2.15588	1.24238	-3.47485	0.000511136	0.0161074	yes
XLOC_019104	XLOC_019104	C19orf51	chr19:55670030-55678018	TIA1	TIAR	OK	0.572604	1.92951	1.21482	-3.66988	0.000242669	0.0086072	yes
XLOC_027669	XLOC_027669	SULT1E1	chr4:70706929-70725870	TIA1	TIAR	OK	2.22964	7.4895	1.21166	-4.99214	5.97126e-07	4.15562e-05	yes
XLOC_010243	XLOC_010243	A2LD1	chr13:100741268-101241046	TIA1	TIAR	OK	0.823655	2.76632	1.21152	-4.87185	1.10556e-06	7.29473e-05	yes
XLOC_013959	XLOC_013959	GPRC5B	chr16:19870292-19896169	TIA1	TIAR	OK	0.325176	1.08454	1.20454	-3.35879	0.000782843	0.0231058	yes
XLOC_031208	XLOC_031208	ARMC2	chr6:109169618-109295352	TIA1	TIAR	OK	0.377473	1.25339	1.20011	-3.60807	0.000308484	0.0105674	yes
XLOC_024114	XLOC_024114	ADARB1	chr21:46493777-46646478	TIA1	TIAR	OK	0.0803804	0.266779	1.19965	-41.9355	0	0	yes
XLOC_020644	XLOC_020644	LOC646960	chr2:233385148-233390425	TIA1	TIAR	OK	0.458967	1.52296	1.19943	-3.72304	0.000196839	0.00717411	yes
XLOC_021061	XLOC_021061	DDX11L2	chr2:114341166-114361294	TIA1	TIAR	OK	0.436777	1.44665	1.19758	-3.70066	0.000215041	0.00776049	yes
XLOC_023822	XLOC_023822	ERG	chr21:39751949-40033704	TIA1	TIAR	OK	0.434887	1.43752	1.19559	-4.39464	1.10957e-05	0.000590645	yes
XLOC_004335	XLOC_004335	ACSL5	chr10:114133915-114188138	TIA1	TIAR	OK	0.781211	2.57787	1.19388	-5.42009	5.95692e-08	4.98526e-06	yes
XLOC_025427	XLOC_025427	MME	chr3:154797435-154901518	TIA1	TIAR	OK	1.70758	5.63403	1.19375	-8.61832	0	0	yes
XLOC_008125	XLOC_008125	DNAJC22	chr12:49741040-49747600	TIA1	TIAR	OK	1.81431	5.97846	1.19246	-5.7453	9.17574e-09	8.56843e-07	yes
XLOC_029112	XLOC_029112	CYFIP2	chr5:156693090-156822606	TIA1	TIAR	OK	18.6772	61.4962	1.19167	-13.0152	0	0	yes
XLOC_034987	XLOC_034987	FBXL13	chr7:102389398-102715288	TIA1	TIAR	OK	1.57658	5.18062	1.18967	-6.29969	2.98251e-10	3.42336e-08	yes
XLOC_013681	XLOC_013681	SLC9A5	chr16:67282854-67306312	TIA1	TIAR	OK	0.914541	2.99781	1.18722	-5.12399	2.99136e-07	2.22715e-05	yes
XLOC_038430	XLOC_038430	ENG	chr9:130577270-130617047	TIA1	TIAR	OK	37.3733	122.226	1.18492	-12.7847	0	0	yes
XLOC_038269	XLOC_038269	SEMA4D	chr9:91933404-92094611	TIA1	TIAR	OK	0.549286	1.79131	1.18208	-4.28901	1.79469e-05	0.000907141	yes
XLOC_008348	XLOC_008348	ANO4	chr12:101111164-101522419	TIA1	TIAR	OK	1.24974	4.0679	1.18019	-5.77614	7.64355e-09	7.21923e-07	yes
XLOC_011820	XLOC_011820	-	chr14:71608120-71609972	TIA1	TIAR	OK	1.10274	3.58119	1.1779	-4.04756	5.17532e-05	0.002257	yes
XLOC_028247	XLOC_028247	-	chr4:70706929-70725870	TIA1	TIAR	OK	0.553097	1.79352	1.1764	-3.27888	0.0010422	0.0295472	yes
XLOC_000201	XLOC_000201	GRRP1	chr1:26485510-26489119	TIA1	TIAR	OK	0.557573	1.79596	1.1697	-3.08966	0.00200386	0.049434	yes
XLOC_027495	XLOC_027495	FAM149A	chr4:187065994-187093817	TIA1	TIAR	OK	0.471132	1.50119	1.15888	-3.54669	0.000390104	0.0128187	yes
XLOC_030992	XLOC_030992	CFB	chr6:31913720-31919861	TIA1	TIAR	OK	0.463966	1.47459	1.15633	-3.47596	0.000509022	0.016056	yes
XLOC_035065	XLOC_035065	COPG2,TSGA13	chr7:130125978-130371406	TIA1	TIAR	OK	7.98354	25.3308	1.15464	-7.64891	2.02061e-14	3.61055e-12	yes
XLOC_027264	XLOC_027264	SLC4A4	chr4:72053002-72437804	TIA1	TIAR	OK	0.845239	2.66794	1.14944	-6.25249	4.0396e-10	4.54207e-08	yes
XLOC_001947	XLOC_001947	OLFML2B	chr1:161952981-161993644	TIA1	TIAR	OK	0.598936	1.89034	1.14936	-4.58747	4.48644e-06	0.000262492	yes
XLOC_019581	XLOC_019581	ZNF573	chr19:38226945-38228871	TIA1	TIAR	OK	4.4871	14.0931	1.14448	-3.46654	0.000527208	0.0165507	yes
XLOC_013753	XLOC_013753	PLCG2	chr16:81812917-81991899	TIA1	TIAR	OK	0.416211	1.30688	1.14421	-3.84413	0.000120979	0.00478374	yes
XLOC_029416	XLOC_029416	PCSK1	chr5:95726039-95768985	TIA1	TIAR	OK	0.737628	2.31037	1.14172	-4.48164	7.40706e-06	0.000413607	yes
XLOC_004183	XLOC_004183	NCRNA00245	chr10:77157600-77168740	TIA1	TIAR	OK	0.418646	1.30751	1.13885	-3.66693	0.000245483	0.00868836	yes
XLOC_017720	XLOC_017720	ZNF121	chr19:9670999-9695209	TIA1	TIAR	OK	0.929334	2.90191	1.13866	-5.18718	2.13497e-07	1.6337e-05	yes
XLOC_015378	XLOC_015378	GPRC5C	chr17:72427469-72443568	TIA1	TIAR	OK	1.24348	3.87146	1.13572	-4.93176	8.14902e-07	5.50884e-05	yes
XLOC_009173	XLOC_009173	LOH12CR1	chr12:12508341-12619838	TIA1	TIAR	OK	48.3457	149.847	1.13124	-3.74031	0.000183792	0.00675068	yes
XLOC_024111	XLOC_024111	ADARB1	chr21:46493777-46646478	TIA1	TIAR	OK	0.0235722	0.072514	1.12371	-39.281	0	0	yes
XLOC_019062	XLOC_019062	ZNF83	chr19:53115617-53193886	TIA1	TIAR	OK	1.30312	3.96966	1.11392	-4.80915	1.5157e-06	9.69138e-05	yes
XLOC_025635	XLOC_025635	TRANK1	chr3:36868307-36986548	TIA1	TIAR	OK	0.727303	2.2058	1.1095	-6.82741	8.64642e-12	1.18599e-09	yes
XLOC_029614	XLOC_029614	FAM196B	chr5:169064250-169510386	TIA1	TIAR	OK	0.314233	0.952643	1.10911	-3.75244	0.00017512	0.00649713	yes
XLOC_020225	XLOC_020225	TCF7L1	chr2:85360582-85537526	TIA1	TIAR	OK	0.43988	1.33246	1.10828	-3.49046	0.000482198	0.0152682	yes
XLOC_014082	XLOC_014082	CES1	chr16:55836763-55867075	TIA1	TIAR	OK	7.89683	23.8278	1.10439	-9.05063	0	0	yes
XLOC_005698	XLOC_005698	MICAL2	chr11:12132137-12285331	TIA1	TIAR	OK	4.85444	14.5572	1.09819	-9.07331	0	0	yes
XLOC_027934	XLOC_027934	PDLIM3	chr4:186421814-186456712	TIA1	TIAR	OK	2.31618	6.87087	1.08737	-5.1547	2.54032e-07	1.91288e-05	yes
XLOC_006056	XLOC_006056	-	chr11:72280833-72285609	TIA1	TIAR	OK	2.27102	6.70671	1.08288	-5.64343	1.66692e-08	1.50969e-06	yes
XLOC_015369	XLOC_015369	SOX9	chr17:70117160-70122560	TIA1	TIAR	OK	0.532942	1.56871	1.0796	-3.76001	0.000169905	0.00632493	yes
XLOC_023679	XLOC_023679	SH3BGR	chr21:40817796-40887433	TIA1	TIAR	OK	1.70692	5.01135	1.07701	-4.01324	5.98902e-05	0.0025645	yes
XLOC_008321	XLOC_008321	SOCS2	chr12:93963597-93970094	TIA1	TIAR	OK	2.73277	8.00041	1.07418	-6.32753	2.49109e-10	2.86927e-08	yes
XLOC_019111	XLOC_019111	COX6B2	chr19:55860731-55866191	TIA1	TIAR	OK	7.62599	22.2971	1.0729	-7.68508	1.53211e-14	2.75255e-12	yes
XLOC_009028	XLOC_009028	OASL	chr12:121458094-121476780	TIA1	TIAR	OK	6.58944	19.2512	1.0721	-6.49504	8.3014e-11	1.03555e-08	yes
XLOC_012930	XLOC_012930	-	chr15:40623652-40633168	TIA1	TIAR	OK	0.455372	1.32932	1.07131	-3.8809	0.000104072	0.00418021	yes
XLOC_002717	XLOC_002717	ST3GAL3	chr1:44173211-44396831	TIA1	TIAR	OK	0.940608	2.7394	1.06897	-3.2361	0.00121175	0.0334645	yes
XLOC_001334	XLOC_001334	RUNX3	chr1:25226001-25291501	TIA1	TIAR	OK	4.37979	12.7375	1.06755	-8.33683	0	0	yes
XLOC_017646	XLOC_017646	GIPC3	chr19:3585559-3593539	TIA1	TIAR	OK	4.906	14.2461	1.06603	-6.64708	2.98972e-11	3.87573e-09	yes
XLOC_015901	XLOC_015901	-	chr17:43294596-43324872	TIA1	TIAR	OK	1.76312	5.1079	1.0637	-3.60454	0.000312708	0.010701	yes
XLOC_037687	XLOC_037687	CA9	chr9:35673914-35681154	TIA1	TIAR	OK	1.05823	3.06492	1.06342	-3.39744	0.000680204	0.020516	yes
XLOC_001444	XLOC_001444	HEYL	chr1:40089102-40105348	TIA1	TIAR	OK	0.320503	0.924263	1.0591	-3.26254	0.00110417	0.0308803	yes
XLOC_026039	XLOC_026039	BCHE	chr3:165490691-165555253	TIA1	TIAR	OK	3.70162	10.672	1.05886	-5.22324	1.75823e-07	1.36117e-05	yes
XLOC_025908	XLOC_025908	MUC13	chr3:124624288-124653599	TIA1	TIAR	OK	16.7693	48.2203	1.05623	-7.76601	7.99361e-15	1.45189e-12	yes
XLOC_028894	XLOC_028894	XRCC4	chr5:82348590-82649579	TIA1	TIAR	OK	10.1132	29.0082	1.05374	-7.45623	8.90399e-14	1.50173e-11	yes
XLOC_018989	XLOC_018989	RRAS	chr19:50094888-50162396	TIA1	TIAR	OK	5.1843	14.8413	1.05178	-4.35387	1.33756e-05	0.000695215	yes
XLOC_004379	XLOC_004379	HMX3	chr10:124895566-124898858	TIA1	TIAR	OK	0.803358	2.29588	1.05007	-3.24667	0.00116764	0.0324631	yes
XLOC_015374	XLOC_015374	TTYH2	chr17:72209695-72258157	TIA1	TIAR	OK	0.429845	1.21525	1.03928	-3.38689	0.000706897	0.0211666	yes
XLOC_025014	XLOC_025014	SGOL1	chr3:20202084-20227724	TIA1	TIAR	OK	0.000736345	0.00207809	1.03751	-13.9196	0	0	yes
XLOC_027526	XLOC_027526	LOC100130872,SPON2	chr4:1160720-1202750	TIA1	TIAR	OK	1.5172	4.26812	1.03431	-5.31188	1.08499e-07	8.7479e-06	yes
XLOC_017245	XLOC_017245	SNORD58C	chr18:47007547-47018935	TIA1	TIAR	OK	39.0317	109.767	1.03399	-32.3179	0	0	yes
XLOC_027882	XLOC_027882	NPY1R	chr4:164245116-164253765	TIA1	TIAR	OK	4.69227	13.1634	1.03152	-6.8216	9.00346e-12	1.2248e-09	yes
XLOC_008786	XLOC_008786	ITGA5	chr12:54789044-54813050	TIA1	TIAR	OK	8.93382	24.8758	1.02405	-7.23092	4.79838e-13	7.27615e-11	yes
XLOC_008740	XLOC_008740	GALNT6	chr12:51745671-51785416	TIA1	TIAR	OK	0.845856	2.3484	1.02114	-4.47704	7.56856e-06	0.000420494	yes
XLOC_026288	XLOC_026288	-	chr3:20202084-20227724	TIA1	TIAR	OK	0.000417055	0.00115789	1.02114	-13.7	0	0	yes
XLOC_028789	XLOC_028789	CCDC152	chr5:42756919-42812111	TIA1	TIAR	OK	1.94956	5.40328	1.0194	-4.68591	2.78719e-06	0.000169057	yes
XLOC_004811	XLOC_004811	C10orf122	chr10:127344079-127371807	TIA1	TIAR	OK	3.29096	9.07283	1.0141	-4.5547	5.24601e-06	0.000301595	yes
XLOC_026725	XLOC_026725	-	chr3:126290621-126373967	TIA1	TIAR	OK	2.07579	5.67861	1.00637	-3.41048	0.000648484	0.0197031	yes
XLOC_003663	XLOC_003663	-	chr1:214522038-214725024	TIA1	TIAR	OK	29.8781	81.6358	1.00514	-6.18838	6.07853e-10	6.69794e-08	yes
XLOC_034787	XLOC_034787	POLM	chr7:44110248-44122129	TIA1	TIAR	OK	4.45791	12.1788	1.00502	-7.57304	3.64153e-14	6.26969e-12	yes
XLOC_015356	XLOC_015356	PITPNC1	chr17:65373469-65689647	TIA1	TIAR	OK	3.5619	9.73027	1.00495	-5.26451	1.40566e-07	1.109e-05	yes
XLOC_028942	XLOC_028942	AP3S1	chr5:115163893-115249778	TIA1	TIAR	OK	26.8968	73.3988	1.0039	-7.49693	6.52811e-14	1.11237e-11	yes
XLOC_001401	XLOC_001401	TMEM54	chr1:33352097-33366970	TIA1	TIAR	OK	1.88519	5.1198	0.999085	-3.23041	0.00123613	0.0340523	yes
XLOC_030836	XLOC_030836	CD83	chr6:14117864-14137148	TIA1	TIAR	OK	7.30586	19.757	0.994833	-6.10632	1.01957e-09	1.07337e-07	yes
XLOC_001756	XLOC_001756	HIST2H2BC	chr1:149819746-149823210	TIA1	TIAR	OK	0.467459	1.26083	0.992209	-3.2096	0.00132918	0.036253	yes
XLOC_016120	XLOC_016120	TIMP2	chr17:76849058-76921472	TIA1	TIAR	OK	17.3323	46.6809	0.990761	-7.58912	3.21965e-14	5.60168e-12	yes
XLOC_037750	XLOC_037750	GCNT1	chr9:79056581-79122332	TIA1	TIAR	OK	1.04741	2.81574	0.988902	-4.66087	3.1487e-06	0.000188905	yes
XLOC_008785	XLOC_008785	ZNF385A	chr12:54762919-54785083	TIA1	TIAR	OK	6.6596	17.8049	0.983412	-6.83405	8.25495e-12	1.13702e-09	yes
XLOC_017826	XLOC_017826	F2RL3	chr19:16999724-17002830	TIA1	TIAR	OK	1.29962	3.47221	0.982722	-3.89045	0.000100058	0.00404353	yes
XLOC_004228	XLOC_004228	IFIT2	chr10:91061705-91069033	TIA1	TIAR	OK	1.96994	5.25617	0.981401	-4.51142	6.43944e-06	0.000363878	yes
XLOC_019072	XLOC_019072	ZNF160	chr19:53407676-53696619	TIA1	TIAR	OK	1.81938	4.84109	0.978644	-6.2454	4.22713e-10	4.72082e-08	yes
XLOC_012149	XLOC_012149	LOC653075	chr15:30427989-30439395	TIA1	TIAR	OK	1.79921	4.78115	0.977332	-4.37977	1.18806e-05	0.000628381	yes
XLOC_024107	XLOC_024107	ADARB1	chr21:46493777-46646478	TIA1	TIAR	OK	0.0233717	0.0620638	0.976636	-34.1398	0	0	yes
XLOC_010872	XLOC_010872	ARG2	chr14:68086578-68141602	TIA1	TIAR	OK	3.22107	8.54488	0.97562	-4.3475	1.37701e-05	0.000713478	yes
XLOC_000790	XLOC_000790	IFI16	chr1:158850657-159024945	TIA1	TIAR	OK	6.84337	18.0773	0.971377	-6.87621	6.14664e-12	8.53737e-10	yes
XLOC_004231	XLOC_004231	IFIT1	chr10:91152321-91163744	TIA1	TIAR	OK	5.166	13.6406	0.970952	-5.54008	3.02339e-08	2.61634e-06	yes
XLOC_004033	XLOC_004033	PLXDC2	chr10:20105357-20569115	TIA1	TIAR	OK	0.719553	1.89904	0.970474	-3.62653	0.000287252	0.00995356	yes
XLOC_036755	XLOC_036755	SLCO5A1	chr8:70582576-70747299	TIA1	TIAR	OK	2.98706	7.86872	0.968605	-7.33252	2.25819e-13	3.62374e-11	yes
XLOC_032672	XLOC_032672	-	chr6:134490383-134639196	TIA1	TIAR	OK	2.53917	6.62736	0.959369	-5.38543	7.22735e-08	5.97287e-06	yes
XLOC_018667	XLOC_018667	SIN3B	chr19:16940217-16991164	TIA1	TIAR	OK	0.460577	1.19664	0.954789	-3.35417	0.000796025	0.0233904	yes
XLOC_035138	XLOC_035138	ZNF467	chr7:149461324-149470544	TIA1	TIAR	OK	0.553733	1.43086	0.949352	-3.2246	0.0012615	0.0346646	yes
XLOC_010831	XLOC_010831	PELI2	chr14:56585092-56768100	TIA1	TIAR	OK	0.758564	1.953	0.945693	-4.39566	1.10438e-05	0.000589782	yes
XLOC_017068	XLOC_017068	ELP2	chr18:33688488-33757849	TIA1	TIAR	OK	9.11468	23.3212	0.939479	-7.00095	2.54241e-12	3.62261e-10	yes
XLOC_031325	XLOC_031325	AKAP12	chr6:151561097-151679694	TIA1	TIAR	OK	11.0804	28.2333	0.935327	-10.9584	0	0	yes
XLOC_018500	XLOC_018500	RFX2	chr19:5993156-6110685	TIA1	TIAR	OK	0.738436	1.86884	0.928539	-4.41554	1.00756e-05	0.000547812	yes
XLOC_003503	XLOC_003503	-	chr1:179068461-179198819	TIA1	TIAR	OK	0.149076	0.377017	0.927835	-29.9925	0	0	yes
XLOC_025829	XLOC_025829	PROS1	chr3:93591880-93692934	TIA1	TIAR	OK	2.63101	6.61813	0.922446	-5.89544	3.73692e-09	3.66562e-07	yes
XLOC_007980	XLOC_007980	LEPREL2	chr12:6937491-6949018	TIA1	TIAR	OK	4.52486	11.3223	0.917184	-4.86587	1.13955e-06	7.50403e-05	yes
XLOC_040826	XLOC_040826	-	chrX:109437413-109699562	TIA1	TIAR	OK	0.458977	1.14498	0.914144	-3.18793	0.00143295	0.0383554	yes
XLOC_013524	XLOC_013524	IL4R	chr16:27325209-27376099	TIA1	TIAR	OK	2.31313	5.76575	0.913333	-4.93456	8.03326e-07	5.44171e-05	yes
XLOC_000012	XLOC_000012	ISG15	chr1:948846-949919	TIA1	TIAR	OK	19.1238	47.6458	0.912859	-4.50453	6.65188e-06	0.000375241	yes
XLOC_024104	XLOC_024104	ADARB1	chr21:46493777-46646478	TIA1	TIAR	OK	0.0170402	0.0423868	0.911261	-31.8545	0	0	yes
XLOC_011398	XLOC_011398	FBLN5	chr14:92335752-92414046	TIA1	TIAR	OK	9.78118	24.2461	0.907797	-6.25185	4.05614e-10	4.54521e-08	yes
XLOC_017928	XLOC_017928	SCN1B	chr19:35521591-35531353	TIA1	TIAR	OK	4.54819	11.2693	0.90735	-4.62014	3.83474e-06	0.000227177	yes
XLOC_002063	XLOC_002063	KIF21B	chr1:200938519-200992828	TIA1	TIAR	OK	0.453673	1.1239	0.907186	-3.85227	0.000117026	0.00465525	yes
XLOC_025924	XLOC_025924	MGLL	chr3:127407908-127542051	TIA1	TIAR	OK	3.55822	8.80756	0.906349	-6.357	2.05727e-10	2.41161e-08	yes
XLOC_015599	XLOC_015599	MYH10	chr17:8339178-8534036	TIA1	TIAR	OK	0.690527	1.70215	0.902194	-3.94249	8.06397e-05	0.0033363	yes
XLOC_028774	XLOC_028774	IL7R	chr5:35856943-35879663	TIA1	TIAR	OK	4.15409	10.1715	0.895495	-6.07338	1.25244e-09	1.30606e-07	yes
XLOC_022907	XLOC_022907	RNF24	chr20:3907572-3996216	TIA1	TIAR	OK	4.57075	11.1269	0.88969	-7.84535	4.21885e-15	7.7912e-13	yes
XLOC_035027	XLOC_035027	ASZ1	chr7:117003275-117067577	TIA1	TIAR	OK	2.09016	5.08207	0.888479	-3.92372	8.71906e-05	0.00358045	yes
XLOC_001103	XLOC_001103	RYR2	chr1:237205701-237997288	TIA1	TIAR	OK	0.872457	2.12064	0.888162	-5.98242	2.19845e-09	2.22245e-07	yes
XLOC_037826	XLOC_037826	COL15A1	chr9:101706137-101833068	TIA1	TIAR	OK	1.35644	3.29233	0.88673	-4.81918	1.44149e-06	9.3069e-05	yes
XLOC_029563	XLOC_029563	PDGFRB	chr5:149493401-149535422	TIA1	TIAR	OK	1.84468	4.47499	0.886196	-5.75476	8.67675e-09	8.14851e-07	yes
XLOC_008398	XLOC_008398	ALDH2	chr12:112204345-112247784	TIA1	TIAR	OK	3.4659	8.37169	0.881884	-4.17908	2.92695e-05	0.00138026	yes
XLOC_037868	XLOC_037868	ZNF618	chr9:116638561-116818875	TIA1	TIAR	OK	1.31874	3.17924	0.879963	-6.40316	1.52194e-10	1.80974e-08	yes
XLOC_019102	XLOC_019102	TNNT1	chr19:55644160-55660606	TIA1	TIAR	OK	8.0072	19.2316	0.876216	-5.76319	8.25367e-09	7.77327e-07	yes
XLOC_014984	XLOC_014984	MYOCD	chr17:12569206-12672261	TIA1	TIAR	OK	3.76239	9.02085	0.874484	-7.75241	9.10383e-15	1.64451e-12	yes
XLOC_027890	XLOC_027890	SPOCK3	chr4:167654535-168155893	TIA1	TIAR	OK	2.27244	5.44748	0.874301	-5.08821	3.6145e-07	2.63763e-05	yes
XLOC_036278	XLOC_036278	RBPMS	chr8:30241943-30429734	TIA1	TIAR	OK	3.64963	8.73558	0.872778	-4.68311	2.82561e-06	0.000171074	yes
XLOC_001704	XLOC_001704	IGSF3	chr1:117117030-117210343	TIA1	TIAR	OK	0.871043	2.07168	0.866422	-4.78313	1.72586e-06	0.000108464	yes
XLOC_029369	XLOC_029369	F2RL2	chr5:75699129-76003957	TIA1	TIAR	OK	1.32979	3.15209	0.863046	-3.54469	0.00039308	0.0128909	yes
XLOC_031786	XLOC_031786	POPDC3	chr6:105585561-105627858	TIA1	TIAR	OK	0.818657	1.92482	0.854922	-3.10017	0.00193407	0.0481798	yes
XLOC_006277	XLOC_006277	ADAMTS15	chr11:130318796-130346539	TIA1	TIAR	OK	0.800674	1.87794	0.852476	-4.01715	5.89073e-05	0.00252568	yes
XLOC_001607	XLOC_001607	GBP1,GBP2	chr1:89517986-89591799	TIA1	TIAR	OK	4.61554	10.8221	0.852165	-5.6611	1.50406e-08	1.37347e-06	yes
XLOC_008695	XLOC_008695	COL2A1	chr12:48366747-48398285	TIA1	TIAR	OK	1.25033	2.93073	0.851845	-4.76621	1.87722e-06	0.000117085	yes
XLOC_038001	XLOC_038001	OLFM1	chr9:137967088-138013030	TIA1	TIAR	OK	137.021	320.263	0.849007	-7.29543	2.97762e-13	4.70962e-11	yes
XLOC_023762	XLOC_023762	ADAMTS5	chr21:28290230-28339780	TIA1	TIAR	OK	2.1638	5.05002	0.847526	-5.25867	1.45097e-07	1.13931e-05	yes
XLOC_020663	XLOC_020663	CXCR7	chr2:237477805-237490994	TIA1	TIAR	OK	4.61655	10.7424	0.844548	-4.56569	4.97863e-06	0.000287725	yes
XLOC_001215	XLOC_001215	PLEKHG5,TNFRSF25	chr1:6521206-6580069	TIA1	TIAR	OK	1.78097	4.12078	0.838886	-3.13001	0.00174802	0.0447594	yes
XLOC_005741	XLOC_005741	BDNF-AS1	chr11:27528398-27743605	TIA1	TIAR	OK	0.00447758	0.0103574	0.838618	-16.0485	0	0	yes
XLOC_017790	XLOC_017790	IL27RA	chr19:14142261-14164026	TIA1	TIAR	OK	3.73648	8.63776	0.838	-4.41077	1.03003e-05	0.00055637	yes
XLOC_036697	XLOC_036697	ANK1	chr8:41510743-41754280	TIA1	TIAR	OK	0.571481	1.32025	0.837341	-4.49217	7.04999e-06	0.000396346	yes
XLOC_006966	XLOC_006966	ADAMTS8	chr11:130274817-130298622	TIA1	TIAR	OK	0.809766	1.86154	0.832416	-3.55444	0.000378792	0.0125217	yes
XLOC_038415	XLOC_038415	NR6A1	chr9:127284702-127533576	TIA1	TIAR	OK	0.979758	2.25151	0.832052	-3.23114	0.00123296	0.0339934	yes
XLOC_024229	XLOC_024229	GGT1	chr22:24979588-25024972	TIA1	TIAR	OK	2.59944	5.96523	0.830651	-5.46577	4.60896e-08	3.89664e-06	yes
XLOC_000465	XLOC_000465	IFI44	chr1:79115321-79129763	TIA1	TIAR	OK	4.2476	9.74127	0.830018	-4.80343	1.55969e-06	9.93425e-05	yes
XLOC_018648	XLOC_018648	NOTCH3	chr19:15270441-15311792	TIA1	TIAR	OK	2.79603	6.40646	0.829105	-5.85738	4.7022e-09	4.51862e-07	yes
XLOC_008947	XLOC_008947	GLT8D2	chr12:104382756-104443990	TIA1	TIAR	OK	7.88296	18.0556	0.828755	-5.67619	1.37731e-08	1.26471e-06	yes
XLOC_002179	XLOC_002179	ITPKB	chr1:226819390-226926974	TIA1	TIAR	OK	0.848838	1.93875	0.825932	-3.531	0.000413985	0.0134829	yes
XLOC_017204	XLOC_017204	DSC2	chr18:28645941-28682388	TIA1	TIAR	OK	0.913144	2.08278	0.824565	-4.06473	4.80882e-05	0.00212805	yes
XLOC_022791	XLOC_022791	TSHZ2	chr20:51588890-52111869	TIA1	TIAR	OK	0.708957	1.61252	0.821761	-5.25222	1.50273e-07	1.17715e-05	yes
XLOC_018508	XLOC_018508	SLC25A23	chr19:6440074-6459781	TIA1	TIAR	OK	11.3083	25.584	0.816427	-7.25789	3.93241e-13	6.07447e-11	yes
XLOC_036688	XLOC_036688	FGFR1	chr8:38268655-38326352	TIA1	TIAR	OK	1.97036	4.44966	0.814612	-6.03332	1.60625e-09	1.6439e-07	yes
XLOC_024101	XLOC_024101	ADARB1	chr21:46493777-46646478	TIA1	TIAR	OK	0.0126006	0.0283625	0.811325	-28.3611	0	0	yes
XLOC_023023	XLOC_023023	TGM2	chr20:36756863-36793773	TIA1	TIAR	OK	15.154	33.9823	0.807575	-6.35775	2.04725e-10	2.4084e-08	yes
XLOC_007557	XLOC_007557	-	chr11:72287184-72385539	TIA1	TIAR	OK	1.53121	3.42571	0.805249	-3.26489	0.00109506	0.0307295	yes
XLOC_017057	XLOC_017057	RNF125	chr18:29598444-29653154	TIA1	TIAR	OK	0.574827	1.28275	0.802692	-3.53798	0.000403205	0.0131707	yes
XLOC_017115	XLOC_017115	SERPINB5	chr18:61144143-61172318	TIA1	TIAR	OK	9.16735	20.3806	0.798934	-4.99445	5.90045e-07	4.11501e-05	yes
XLOC_020883	XLOC_020883	SERTAD2	chr2:64858754-64881046	TIA1	TIAR	OK	0.944505	2.09649	0.797361	-3.37695	0.000732954	0.0218479	yes
XLOC_027421	XLOC_027421	MMAA	chr4:146540539-146581237	TIA1	TIAR	OK	0.578881	1.28455	0.79707	-3.64582	0.000266543	0.00935361	yes
XLOC_006754	XLOC_006754	P4HA3	chr11:73977701-74022699	TIA1	TIAR	OK	12.1412	26.8972	0.795413	-4.41473	1.01135e-05	0.000548071	yes
XLOC_031948	XLOC_031948	RPS6KA2	chr6:166822853-167275771	TIA1	TIAR	OK	2.87257	6.35758	0.794441	-5.59554	2.19933e-08	1.95966e-06	yes
XLOC_006106	XLOC_006106	FZD4	chr11:86656720-86666433	TIA1	TIAR	OK	0.851955	1.87007	0.786198	-3.36552	0.000764009	0.0226713	yes
XLOC_004659	XLOC_004659	MMRN2	chr10:88695297-88718216	TIA1	TIAR	OK	0.51867	1.13387	0.782123	-3.13079	0.00174336	0.0446747	yes
XLOC_019817	XLOC_019817	-	chr19:53300660-53324922	TIA1	TIAR	OK	1.22481	2.67167	0.779919	-3.24724	0.00116528	0.0324249	yes
XLOC_024977	XLOC_024977	IRAK2	chr3:10206562-10285427	TIA1	TIAR	OK	3.01818	6.57647	0.778844	-3.92065	8.83118e-05	0.0036175	yes
XLOC_006755	XLOC_006755	PGM2L1	chr11:74041360-74109502	TIA1	TIAR	OK	3.36282	7.30928	0.776366	-5.11447	3.14631e-07	2.33201e-05	yes
XLOC_000247	XLOC_000247	SERINC2	chr1:31882411-31907527	TIA1	TIAR	OK	8.70996	18.7729	0.767945	-5.26274	1.41924e-07	1.11705e-05	yes
XLOC_035228	XLOC_035228	-	chr7:6728063-6746566	TIA1	TIAR	OK	1.13702	2.44673	0.766346	-3.17403	0.0015034	0.0398861	yes
XLOC_031199	XLOC_031199	PRDM1	chr6:106534194-106557814	TIA1	TIAR	OK	0.599748	1.28646	0.763139	-3.08941	0.00200556	0.0494391	yes
XLOC_008161	XLOC_008161	TENC1	chr12:53436972-53473204	TIA1	TIAR	OK	13.5316	29.0026	0.762356	-6.82616	8.72169e-12	1.19138e-09	yes
XLOC_018167	XLOC_018167	PPFIA3	chr19:49622662-49654280	TIA1	TIAR	OK	2.55773	5.47339	0.760779	-3.37596	0.000735578	0.0219063	yes
XLOC_020648	XLOC_020648	EFHD1	chr2:233470766-233547491	TIA1	TIAR	OK	1.62091	3.4686	0.760763	-3.08754	0.00201821	0.049566	yes
XLOC_032961	XLOC_032961	-	chr6:170884659-170893780	TIA1	TIAR	OK	0.110095	0.235127	0.758782	-17.9218	0	0	yes
XLOC_025590	XLOC_025590	IQSEC1	chr3:12938716-13114617	TIA1	TIAR	OK	2.95955	6.30942	0.757008	-6.48988	8.59064e-11	1.0636e-08	yes
XLOC_003734	XLOC_003734	-	chr1:225674533-225840845	TIA1	TIAR	OK	1.97213	4.19831	0.755568	-4.06815	4.73876e-05	0.00210833	yes
XLOC_008176	XLOC_008176	HOXC11	chr12:54356095-54371075	TIA1	TIAR	OK	3.1603	6.70622	0.752369	-3.99914	6.35722e-05	0.0026977	yes
XLOC_018332	XLOC_018332	TMEM190	chr19:55887955-55889898	TIA1	TIAR	OK	9.6436	20.4126	0.749859	-3.76104	0.00016921	0.0063133	yes
XLOC_036417	XLOC_036417	MATN2	chr8:98881310-99048946	TIA1	TIAR	OK	0.828763	1.75188	0.748513	-3.13087	0.00174288	0.0446968	yes
XLOC_031930	XLOC_031930	LPAL2	chr6:160887586-160941251	TIA1	TIAR	OK	2.26811	4.79019	0.747623	-4.20988	2.55506e-05	0.00122944	yes
XLOC_008479	XLOC_008479	GPR133	chr12:131437781-131626008	TIA1	TIAR	OK	2.91955	6.15315	0.745534	-5.16215	2.44134e-07	1.85099e-05	yes
XLOC_000927	XLOC_000927	PLA2G4A	chr1:186798031-186958113	TIA1	TIAR	OK	48.218	101.154	0.740909	-7.77476	7.54952e-15	1.37881e-12	yes
XLOC_037197	XLOC_037197	-	chr8:49111166-49112362	TIA1	TIAR	OK	9.14166	19.1536	0.739649	-3.10266	0.00191793	0.0479584	yes
XLOC_012449	XLOC_012449	MCTP2	chr15:94774849-95027228	TIA1	TIAR	OK	6.81796	14.2638	0.738166	-6.43964	1.19755e-10	1.45009e-08	yes
XLOC_004210	XLOC_004210	SNCG	chr10:88718287-88723017	TIA1	TIAR	OK	61.3869	128.114	0.735722	-4.40281	1.06856e-05	0.000572501	yes
XLOC_002040	XLOC_002040	FAM129A	chr1:184760165-184943682	TIA1	TIAR	OK	1.7796	3.70112	0.732246	-4.17406	2.99224e-05	0.00140703	yes
XLOC_020901	XLOC_020901	TIA1	chr2:70436575-70475797	TIA1	TIAR	OK	10.4407	21.7074	0.731939	-6.6924	2.19536e-11	2.89131e-09	yes
XLOC_001120	XLOC_001120	KIF26B	chr1:245318111-245872736	TIA1	TIAR	OK	3.7856	7.84083	0.72814	-7.39653	1.39888e-13	2.27797e-11	yes
XLOC_014970	XLOC_014970	RANGRF	chr17:8191081-8198675	TIA1	TIAR	OK	3.43802	7.09173	0.724033	-3.88973	0.000100356	0.00405062	yes
XLOC_004580	XLOC_004580	FAM13C	chr10:60936347-61122737	TIA1	TIAR	OK	1.28465	2.64187	0.721003	-4.16477	3.11661e-05	0.00145516	yes
XLOC_027291	XLOC_027291	FRAS1	chr4:78978678-79465423	TIA1	TIAR	OK	1.15635	2.36414	0.715144	-4.89492	9.83466e-07	6.54134e-05	yes
XLOC_014122	XLOC_014122	KIAA0895L	chr16:67204404-67217911	TIA1	TIAR	OK	1.82532	3.7312	0.714974	-3.8398	0.000123134	0.00484575	yes
XLOC_028762	XLOC_028762	PDZD2	chr5:31799030-32111038	TIA1	TIAR	OK	0.689065	1.40847	0.714927	-3.81427	0.000136588	0.00532451	yes
XLOC_038086	XLOC_038086	TTC39B	chr9:15169959-15307358	TIA1	TIAR	OK	2.71707	5.54804	0.713891	-5.01292	5.36092e-07	3.78667e-05	yes
XLOC_026056	XLOC_026056	TNIK	chr3:170779316-171178287	TIA1	TIAR	OK	1.2225	2.48909	0.711015	-4.7293	2.25295e-06	0.000138688	yes
XLOC_034740	XLOC_034740	HOXA10	chr7:27209340-27219876	TIA1	TIAR	OK	2.26276	4.60062	0.709604	-3.62162	0.00029276	0.0101232	yes
XLOC_015523	XLOC_015523	ATP2A3	chr17:3827168-3867750	TIA1	TIAR	OK	0.977493	1.98719	0.709484	-4.23948	2.24035e-05	0.00110043	yes
XLOC_027462	XLOC_027462	CPE	chr4:166300079-166419482	TIA1	TIAR	OK	10.4462	21.0921	0.702658	-4.41136	1.02726e-05	0.000555777	yes
XLOC_011104	XLOC_011104	ZFYVE21	chr14:104182080-104200005	TIA1	TIAR	OK	6.64944	13.4142	0.701779	-3.65187	0.000260336	0.009165	yes
XLOC_020402	XLOC_020402	HNMT	chr2:138721807-138773934	TIA1	TIAR	OK	6.11756	12.2445	0.693915	-3.91958	8.87041e-05	0.00362907	yes
XLOC_008396	XLOC_008396	SH2B3	chr12:111843735-111889427	TIA1	TIAR	OK	2.92244	5.84374	0.69295	-4.73739	2.16494e-06	0.000133519	yes
XLOC_024575	XLOC_024575	NPTXR	chr22:39214456-39240017	TIA1	TIAR	OK	2.36802	4.72856	0.691565	-4.4697	7.833e-06	0.000433728	yes
XLOC_040632	XLOC_040632	SNX12	chrX:70274906-70288231	TIA1	TIAR	OK	1.44397	2.87801	0.689702	-3.23441	0.00121894	0.0336347	yes
XLOC_008982	XLOC_008982	FAM109A	chr12:111798454-111806925	TIA1	TIAR	OK	1.17183	2.3296	0.687134	-3.31828	0.000905726	0.026149	yes
XLOC_031904	XLOC_031904	RAET1G,RAET1L	chr6:150238013-150390230	TIA1	TIAR	OK	4.12843	8.19789	0.685979	-3.26153	0.00110814	0.030965	yes
XLOC_023075	XLOC_023075	SULF2	chr20:46285858-46415360	TIA1	TIAR	OK	7.04787	13.9793	0.684854	-5.4159	6.09813e-08	5.09055e-06	yes
XLOC_012428	XLOC_012428	SEMA4B	chr15:90728151-90772894	TIA1	TIAR	OK	4.85375	9.62146	0.684246	-4.91067	9.07664e-07	6.06155e-05	yes
XLOC_012335	XLOC_012335	ARID3B	chr15:74833547-74890472	TIA1	TIAR	OK	2.89228	5.72818	0.683352	-3.18668	0.00143915	0.0384592	yes
XLOC_010768	XLOC_010768	NFATC4	chr14:24836144-24848810	TIA1	TIAR	OK	1.21872	2.41327	0.683183	-4.62837	3.68549e-06	0.000218727	yes
XLOC_031860	XLOC_031860	SGK1	chr6:134490383-134639196	TIA1	TIAR	OK	46.8285	92.6332	0.682155	-5.74016	9.45889e-09	8.78321e-07	yes
XLOC_018641	XLOC_018641	EMR2	chr19:14843204-14889353	TIA1	TIAR	OK	3.77884	7.44761	0.678477	-4.69736	2.63552e-06	0.000160742	yes
XLOC_001602	XLOC_001602	ODF2L	chr1:86812506-86862025	TIA1	TIAR	OK	3.52497	6.93378	0.676533	-4.92591	8.39703e-07	5.65337e-05	yes
XLOC_036284	XLOC_036284	UNC5D	chr8:35092974-35653947	TIA1	TIAR	OK	1.59839	3.1397	0.675129	-3.39176	0.00069444	0.0208882	yes
XLOC_038167	XLOC_038167	KIAA1539	chr9:35104117-35115893	TIA1	TIAR	OK	1.61791	3.17429	0.673949	-3.59529	0.000324031	0.0110201	yes
XLOC_009208	XLOC_009208	PLEKHA5	chr12:19282625-19529333	TIA1	TIAR	OK	11.1668	21.9062	0.673826	-3.6987	0.000216704	0.00780348	yes
XLOC_027897	XLOC_027897	MFAP3L	chr4:170907747-170947458	TIA1	TIAR	OK	0.870234	1.70449	0.67226	-3.08489	0.0020363	0.0498992	yes
XLOC_014080	XLOC_014080	IRX3	chr16:54317211-54320678	TIA1	TIAR	OK	2.12668	4.16453	0.672042	-3.32799	0.000874748	0.0253654	yes
XLOC_017039	XLOC_017039	CABLES1	chr18:20714437-20840434	TIA1	TIAR	OK	6.96213	13.6289	0.671709	-5.17404	2.29089e-07	1.74896e-05	yes
XLOC_004229	XLOC_004229	IFIT3	chr10:91087601-91100730	TIA1	TIAR	OK	3.16303	6.1878	0.671048	-3.93252	8.40607e-05	0.00346916	yes
XLOC_037686	XLOC_037686	CCDC107	chr9:35658286-35665278	TIA1	TIAR	OK	5.50053	10.723	0.667549	-3.58249	0.000340329	0.0114565	yes
XLOC_017701	XLOC_017701	EVI5L	chr19:7895160-7929862	TIA1	TIAR	OK	1.48141	2.88434	0.666299	-3.5934	0.000326391	0.0110775	yes
XLOC_018244	XLOC_018244	ZNF525,ZNF765	chr19:53868967-53961562	TIA1	TIAR	OK	3.03394	5.90613	0.666129	-4.63862	3.50751e-06	0.000208539	yes
XLOC_027646	XLOC_027646	IGFBP7	chr4:57844740-58071465	TIA1	TIAR	OK	51.3158	98.7732	0.654829	-4.87575	1.08398e-06	7.181e-05	yes
XLOC_001822	XLOC_001822	S100A16	chr1:153579361-153585614	TIA1	TIAR	OK	14.2389	27.3984	0.654504	-4.43991	8.9995e-06	0.000493361	yes
XLOC_020109	XLOC_020109	PLEKHH2	chr2:43864438-43995126	TIA1	TIAR	OK	0.795318	1.52977	0.654128	-3.47792	0.000505326	0.0159547	yes
XLOC_018580	XLOC_018580	DOCK6	chr19:11309968-11373157	TIA1	TIAR	OK	2.87867	5.51603	0.650329	-3.81037	0.000138759	0.00539644	yes
XLOC_029060	XLOC_029060	ARHGAP26	chr5:142150291-142608572	TIA1	TIAR	OK	0.890714	1.70064	0.646737	-3.84553	0.000120294	0.00476234	yes
XLOC_017099	XLOC_017099	ONECUT2	chr18:55102916-55158530	TIA1	TIAR	OK	0.717078	1.36647	0.644799	-3.80405	0.000142351	0.00551663	yes
XLOC_006500	XLOC_006500	ALX4	chr11:44282100-44331728	TIA1	TIAR	OK	1.79892	3.42691	0.64447	-3.61408	0.000301414	0.0103682	yes
XLOC_020995	XLOC_020995	SEMA4C	chr2:97525472-97535735	TIA1	TIAR	OK	3.5757	6.80104	0.642916	-4.05748	4.9605e-05	0.00218639	yes
XLOC_031902	XLOC_031902	LRP11	chr6:150139893-150185487	TIA1	TIAR	OK	17.6161	33.4396	0.640931	-5.28846	1.23348e-07	9.84909e-06	yes
XLOC_018080	XLOC_018080	BCL3	chr19:45251967-45263301	TIA1	TIAR	OK	8.52512	16.1534	0.639111	-4.14368	3.41781e-05	0.00157138	yes
XLOC_031365	XLOC_031365	MLLT4	chr6:168227670-168366478	TIA1	TIAR	OK	0.900199	1.69977	0.635633	-3.87545	0.000106428	0.00426446	yes
XLOC_023731	XLOC_023731	COL6A1	chr21:47401662-47424964	TIA1	TIAR	OK	5.34887	10.0718	0.632857	-4.11112	3.93752e-05	0.00177333	yes
XLOC_000127	XLOC_000127	FBLIM1	chr1:16085254-16113084	TIA1	TIAR	OK	1.70649	3.21281	0.632709	-3.37543	0.000737016	0.0219294	yes
XLOC_015278	XLOC_015278	TMEM92	chr17:48348766-48359074	TIA1	TIAR	OK	2.27596	4.2822	0.632066	-3.33698	0.000846928	0.0246669	yes
XLOC_031246	XLOC_031246	GJA1	chr6:121756744-121770873	TIA1	TIAR	OK	10.585	19.8854	0.630546	-4.20264	2.63825e-05	0.00126212	yes
XLOC_009009	XLOC_009009	VSIG10	chr12:118501397-118541810	TIA1	TIAR	OK	2.28383	4.28985	0.630396	-3.84271	0.000121683	0.00480007	yes
XLOC_001481	XLOC_001481	ZSWIM5	chr1:45482067-45672250	TIA1	TIAR	OK	1.62934	3.05675	0.629177	-3.67323	0.000239503	0.00851316	yes
XLOC_037200	XLOC_037200	-	chr8:49114310-49117718	TIA1	TIAR	OK	12.3028	23.0602	0.628278	-4.40142	1.07546e-05	0.000575265	yes
XLOC_023471	XLOC_023471	-	chr20:49505583-49547527	TIA1	TIAR	OK	3.97387	7.39415	0.620948	-3.77282	0.000161415	0.00609817	yes
XLOC_034105	XLOC_034105	IQCE	chr7:2598631-2654368	TIA1	TIAR	OK	2.62197	4.87625	0.620449	-3.80079	0.000144237	0.00558317	yes
XLOC_023815	XLOC_023815	SETD4	chr21:37406838-37432929	TIA1	TIAR	OK	3.62163	6.71816	0.61789	-3.3546	0.000794787	0.0233748	yes
XLOC_008210	XLOC_008210	DGKA	chr12:56324945-56347807	TIA1	TIAR	OK	2.01464	3.73042	0.61608	-3.38928	0.000700774	0.0210595	yes
XLOC_008805	XLOC_008805	CS	chr12:56665480-56694175	TIA1	TIAR	OK	38.8044	71.8232	0.615673	-6.38813	1.67923e-10	1.98251e-08	yes
XLOC_000243	XLOC_000243	PTPRU	chr1:29563027-29653325	TIA1	TIAR	OK	2.52363	4.66226	0.613802	-4.35385	1.3377e-05	0.000694198	yes
XLOC_001880	XLOC_001880	NES	chr1:156638555-156647228	TIA1	TIAR	OK	5.88709	10.8043	0.607182	-4.53565	5.74256e-06	0.000327296	yes
XLOC_011318	XLOC_011318	PLEK2	chr14:67853699-67878863	TIA1	TIAR	OK	8.55201	15.6931	0.607053	-3.08688	0.00202269	0.0496394	yes
XLOC_014794	XLOC_014794	-	chr16:86563781-86588841	TIA1	TIAR	OK	0.06927	0.126979	0.606011	-6.56805	5.09781e-11	6.5065e-09	yes
XLOC_017206	XLOC_017206	B4GALT6	chr18:29171729-29264814	TIA1	TIAR	OK	3.59039	6.57893	0.605611	-3.55792	0.000373803	0.0123816	yes
XLOC_012436	XLOC_012436	FURIN	chr15:91411884-91426689	TIA1	TIAR	OK	14.0138	25.6326	0.603823	-5.2309	1.68684e-07	1.31204e-05	yes
XLOC_000164	XLOC_000164	ALPL	chr1:21835857-21904905	TIA1	TIAR	OK	86.5465	158.112	0.602621	-5.98438	2.17215e-09	2.2026e-07	yes
XLOC_015438	XLOC_015438	CARD14,SGSH	chr17:78152236-78227308	TIA1	TIAR	OK	3.81091	6.945	0.600155	-3.76415	0.00016712	0.00627068	yes
XLOC_015411	XLOC_015411	SPHK1	chr17:74379589-74383941	TIA1	TIAR	OK	3.23818	5.8955	0.599178	-3.5622	0.000367755	0.0122057	yes
XLOC_036971	XLOC_036971	ZNF251	chr8:145946293-145980970	TIA1	TIAR	OK	4.52438	8.20567	0.595345	-3.26911	0.00107885	0.0303262	yes
XLOC_030818	XLOC_030818	DSP	chr6:7541869-7586946	TIA1	TIAR	OK	4.10852	7.4441	0.594358	-4.79351	1.63892e-06	0.00010359	yes
XLOC_015332	XLOC_015332	MRC2	chr17:60703815-60770957	TIA1	TIAR	OK	13.2041	23.9084	0.593703	-5.69966	1.20044e-08	1.10537e-06	yes
XLOC_018756	XLOC_018756	DMKN	chr19:35988118-36004560	TIA1	TIAR	OK	40.6628	73.5493	0.592643	-3.8539	0.000116251	0.00463559	yes
XLOC_040075	XLOC_040075	ARMCX2	chrX:100910225-100914863	TIA1	TIAR	OK	6.02921	10.8542	0.587935	-4.38423	1.16396e-05	0.000618602	yes
XLOC_008721	XLOC_008721	FMNL3	chr12:50017402-50101197	TIA1	TIAR	OK	3.27635	5.8879	0.586171	-3.82311	0.000131779	0.00515527	yes
XLOC_004310	XLOC_004310	TRIM8	chr10:104404240-104418076	TIA1	TIAR	OK	5.37256	9.63474	0.584071	-3.15307	0.00161561	0.0421525	yes
XLOC_036488	XLOC_036488	KHDRBS3	chr8:136469715-136668678	TIA1	TIAR	OK	4.313	7.72285	0.58255	-3.20838	0.00133485	0.036288	yes
XLOC_008332	XLOC_008332	ELK3	chr12:96588164-96663638	TIA1	TIAR	OK	3.75044	6.7093	0.58162	-3.61176	0.000304131	0.0104399	yes
XLOC_027317	XLOC_027317	HERC6	chr4:89299890-89364249	TIA1	TIAR	OK	2.17866	3.88672	0.578854	-3.17773	0.00148433	0.0395069	yes
XLOC_006206	XLOC_006206	PHLDB1	chr11:118477176-118528812	TIA1	TIAR	OK	5.10502	9.10713	0.578833	-4.42314	9.72746e-06	0.000530628	yes
XLOC_011147	XLOC_011147	NDRG2	chr14:21484921-21493935	TIA1	TIAR	OK	4.08222	7.27504	0.57781	-4.01881	5.8492e-05	0.00251113	yes
XLOC_023694	XLOC_023694	SLC37A1	chr21:43919741-44001550	TIA1	TIAR	OK	2.92208	5.20532	0.577387	-3.51845	0.000434075	0.0139584	yes
XLOC_027740	XLOC_027740	GPRIN3	chr4:90160473-90229191	TIA1	TIAR	OK	8.90791	15.7078	0.567219	-5.11176	3.19164e-07	2.36031e-05	yes
XLOC_019437	XLOC_019437	-	chr19:18141402-18143495	TIA1	TIAR	OK	26.7808	47.2042	0.566798	-4.14721	3.36556e-05	0.00155384	yes
XLOC_020164	XLOC_020164	MEIS1	chr2:66662279-66799891	TIA1	TIAR	OK	6.53666	11.392	0.555483	-4.35746	1.3158e-05	0.000688232	yes
XLOC_031149	XLOC_031149	RIMS1	chr6:72596649-73112845	TIA1	TIAR	OK	31.4512	54.7918	0.555103	-7.43357	1.05693e-13	1.75573e-11	yes
XLOC_004475	XLOC_004475	NEBL	chr10:21068902-21463116	TIA1	TIAR	OK	0.646032	1.12404	0.553835	-3.15859	0.00158536	0.0414287	yes
XLOC_016127	XLOC_016127	TBC1D16	chr17:77910910-78009647	TIA1	TIAR	OK	3.21614	5.58895	0.55261	-3.97576	7.01536e-05	0.00295047	yes
XLOC_034874	XLOC_034874	HIP1	chr7:75162627-75368279	TIA1	TIAR	OK	3.4385	5.96943	0.551615	-4.28637	1.81619e-05	0.000916606	yes
XLOC_023849	XLOC_023849	SIK1	chr21:44834397-44847002	TIA1	TIAR	OK	29.9829	52.0333	0.551257	-4.52344	6.08416e-06	0.000346169	yes
XLOC_034145	XLOC_034145	ITGB8	chr7:20370340-20455382	TIA1	TIAR	OK	4.22545	7.32864	0.550665	-4.40977	1.03483e-05	0.000558046	yes
XLOC_004372	XLOC_004372	HTRA1	chr10:124221040-124274424	TIA1	TIAR	OK	19.2574	33.3327	0.548647	-3.76908	0.000163849	0.00617602	yes
XLOC_013591	XLOC_013591	ZNF267,ZNF720	chr16:31724549-31928627	TIA1	TIAR	OK	7.43665	12.8469	0.546683	-3.70746	0.000209348	0.00757155	yes
XLOC_004239	XLOC_004239	MARCH5	chr10:94050919-94113721	TIA1	TIAR	OK	5.88659	10.1608	0.545858	-3.31924	0.000902613	0.0260819	yes
XLOC_002171	XLOC_002171	TMEM63A	chr1:225997789-226070546	TIA1	TIAR	OK	5.91304	10.1936	0.544603	-3.45343	0.00055351	0.017213	yes
XLOC_039896	XLOC_039896	TMEM47	chrX:34645180-34675405	TIA1	TIAR	OK	10.4481	17.9796	0.542817	-4.40418	1.06183e-05	0.000570748	yes
XLOC_020165	XLOC_020165	ETAA1	chr2:67624441-67637533	TIA1	TIAR	OK	10.5629	18.1304	0.540244	-3.95903	7.52542e-05	0.0031331	yes
XLOC_001553	XLOC_001553	KANK4	chr1:62701767-62785083	TIA1	TIAR	OK	19.8242	34.0121	0.539816	-5.52012	3.38766e-08	2.9163e-06	yes
XLOC_017735	XLOC_017735	PDE4A	chr19:10531332-10580307	TIA1	TIAR	OK	2.30497	3.94538	0.537475	-3.27623	0.00105204	0.0298007	yes
XLOC_008075	XLOC_008075	STK38L	chr12:27397077-27478890	TIA1	TIAR	OK	7.14638	12.1732	0.532629	-3.99337	6.5141e-05	0.00275719	yes
XLOC_036951	XLOC_036951	EPPK1	chr8:144937620-144952226	TIA1	TIAR	OK	6.81647	11.589	0.530719	-5.02033	5.1582e-07	3.65128e-05	yes
XLOC_007955	XLOC_007955	TSPAN9	chr12:3186520-3395730	TIA1	TIAR	OK	3.88041	6.57817	0.527815	-3.41575	0.000636061	0.0193969	yes
XLOC_013763	XLOC_013763	WFDC1	chr16:84328096-84363456	TIA1	TIAR	OK	54.3251	91.8525	0.525198	-4.64428	3.41268e-06	0.000203633	yes
XLOC_009435	XLOC_009435	COQ10A	chr12:56665480-56694175	TIA1	TIAR	OK	15.8625	26.7379	0.522122	-3.42347	0.000618269	0.0189417	yes
XLOC_021116	XLOC_021116	CXCR4	chr2:136871918-136875748	TIA1	TIAR	OK	25.3423	42.6909	0.521509	-4.18419	2.86179e-05	0.00135728	yes
XLOC_008232	XLOC_008232	LRP1	chr12:57522249-57607125	TIA1	TIAR	OK	1.26866	2.13639	0.521156	-3.28548	0.00101807	0.0289624	yes
XLOC_025557	XLOC_025557	CRBN	chr3:3168599-3221401	TIA1	TIAR	OK	9.26575	15.5955	0.520655	-3.49392	0.000475975	0.0151001	yes
XLOC_019071	XLOC_019071	ZNF702P	chr19:53407676-53696619	TIA1	TIAR	OK	0.0039139	0.00657628	0.518935	-10.4139	0	0	yes
XLOC_022966	XLOC_022966	NINL	chr20:25433336-25566153	TIA1	TIAR	OK	3.48513	5.85428	0.518667	-3.31748	0.000908339	0.0262015	yes
XLOC_028813	XLOC_028813	C5orf35,MIER3	chr5:56205086-56247954	TIA1	TIAR	OK	11.6983	19.6506	0.518665	-3.3412	0.00083416	0.0243809	yes
XLOC_006141	XLOC_006141	KIAA1377	chr11:101761404-101871793	TIA1	TIAR	OK	2.51838	4.22757	0.518012	-3.16357	0.00155846	0.040855	yes
XLOC_023684	XLOC_023684	BACE2	chr21:42539727-42654449	TIA1	TIAR	OK	41.7024	69.997	0.517893	-4.79617	1.61728e-06	0.000102615	yes
XLOC_037601	XLOC_037601	INSL4	chr9:5231418-5234422	TIA1	TIAR	OK	40.0718	67.251	0.517758	-3.10347	0.00191268	0.0478996	yes
XLOC_036532	XLOC_036532	PPP1R16A	chr8:145703431-145727505	TIA1	TIAR	OK	8.43895	14.1281	0.515308	-3.10876	0.00187871	0.0472638	yes
XLOC_015919	XLOC_015919	OSBPL7	chr17:45884732-45899199	TIA1	TIAR	OK	4.53519	7.58664	0.514522	-3.63933	0.00027335	0.00954186	yes
XLOC_036504	XLOC_036504	GLI4	chr8:144349546-144359101	TIA1	TIAR	OK	5.55589	9.28813	0.513879	-3.74862	0.000177809	0.00656741	yes
XLOC_008694	XLOC_008694	VDR	chr12:48235319-48298814	TIA1	TIAR	OK	7.70626	12.882	0.513796	-3.7979	0.000145928	0.00562888	yes
XLOC_026122	XLOC_026122	TMEM44	chr3:194308361-194354255	TIA1	TIAR	OK	7.63729	12.7533	0.512746	-3.99393	6.49865e-05	0.00275418	yes
XLOC_001387	XLOC_001387	BAI2	chr1:32192717-32229648	TIA1	TIAR	OK	2.61984	4.37445	0.512668	-3.46885	0.000522692	0.0164402	yes
XLOC_001629	XLOC_001629	CNN3	chr1:95362506-95392735	TIA1	TIAR	OK	17.4008	29.0047	0.510939	-3.40826	0.00065379	0.0198278	yes
XLOC_031164	XLOC_031164	DOPEY1	chr6:83777384-83906256	TIA1	TIAR	OK	3.80819	6.33559	0.50903	-3.3943	0.000688035	0.0207144	yes
XLOC_036944	XLOC_036944	TSTA3	chr8:144694699-144699732	TIA1	TIAR	OK	33.3343	55.4266	0.508473	-4.16751	3.07948e-05	0.0014419	yes
XLOC_008406	XLOC_008406	OAS3	chr12:113376167-113411054	TIA1	TIAR	OK	4.94182	8.14762	0.499993	-3.68382	0.000229761	0.00821105	yes
XLOC_011112	XLOC_011112	ADSSL1	chr14:105190533-105213647	TIA1	TIAR	OK	10.1968	16.7736	0.497736	-3.60317	0.000314361	0.0107243	yes
XLOC_028781	XLOC_028781	OSMR	chr5:38845959-38935743	TIA1	TIAR	OK	28.0938	46.1501	0.496352	-5.3699	7.87809e-08	6.47826e-06	yes
XLOC_031101	XLOC_031101	SLC29A1	chr6:44187241-44201888	TIA1	TIAR	OK	49.168	80.6224	0.494533	-5.48058	4.23924e-08	3.61177e-06	yes
XLOC_037859	XLOC_037859	KIAA1958	chr9:115249234-115422706	TIA1	TIAR	OK	8.51133	13.9519	0.494215	-3.60422	0.00031309	0.010703	yes
XLOC_000336	XLOC_000336	PTPRF	chr1:43996546-44089343	TIA1	TIAR	OK	25.2732	41.3943	0.493397	-4.18705	2.82605e-05	0.00134225	yes
XLOC_023093	XLOC_023093	ATP9A	chr20:50213313-50384908	TIA1	TIAR	OK	6.137	10.0511	0.493348	-3.5236	0.000425726	0.0137973	yes
XLOC_039751	XLOC_039751	MAMLD1	chrX:149531550-149682448	TIA1	TIAR	OK	2.91926	4.77973	0.493054	-3.58283	0.000339894	0.0114535	yes
XLOC_002009	XLOC_002009	KIAA0040	chr1:175126122-175162232	TIA1	TIAR	OK	4.28171	7.00716	0.492579	-3.88356	0.000102939	0.00414476	yes
XLOC_006185	XLOC_006185	NNMT	chr11:114166278-114183238	TIA1	TIAR	OK	17.4144	28.4909	0.492286	-3.17571	0.00149468	0.0397183	yes
XLOC_018021	XLOC_018021	LTBP4	chr19:41099071-41135795	TIA1	TIAR	OK	8.94225	14.6019	0.490363	-4.84174	1.28708e-06	8.40848e-05	yes
XLOC_023677	XLOC_023677	ETS2	chr21:40177620-40196878	TIA1	TIAR	OK	27.7474	45.2456	0.488962	-4.21914	2.45239e-05	0.00118869	yes
XLOC_025241	XLOC_025241	COL8A1	chr3:99273152-99897476	TIA1	TIAR	OK	5.35179	8.71676	0.487816	-3.62422	0.000289837	0.0100326	yes
XLOC_034344	XLOC_034344	CD36	chr7:80086636-80308593	TIA1	TIAR	OK	39.016	63.4786	0.486731	-6.17803	6.49045e-10	7.10447e-08	yes
XLOC_023867	XLOC_023867	SUMO3	chr21:46225531-46238044	TIA1	TIAR	OK	49.7238	80.7051	0.484319	-4.41524	1.00899e-05	0.000547685	yes
XLOC_001262	XLOC_001262	CASP9	chr1:15818768-15851285	TIA1	TIAR	OK	8.74128	14.1105	0.478863	-3.08821	0.00201364	0.0494905	yes
XLOC_008298	XLOC_008298	GLIPR1	chr12:75874463-75905486	TIA1	TIAR	OK	42.5456	67.9845	0.468702	-3.28897	0.00100556	0.0286557	yes
XLOC_007967	XLOC_007967	CD9	chr12:6309514-6347427	TIA1	TIAR	OK	32.1167	51.2977	0.46827	-3.14754	0.00164651	0.0427226	yes
XLOC_020759	XLOC_020759	DNMT3A	chr2:25455818-25565534	TIA1	TIAR	OK	4.11323	6.56769	0.467954	-3.34519	0.000822248	0.0240753	yes
XLOC_006685	XLOC_006685	RIN1	chr11:66099533-66104169	TIA1	TIAR	OK	8.99958	14.3387	0.465784	-3.58196	0.000341027	0.0114683	yes
XLOC_022830	XLOC_022830	SLCO4A1	chr20:61273796-61304178	TIA1	TIAR	OK	21.5473	34.3228	0.465559	-4.20735	2.58388e-05	0.0012397	yes
XLOC_039453	XLOC_039453	PORCN	chrX:48367344-48379204	TIA1	TIAR	OK	6.19971	9.8589	0.463872	-3.51382	0.000441714	0.0141353	yes
XLOC_000459	XLOC_000459	NEXN	chr1:78354085-78409578	TIA1	TIAR	OK	9.68923	15.3698	0.461392	-3.68736	0.00022659	0.00810646	yes
XLOC_021205	XLOC_021205	PDE1A	chr2:183005215-183405977	TIA1	TIAR	OK	26.3656	41.7748	0.460233	-4.76321	1.90541e-06	0.000118397	yes
XLOC_029464	XLOC_029464	P4HA2	chr5:131483317-131563556	TIA1	TIAR	OK	27.257	42.8778	0.453042	-5.15762	2.50106e-07	1.89194e-05	yes
XLOC_037800	XLOC_037800	PTPDC1	chr9:96793075-96872471	TIA1	TIAR	OK	5.98169	9.38504	0.450414	-3.28901	0.00100541	0.0286763	yes
XLOC_010258	XLOC_010258	COL4A1	chr13:110801309-110959526	TIA1	TIAR	OK	46.2911	72.5866	0.449829	-5.5556	2.76652e-08	2.41301e-06	yes
XLOC_015042	XLOC_015042	KCNJ12,KCNJ18	chr17:21279698-21323252	TIA1	TIAR	OK	6.1486	9.62332	0.447965	-4.1418	3.44597e-05	0.00158213	yes
XLOC_001471	XLOC_001471	HYI	chr1:43849587-43920091	TIA1	TIAR	OK	25.1603	39.3766	0.447906	-3.50512	0.000456406	0.0145351	yes
XLOC_034289	XLOC_034289	AUTS2	chr7:69063796-70257916	TIA1	TIAR	OK	1.8451	2.88456	0.446841	-3.14713	0.00164883	0.0427494	yes
XLOC_024458	XLOC_024458	PRAME	chr22:22890122-22901696	TIA1	TIAR	OK	7.928	12.3744	0.445232	-3.47392	0.000512923	0.0161483	yes
XLOC_025141	XLOC_025141	SEMA3F	chr3:50192482-50226508	TIA1	TIAR	OK	15.1452	23.6324	0.444931	-3.94613	7.94231e-05	0.00329421	yes
XLOC_029128	XLOC_029128	HMMR	chr5:162887516-162918953	TIA1	TIAR	OK	18.4927	28.7697	0.441947	-4.24989	2.13874e-05	0.00105839	yes
XLOC_031019	XLOC_031019	PFDN6	chr6:33246879-33259187	TIA1	TIAR	OK	56.5285	87.7973	0.440285	-3.10786	0.00188447	0.0473725	yes
XLOC_024254	XLOC_024254	GAS2L1	chr22:29702996-29708774	TIA1	TIAR	OK	7.75345	11.9832	0.435365	-3.40851	0.000653187	0.0198277	yes
XLOC_034894	XLOC_034894	SEMA3A	chr7:83580741-84122222	TIA1	TIAR	OK	36.3069	55.9246	0.431997	-5.3357	9.51747e-08	7.71125e-06	yes
XLOC_015230	XLOC_015230	FMNL1	chr17:43294596-43324872	TIA1	TIAR	OK	16.7484	25.6673	0.426913	-4.67423	2.95059e-06	0.000177988	yes
XLOC_029002	XLOC_029002	TGFBI	chr5:135364583-135399507	TIA1	TIAR	OK	33.8754	51.8965	0.426563	-3.35926	0.000781522	0.0230874	yes
XLOC_018840	XLOC_018840	TGFB1	chr19:41836811-41859831	TIA1	TIAR	OK	31.1174	47.6354	0.42581	-3.20205	0.00136454	0.036913	yes
XLOC_038050	XLOC_038050	EHMT1	chr9:140513443-140759250	TIA1	TIAR	OK	9.28916	14.2062	0.424831	-3.76203	0.000168539	0.00630248	yes
XLOC_005729	XLOC_005729	NAV2	chr11:19372270-20143147	TIA1	TIAR	OK	5.94689	9.0906	0.424373	-4.95019	7.41423e-07	5.07437e-05	yes
XLOC_008770	XLOC_008770	RARG	chr12:53604349-53626036	TIA1	TIAR	OK	12.4326	19.0039	0.424327	-3.65219	0.000260009	0.00916323	yes
XLOC_019113	XLOC_019113	IL11	chr19:55875377-55885725	TIA1	TIAR	OK	20.0392	30.4754	0.419229	-3.38148	0.000720966	0.0215293	yes
XLOC_006235	XLOC_006235	GRAMD1B	chr11:123300985-123498474	TIA1	TIAR	OK	13.4775	20.4543	0.41717	-4.13498	3.54982e-05	0.00161857	yes
XLOC_031254	XLOC_031254	TPD52L1	chr6:125474878-125584644	TIA1	TIAR	OK	24.2686	36.7578	0.415165	-3.19808	0.00138346	0.037242	yes
XLOC_007202	XLOC_007202	BDNF-AS1	chr11:27528398-27743605	TIA1	TIAR	OK	0.0096629	0.0146139	0.413681	-7.92758	2.22045e-15	4.14697e-13	yes
XLOC_023866	XLOC_023866	UBE2G2	chr21:46188954-46221753	TIA1	TIAR	OK	20.4401	30.8625	0.412043	-3.51803	0.000434762	0.0139669	yes
XLOC_016088	XLOC_016088	UNC13D	chr17:73780680-73840812	TIA1	TIAR	OK	20.2879	30.6219	0.411692	-3.80529	0.000141639	0.00550195	yes
XLOC_012507	XLOC_012507	LPCAT4	chr15:34651088-34659395	TIA1	TIAR	OK	17.1644	25.8396	0.409072	-3.36037	0.000778393	0.0230155	yes
XLOC_004139	XLOC_004139	SIRT1	chr10:69644409-69678233	TIA1	TIAR	OK	13.0236	19.5746	0.407472	-3.14063	0.00168587	0.0435048	yes
XLOC_029645	XLOC_029645	PDLIM7	chr5:176910394-176924602	TIA1	TIAR	OK	68.3466	102.719	0.40741	-4.20165	2.64975e-05	0.00126579	yes
XLOC_020706	XLOC_020706	PXDN	chr2:1635620-1748357	TIA1	TIAR	OK	51.465	77.303	0.406832	-4.03269	5.5142e-05	0.0023859	yes
XLOC_028547	XLOC_028547	SCOC	chr4:141178439-141303710	TIA1	TIAR	OK	0.00115092	0.00172407	0.40413	-7.14081	9.27924e-13	1.38798e-10	yes

## Sheet: Isoforms DOWN
test_id	gene_id	gene	locus	sample_1	sample_2	status	value_1	value_2	ln(fold_change)	test_stat	p_value	q_value	significant
TCONS_00000103	XLOC_000049	DFFB	chr1:3728644-3801993	TIA1	TIAR	OK	0.65944	0	-1.79769e+307	-1.79769e+307	0.00512092	0.0406265	yes
TCONS_00000112	XLOC_000054	KCNAB2	chr1:5922869-6161253	TIA1	TIAR	OK	0.203615	0	-1.79769e+307	-1.79769e+307	0.000402362	0.00525419	yes
TCONS_00000128	XLOC_000062	THAP3	chr1:6684924-6761966	TIA1	TIAR	OK	0.210836	0	-1.79769e+307	-1.79769e+307	0.00448567	0.0365415	yes
TCONS_00000161	XLOC_000079	APITD1-CORT	chr1:10490158-10512060	TIA1	TIAR	OK	1.95423	0	-1.79769e+307	-1.79769e+307	3.74951e-06	9.61584e-05	yes
TCONS_00000164	XLOC_000079	APITD1-CORT	chr1:10490158-10512060	TIA1	TIAR	OK	1.91446	0	-1.79769e+307	-1.79769e+307	2.50529e-06	6.74564e-05	yes
TCONS_00000463	XLOC_000235	RCC1	chr1:28832454-28865708	TIA1	TIAR	OK	0.818857	0	-1.79769e+307	-1.79769e+307	4.3114e-06	0.000108226	yes
TCONS_00000642	XLOC_000313	NFYC	chr1:41154751-41237275	TIA1	TIAR	OK	0.226732	0	-1.79769e+307	-1.79769e+307	0.000324252	0.00438291	yes
TCONS_00000644	XLOC_000313	NFYC	chr1:41154751-41237275	TIA1	TIAR	OK	0.228063	0	-1.79769e+307	-1.79769e+307	0.000318529	0.00432393	yes
TCONS_00000654	XLOC_000318	SLFNL1	chr1:41480706-41487603	TIA1	TIAR	OK	0.534183	0	-1.79769e+307	-1.79769e+307	0.00645758	0.0483846	yes
TCONS_00000723	XLOC_000344	CCDC24	chr1:44457279-44497134	TIA1	TIAR	OK	0.371161	0	-1.79769e+307	-1.79769e+307	7.48866e-05	0.00127962	yes
TCONS_00000898	XLOC_000428	CACHD1	chr1:64936406-65158741	TIA1	TIAR	OK	0.663258	0	-1.79769e+307	-1.79769e+307	2.11833e-05	0.000431093	yes
TCONS_00001380	XLOC_000670	SETDB1	chr1:150898814-150937331	TIA1	TIAR	OK	1.24491	0	-1.79769e+307	-1.79769e+307	1.65753e-05	0.0003475	yes
TCONS_00001474	XLOC_000731	IL6R	chr1:154377668-154441904	TIA1	TIAR	OK	0.395886	0	-1.79769e+307	-1.79769e+307	2.46195e-06	6.64671e-05	yes
TCONS_00001788	XLOC_000881	DARS2	chr1:173764144-173827682	TIA1	TIAR	OK	0.139358	0	-1.79769e+307	-1.79769e+307	0.000456539	0.00582444	yes
TCONS_00001862	XLOC_000917	SMG7	chr1:183441505-183523328	TIA1	TIAR	OK	6.59984	0	-1.79769e+307	-1.79769e+307	1.97979e-20	3.38869e-18	yes
TCONS_00001958	XLOC_000964	PPP1R12B	chr1:202317829-202557762	TIA1	TIAR	OK	0.359167	0	-1.79769e+307	-1.79769e+307	0.00157515	0.0161009	yes
TCONS_00001962	XLOC_000964	PPP1R12B	chr1:202317829-202557762	TIA1	TIAR	OK	0.317341	0	-1.79769e+307	-1.79769e+307	4.29264e-07	1.45629e-05	yes
TCONS_00001963	XLOC_000964	PPP1R12B	chr1:202317829-202557762	TIA1	TIAR	OK	0.160983	0	-1.79769e+307	-1.79769e+307	2.30003e-05	0.000462464	yes
TCONS_00002077	XLOC_001013	RCOR3	chr1:211432670-211489725	TIA1	TIAR	OK	2.36674	0	-1.79769e+307	-1.79769e+307	8.6461e-08	3.53455e-06	yes
TCONS_00002083	XLOC_001013	RCOR3	chr1:211432670-211489725	TIA1	TIAR	OK	0.656929	0	-1.79769e+307	-1.79769e+307	0.000774534	0.0090031	yes
TCONS_00002144	XLOC_001046	-	chr1:222988409-223010724	TIA1	TIAR	OK	3.37515	0	-1.79769e+307	-1.79769e+307	6.98378e-06	0.000164574	yes
TCONS_00002164	XLOC_001056	SRP9	chr1:225965514-225978168	TIA1	TIAR	OK	0.805557	0	-1.79769e+307	-1.79769e+307	1.86406e-05	0.000386374	yes
TCONS_00002506	XLOC_001222	RERE	chr1:8412463-8877699	TIA1	TIAR	OK	0.159487	0	-1.79769e+307	-1.79769e+307	0.00019744	0.00289622	yes
TCONS_00002583	XLOC_001270	ARHGEF19	chr1:16524451-16539104	TIA1	TIAR	OK	0.340167	0	-1.79769e+307	-1.79769e+307	0.00054804	0.00676606	yes
TCONS_00002656	XLOC_001310	ECE1	chr1:21543739-21672362	TIA1	TIAR	OK	0.73425	0	-1.79769e+307	-1.79769e+307	1.19046e-07	4.67982e-06	yes
TCONS_00002663	XLOC_001311	RAP1GAP	chr1:21922707-21995856	TIA1	TIAR	OK	0.218545	0	-1.79769e+307	-1.79769e+307	0.000834088	0.00958472	yes
TCONS_00002792	XLOC_001372	TMEM200B	chr1:29213602-29450421	TIA1	TIAR	OK	1.65776	0	-1.79769e+307	-1.79769e+307	9.12215e-08	3.7041e-06	yes
TCONS_00002798	XLOC_001374	MECR	chr1:29519384-29557454	TIA1	TIAR	OK	1.55056	0	-1.79769e+307	-1.79769e+307	0.000124637	0.00196778	yes
TCONS_00002820	XLOC_001387	BAI2	chr1:32192717-32229648	TIA1	TIAR	OK	0.0897842	0	-1.79769e+307	-1.79769e+307	0.00330306	0.0289532	yes
TCONS_00002832	XLOC_001395	LOC100128071	chr1:32826870-32860062	TIA1	TIAR	OK	0.35379	0	-1.79769e+307	-1.79769e+307	0.000112416	0.00180503	yes
TCONS_00002840	XLOC_001397	ZBTB8OS	chr1:33086425-33116481	TIA1	TIAR	OK	0.2905	0	-1.79769e+307	-1.79769e+307	0.00338827	0.029448	yes
TCONS_00002927	XLOC_001439	GJA9-MYCBP	chr1:39328161-39347314	TIA1	TIAR	OK	4.64192	0	-1.79769e+307	-1.79769e+307	1.14617e-11	1.00952e-09	yes
TCONS_00002928	XLOC_001439	GJA9-MYCBP	chr1:39328161-39347314	TIA1	TIAR	OK	3.55146	0	-1.79769e+307	-1.79769e+307	3.69031e-10	2.47472e-08	yes
TCONS_00002971	XLOC_001461	FOXJ3	chr1:42642209-42801562	TIA1	TIAR	OK	0.460263	0	-1.79769e+307	-1.79769e+307	1.64109e-06	4.65521e-05	yes
TCONS_00003044	XLOC_001494	MKNK1	chr1:47023089-47069966	TIA1	TIAR	OK	0.176269	0	-1.79769e+307	-1.79769e+307	0.00464334	0.0375928	yes
TCONS_00003264	XLOC_001602	ODF2L	chr1:86812506-86862025	TIA1	TIAR	OK	1.18166	0	-1.79769e+307	-1.79769e+307	3.33692e-08	1.49348e-06	yes
TCONS_00003265	XLOC_001602	ODF2L	chr1:86812506-86862025	TIA1	TIAR	OK	1.1462	0	-1.79769e+307	-1.79769e+307	4.60031e-08	1.99251e-06	yes
TCONS_00003574	XLOC_001764	ANP32E	chr1:150190716-150208600	TIA1	TIAR	OK	0.565025	0	-1.79769e+307	-1.79769e+307	7.59146e-06	0.000176689	yes
TCONS_00003629	XLOC_001782	POGZ	chr1:151375199-151431941	TIA1	TIAR	OK	0.149874	0	-1.79769e+307	-1.79769e+307	0.000234621	0.00334893	yes
TCONS_00003631	XLOC_001782	POGZ	chr1:151375199-151431941	TIA1	TIAR	OK	0.203876	0	-1.79769e+307	-1.79769e+307	5.88902e-05	0.00104224	yes
TCONS_00004125	XLOC_002048	UCHL5	chr1:192957276-193061499	TIA1	TIAR	OK	0.506001	0	-1.79769e+307	-1.79769e+307	9.64919e-07	2.90925e-05	yes
TCONS_00004136	XLOC_002055	DENND1B	chr1:197473876-197744623	TIA1	TIAR	OK	0.482155	0	-1.79769e+307	-1.79769e+307	2.71593e-07	9.66425e-06	yes
TCONS_00004138	XLOC_002055	DENND1B	chr1:197473876-197744623	TIA1	TIAR	OK	0.177979	0	-1.79769e+307	-1.79769e+307	0.00578994	0.0445762	yes
TCONS_00004511	XLOC_002270	ZNF692	chr1:249144202-249153315	TIA1	TIAR	OK	0.828216	0	-1.79769e+307	-1.79769e+307	7.94527e-06	0.00018372	yes
TCONS_00004525	XLOC_002285	SAMD11	chr1:861120-894679	TIA1	TIAR	OK	0.974868	0	-1.79769e+307	-1.79769e+307	0.00447344	0.0364665	yes
TCONS_00004641	XLOC_002446	C1orf151	chr1:19923358-19956314	TIA1	TIAR	OK	1.53029	0	-1.79769e+307	-1.79769e+307	0.0019757	0.0193631	yes
TCONS_00004742	XLOC_002594	ZMYM1	chr1:35544971-35887569	TIA1	TIAR	OK	0.691581	0	-1.79769e+307	-1.79769e+307	1.64167e-06	4.6547e-05	yes
TCONS_00004868	XLOC_002740	TMEM69	chr1:46153785-46216485	TIA1	TIAR	OK	1.04236	0	-1.79769e+307	-1.79769e+307	0.00122045	0.0130862	yes
TCONS_00005055	XLOC_002990	-	chr1:93775665-93811376	TIA1	TIAR	OK	5.96664	0	-1.79769e+307	-1.79769e+307	0.00576924	0.0444905	yes
TCONS_00005084	XLOC_003029	-	chr1:98501789-98502721	TIA1	TIAR	OK	1.90743	0	-1.79769e+307	-1.79769e+307	3.52723e-05	0.000667247	yes
TCONS_00005091	XLOC_003036	-	chr1:98512290-98512800	TIA1	TIAR	OK	2.42804	0	-1.79769e+307	-1.79769e+307	0.000672721	0.00802022	yes
TCONS_00005463	XLOC_003480	-	chr1:173864545-173867418	TIA1	TIAR	OK	1.39283	0	-1.79769e+307	-1.79769e+307	0.00340376	0.0295274	yes
TCONS_00005545	XLOC_003578	-	chr1:200520624-200589862	TIA1	TIAR	OK	3.64642	0	-1.79769e+307	-1.79769e+307	0.00326684	0.0287107	yes
TCONS_00005586	XLOC_003631	SERTAD4	chr1:210416756-210417162	TIA1	TIAR	OK	2.1769	0	-1.79769e+307	-1.79769e+307	0.00409756	0.03413	yes
TCONS_00005645	XLOC_003699	-	chr1:222728051-222729069	TIA1	TIAR	OK	3.95276	0	-1.79769e+307	-1.79769e+307	0.000916185	0.0103762	yes
TCONS_00005851	XLOC_003934	-	chr1:247301188-247335694	TIA1	TIAR	OK	1.72802	0	-1.79769e+307	-1.79769e+307	0.000693469	0.00822376	yes
TCONS_00007817	XLOC_004007	SEC61A2	chr10:12171639-12292589	TIA1	TIAR	OK	0.218454	0	-1.79769e+307	-1.79769e+307	0.00474432	0.0382311	yes
TCONS_00007885	XLOC_004034	MLLT10	chr10:21823100-22033197	TIA1	TIAR	OK	2.15877	0	-1.79769e+307	-1.79769e+307	2.305e-06	6.27344e-05	yes
TCONS_00008073	XLOC_004125	CDK1	chr10:62538088-62554610	TIA1	TIAR	OK	1.00819	0	-1.79769e+307	-1.79769e+307	1.86227e-05	0.000386137	yes
TCONS_00008136	XLOC_004159	KIAA1274	chr10:72237754-72328206	TIA1	TIAR	OK	0.744621	0	-1.79769e+307	-1.79769e+307	7.9426e-05	0.00134728	yes
TCONS_00008381	XLOC_004266	ZDHHC16	chr10:99205833-99217203	TIA1	TIAR	OK	1.22895	0	-1.79769e+307	-1.79769e+307	8.87667e-06	0.000202086	yes
TCONS_00008382	XLOC_004266	ZDHHC16	chr10:99205833-99217203	TIA1	TIAR	OK	3.19569	0	-1.79769e+307	-1.79769e+307	1.2148e-08	5.99178e-07	yes
TCONS_00008490	XLOC_004316	INA	chr10:105036904-105050108	TIA1	TIAR	OK	1.12253	0	-1.79769e+307	-1.79769e+307	1.96325e-07	7.24629e-06	yes
TCONS_00008541	XLOC_004339	TCF7L2	chr10:114710004-114927437	TIA1	TIAR	OK	0.308347	0	-1.79769e+307	-1.79769e+307	8.15172e-05	0.00137811	yes
TCONS_00008542	XLOC_004339	TCF7L2	chr10:114710004-114927437	TIA1	TIAR	OK	0.413959	0	-1.79769e+307	-1.79769e+307	1.66956e-05	0.000349901	yes
TCONS_00008699	XLOC_004419	IDI1	chr10:1034348-1095318	TIA1	TIAR	OK	1.44194	0	-1.79769e+307	-1.79769e+307	1.58518e-06	4.5157e-05	yes
TCONS_00008732	XLOC_004437	IL15RA	chr10:5903688-6020142	TIA1	TIAR	OK	1.64827	0	-1.79769e+307	-1.79769e+307	7.028e-07	2.23848e-05	yes
TCONS_00008733	XLOC_004437	IL15RA	chr10:5903688-6020142	TIA1	TIAR	OK	1.59991	0	-1.79769e+307	-1.79769e+307	2.69714e-07	9.60306e-06	yes
TCONS_00008849	XLOC_004493	ACBD5	chr10:27484142-27531068	TIA1	TIAR	OK	0.769726	0	-1.79769e+307	-1.79769e+307	6.84861e-07	2.19173e-05	yes
TCONS_00009095	XLOC_004595	PBLD	chr10:70042416-70102953	TIA1	TIAR	OK	0.48903	0	-1.79769e+307	-1.79769e+307	1.57135e-07	5.95251e-06	yes
TCONS_00009098	XLOC_004596	RUFY2	chr10:70103274-70167051	TIA1	TIAR	OK	0.18925	0	-1.79769e+307	-1.79769e+307	0.00326808	0.0287174	yes
TCONS_00009387	XLOC_004739	KCNIP2	chr10:103544199-103603677	TIA1	TIAR	OK	1.60412	0	-1.79769e+307	-1.79769e+307	1.52974e-07	5.82041e-06	yes
TCONS_00009388	XLOC_004739	KCNIP2	chr10:103544199-103603677	TIA1	TIAR	OK	1.55913	0	-1.79769e+307	-1.79769e+307	1.98707e-07	7.32523e-06	yes
TCONS_00009439	XLOC_004768	GPAM	chr10:113909621-113943525	TIA1	TIAR	OK	0.92457	0	-1.79769e+307	-1.79769e+307	7.82793e-09	3.98459e-07	yes
TCONS_00009501	XLOC_004796	FGFR2	chr10:123237843-123357972	TIA1	TIAR	OK	0.431489	0	-1.79769e+307	-1.79769e+307	0.000106663	0.00173291	yes
TCONS_00009502	XLOC_004796	FGFR2	chr10:123237843-123357972	TIA1	TIAR	OK	0.364124	0	-1.79769e+307	-1.79769e+307	0.000618704	0.00749303	yes
TCONS_00009565	XLOC_004834	ADAM8	chr10:135075837-135090407	TIA1	TIAR	OK	0.150862	0	-1.79769e+307	-1.79769e+307	0.0033086	0.0289849	yes
TCONS_00009869	XLOC_005143	-	chr10:47096453-47174122	TIA1	TIAR	OK	2.15282	0	-1.79769e+307	-1.79769e+307	6.14326e-07	1.98919e-05	yes
TCONS_00009870	XLOC_005144	-	chr10:47096453-47174122	TIA1	TIAR	OK	27.5145	0	-1.79769e+307	-1.79769e+307	0.00311145	0.0277323	yes
TCONS_00009871	XLOC_005145	-	chr10:47096453-47174122	TIA1	TIAR	OK	2.62751	0	-1.79769e+307	-1.79769e+307	5.65736e-05	0.00100655	yes
TCONS_00009872	XLOC_005146	-	chr10:47096453-47174122	TIA1	TIAR	OK	5.59771	0	-1.79769e+307	-1.79769e+307	0.000264834	0.00370321	yes
TCONS_00009874	XLOC_005148	-	chr10:47096453-47174122	TIA1	TIAR	OK	2.79439	0	-1.79769e+307	-1.79769e+307	0.00340587	0.0295415	yes
TCONS_00009876	XLOC_005150	-	chr10:47096453-47174122	TIA1	TIAR	OK	2.12386	0	-1.79769e+307	-1.79769e+307	0.00156342	0.0160026	yes
TCONS_00009878	XLOC_005152	LOC728643	chr10:47096453-47174122	TIA1	TIAR	OK	21.9628	0	-1.79769e+307	-1.79769e+307	0.00263352	0.0243377	yes
TCONS_00009893	XLOC_005174	-	chr10:50661060-50661356	TIA1	TIAR	OK	4.65923	0	-1.79769e+307	-1.79769e+307	0.00409756	0.0342007	yes
TCONS_00009914	XLOC_005201	-	chr10:60050176-60051648	TIA1	TIAR	OK	3.96882	0	-1.79769e+307	-1.79769e+307	0.00477504	0.0384222	yes
TCONS_00010090	XLOC_005419	-	chr10:101419262-101515894	TIA1	TIAR	OK	2.70863	0	-1.79769e+307	-1.79769e+307	1.19695e-05	0.000260522	yes
TCONS_00010178	XLOC_005526	TIAL1	chr10:121331318-121332389	TIA1	TIAR	OK	3.85461	0	-1.79769e+307	-1.79769e+307	0.00265131	0.0244609	yes
TCONS_00010772	XLOC_005155	-	chr10:47096453-47174122	TIA1	TIAR	OK	10.116	0	-1.79769e+307	-1.79769e+307	6.46382e-11	5.11192e-09	yes
TCONS_00011134	XLOC_005626	SLC22A18	chr11:2909326-2946476	TIA1	TIAR	OK	0.699881	0	-1.79769e+307	-1.79769e+307	0.000493308	0.00620574	yes
TCONS_00011420	XLOC_005782	ACCS	chr11:44087728-44105620	TIA1	TIAR	OK	0.438357	0	-1.79769e+307	-1.79769e+307	0.00120423	0.0129467	yes
TCONS_00011431	XLOC_005788	PRDM11	chr11:45115563-45249717	TIA1	TIAR	OK	0.731634	0	-1.79769e+307	-1.79769e+307	1.65349e-05	0.000346773	yes
TCONS_00011456	XLOC_005795	DGKZ	chr11:46354454-46402104	TIA1	TIAR	OK	0.282563	0	-1.79769e+307	-1.79769e+307	0.000190678	0.00280931	yes
TCONS_00011458	XLOC_005795	DGKZ	chr11:46354454-46402104	TIA1	TIAR	OK	0.162515	0	-1.79769e+307	-1.79769e+307	0.00196132	0.0192628	yes
TCONS_00011459	XLOC_005795	DGKZ	chr11:46354454-46402104	TIA1	TIAR	OK	0.256254	0	-1.79769e+307	-1.79769e+307	0.000304031	0.00415232	yes
TCONS_00011460	XLOC_005795	DGKZ	chr11:46354454-46402104	TIA1	TIAR	OK	0.183354	0	-1.79769e+307	-1.79769e+307	0.000760352	0.00886897	yes
TCONS_00011484	XLOC_005804	MADD	chr11:47290926-47351582	TIA1	TIAR	OK	0.000767426	0	-1.79769e+307	-1.79769e+307	0	0	yes
TCONS_00011826	XLOC_005992	BANF1	chr11:65764016-65771740	TIA1	TIAR	OK	2.36828	0	-1.79769e+307	-1.79769e+307	2.93953e-05	0.000571642	yes
TCONS_00012343	XLOC_006256	CHEK1	chr11:125494800-125550942	TIA1	TIAR	OK	1.56386	0	-1.79769e+307	-1.79769e+307	9.76967e-08	3.93005e-06	yes
TCONS_00012439	XLOC_006304	LRDD	chr11:799178-805250	TIA1	TIAR	OK	0.137657	0	-1.79769e+307	-1.79769e+307	0.00587425	0.0450645	yes
TCONS_00012746	XLOC_006476	BDNF	chr11:27528398-27743605	TIA1	TIAR	OK	3.34534	0	-1.79769e+307	-1.79769e+307	2.90304e-12	2.79307e-10	yes
TCONS_00012752	XLOC_006476	BDNF	chr11:27528398-27743605	TIA1	TIAR	OK	1.00492	0	-1.79769e+307	-1.79769e+307	1.18218e-07	4.65028e-06	yes
TCONS_00012823	XLOC_006506	PHF21A	chr11:45950869-46142985	TIA1	TIAR	OK	0.13464	0	-1.79769e+307	-1.79769e+307	0.00023376	0.00334217	yes
TCONS_00012850	XLOC_006522	CELF1	chr11:47487487-47574792	TIA1	TIAR	OK	2.97203	0	-1.79769e+307	-1.79769e+307	1.01302e-12	1.03567e-10	yes
TCONS_00012851	XLOC_006522	CELF1	chr11:47487487-47574792	TIA1	TIAR	OK	4.30086	0	-1.79769e+307	-1.79769e+307	1.75504e-19	2.99552e-17	yes
TCONS_00012952	XLOC_006600	CYBASC3	chr11:61066918-61136975	TIA1	TIAR	OK	0.170648	0	-1.79769e+307	-1.79769e+307	0.00183451	0.0182158	yes
TCONS_00013059	XLOC_006652	SF1	chr11:64532075-64546416	TIA1	TIAR	OK	1.68509	0	-1.79769e+307	-1.79769e+307	2.41326e-08	1.11733e-06	yes
TCONS_00013088	XLOC_006668	SLC25A45	chr11:65142654-65150273	TIA1	TIAR	OK	0.410061	0	-1.79769e+307	-1.79769e+307	0.000271291	0.00377949	yes
TCONS_00013089	XLOC_006669	LTBP3	chr11:65292547-65325699	TIA1	TIAR	OK	0.236168	0	-1.79769e+307	-1.79769e+307	0.000130028	0.0020417	yes
TCONS_00013142	XLOC_006698	POLD4	chr11:67085309-67159158	TIA1	TIAR	OK	0.782525	0	-1.79769e+307	-1.79769e+307	0.00239646	0.0226138	yes
TCONS_00013270	XLOC_006769	GUCY2E	chr11:76391209-76436986	TIA1	TIAR	OK	0.348246	0	-1.79769e+307	-1.79769e+307	1.63905e-06	4.6538e-05	yes
TCONS_00013345	XLOC_006799	CTSC	chr11:88026759-88070941	TIA1	TIAR	OK	0.0873316	0	-1.79769e+307	-1.79769e+307	0.00245277	0.0230408	yes
TCONS_00013469	XLOC_006863	PPP2R1B	chr11:111473169-111637440	TIA1	TIAR	OK	0.350768	0	-1.79769e+307	-1.79769e+307	0.000779162	0.00905167	yes
TCONS_00013771	XLOC_007090	-	chr11:10318896-10319094	TIA1	TIAR	OK	17.8636	0	-1.79769e+307	-1.79769e+307	0.00409756	0.0341677	yes
TCONS_00014037	XLOC_007461	RBM14-RBM4	chr11:66384052-66445395	TIA1	TIAR	OK	0.654677	0	-1.79769e+307	-1.79769e+307	0.00458725	0.0372135	yes
TCONS_00014113	XLOC_007555	CLPB	chr11:72002585-72145568	TIA1	TIAR	OK	1.92923	0	-1.79769e+307	-1.79769e+307	0.00502037	0.0400338	yes
TCONS_00014229	XLOC_007725	CTSC	chr11:88024886-88025364	TIA1	TIAR	OK	1.75711	0	-1.79769e+307	-1.79769e+307	0.00314968	0.0279165	yes
TCONS_00015620	XLOC_008022	C12orf59	chr12:10331556-10344403	TIA1	TIAR	OK	0.776189	0	-1.79769e+307	-1.79769e+307	3.82356e-06	9.75606e-05	yes
TCONS_00015621	XLOC_008022	C12orf59	chr12:10331556-10344403	TIA1	TIAR	OK	0.163899	0	-1.79769e+307	-1.79769e+307	0.00445115	0.0363338	yes
TCONS_00015711	XLOC_008071	RASSF8	chr12:26111686-26232825	TIA1	TIAR	OK	0.211716	0	-1.79769e+307	-1.79769e+307	0.00370388	0.0316091	yes
TCONS_00015718	XLOC_008073	FGFR1OP2	chr12:27091304-27119581	TIA1	TIAR	OK	0.206434	0	-1.79769e+307	-1.79769e+307	0.0015631	0.0160021	yes
TCONS_00015830	XLOC_008119	CACNB3	chr12:49209402-49222954	TIA1	TIAR	OK	0.256118	0	-1.79769e+307	-1.79769e+307	0.00117547	0.0126918	yes
TCONS_00015831	XLOC_008119	CACNB3	chr12:49209402-49222954	TIA1	TIAR	OK	0.465677	0	-1.79769e+307	-1.79769e+307	8.3822e-05	0.00140997	yes
TCONS_00015832	XLOC_008119	CACNB3	chr12:49209402-49222954	TIA1	TIAR	OK	0.420501	0	-1.79769e+307	-1.79769e+307	0.000511879	0.00639806	yes
TCONS_00015891	XLOC_008147	DAZAP2	chr12:51632507-51664202	TIA1	TIAR	OK	2.70524	0	-1.79769e+307	-1.79769e+307	1.93509e-08	9.12727e-07	yes
TCONS_00015894	XLOC_008147	DAZAP2	chr12:51632507-51664202	TIA1	TIAR	OK	3.34304	0	-1.79769e+307	-1.79769e+307	8.62724e-09	4.35478e-07	yes
TCONS_00015906	XLOC_008152	ACVR1B	chr12:52345450-52390867	TIA1	TIAR	OK	0.246368	0	-1.79769e+307	-1.79769e+307	0.000111645	0.00179645	yes
TCONS_00015949	XLOC_008171	PRR13	chr12:53835385-53840427	TIA1	TIAR	OK	17.5194	0	-1.79769e+307	-1.79769e+307	1.02202e-13	1.21558e-11	yes
TCONS_00016441	XLOC_008417	FBXW8	chr12:117348760-117470288	TIA1	TIAR	OK	0.331752	0	-1.79769e+307	-1.79769e+307	2.31064e-05	0.000464134	yes
TCONS_00016443	XLOC_008418	RFC5	chr12:118454507-118498951	TIA1	TIAR	OK	0.446083	0	-1.79769e+307	-1.79769e+307	0.000322604	0.00436846	yes
TCONS_00016493	XLOC_008442	SETD1B	chr12:122242084-122270562	TIA1	TIAR	OK	0.186888	0	-1.79769e+307	-1.79769e+307	2.16489e-05	0.000439384	yes
TCONS_00016582	XLOC_008485	EP400	chr12:132434488-132565011	TIA1	TIAR	OK	0.231324	0	-1.79769e+307	-1.79769e+307	6.67977e-06	0.000158274	yes
TCONS_00016695	XLOC_008534	ING4	chr12:6759703-6772337	TIA1	TIAR	OK	0.47829	0	-1.79769e+307	-1.79769e+307	0.00213352	0.0206157	yes
TCONS_00016743	XLOC_008563	PZP	chr12:9301435-9360966	TIA1	TIAR	OK	0.981942	0	-1.79769e+307	-1.79769e+307	0.000183898	0.00272603	yes
TCONS_00016794	XLOC_008590	TAS2R50	chr12:10998447-11326461	TIA1	TIAR	OK	0.0307851	0	-1.79769e+307	-1.79769e+307	1.06596e-142	1.96361e-140	yes
TCONS_00016906	XLOC_008656	CAPRIN2	chr12:30862485-30907728	TIA1	TIAR	OK	0.31176	0	-1.79769e+307	-1.79769e+307	6.4742e-05	0.00112992	yes
TCONS_00016987	XLOC_008695	COL2A1	chr12:48366747-48398285	TIA1	TIAR	OK	0.182978	0	-1.79769e+307	-1.79769e+307	0.000386395	0.00507972	yes
TCONS_00017041	XLOC_008721	FMNL3	chr12:50017402-50101197	TIA1	TIAR	OK	0.232114	0	-1.79769e+307	-1.79769e+307	9.00553e-07	2.74948e-05	yes
TCONS_00017114	XLOC_008762	KRT4	chr12:53200332-53208335	TIA1	TIAR	OK	0.164062	0	-1.79769e+307	-1.79769e+307	0.00549162	0.0428307	yes
TCONS_00017143	XLOC_008777	CALCOCO1	chr12:54104901-54121307	TIA1	TIAR	OK	0.814453	0	-1.79769e+307	-1.79769e+307	2.30434e-06	6.27448e-05	yes
TCONS_00017480	XLOC_008965	ALKBH2	chr12:109525992-109531513	TIA1	TIAR	OK	0.822005	0	-1.79769e+307	-1.79769e+307	0.000501456	0.00629252	yes
TCONS_00017481	XLOC_008965	ALKBH2	chr12:109525992-109531513	TIA1	TIAR	OK	0.434566	0	-1.79769e+307	-1.79769e+307	0.00515013	0.0407672	yes
TCONS_00017503	XLOC_008972	GIT2	chr12:110367606-110434194	TIA1	TIAR	OK	0.186489	0	-1.79769e+307	-1.79769e+307	0.000234169	0.00334643	yes
TCONS_00017645	XLOC_009040	ZCCHC8	chr12:122957434-122985518	TIA1	TIAR	OK	0.801213	0	-1.79769e+307	-1.79769e+307	5.72657e-06	0.000138846	yes
TCONS_00017707	XLOC_009074	GALNT9	chr12:132680916-132905905	TIA1	TIAR	OK	0.186082	0	-1.79769e+307	-1.79769e+307	0.00342107	0.0296478	yes
TCONS_00017771	XLOC_009129	-	chr12:7247145-7282660	TIA1	TIAR	OK	3.55622	0	-1.79769e+307	-1.79769e+307	0.00343886	0.0297806	yes
TCONS_00017850	XLOC_009239	-	chr12:26105321-26111345	TIA1	TIAR	OK	2.78879	0	-1.79769e+307	-1.79769e+307	0.00216318	0.0208256	yes
TCONS_00017861	XLOC_009253	ERGIC2	chr12:29490068-29534143	TIA1	TIAR	OK	0.541595	0	-1.79769e+307	-1.79769e+307	0.000364173	0.00483173	yes
TCONS_00018004	XLOC_009448	FAM119B	chr12:58166382-58176324	TIA1	TIAR	OK	1.14466	0	-1.79769e+307	-1.79769e+307	0.000478504	0.00604847	yes
TCONS_00018059	XLOC_009522	-	chr12:73640389-73643198	TIA1	TIAR	OK	2.43722	0	-1.79769e+307	-1.79769e+307	0.00302351	0.0271003	yes
TCONS_00018104	XLOC_009567	-	chr12:80167342-80330334	TIA1	TIAR	OK	2.93258	0	-1.79769e+307	-1.79769e+307	0.00304242	0.0272093	yes
TCONS_00018152	XLOC_009622	-	chr12:100420136-100536642	TIA1	TIAR	OK	0.927497	0	-1.79769e+307	-1.79769e+307	0.00389444	0.0328548	yes
TCONS_00018156	XLOC_009626	UHRF1BP1L	chr12:100420136-100536642	TIA1	TIAR	OK	1.85266	0	-1.79769e+307	-1.79769e+307	0.00345408	0.0298611	yes
TCONS_00018248	XLOC_009739	DYNLL1	chr12:120907659-120936299	TIA1	TIAR	OK	2.07053	0	-1.79769e+307	-1.79769e+307	0.00178297	0.0177858	yes
TCONS_00018273	XLOC_009781	-	chr12:123413538-123464588	TIA1	TIAR	OK	1.52692	0	-1.79769e+307	-1.79769e+307	5.65489e-05	0.0010064	yes
TCONS_00018316	XLOC_009835	MMP17	chr12:132312940-132336398	TIA1	TIAR	OK	2.8322	0	-1.79769e+307	-1.79769e+307	0.00661949	0.0492678	yes
TCONS_00019746	XLOC_010123	MAB21L1	chr13:35516423-36705514	TIA1	TIAR	OK	0.00882616	0	-1.79769e+307	-1.79769e+307	6.46823e-116	1.18072e-113	yes
TCONS_00019749	XLOC_010124	DCLK1	chr13:35516423-36705514	TIA1	TIAR	OK	0.12342	0	-1.79769e+307	-1.79769e+307	0.000278705	0.00386851	yes
TCONS_00019973	XLOC_010237	DOCK9	chr13:99445740-99738660	TIA1	TIAR	OK	0.16132	0	-1.79769e+307	-1.79769e+307	7.64788e-05	0.00130314	yes
TCONS_00020395	XLOC_010662	ATP11A	chr13:113344383-113541482	TIA1	TIAR	OK	3.25415	0	-1.79769e+307	-1.79769e+307	0.00425545	0.0351207	yes
TCONS_00021104	XLOC_010837	PSMA3	chr14:58711592-58764855	TIA1	TIAR	OK	0.707599	0	-1.79769e+307	-1.79769e+307	0.00276211	0.0252786	yes
TCONS_00021391	XLOC_010985	EML1	chr14:100259744-100408503	TIA1	TIAR	OK	0.268564	0	-1.79769e+307	-1.79769e+307	9.63925e-05	0.00158869	yes
TCONS_00021637	XLOC_011147	NDRG2	chr14:21484921-21493935	TIA1	TIAR	OK	0.842492	0	-1.79769e+307	-1.79769e+307	1.59048e-05	0.000335188	yes
TCONS_00021640	XLOC_011147	NDRG2	chr14:21484921-21493935	TIA1	TIAR	OK	0.52492	0	-1.79769e+307	-1.79769e+307	0.000175088	0.00261986	yes
TCONS_00021642	XLOC_011147	NDRG2	chr14:21484921-21493935	TIA1	TIAR	OK	0.650016	0	-1.79769e+307	-1.79769e+307	7.22838e-05	0.00124075	yes
TCONS_00021658	XLOC_011156	RAB2B	chr14:21927056-21945132	TIA1	TIAR	OK	0.508959	0	-1.79769e+307	-1.79769e+307	7.81016e-05	0.00132667	yes
TCONS_00021704	XLOC_011174	PPP1R3E	chr14:23764995-23772057	TIA1	TIAR	OK	0.267838	0	-1.79769e+307	-1.79769e+307	8.70206e-05	0.00145567	yes
TCONS_00021735	XLOC_011191	MDP1	chr14:24683142-24701582	TIA1	TIAR	OK	1.63418	0	-1.79769e+307	-1.79769e+307	0.000234898	0.00335131	yes
TCONS_00021956	XLOC_011313	MAX	chr14:65453501-65569256	TIA1	TIAR	OK	0.205875	0	-1.79769e+307	-1.79769e+307	0.00515296	0.0407629	yes
TCONS_00022031	XLOC_011357	RPS6KL1	chr14:75372229-75389906	TIA1	TIAR	OK	0.466156	0	-1.79769e+307	-1.79769e+307	0.001019	0.0113095	yes
TCONS_00022039	XLOC_011359	MLH3	chr14:75480308-75518235	TIA1	TIAR	OK	0.43561	0	-1.79769e+307	-1.79769e+307	2.21767e-07	8.08165e-06	yes
TCONS_00022083	XLOC_011381	STON2	chr14:81727041-81893539	TIA1	TIAR	OK	0.135713	0	-1.79769e+307	-1.79769e+307	0.00657863	0.0490483	yes
TCONS_00022133	XLOC_011400	ATXN3	chr14:92524895-92572965	TIA1	TIAR	OK	0.512161	0	-1.79769e+307	-1.79769e+307	2.00977e-07	7.3999e-06	yes
TCONS_00022135	XLOC_011400	ATXN3	chr14:92524895-92572965	TIA1	TIAR	OK	0.516992	0	-1.79769e+307	-1.79769e+307	1.93541e-07	7.1654e-06	yes
TCONS_00022471	XLOC_011703	-	chr14:59898113-59898565	TIA1	TIAR	OK	1.7674	0	-1.79769e+307	-1.79769e+307	0.00409756	0.0341253	yes
TCONS_00022624	XLOC_011895	FLRT2	chr14:85996487-86094270	TIA1	TIAR	OK	1.0296	0	-1.79769e+307	-1.79769e+307	0.00511745	0.0406149	yes
TCONS_00022666	XLOC_011950	-	chr14:100757452-100772860	TIA1	TIAR	OK	3.3973	0	-1.79769e+307	-1.79769e+307	0.00585186	0.0449384	yes
TCONS_00022682	XLOC_011968	ZNF839	chr14:102786095-102809093	TIA1	TIAR	OK	1.21239	0	-1.79769e+307	-1.79769e+307	0.000795515	0.0092133	yes
TCONS_00023366	XLOC_012075	-	chr15:25242706-25268412	TIA1	TIAR	OK	1.66617	0	-1.79769e+307	-1.79769e+307	0.00172248	0.0173139	yes
TCONS_00023373	XLOC_012080	SNORD116-3	chr15:25295782-25367678	TIA1	TIAR	OK	55.184	0	-1.79769e+307	-1.79769e+307	9.59512e-233	1.81171e-230	yes
TCONS_00023380	XLOC_012084	SNORD116-3	chr15:25295782-25367678	TIA1	TIAR	OK	51.1439	0	-1.79769e+307	-1.79769e+307	9.09168e-233	1.72203e-230	yes
TCONS_00023471	XLOC_012155	FAN1	chr15:31195671-31283807	TIA1	TIAR	OK	3.80996	0	-1.79769e+307	-1.79769e+307	6.19315e-12	5.64399e-10	yes
TCONS_00023527	XLOC_012184	RAD51	chr15:40987326-41024356	TIA1	TIAR	OK	0.194744	0	-1.79769e+307	-1.79769e+307	0.00490034	0.0392215	yes
TCONS_00023696	XLOC_012262	GCOM1	chr15:57884101-58009755	TIA1	TIAR	OK	0.710559	0	-1.79769e+307	-1.79769e+307	2.87967e-07	1.01631e-05	yes
TCONS_00023697	XLOC_012262	GCOM1	chr15:57884101-58009755	TIA1	TIAR	OK	0.631546	0	-1.79769e+307	-1.79769e+307	7.22172e-07	2.28811e-05	yes
TCONS_00023804	XLOC_012316	LRRC49	chr15:71184927-71342436	TIA1	TIAR	OK	0.673704	0	-1.79769e+307	-1.79769e+307	0.00382745	0.0324391	yes
TCONS_00023813	XLOC_012319	SENP8	chr15:72116587-72433311	TIA1	TIAR	OK	3.67731	0	-1.79769e+307	-1.79769e+307	1.20877e-08	5.96694e-07	yes
TCONS_00023814	XLOC_012319	SENP8	chr15:72116587-72433311	TIA1	TIAR	OK	3.60113	0	-1.79769e+307	-1.79769e+307	1.47741e-08	7.11286e-07	yes
TCONS_00023938	XLOC_012379	ZFAND6	chr15:80351955-80430723	TIA1	TIAR	OK	1.17373	0	-1.79769e+307	-1.79769e+307	7.69409e-06	0.000178664	yes
TCONS_00024070	XLOC_012449	MCTP2	chr15:94774849-95027228	TIA1	TIAR	OK	0.61737	0	-1.79769e+307	-1.79769e+307	4.09826e-08	1.79826e-06	yes
TCONS_00024091	XLOC_012457	LRRC28	chr15:99791651-99926498	TIA1	TIAR	OK	6.60629	0	-1.79769e+307	-1.79769e+307	3.93747e-05	0.000735868	yes
TCONS_00024126	XLOC_012477	NIPA2	chr15:23004682-23034427	TIA1	TIAR	OK	0.655906	0	-1.79769e+307	-1.79769e+307	6.149e-06	0.000147549	yes
TCONS_00024129	XLOC_012478	NIPA1	chr15:23043278-23086928	TIA1	TIAR	OK	0.950583	0	-1.79769e+307	-1.79769e+307	5.47244e-09	2.89283e-07	yes
TCONS_00024275	XLOC_012549	ZFP106	chr15:42705020-42783287	TIA1	TIAR	OK	0.242765	0	-1.79769e+307	-1.79769e+307	1.19826e-06	3.52311e-05	yes
TCONS_00024454	XLOC_012641	KIAA0101	chr15:64655920-64673702	TIA1	TIAR	OK	3.1142	0	-1.79769e+307	-1.79769e+307	0.00235713	0.0223194	yes
TCONS_00024882	XLOC_012892	RYR3	chr15:33603176-34158303	TIA1	TIAR	OK	5.33649	0	-1.79769e+307	-1.79769e+307	4.48984e-05	0.000826319	yes
TCONS_00025120	XLOC_013204	-	chr15:79703753-79764642	TIA1	TIAR	OK	1.02126	0	-1.79769e+307	-1.79769e+307	0.0004356	0.00561182	yes
TCONS_00025124	XLOC_013207	-	chr15:79703753-79764642	TIA1	TIAR	OK	1.88022	0	-1.79769e+307	-1.79769e+307	0.000950985	0.0107041	yes
TCONS_00025195	XLOC_013299	-	chr15:100511642-100882183	TIA1	TIAR	OK	1.0597	0	-1.79769e+307	-1.79769e+307	0.00505444	0.0402364	yes
TCONS_00025851	XLOC_013349	MSLN	chr16:810677-818905	TIA1	TIAR	OK	1.49219	0	-1.79769e+307	-1.79769e+307	9.24221e-07	2.80756e-05	yes
TCONS_00025981	XLOC_013411	IL32	chr16:3096681-3132197	TIA1	TIAR	OK	0.579097	0	-1.79769e+307	-1.79769e+307	0.00296553	0.0266995	yes
TCONS_00026370	XLOC_013598	PHKB	chr16:47495209-47735440	TIA1	TIAR	OK	1.98838	0	-1.79769e+307	-1.79769e+307	2.04403e-11	1.74685e-09	yes
TCONS_00026391	XLOC_013609	CHD9	chr16:53088886-53361414	TIA1	TIAR	OK	0.413802	0	-1.79769e+307	-1.79769e+307	3.45201e-08	1.53702e-06	yes
TCONS_00026500	XLOC_013665	CKLF	chr16:66586465-66600154	TIA1	TIAR	OK	1.16763	0	-1.79769e+307	-1.79769e+307	0.00226352	0.0216194	yes
TCONS_00026511	XLOC_013668	CMTM3	chr16:66637934-66647795	TIA1	TIAR	OK	0.196888	0	-1.79769e+307	-1.79769e+307	0.00407427	0.0340769	yes
TCONS_00026512	XLOC_013668	CMTM3	chr16:66637934-66647795	TIA1	TIAR	OK	0.668023	0	-1.79769e+307	-1.79769e+307	3.36352e-05	0.000643532	yes
TCONS_00026513	XLOC_013668	CMTM3	chr16:66637934-66647795	TIA1	TIAR	OK	0.575387	0	-1.79769e+307	-1.79769e+307	6.7277e-05	0.00116943	yes
TCONS_00026612	XLOC_013708	NIP7	chr16:69221049-69377013	TIA1	TIAR	OK	4.73673	0	-1.79769e+307	-1.79769e+307	1.05004e-10	7.85203e-09	yes
TCONS_00026631	XLOC_013717	DDX19B	chr16:70333071-70407336	TIA1	TIAR	OK	3.8633	0	-1.79769e+307	-1.79769e+307	7.7417e-09	3.94402e-07	yes
TCONS_00026637	XLOC_013718	FUK	chr16:70488497-70514255	TIA1	TIAR	OK	1.48895	0	-1.79769e+307	-1.79769e+307	0.00149396	0.0154249	yes
TCONS_00026744	XLOC_013779	BANP	chr16:87985030-88110924	TIA1	TIAR	OK	0.227795	0	-1.79769e+307	-1.79769e+307	0.00315139	0.0279193	yes
TCONS_00026959	XLOC_013886	ZNF200	chr16:3272324-3285457	TIA1	TIAR	OK	0.127644	0	-1.79769e+307	-1.79769e+307	0.00578916	0.0445759	yes
TCONS_00026968	XLOC_013890	ZNF434	chr16:3432084-3451025	TIA1	TIAR	OK	1.9342	0	-1.79769e+307	-1.79769e+307	7.2724e-05	0.00124689	yes
TCONS_00027034	XLOC_013929	LITAF	chr16:11641577-11681322	TIA1	TIAR	OK	0.3793	0	-1.79769e+307	-1.79769e+307	0.00025855	0.00362709	yes
TCONS_00027220	XLOC_014040	ZNF668	chr16:31072098-31085641	TIA1	TIAR	OK	0.303683	0	-1.79769e+307	-1.79769e+307	0.000457712	0.00583448	yes
TCONS_00027292	XLOC_014082	CES1	chr16:55836763-55867075	TIA1	TIAR	OK	0.643293	0	-1.79769e+307	-1.79769e+307	0.000856512	0.0098051	yes
TCONS_00027313	XLOC_014097	KIFC3	chr16:57792074-57836941	TIA1	TIAR	OK	0.731047	0	-1.79769e+307	-1.79769e+307	1.86815e-06	5.22814e-05	yes
TCONS_00027331	XLOC_014106	SLC38A7	chr16:58699017-58718780	TIA1	TIAR	OK	0.515198	0	-1.79769e+307	-1.79769e+307	4.34837e-06	0.000108973	yes
TCONS_00027579	XLOC_014223	KLHDC4	chr16:87636476-87799678	TIA1	TIAR	OK	0.334087	0	-1.79769e+307	-1.79769e+307	0.00171814	0.0172761	yes
TCONS_00027610	XLOC_014242	CENPBD1	chr16:90036164-90067195	TIA1	TIAR	OK	0.200422	0	-1.79769e+307	-1.79769e+307	0.00171282	0.0172397	yes
TCONS_00027656	XLOC_014319	TBC1D24	chr16:2525146-2555734	TIA1	TIAR	OK	1.77276	0	-1.79769e+307	-1.79769e+307	0.00185952	0.0184399	yes
TCONS_00028021	XLOC_014780	-	chr16:86507984-86542534	TIA1	TIAR	OK	1.77618	0	-1.79769e+307	-1.79769e+307	0.000477678	0.00604055	yes
TCONS_00029051	XLOC_014962	CHD3	chr17:7788122-7816075	TIA1	TIAR	OK	4.58057	0	-1.79769e+307	-1.79769e+307	1.77085e-19	3.01398e-17	yes
TCONS_00029052	XLOC_014962	CHD3	chr17:7788122-7816075	TIA1	TIAR	OK	4.57391	0	-1.79769e+307	-1.79769e+307	2.15612e-19	3.6594e-17	yes
TCONS_00029054	XLOC_014963	SCARNA21	chr17:7788122-7816075	TIA1	TIAR	OK	4.33255	0	-1.79769e+307	-1.79769e+307	0	0	yes
TCONS_00029164	XLOC_015018	SMCR7	chr17:18163847-18169163	TIA1	TIAR	OK	0.479188	0	-1.79769e+307	-1.79769e+307	0.000107574	0.00174349	yes
TCONS_00029291	XLOC_015078	LRRC37BP1	chr17:28903482-28964484	TIA1	TIAR	OK	2.04853	0	-1.79769e+307	-1.79769e+307	0.00505761	0.040251	yes
TCONS_00029363	XLOC_015117	TAF15	chr17:34136475-34174278	TIA1	TIAR	OK	2.31585	0	-1.79769e+307	-1.79769e+307	1.20815e-07	4.73091e-06	yes
TCONS_00029392	XLOC_015136	ARHGAP23	chr17:36584706-36668628	TIA1	TIAR	OK	1.24632	0	-1.79769e+307	-1.79769e+307	2.50507e-09	1.41855e-07	yes
TCONS_00029411	XLOC_015144	-	chr17:37617738-37725644	TIA1	TIAR	OK	1.80687	0	-1.79769e+307	-1.79769e+307	9.92593e-06	0.000222536	yes
TCONS_00029412	XLOC_015144	-	chr17:37617738-37725644	TIA1	TIAR	OK	3.81813	0	-1.79769e+307	-1.79769e+307	2.87225e-07	1.01488e-05	yes
TCONS_00029565	XLOC_015227	ACBD4	chr17:43209966-43221543	TIA1	TIAR	OK	0.384648	0	-1.79769e+307	-1.79769e+307	0.00117039	0.0126482	yes
TCONS_00029567	XLOC_015227	ACBD4	chr17:43209966-43221543	TIA1	TIAR	OK	0.207159	0	-1.79769e+307	-1.79769e+307	0.00596233	0.0455724	yes
TCONS_00029586	XLOC_015235	IMP5	chr17:43920721-44105739	TIA1	TIAR	OK	0.0209294	0	-1.79769e+307	-1.79769e+307	2.93135e-53	5.20927e-51	yes
TCONS_00029610	XLOC_015249	C17orf57	chr17:45401326-45518677	TIA1	TIAR	OK	0.151326	0	-1.79769e+307	-1.79769e+307	0.0059113	0.045274	yes
TCONS_00029638	XLOC_015262	LOC404266	chr17:46667822-46683774	TIA1	TIAR	OK	0.203042	0	-1.79769e+307	-1.79769e+307	0.00300511	0.0269674	yes
TCONS_00029964	XLOC_015420	2009-09-01	chr17:75277491-75496678	TIA1	TIAR	OK	0.303635	0	-1.79769e+307	-1.79769e+307	0.000144291	0.00223201	yes
TCONS_00029986	XLOC_015432	ENGASE	chr17:77071018-77084802	TIA1	TIAR	OK	0.324724	0	-1.79769e+307	-1.79769e+307	3.36263e-05	0.000643566	yes
TCONS_00030010	XLOC_015441	FLJ35220	chr17:78234666-78411884	TIA1	TIAR	OK	0.382303	0	-1.79769e+307	-1.79769e+307	0.000148292	0.00228104	yes
TCONS_00030054	XLOC_015465	TEX19	chr17:80316837-80321652	TIA1	TIAR	OK	1.38034	0	-1.79769e+307	-1.79769e+307	0.00108902	0.0119419	yes
TCONS_00030087	XLOC_015482	ABR	chr17:906758-1090616	TIA1	TIAR	OK	0.0875783	0	-1.79769e+307	-1.79769e+307	0.00321479	0.0283563	yes
TCONS_00030095	XLOC_015486	MYO1C	chr17:1367479-1396001	TIA1	TIAR	OK	0.299922	0	-1.79769e+307	-1.79769e+307	2.94545e-05	0.000572609	yes
TCONS_00030208	XLOC_015540	ZNF232	chr17:5009027-5026397	TIA1	TIAR	OK	0.407108	0	-1.79769e+307	-1.79769e+307	0.000290836	0.00400834	yes
TCONS_00030625	XLOC_015765	ARHGAP23	chr17:36584706-36668628	TIA1	TIAR	OK	3.78431	0	-1.79769e+307	-1.79769e+307	1.38657e-06	4.00278e-05	yes
TCONS_00030626	XLOC_015765	ARHGAP23	chr17:36584706-36668628	TIA1	TIAR	OK	3.85508	0	-1.79769e+307	-1.79769e+307	5.16225e-06	0.000126844	yes
TCONS_00030793	XLOC_015868	AARSD1	chr17:41102542-41132545	TIA1	TIAR	OK	0.227315	0	-1.79769e+307	-1.79769e+307	0.00658005	0.0490529	yes
TCONS_00030856	XLOC_015896	KIF18B	chr17:43002091-43025089	TIA1	TIAR	OK	0.587569	0	-1.79769e+307	-1.79769e+307	2.21389e-06	6.06647e-05	yes
TCONS_00030869	XLOC_015905	ARHGAP27	chr17:43471267-43503012	TIA1	TIAR	OK	0.690262	0	-1.79769e+307	-1.79769e+307	1.23012e-05	0.000266685	yes
TCONS_00030872	XLOC_015905	ARHGAP27	chr17:43471267-43503012	TIA1	TIAR	OK	0.148916	0	-1.79769e+307	-1.79769e+307	0.00289227	0.0262314	yes
TCONS_00030980	XLOC_015971	COX11	chr17:52978051-53241449	TIA1	TIAR	OK	2.3908	0	-1.79769e+307	-1.79769e+307	1.942e-06	5.40974e-05	yes
TCONS_00030981	XLOC_015971	COX11	chr17:52978051-53241449	TIA1	TIAR	OK	3.37479	0	-1.79769e+307	-1.79769e+307	2.77078e-07	9.83626e-06	yes
TCONS_00031050	XLOC_016004	LOC645638	chr17:58160926-58165868	TIA1	TIAR	OK	1.8037	0	-1.79769e+307	-1.79769e+307	0.000118942	0.0018927	yes
TCONS_00031074	XLOC_016017	STRADA	chr17:61780191-61819380	TIA1	TIAR	OK	0.314159	0	-1.79769e+307	-1.79769e+307	0.00142872	0.0148656	yes
TCONS_00031169	XLOC_016059	CPSF4L	chr17:71228563-71258019	TIA1	TIAR	OK	0.0655065	0	-1.79769e+307	-1.79769e+307	4.0237e-179	7.48049e-177	yes
TCONS_00031198	XLOC_016078	HN1	chr17:73131343-73150775	TIA1	TIAR	OK	0.810999	0	-1.79769e+307	-1.79769e+307	7.09663e-05	0.00122266	yes
TCONS_00031213	XLOC_016084	CASKIN2	chr17:73452663-73511627	TIA1	TIAR	OK	0.112374	0	-1.79769e+307	-1.79769e+307	0.0030249	0.0271088	yes
TCONS_00031432	XLOC_016216	-	chr17:4691878-4692229	TIA1	TIAR	OK	2.99707	0	-1.79769e+307	-1.79769e+307	0.00409756	0.0341582	yes
TCONS_00031458	XLOC_016278	-	chr17:8121407-8121709	TIA1	TIAR	OK	4.40544	0	-1.79769e+307	-1.79769e+307	0.00409756	0.0341159	yes
TCONS_00031576	XLOC_016431	-	chr17:26928991-26929628	TIA1	TIAR	OK	4.35317	0	-1.79769e+307	-1.79769e+307	0.00301581	0.0270433	yes
TCONS_00031634	XLOC_016504	ARHGAP23	chr17:36584706-36668628	TIA1	TIAR	OK	3.26164	0	-1.79769e+307	-1.79769e+307	0.000184429	0.0027319	yes
TCONS_00031687	XLOC_016575	-	chr17:41415925-41438696	TIA1	TIAR	OK	2.82372	0	-1.79769e+307	-1.79769e+307	0.000234301	0.00334753	yes
TCONS_00033093	XLOC_017010	ANKRD12	chr18:9136757-9285326	TIA1	TIAR	OK	0.261693	0	-1.79769e+307	-1.79769e+307	7.38803e-07	2.32496e-05	yes
TCONS_00033267	XLOC_017080	-	chr18:43914186-44043082	TIA1	TIAR	OK	7.05984	0	-1.79769e+307	-1.79769e+307	0.000694349	0.00822936	yes
TCONS_00033401	XLOC_017153	C18orf2	chr18:1268311-1360157	TIA1	TIAR	OK	0.159608	0	-1.79769e+307	-1.79769e+307	0.00642115	0.0481894	yes
TCONS_00033636	XLOC_017262	ATP8B1	chr18:55313658-55470327	TIA1	TIAR	OK	0.131549	0	-1.79769e+307	-1.79769e+307	0.00386966	0.0327188	yes
TCONS_00033695	XLOC_017299	-	chr18:107929-108309	TIA1	TIAR	OK	3.75412	0	-1.79769e+307	-1.79769e+307	0.00107427	0.0118144	yes
TCONS_00033728	XLOC_017340	GNAL	chr18:11689135-11908707	TIA1	TIAR	OK	2.23176	0	-1.79769e+307	-1.79769e+307	0.000920287	0.0104109	yes
TCONS_00033733	XLOC_017344	GNAL	chr18:11689135-11908707	TIA1	TIAR	OK	3.73341	0	-1.79769e+307	-1.79769e+307	0.00172323	0.0173186	yes
TCONS_00033766	XLOC_017403	GREB1L	chr18:18822202-19105361	TIA1	TIAR	OK	14.8463	0	-1.79769e+307	-1.79769e+307	0.00247025	0.0231762	yes
TCONS_00033877	XLOC_017547	-	chr18:65145465-65566856	TIA1	TIAR	OK	10.5526	0	-1.79769e+307	-1.79769e+307	0.00300936	0.0269975	yes
TCONS_00033898	XLOC_017578	LOC100130522	chr18:77905791-78005397	TIA1	TIAR	OK	5.14386	0	-1.79769e+307	-1.79769e+307	0.00426472	0.0351684	yes
TCONS_00034332	XLOC_017643	FZR1	chr19:3506294-3536791	TIA1	TIAR	OK	0.182611	0	-1.79769e+307	-1.79769e+307	0.00160027	0.0163107	yes
TCONS_00034423	XLOC_017692	PNPLA6	chr19:7599037-7626653	TIA1	TIAR	OK	0.170903	0	-1.79769e+307	-1.79769e+307	0.000674278	0.00803402	yes
TCONS_00034424	XLOC_017692	PNPLA6	chr19:7599037-7626653	TIA1	TIAR	OK	0.333614	0	-1.79769e+307	-1.79769e+307	2.62132e-05	0.000519458	yes
TCONS_00034483	XLOC_017719	ZNF559	chr19:9434830-9493293	TIA1	TIAR	OK	0.243365	0	-1.79769e+307	-1.79769e+307	0.000845327	0.00969175	yes
TCONS_00034502	XLOC_017729	SNORD105B	chr19:10216898-10230599	TIA1	TIAR	OK	72.1174	0	-1.79769e+307	-1.79769e+307	0	0	yes
TCONS_00034736	XLOC_017854	PGPEP1	chr19:18451407-18480763	TIA1	TIAR	OK	0.274487	0	-1.79769e+307	-1.79769e+307	7.54066e-06	0.000175642	yes
TCONS_00034981	XLOC_017964	ZNF146	chr19:36673186-36729790	TIA1	TIAR	OK	0.611331	0	-1.79769e+307	-1.79769e+307	2.79865e-06	7.43611e-05	yes
TCONS_00035106	XLOC_018035	TMEM91	chr19:41860321-41889987	TIA1	TIAR	OK	2.06775	0	-1.79769e+307	-1.79769e+307	2.70586e-05	0.000534283	yes
TCONS_00035140	XLOC_018055	CD177	chr19:43857824-43867480	TIA1	TIAR	OK	0.180192	0	-1.79769e+307	-1.79769e+307	0.00549162	0.0428362	yes
TCONS_00035176	XLOC_018074	ZNF227	chr19:44711994-44741594	TIA1	TIAR	OK	1.02711	0	-1.79769e+307	-1.79769e+307	9.21213e-07	2.79983e-05	yes
TCONS_00035211	XLOC_018093	GEMIN7	chr19:45582517-45594849	TIA1	TIAR	OK	0.464667	0	-1.79769e+307	-1.79769e+307	0.00131288	0.0138972	yes
TCONS_00035460	XLOC_018239	HERV-V1	chr19:53407676-53696619	TIA1	TIAR	OK	0.00406171	0	-1.79769e+307	-1.79769e+307	3.2398e-178	6.00467e-176	yes
TCONS_00035461	XLOC_018240	HERV-V2	chr19:53407676-53696619	TIA1	TIAR	OK	0.00338702	0	-1.79769e+307	-1.79769e+307	3.2398e-178	5.9863e-176	yes
TCONS_00035633	XLOC_018342	U2AF2	chr19:56165415-56186084	TIA1	TIAR	OK	0.278974	0	-1.79769e+307	-1.79769e+307	0.000454784	0.00580818	yes
TCONS_00035917	XLOC_018488	PTPRS	chr19:5205518-5340814	TIA1	TIAR	OK	0.235289	0	-1.79769e+307	-1.79769e+307	1.20827e-05	0.000262702	yes
TCONS_00036078	XLOC_018584	RGL3	chr19:11504731-11530018	TIA1	TIAR	OK	0.330169	0	-1.79769e+307	-1.79769e+307	0.00386516	0.0326945	yes
TCONS_00036119	XLOC_018607	DHPS	chr19:12777617-12792720	TIA1	TIAR	OK	0.489867	0	-1.79769e+307	-1.79769e+307	0.00294742	0.0266039	yes
TCONS_00036161	XLOC_018628	PODNL1	chr19:14041999-14117143	TIA1	TIAR	OK	0.196373	0	-1.79769e+307	-1.79769e+307	0.000981034	0.0109667	yes
TCONS_00036468	XLOC_018795	DPF1	chr19:38397857-38720317	TIA1	TIAR	OK	0.66648	0	-1.79769e+307	-1.79769e+307	4.0348e-05	0.000750805	yes
TCONS_00036785	XLOC_018964	BCAT2	chr19:49298318-49314320	TIA1	TIAR	OK	0.458051	0	-1.79769e+307	-1.79769e+307	0.00247239	0.0231927	yes
TCONS_00036827	XLOC_018992	FUZ	chr19:50270179-50316591	TIA1	TIAR	OK	4.17557	0	-1.79769e+307	-1.79769e+307	6.11471e-09	3.19047e-07	yes
TCONS_00036829	XLOC_018992	FUZ	chr19:50270179-50316591	TIA1	TIAR	OK	3.83309	0	-1.79769e+307	-1.79769e+307	1.05281e-08	5.24852e-07	yes
TCONS_00036866	XLOC_019015	JOSD2	chr19:51009257-51014615	TIA1	TIAR	OK	1.33206	0	-1.79769e+307	-1.79769e+307	0.000657219	0.00787269	yes
TCONS_00037215	XLOC_019245	-	chr19:3728373-3761673	TIA1	TIAR	OK	1.01885	0	-1.79769e+307	-1.79769e+307	0.00337798	0.0294051	yes
TCONS_00037233	XLOC_019267	-	chr19:5205518-5340814	TIA1	TIAR	OK	1.95952	0	-1.79769e+307	-1.79769e+307	0.00621382	0.0470659	yes
TCONS_00037479	XLOC_019581	ZNF573	chr19:38226945-38228871	TIA1	TIAR	OK	1.06303	0	-1.79769e+307	-1.79769e+307	0.00504597	0.0401901	yes
TCONS_00037494	XLOC_019596	-	chr19:40304373-40304871	TIA1	TIAR	OK	1.48731	0	-1.79769e+307	-1.79769e+307	0.00409756	0.0341865	yes
TCONS_00037503	XLOC_019607	-	chr19:40533866-40596845	TIA1	TIAR	OK	1.116	0	-1.79769e+307	-1.79769e+307	0.000973074	0.010904	yes
TCONS_00037694	XLOC_019863	-	chr19:55875377-55885725	TIA1	TIAR	OK	2.85009	0	-1.79769e+307	-1.79769e+307	0.00302849	0.0271128	yes
TCONS_00037768	XLOC_019948	-	chr19:58740069-58790153	TIA1	TIAR	OK	2.96696	0	-1.79769e+307	-1.79769e+307	0.00163146	0.0165587	yes
TCONS_00038023	XLOC_018118	MIR3190	chr19:47724078-47736137	TIA1	TIAR	OK	0.58089	0	-1.79769e+307	-1.79769e+307	2.17969e-14	2.86302e-12	yes
TCONS_00038904	XLOC_020003	KLF11	chr2:10183681-10194988	TIA1	TIAR	OK	0.382244	0	-1.79769e+307	-1.79769e+307	2.61314e-05	0.000518346	yes
TCONS_00039010	XLOC_020067	MIR4263	chr2:28004265-28561767	TIA1	TIAR	OK	1.00336	0	-1.79769e+307	-1.79769e+307	9.06551e-93	1.64984e-90	yes
TCONS_00039039	XLOC_020082	SLC30A6	chr2:32390909-32449181	TIA1	TIAR	OK	0.627804	0	-1.79769e+307	-1.79769e+307	3.80362e-07	1.30653e-05	yes
TCONS_00039141	XLOC_020131	KLRAQ1	chr2:48667907-48742531	TIA1	TIAR	OK	0.286559	0	-1.79769e+307	-1.79769e+307	0.000452013	0.0057838	yes
TCONS_00039142	XLOC_020131	KLRAQ1	chr2:48667907-48742531	TIA1	TIAR	OK	0.39289	0	-1.79769e+307	-1.79769e+307	8.7152e-05	0.00145746	yes
TCONS_00039280	XLOC_020193	CCT7	chr2:73461042-73480150	TIA1	TIAR	OK	1.61541	0	-1.79769e+307	-1.79769e+307	4.95149e-07	1.64653e-05	yes
TCONS_00039432	XLOC_020275	LIPT1	chr2:99771417-99779613	TIA1	TIAR	OK	0.656079	0	-1.79769e+307	-1.79769e+307	0.000316476	0.0043009	yes
TCONS_00039449	XLOC_020284	MAP4K4	chr2:102314441-102511152	TIA1	TIAR	OK	1.66215	0	-1.79769e+307	-1.79769e+307	3.19491e-12	3.0496e-10	yes
TCONS_00039568	XLOC_020348	DBI	chr2:120124503-120130122	TIA1	TIAR	OK	3.51202	0	-1.79769e+307	-1.79769e+307	1.99636e-05	0.000410419	yes
TCONS_00039645	XLOC_020389	-	chr2:133024112-133029287	TIA1	TIAR	OK	7314.81	0	-1.79769e+307	-1.79769e+307	0.0026673	0.024586	yes
TCONS_00039660	XLOC_020396	CCNT2	chr2:135676391-135716915	TIA1	TIAR	OK	0.199382	0	-1.79769e+307	-1.79769e+307	5.72609e-05	0.00101668	yes
TCONS_00039784	XLOC_020455	DYNC1I2	chr2:172543941-172606048	TIA1	TIAR	OK	1.27975	0	-1.79769e+307	-1.79769e+307	1.25395e-07	4.88807e-06	yes
TCONS_00039785	XLOC_020455	DYNC1I2	chr2:172543941-172606048	TIA1	TIAR	OK	0.860768	0	-1.79769e+307	-1.79769e+307	2.06321e-06	5.71055e-05	yes
TCONS_00039943	XLOC_020533	CASP8	chr2:202098165-202152653	TIA1	TIAR	OK	1.50698	0	-1.79769e+307	-1.79769e+307	3.56189e-05	0.000673172	yes
TCONS_00039972	XLOC_020546	ABI2	chr2:204193002-204296995	TIA1	TIAR	OK	0.255062	0	-1.79769e+307	-1.79769e+307	3.62334e-05	0.000682651	yes
TCONS_00040031	XLOC_020566	CPS1	chr2:211342408-211543831	TIA1	TIAR	OK	0.386413	0	-1.79769e+307	-1.79769e+307	9.3205e-06	0.000210604	yes
TCONS_00040429	XLOC_020765	GPR113	chr2:26531040-26618759	TIA1	TIAR	OK	0.641229	0	-1.79769e+307	-1.79769e+307	7.20836e-07	2.28508e-05	yes
TCONS_00040467	XLOC_020785	LOC100302650	chr2:28004265-28561767	TIA1	TIAR	OK	0.0278261	0	-1.79769e+307	-1.79769e+307	2.58658e-54	4.61014e-52	yes
TCONS_00040567	XLOC_020838	MCFD2	chr2:47129008-47303275	TIA1	TIAR	OK	0.167722	0	-1.79769e+307	-1.79769e+307	0.000979525	0.0109559	yes
TCONS_00040649	XLOC_020885	RAB1A	chr2:65283494-65357435	TIA1	TIAR	OK	0.217702	0	-1.79769e+307	-1.79769e+307	0.00302694	0.027107	yes
TCONS_00040865	XLOC_020993	LMAN2L	chr2:97371662-97405813	TIA1	TIAR	OK	0.34715	0	-1.79769e+307	-1.79769e+307	0.000699788	0.00828082	yes
TCONS_00040969	XLOC_021056	IL1A	chr2:113531491-113542971	TIA1	TIAR	OK	0.158703	0	-1.79769e+307	-1.79769e+307	0.00409756	0.0341018	yes
TCONS_00040986	XLOC_021062	RPL23AP7	chr2:114368556-114384715	TIA1	TIAR	OK	2.27162	0	-1.79769e+307	-1.79769e+307	0.00083462	0.00958535	yes
TCONS_00041001	XLOC_021073	GLI2	chr2:121493696-121750270	TIA1	TIAR	OK	1.06847	0	-1.79769e+307	-1.79769e+307	0.00014758	0.00227415	yes
TCONS_00041108	XLOC_021121	ORC4	chr2:148602569-149271044	TIA1	TIAR	OK	0.141779	0	-1.79769e+307	-1.79769e+307	0.000295509	0.00406071	yes
TCONS_00041154	XLOC_021139	BAZ2B	chr2:160175433-160473292	TIA1	TIAR	OK	0.361939	0	-1.79769e+307	-1.79769e+307	4.99026e-07	1.65577e-05	yes
TCONS_00041220	XLOC_021173	LOC339751	chr2:173940564-174146764	TIA1	TIAR	OK	0.173285	0	-1.79769e+307	-1.79769e+307	0.0050229	0.0400487	yes
TCONS_00041546	XLOC_021341	SP110	chr2:231033644-231090444	TIA1	TIAR	OK	0.605994	0	-1.79769e+307	-1.79769e+307	8.56076e-05	0.00143601	yes
TCONS_00041601	XLOC_021373	HDAC4	chr2:239969863-240323130	TIA1	TIAR	OK	0.120417	0	-1.79769e+307	-1.79769e+307	0.000135135	0.00210928	yes
TCONS_00041835	XLOC_021683	-	chr2:73169164-73298965	TIA1	TIAR	OK	2.02257	0	-1.79769e+307	-1.79769e+307	0.00458495	0.0371999	yes
TCONS_00041837	XLOC_021687	-	chr2:73169164-73298965	TIA1	TIAR	OK	1.12942	0	-1.79769e+307	-1.79769e+307	0.00455824	0.0370129	yes
TCONS_00041848	XLOC_021700	ALMS1	chr2:73612885-73837046	TIA1	TIAR	OK	0.802957	0	-1.79769e+307	-1.79769e+307	0.00261562	0.0241871	yes
TCONS_00041859	XLOC_021717	-	chr2:74652987-74669060	TIA1	TIAR	OK	4.10928	0	-1.79769e+307	-1.79769e+307	0.00424562	0.0350539	yes
TCONS_00042052	XLOC_021960	-	chr2:112973438-113012664	TIA1	TIAR	OK	2.9863	0	-1.79769e+307	-1.79769e+307	0.000265531	0.00371209	yes
TCONS_00042084	XLOC_021999	GLI2	chr2:121493696-121750270	TIA1	TIAR	OK	1.20954	0	-1.79769e+307	-1.79769e+307	0.000870566	0.00994338	yes
TCONS_00042298	XLOC_022274	NAB1	chr2:191513653-191557492	TIA1	TIAR	OK	2.35153	0	-1.79769e+307	-1.79769e+307	0.00029638	0.00407083	yes
TCONS_00042313	XLOC_022289	-	chr2:196414632-196415419	TIA1	TIAR	OK	1.71414	0	-1.79769e+307	-1.79769e+307	0.000180436	0.00268724	yes
TCONS_00042316	XLOC_022292	-	chr2:196417805-196418120	TIA1	TIAR	OK	3.93057	0	-1.79769e+307	-1.79769e+307	0.00409756	0.0341441	yes
TCONS_00042433	XLOC_022422	-	chr2:224461657-224470562	TIA1	TIAR	OK	1.51234	0	-1.79769e+307	-1.79769e+307	0.000769832	0.00895706	yes
TCONS_00043932	XLOC_022609	CSRP2BP	chr20:18118498-18169031	TIA1	TIAR	OK	0.266198	0	-1.79769e+307	-1.79769e+307	0.000504588	0.00632263	yes
TCONS_00043962	XLOC_022624	PLK1S1	chr20:21106623-21227258	TIA1	TIAR	OK	2.08413	0	-1.79769e+307	-1.79769e+307	1.48294e-07	5.66375e-06	yes
TCONS_00043980	XLOC_022635	ENTPD6	chr20:25176338-25207418	TIA1	TIAR	OK	1.20845	0	-1.79769e+307	-1.79769e+307	2.62415e-06	7.03433e-05	yes
TCONS_00044067	XLOC_022689	ACSS2	chr20:33462765-33515887	TIA1	TIAR	OK	0.524275	0	-1.79769e+307	-1.79769e+307	3.56612e-05	0.000673549	yes
TCONS_00044211	XLOC_022749	DBNDD2	chr20:43990576-44039250	TIA1	TIAR	OK	0.41034	0	-1.79769e+307	-1.79769e+307	0.00414273	0.0343735	yes
TCONS_00044261	XLOC_022772	NCOA3	chr20:46130600-46285636	TIA1	TIAR	OK	2.66756	0	-1.79769e+307	-1.79769e+307	9.07446e-16	1.39513e-13	yes
TCONS_00044306	XLOC_022789	-	chr20:49962155-49983165	TIA1	TIAR	OK	0.5489	0	-1.79769e+307	-1.79769e+307	0.000234479	0.00334769	yes
TCONS_00044420	XLOC_022845	ARFGAP1	chr20:61904162-61921144	TIA1	TIAR	OK	1.14899	0	-1.79769e+307	-1.79769e+307	8.60445e-07	2.65114e-05	yes
TCONS_00044442	XLOC_022857	-	chr20:62494419-62522890	TIA1	TIAR	OK	1.23017	0	-1.79769e+307	-1.79769e+307	4.87134e-05	0.000885474	yes
TCONS_00044567	XLOC_022912	C20orf30	chr20:5080483-5093733	TIA1	TIAR	OK	2.93966	0	-1.79769e+307	-1.79769e+307	8.40132e-08	3.4438e-06	yes
TCONS_00044568	XLOC_022912	C20orf30	chr20:5080483-5093733	TIA1	TIAR	OK	2.69247	0	-1.79769e+307	-1.79769e+307	5.76587e-08	2.44477e-06	yes
TCONS_00044921	XLOC_023090	-	chr20:49962155-49983165	TIA1	TIAR	OK	0.630285	0	-1.79769e+307	-1.79769e+307	0.00426557	0.0351658	yes
TCONS_00044976	XLOC_023114	GNAS-AS	chr20:57393946-57486250	TIA1	TIAR	OK	5.24057	0	-1.79769e+307	-1.79769e+307	2.29271e-08	1.06806e-06	yes
TCONS_00045043	XLOC_023158	RBCK1	chr20:388708-411610	TIA1	TIAR	OK	1.39733	0	-1.79769e+307	-1.79769e+307	0.000781924	0.00907852	yes
TCONS_00045046	XLOC_023165	-	chr20:1290554-1373816	TIA1	TIAR	OK	0.996041	0	-1.79769e+307	-1.79769e+307	0.00330655	0.0289711	yes
TCONS_00045137	XLOC_023270	-	chr20:30190540-30190817	TIA1	TIAR	OK	5.65109	0	-1.79769e+307	-1.79769e+307	0.00409756	0.0342243	yes
TCONS_00045220	XLOC_023372	LOC388796	chr20:37041145-37064379	TIA1	TIAR	OK	4.21909	0	-1.79769e+307	-1.79769e+307	0.00336253	0.0293298	yes
TCONS_00045228	XLOC_023385	-	chr20:39807088-39946183	TIA1	TIAR	OK	0.00518359	0	-1.79769e+307	-1.79769e+307	1.01993e-40	1.80191e-38	yes
TCONS_00045251	XLOC_023410	TTPAL	chr20:43104540-43123244	TIA1	TIAR	OK	2.33098	0	-1.79769e+307	-1.79769e+307	0.00148442	0.0153369	yes
TCONS_00045258	XLOC_023419	-	chr20:43870667-43871107	TIA1	TIAR	OK	2.04458	0	-1.79769e+307	-1.79769e+307	0.00314968	0.0279329	yes
TCONS_00046118	XLOC_023709	PFKL	chr21:45719924-45747379	TIA1	TIAR	OK	0.3843	0	-1.79769e+307	-1.79769e+307	6.5144e-05	0.00113562	yes
TCONS_00046151	XLOC_023729	COL18A1	chr21:46825062-46934128	TIA1	TIAR	OK	0.0961191	0	-1.79769e+307	-1.79769e+307	0.00133674	0.0140832	yes
TCONS_00046167	XLOC_023736	DIP2A	chr21:47878861-47991973	TIA1	TIAR	OK	0.865832	0	-1.79769e+307	-1.79769e+307	1.95673e-06	5.44326e-05	yes
TCONS_00046259	XLOC_023796	SFRS15	chr21:33043155-33104431	TIA1	TIAR	OK	0.58559	0	-1.79769e+307	-1.79769e+307	1.41553e-06	4.0708e-05	yes
TCONS_00046271	XLOC_023801	SYNJ1	chr21:34001068-34100351	TIA1	TIAR	OK	0.181602	0	-1.79769e+307	-1.79769e+307	6.00486e-05	0.00105995	yes
TCONS_00046274	XLOC_023801	SYNJ1	chr21:34001068-34100351	TIA1	TIAR	OK	0.218235	0	-1.79769e+307	-1.79769e+307	2.24389e-05	0.000452833	yes
TCONS_00046350	XLOC_023835	RIPK4	chr21:43159528-43187249	TIA1	TIAR	OK	0.312326	0	-1.79769e+307	-1.79769e+307	0.00055242	0.0068104	yes
TCONS_00046353	XLOC_023836	PRDM15	chr21:43211283-43299591	TIA1	TIAR	OK	0.415538	0	-1.79769e+307	-1.79769e+307	5.7333e-06	0.000138954	yes
TCONS_00046606	XLOC_024118	-	chr21:46790128-46790830	TIA1	TIAR	OK	3.2516	0	-1.79769e+307	-1.79769e+307	0.00654325	0.0488569	yes
TCONS_00047133	XLOC_024254	GAS2L1	chr22:29702996-29708774	TIA1	TIAR	OK	0.286872	0	-1.79769e+307	-1.79769e+307	0.000493883	0.00621167	yes
TCONS_00047179	XLOC_024273	RNF185	chr22:31556137-31603005	TIA1	TIAR	OK	0.330302	0	-1.79769e+307	-1.79769e+307	0.000186611	0.00275746	yes
TCONS_00047217	XLOC_024286	MIR3909	chr22:35695267-35743987	TIA1	TIAR	OK	4.18798	0	-1.79769e+307	-1.79769e+307	1.81478e-67	3.26342e-65	yes
TCONS_00047234	XLOC_024295	MPST	chr22:37415701-37425863	TIA1	TIAR	OK	3.4163	0	-1.79769e+307	-1.79769e+307	2.88491e-08	1.30863e-06	yes
TCONS_00047708	XLOC_024536	RBFOX2	chr22:36134782-36424585	TIA1	TIAR	OK	0.388767	0	-1.79769e+307	-1.79769e+307	9.12116e-07	2.78057e-05	yes
TCONS_00047765	XLOC_024565	TMEM184B	chr22:38615297-38669040	TIA1	TIAR	OK	0.351826	0	-1.79769e+307	-1.79769e+307	6.30905e-05	0.00110461	yes
TCONS_00047818	XLOC_024595	POLR3H	chr22:41865128-41940479	TIA1	TIAR	OK	0.233583	0	-1.79769e+307	-1.79769e+307	0.000193494	0.00284801	yes
TCONS_00047858	XLOC_024615	PACSIN2	chr22:43265771-43411184	TIA1	TIAR	OK	0.262706	0	-1.79769e+307	-1.79769e+307	0.000578773	0.00708326	yes
TCONS_00047914	XLOC_024648	MAPK12	chr22:50691287-50700089	TIA1	TIAR	OK	1.35051	0	-1.79769e+307	-1.79769e+307	0.000125882	0.00198484	yes
TCONS_00047929	XLOC_024654	SCO2	chr22:50946644-50968514	TIA1	TIAR	OK	3.21137	0	-1.79769e+307	-1.79769e+307	8.5174e-07	2.63103e-05	yes
TCONS_00048002	XLOC_024715	-	chr22:20795805-20850170	TIA1	TIAR	OK	1.64982	0	-1.79769e+307	-1.79769e+307	0.00520754	0.041071	yes
TCONS_00048076	XLOC_024804	-	chr22:30636441-30653383	TIA1	TIAR	OK	2.65186	0	-1.79769e+307	-1.79769e+307	0.00208237	0.0202249	yes
TCONS_00048142	XLOC_024890	-	chr22:44220386-44258378	TIA1	TIAR	OK	2.26359	0	-1.79769e+307	-1.79769e+307	0.00387241	0.0327284	yes
TCONS_00048608	XLOC_024971	IL17RC	chr3:9958763-9975314	TIA1	TIAR	OK	0.199123	0	-1.79769e+307	-1.79769e+307	0.00294653	0.0265998	yes
TCONS_00048610	XLOC_024972	CRELD1	chr3:9975523-9996887	TIA1	TIAR	OK	0.490508	0	-1.79769e+307	-1.79769e+307	0.000126484	0.0019933	yes
TCONS_00048636	XLOC_024984	ATG7	chr3:11314009-11762220	TIA1	TIAR	OK	0.114948	0	-1.79769e+307	-1.79769e+307	0.00215619	0.0207748	yes
TCONS_00048746	XLOC_025040	ARPP21	chr3:35683848-35835988	TIA1	TIAR	OK	4.35601	0	-1.79769e+307	-1.79769e+307	9.69358e-11	7.33036e-09	yes
TCONS_00048748	XLOC_025040	ARPP21	chr3:35683848-35835988	TIA1	TIAR	OK	1.6161	0	-1.79769e+307	-1.79769e+307	1.62814e-07	6.14452e-06	yes
TCONS_00048749	XLOC_025040	ARPP21	chr3:35683848-35835988	TIA1	TIAR	OK	4.33088	0	-1.79769e+307	-1.79769e+307	8.21583e-11	6.31563e-09	yes
TCONS_00048750	XLOC_025040	ARPP21	chr3:35683848-35835988	TIA1	TIAR	OK	0.478485	0	-1.79769e+307	-1.79769e+307	0.000137956	0.00214831	yes
TCONS_00048758	XLOC_025043	MLH1	chr3:37027356-37092337	TIA1	TIAR	OK	4.27043	0	-1.79769e+307	-1.79769e+307	1.11775e-10	8.25617e-09	yes
TCONS_00048784	XLOC_025055	XYLB	chr3:38388250-38457200	TIA1	TIAR	OK	0.233818	0	-1.79769e+307	-1.79769e+307	0.00021515	0.00311666	yes
TCONS_00048790	XLOC_025058	EXOG	chr3:38537762-38567942	TIA1	TIAR	OK	0.31774	0	-1.79769e+307	-1.79769e+307	0.00029914	0.00409942	yes
TCONS_00048948	XLOC_025129	NDUFAF3	chr3:49044636-49060926	TIA1	TIAR	OK	20.3634	0	-1.79769e+307	-1.79769e+307	1.71672e-13	1.98329e-11	yes
TCONS_00049003	XLOC_025153	TEX264	chr3:51572802-51738340	TIA1	TIAR	OK	0.410972	0	-1.79769e+307	-1.79769e+307	0.00269071	0.0247715	yes
TCONS_00049035	XLOC_025163	GLYCTK	chr3:52321664-52329272	TIA1	TIAR	OK	0.294101	0	-1.79769e+307	-1.79769e+307	0.000710615	0.00838267	yes
TCONS_00049064	XLOC_025177	CACNA1D	chr3:53529030-53847071	TIA1	TIAR	OK	1.3996	0	-1.79769e+307	-1.79769e+307	1.90596e-09	1.10518e-07	yes
TCONS_00049120	XLOC_025198	SLC25A26	chr3:66119284-66550845	TIA1	TIAR	OK	0.933484	0	-1.79769e+307	-1.79769e+307	6.24739e-06	0.000149435	yes
TCONS_00049157	XLOC_025221	EPHA3	chr3:89156673-89531284	TIA1	TIAR	OK	0.211096	0	-1.79769e+307	-1.79769e+307	0.00225819	0.0215821	yes
TCONS_00049249	XLOC_025275	PLCXD2	chr3:111393522-111695364	TIA1	TIAR	OK	1.34579	0	-1.79769e+307	-1.79769e+307	8.91928e-07	2.73005e-05	yes
TCONS_00049269	XLOC_025283	GTPBP8	chr3:112709748-112738586	TIA1	TIAR	OK	1.54823	0	-1.79769e+307	-1.79769e+307	1.09771e-05	0.000242237	yes
TCONS_00049275	XLOC_025288	ZDHHC23	chr3:113666747-113681827	TIA1	TIAR	OK	0.130064	0	-1.79769e+307	-1.79769e+307	0.00336364	0.0293352	yes
TCONS_00049449	XLOC_025377	-	chr3:136580939-136729926	TIA1	TIAR	OK	4.55077	0	-1.79769e+307	-1.79769e+307	0.00344337	0.0298026	yes
TCONS_00049579	XLOC_025436	MLF1	chr3:158288952-158324398	TIA1	TIAR	OK	0.417453	0	-1.79769e+307	-1.79769e+307	0.000411686	0.00535742	yes
TCONS_00049580	XLOC_025436	MLF1	chr3:158288952-158324398	TIA1	TIAR	OK	1.19577	0	-1.79769e+307	-1.79769e+307	9.87909e-07	2.9623e-05	yes
TCONS_00049712	XLOC_025495	EIF4G1	chr3:184032282-184053146	TIA1	TIAR	OK	8.05712	0	-1.79769e+307	-1.79769e+307	0.000649572	0.00779345	yes
TCONS_00049886	XLOC_025582	VGLL4	chr3:11314009-11762220	TIA1	TIAR	OK	0.310324	0	-1.79769e+307	-1.79769e+307	0.000176265	0.0026316	yes
TCONS_00050010	XLOC_025633	CLASP2	chr3:33537738-33759848	TIA1	TIAR	OK	0.418052	0	-1.79769e+307	-1.79769e+307	6.12839e-07	1.9865e-05	yes
TCONS_00050144	XLOC_025699	CELSR3	chr3:48673692-48700407	TIA1	TIAR	OK	0.844286	0	-1.79769e+307	-1.79769e+307	3.56161e-07	1.23251e-05	yes
TCONS_00050156	XLOC_025701	IP6K2	chr3:48725435-48754711	TIA1	TIAR	OK	7.0855	0	-1.79769e+307	-1.79769e+307	7.91284e-10	4.92888e-08	yes
TCONS_00050157	XLOC_025701	IP6K2	chr3:48725435-48754711	TIA1	TIAR	OK	7.08562	0	-1.79769e+307	-1.79769e+307	7.48397e-10	4.70051e-08	yes
TCONS_00050158	XLOC_025701	IP6K2	chr3:48725435-48754711	TIA1	TIAR	OK	1.25229	0	-1.79769e+307	-1.79769e+307	9.30377e-07	2.822e-05	yes
TCONS_00050297	XLOC_025767	SFMBT1	chr3:52933218-53080508	TIA1	TIAR	OK	4.26413	0	-1.79769e+307	-1.79769e+307	2.83787e-15	4.15174e-13	yes
TCONS_00050309	XLOC_025774	ESRG	chr3:54156692-55108584	TIA1	TIAR	OK	0.00977963	0	-1.79769e+307	-1.79769e+307	2.26772e-34	3.97154e-32	yes
TCONS_00050334	XLOC_025789	PDHB	chr3:58413356-58419579	TIA1	TIAR	OK	1.4031	0	-1.79769e+307	-1.79769e+307	4.78406e-06	0.000118466	yes
TCONS_00050474	XLOC_025869	WDR52	chr3:112931195-113160666	TIA1	TIAR	OK	0.403066	0	-1.79769e+307	-1.79769e+307	8.45348e-07	2.61664e-05	yes
TCONS_00050493	XLOC_025877	ZBTB20	chr3:114056836-114866127	TIA1	TIAR	OK	0.137348	0	-1.79769e+307	-1.79769e+307	0.00285845	0.0259988	yes
TCONS_00050555	XLOC_025904	MYLK	chr3:123304450-123603149	TIA1	TIAR	OK	0.017907	0	-1.79769e+307	-1.79769e+307	3.04797e-09	1.69422e-07	yes
TCONS_00050616	XLOC_025927	GATA2	chr3:128198264-128216774	TIA1	TIAR	OK	0.596618	0	-1.79769e+307	-1.79769e+307	1.96455e-07	7.24665e-06	yes
TCONS_00050673	XLOC_025957	ANAPC13	chr3:134196545-134293855	TIA1	TIAR	OK	0.446383	0	-1.79769e+307	-1.79769e+307	0.00178409	0.0177941	yes
TCONS_00050906	XLOC_026071	DNAJC19	chr3:180701497-180707623	TIA1	TIAR	OK	3.98046	0	-1.79769e+307	-1.79769e+307	5.37623e-08	2.30055e-06	yes
TCONS_00050941	XLOC_026089	IGF2BP2	chr3:185361526-185542827	TIA1	TIAR	OK	0.204452	0	-1.79769e+307	-1.79769e+307	0.00112907	0.012283	yes
TCONS_00050942	XLOC_026089	IGF2BP2	chr3:185361526-185542827	TIA1	TIAR	OK	0.277808	0	-1.79769e+307	-1.79769e+307	0.000248621	0.00350652	yes
TCONS_00050990	XLOC_026121	ATP13A3	chr3:194123402-194207578	TIA1	TIAR	OK	0.711316	0	-1.79769e+307	-1.79769e+307	2.3645e-08	1.10066e-06	yes
TCONS_00051032	XLOC_026142	NCBP2	chr3:196661686-196671315	TIA1	TIAR	OK	0.162055	0	-1.79769e+307	-1.79769e+307	0.00529107	0.0416266	yes
TCONS_00051093	XLOC_026200	-	chr3:10028936-10149915	TIA1	TIAR	OK	2.10951	0	-1.79769e+307	-1.79769e+307	0.00597581	0.0456351	yes
TCONS_00051127	XLOC_026247	NR2C2	chr3:14984283-15106820	TIA1	TIAR	OK	0.491031	0	-1.79769e+307	-1.79769e+307	0.00349806	0.0301249	yes
TCONS_00051144	XLOC_026269	-	chr3:16306666-16555222	TIA1	TIAR	OK	3.17598	0	-1.79769e+307	-1.79769e+307	0.00597599	0.0456306	yes
TCONS_00051277	XLOC_026437	-	chr3:48555116-48594227	TIA1	TIAR	OK	1.01348	0	-1.79769e+307	-1.79769e+307	0.00249717	0.0233527	yes
TCONS_00051325	XLOC_026506	CACNA1D	chr3:53529030-53847071	TIA1	TIAR	OK	5.38358	0	-1.79769e+307	-1.79769e+307	0.00514807	0.0407562	yes
TCONS_00051328	XLOC_026509	CACNA1D	chr3:53529030-53847071	TIA1	TIAR	OK	2.30848	0	-1.79769e+307	-1.79769e+307	0.00464788	0.0376195	yes
TCONS_00051329	XLOC_026510	CACNA1D	chr3:53529030-53847071	TIA1	TIAR	OK	1.05154	0	-1.79769e+307	-1.79769e+307	0.00272484	0.0249753	yes
TCONS_00051331	XLOC_026512	CACNA1D	chr3:53529030-53847071	TIA1	TIAR	OK	1.34845	0	-1.79769e+307	-1.79769e+307	0.00408967	0.0341725	yes
TCONS_00051356	XLOC_026539	-	chr3:63993131-63993599	TIA1	TIAR	OK	1.82462	0	-1.79769e+307	-1.79769e+307	0.00314968	0.0279575	yes
TCONS_00051755	XLOC_026974	DCUN1D1	chr3:182658578-182659346	TIA1	TIAR	OK	2.42916	0	-1.79769e+307	-1.79769e+307	0.00572917	0.0442436	yes
TCONS_00052986	XLOC_027091	FAM193A	chr4:2626989-2734302	TIA1	TIAR	OK	0.804111	0	-1.79769e+307	-1.79769e+307	5.03502e-07	1.66697e-05	yes
TCONS_00053208	XLOC_027195	LIMCH1	chr4:41361650-41702061	TIA1	TIAR	OK	7.65481	0	-1.79769e+307	-1.79769e+307	8.92063e-22	1.53123e-19	yes
TCONS_00053319	XLOC_027264	SLC4A4	chr4:72053002-72437804	TIA1	TIAR	OK	0.134861	0	-1.79769e+307	-1.79769e+307	0.000175265	0.00262121	yes
TCONS_00053585	XLOC_027398	C4orf29	chr4:128838959-128957376	TIA1	TIAR	OK	0.37016	0	-1.79769e+307	-1.79769e+307	0.000679615	0.00808964	yes
TCONS_00053654	XLOC_027428	DCLK2	chr4:150999425-151178606	TIA1	TIAR	OK	0.576249	0	-1.79769e+307	-1.79769e+307	2.23266e-05	0.000451168	yes
TCONS_00053657	XLOC_027428	DCLK2	chr4:150999425-151178606	TIA1	TIAR	OK	0.156545	0	-1.79769e+307	-1.79769e+307	0.00111286	0.0121459	yes
TCONS_00053711	XLOC_027455	RAPGEF2	chr4:160025235-160281307	TIA1	TIAR	OK	0.308798	0	-1.79769e+307	-1.79769e+307	3.84509e-06	9.80271e-05	yes
TCONS_00054029	XLOC_027611	APBB2	chr4:40812043-41216635	TIA1	TIAR	OK	0.0749367	0	-1.79769e+307	-1.79769e+307	0.00105281	0.0116165	yes
TCONS_00054213	XLOC_027720	HPSE	chr4:84213613-84256306	TIA1	TIAR	OK	0.166493	0	-1.79769e+307	-1.79769e+307	0.00083575	0.00959287	yes
TCONS_00054266	XLOC_027750	ADH5	chr4:99988707-100009931	TIA1	TIAR	OK	0.677182	0	-1.79769e+307	-1.79769e+307	8.08861e-06	0.00018682	yes
TCONS_00054306	XLOC_027767	UBE2D3	chr4:103717132-103790041	TIA1	TIAR	OK	0.588568	0	-1.79769e+307	-1.79769e+307	7.64319e-05	0.00130271	yes
TCONS_00054426	XLOC_027820	NUDT6	chr4:123747862-124240604	TIA1	TIAR	OK	0.449775	0	-1.79769e+307	-1.79769e+307	0.0017327	0.0173848	yes
TCONS_00054496	XLOC_027853	SH3D19	chr4:152041432-152246653	TIA1	TIAR	OK	1.456	0	-1.79769e+307	-1.79769e+307	1.171e-09	7.08949e-08	yes
TCONS_00054497	XLOC_027853	SH3D19	chr4:152041432-152246653	TIA1	TIAR	OK	1.87443	0	-1.79769e+307	-1.79769e+307	1.01782e-10	7.63948e-09	yes
TCONS_00054635	XLOC_027935	SORBS2	chr4:186506597-186877870	TIA1	TIAR	OK	0.122444	0	-1.79769e+307	-1.79769e+307	0.00131057	0.0138801	yes
TCONS_00054638	XLOC_027935	SORBS2	chr4:186506597-186877870	TIA1	TIAR	OK	0.343112	0	-1.79769e+307	-1.79769e+307	2.03202e-05	0.000416192	yes
TCONS_00054668	XLOC_027970	-	chr4:1050045-1107569	TIA1	TIAR	OK	3.77553	0	-1.79769e+307	-1.79769e+307	0.00397582	0.0334339	yes
TCONS_00054798	XLOC_028127	-	chr4:30720645-30721164	TIA1	TIAR	OK	1.38696	0	-1.79769e+307	-1.79769e+307	0.00409756	0.0342102	yes
TCONS_00054995	XLOC_028363	-	chr4:90612503-90613104	TIA1	TIAR	OK	1.53687	0	-1.79769e+307	-1.79769e+307	0.00137414	0.0143944	yes
TCONS_00056138	XLOC_028768	RAI14	chr5:34656422-34832717	TIA1	TIAR	OK	0.350014	0	-1.79769e+307	-1.79769e+307	9.95959e-06	0.000223208	yes
TCONS_00056153	XLOC_028772	SPEF2	chr5:35617988-35814713	TIA1	TIAR	OK	3.66657	0	-1.79769e+307	-1.79769e+307	0.000494702	0.00621939	yes
TCONS_00056232	XLOC_028813	C5orf35	chr5:56205086-56247954	TIA1	TIAR	OK	1.69051	0	-1.79769e+307	-1.79769e+307	4.22023e-06	0.000106379	yes
TCONS_00056282	XLOC_028834	PIK3R1	chr5:67511625-67597650	TIA1	TIAR	OK	0.643975	0	-1.79769e+307	-1.79769e+307	1.5203e-07	5.79181e-06	yes
TCONS_00056591	XLOC_028989	HSPA4	chr5:132387627-132442141	TIA1	TIAR	OK	0.578634	0	-1.79769e+307	-1.79769e+307	5.34214e-05	0.000957229	yes
TCONS_00056644	XLOC_029014	MATR3	chr5:138609440-138667366	TIA1	TIAR	OK	0.331383	0	-1.79769e+307	-1.79769e+307	2.91497e-05	0.000567779	yes
TCONS_00056661	XLOC_029024	ANKHD1	chr5:139781398-139929353	TIA1	TIAR	OK	0.667899	0	-1.79769e+307	-1.79769e+307	6.03632e-05	0.0010627	yes
TCONS_00056874	XLOC_029103	SAP30L	chr5:153825516-153840613	TIA1	TIAR	OK	0.0765793	0	-1.79769e+307	-1.79769e+307	0.00356883	0.0306122	yes
TCONS_00056875	XLOC_029103	SAP30L	chr5:153825516-153840613	TIA1	TIAR	OK	0.067762	0	-1.79769e+307	-1.79769e+307	0.00513149	0.0406676	yes
TCONS_00056963	XLOC_029149	RPL26L1	chr5:172381785-172396795	TIA1	TIAR	OK	1.6341	0	-1.79769e+307	-1.79769e+307	0.000176368	0.00263249	yes
TCONS_00057238	XLOC_029303	LOC100132356	chr5:43014830-43071276	TIA1	TIAR	OK	0.583383	0	-1.79769e+307	-1.79769e+307	1.49352e-06	4.2788e-05	yes
TCONS_00057287	XLOC_029332	PDE4D	chr5:58264865-59843484	TIA1	TIAR	OK	0.297039	0	-1.79769e+307	-1.79769e+307	2.18302e-06	6.00365e-05	yes
TCONS_00057295	XLOC_029332	PDE4D	chr5:58264865-59843484	TIA1	TIAR	OK	0.0712389	0	-1.79769e+307	-1.79769e+307	0.00171223	0.0172424	yes
TCONS_00057421	XLOC_029400	MEF2C	chr5:88014057-88199922	TIA1	TIAR	OK	0.212601	0	-1.79769e+307	-1.79769e+307	4.49234e-05	0.000826276	yes
TCONS_00057425	XLOC_029400	MEF2C	chr5:88014057-88199922	TIA1	TIAR	OK	0.111805	0	-1.79769e+307	-1.79769e+307	0.00093458	0.010545	yes
TCONS_00057438	XLOC_029408	FAM172A	chr5:92953339-93447404	TIA1	TIAR	OK	3.51965	0	-1.79769e+307	-1.79769e+307	1.14227e-13	1.34275e-11	yes
TCONS_00057439	XLOC_029408	FAM172A	chr5:92953339-93447404	TIA1	TIAR	OK	1.37385	0	-1.79769e+307	-1.79769e+307	9.6384e-09	4.83288e-07	yes
TCONS_00057491	XLOC_029434	C5orf13	chr5:111063863-111312628	TIA1	TIAR	OK	9.43386	0	-1.79769e+307	-1.79769e+307	1.07541e-14	1.47007e-12	yes
TCONS_00057493	XLOC_029434	C5orf13	chr5:111063863-111312628	TIA1	TIAR	OK	0.00298721	0	-1.79769e+307	-1.79769e+307	2.20278e-192	4.10784e-190	yes
TCONS_00057495	XLOC_029434	C5orf13	chr5:111063863-111312628	TIA1	TIAR	OK	0.00665224	0	-1.79769e+307	-1.79769e+307	2.20278e-192	4.12055e-190	yes
TCONS_00057521	XLOC_029445	ATG12	chr5:115163893-115249778	TIA1	TIAR	OK	0.784581	0	-1.79769e+307	-1.79769e+307	1.49962e-07	5.71661e-06	yes
TCONS_00057717	XLOC_029543	NR3C1	chr5:142657495-142815077	TIA1	TIAR	OK	0.588977	0	-1.79769e+307	-1.79769e+307	1.19852e-07	4.69929e-06	yes
TCONS_00057758	XLOC_029563	PDGFRB	chr5:149493401-149535422	TIA1	TIAR	OK	0.0721016	0	-1.79769e+307	-1.79769e+307	0.00515282	0.0407671	yes
TCONS_00057999	XLOC_029704	AHRR	chr5:271735-438405	TIA1	TIAR	OK	0.799211	0	-1.79769e+307	-1.79769e+307	0.00187004	0.0185107	yes
TCONS_00058465	XLOC_030311	RGMB	chr5:98104998-98132198	TIA1	TIAR	OK	0.812628	0	-1.79769e+307	-1.79769e+307	0.00188311	0.0186157	yes
TCONS_00058740	XLOC_030574	-	chr5:141032967-141061800	TIA1	TIAR	OK	2.61197	0	-1.79769e+307	-1.79769e+307	0.0019756	0.0193684	yes
TCONS_00058839	XLOC_030696	-	chr5:173169653-173170087	TIA1	TIAR	OK	2.48038	0	-1.79769e+307	-1.79769e+307	0.00175145	0.017538	yes
TCONS_00060082	XLOC_030869	HFE	chr6:26087508-26095469	TIA1	TIAR	OK	1.06111	0	-1.79769e+307	-1.79769e+307	7.0341e-06	0.000165373	yes
TCONS_00060083	XLOC_030869	HFE	chr6:26087508-26095469	TIA1	TIAR	OK	1.05995	0	-1.79769e+307	-1.79769e+307	7.84077e-06	0.000181721	yes
TCONS_00060169	XLOC_030918	ZNF193	chr6:28193028-28201264	TIA1	TIAR	OK	0.241621	0	-1.79769e+307	-1.79769e+307	0.00520271	0.0410383	yes
TCONS_00060284	XLOC_030972	NFKBIL1	chr6:31512239-31526606	TIA1	TIAR	OK	0.655139	0	-1.79769e+307	-1.79769e+307	0.000387108	0.00508466	yes
TCONS_00060319	XLOC_030984	MSH5	chr6:31707724-31730649	TIA1	TIAR	OK	0.415028	0	-1.79769e+307	-1.79769e+307	0.000695615	0.00824113	yes
TCONS_00060437	XLOC_031042	MAPK14	chr6:35995453-36079013	TIA1	TIAR	OK	0.40623	0	-1.79769e+307	-1.79769e+307	1.32265e-05	0.000285313	yes
TCONS_00060475	XLOC_031062	-	chr6:41020939-41040275	TIA1	TIAR	OK	1.42954	0	-1.79769e+307	-1.79769e+307	0.000705441	0.00833303	yes
TCONS_00060515	XLOC_031084	KLC4	chr6:43027317-43042833	TIA1	TIAR	OK	0.327527	0	-1.79769e+307	-1.79769e+307	0.00645429	0.048366	yes
TCONS_00060540	XLOC_031091	TJAP1	chr6:43445260-43474294	TIA1	TIAR	OK	0.144602	0	-1.79769e+307	-1.79769e+307	0.00650792	0.0486472	yes
TCONS_00060675	XLOC_031157	MYO6	chr6:76458908-76629381	TIA1	TIAR	OK	0.226941	0	-1.79769e+307	-1.79769e+307	1.06383e-05	0.000235881	yes
TCONS_00060823	XLOC_031243	PLN	chr6:118781934-119031238	TIA1	TIAR	OK	0.0279335	0	-1.79769e+307	-1.79769e+307	6.45761e-39	1.13754e-36	yes
TCONS_00060904	XLOC_031285	MYB	chr6:135502452-135540311	TIA1	TIAR	OK	0.104724	0	-1.79769e+307	-1.79769e+307	0.00649876	0.0485907	yes
TCONS_00061047	XLOC_031358	QKI	chr6:163835674-163999628	TIA1	TIAR	OK	0.0377664	0	-1.79769e+307	-1.79769e+307	0.00219488	0.0210871	yes
TCONS_00061052	XLOC_031360	FGFR1OP	chr6:167412815-167455828	TIA1	TIAR	OK	0.477223	0	-1.79769e+307	-1.79769e+307	2.1074e-05	0.000429303	yes
TCONS_00061125	XLOC_031403	MUTED	chr6:7726492-8102830	TIA1	TIAR	OK	1.13418	0	-1.79769e+307	-1.79769e+307	7.9813e-07	2.48961e-05	yes
TCONS_00061258	XLOC_031479	ZNF323	chr6:28292514-28334678	TIA1	TIAR	OK	1.07317	0	-1.79769e+307	-1.79769e+307	1.93132e-07	7.15902e-06	yes
TCONS_00061260	XLOC_031479	ZNF323	chr6:28292514-28334678	TIA1	TIAR	OK	1.09447	0	-1.79769e+307	-1.79769e+307	3.99158e-07	1.36334e-05	yes
TCONS_00061263	XLOC_031479	ZNF323	chr6:28292514-28334678	TIA1	TIAR	OK	0.186978	0	-1.79769e+307	-1.79769e+307	0.00165046	0.0167095	yes
TCONS_00061493	XLOC_031593	C6orf1	chr6:34214156-34216904	TIA1	TIAR	OK	0.670619	0	-1.79769e+307	-1.79769e+307	0.00338362	0.0294245	yes
TCONS_00061720	XLOC_031731	COL12A1	chr6:75794041-75915905	TIA1	TIAR	OK	0.226941	0	-1.79769e+307	-1.79769e+307	7.09622e-06	0.000166574	yes
TCONS_00061780	XLOC_031762	GABRR2	chr6:89966871-90024967	TIA1	TIAR	OK	0.303709	0	-1.79769e+307	-1.79769e+307	0.00407208	0.0340633	yes
TCONS_00061849	XLOC_031798	CD164	chr6:109687716-109703762	TIA1	TIAR	OK	0.335454	0	-1.79769e+307	-1.79769e+307	0.000544116	0.00672724	yes
TCONS_00061912	XLOC_031827	C6orf204	chr6:118781934-119031238	TIA1	TIAR	OK	0.548446	0	-1.79769e+307	-1.79769e+307	9.60445e-05	0.00158555	yes
TCONS_00061928	XLOC_031836	HDDC2	chr6:125594176-125623282	TIA1	TIAR	OK	0.268291	0	-1.79769e+307	-1.79769e+307	0.00590654	0.045249	yes
TCONS_00062129	XLOC_031930	LPAL2	chr6:160887586-160941251	TIA1	TIAR	OK	0.34504	0	-1.79769e+307	-1.79769e+307	0.00311749	0.0277615	yes
TCONS_00062150	XLOC_031944	-	chr6:166618692-166637178	TIA1	TIAR	OK	1.50353	0	-1.79769e+307	-1.79769e+307	0.000343939	0.00460575	yes
TCONS_00062359	XLOC_032184	TAP2	chr6:32785640-32789314	TIA1	TIAR	OK	2.02843	0	-1.79769e+307	-1.79769e+307	0.00387549	0.0327361	yes
TCONS_00062368	XLOC_032198	-	chr6:33540322-33548070	TIA1	TIAR	OK	2.21489	0	-1.79769e+307	-1.79769e+307	0.000234121	0.00334653	yes
TCONS_00062517	XLOC_032388	-	chr6:72101793-72102264	TIA1	TIAR	OK	1.96781	0	-1.79769e+307	-1.79769e+307	0.00237332	0.0224305	yes
TCONS_00062690	XLOC_032606	-	chr6:117996260-117996471	TIA1	TIAR	OK	14.0669	0	-1.79769e+307	-1.79769e+307	0.00409756	0.0340877	yes
TCONS_00062784	XLOC_032723	-	chr6:146112696-146114333	TIA1	TIAR	OK	3.42447	0	-1.79769e+307	-1.79769e+307	0.00497687	0.0397288	yes
TCONS_00062931	XLOC_032876	-	chr6:166280216-166280555	TIA1	TIAR	OK	4.88875	0	-1.79769e+307	-1.79769e+307	0.00107427	0.0118166	yes
TCONS_00062970	XLOC_032917	-	chr6:166687025-166688882	TIA1	TIAR	OK	3.4029	0	-1.79769e+307	-1.79769e+307	1.13076e-08	5.60932e-07	yes
TCONS_00062971	XLOC_032918	-	chr6:166689024-166698008	TIA1	TIAR	OK	6.32105	0	-1.79769e+307	-1.79769e+307	3.70744e-24	6.41855e-22	yes
TCONS_00062972	XLOC_032919	-	chr6:166698160-166698563	TIA1	TIAR	OK	2.2102	0	-1.79769e+307	-1.79769e+307	0.00409756	0.0340924	yes
TCONS_00062973	XLOC_032920	-	chr6:166698614-166699388	TIA1	TIAR	OK	1.90597	0	-1.79769e+307	-1.79769e+307	0.00012102	0.00191819	yes
TCONS_00062974	XLOC_032921	-	chr6:166699466-166701188	TIA1	TIAR	OK	6.14956	0	-1.79769e+307	-1.79769e+307	1.06724e-10	7.93157e-09	yes
TCONS_00065953	XLOC_034090	SUN1	chr7:855193-914557	TIA1	TIAR	OK	0.333654	0	-1.79769e+307	-1.79769e+307	0.00659819	0.0491456	yes
TCONS_00065962	XLOC_034094	GPER	chr7:1036622-1177968	TIA1	TIAR	OK	0.642527	0	-1.79769e+307	-1.79769e+307	1.17509e-05	0.000256595	yes
TCONS_00066051	XLOC_034131	MIOS	chr7:7606571-7647113	TIA1	TIAR	OK	0.664359	0	-1.79769e+307	-1.79769e+307	9.40143e-06	0.000212036	yes
TCONS_00066133	XLOC_034164	SNX10	chr7:26331514-26413949	TIA1	TIAR	OK	0.184817	0	-1.79769e+307	-1.79769e+307	0.0033914	0.0294667	yes
TCONS_00066139	XLOC_034168	HOXA10	chr7:27209340-27219876	TIA1	TIAR	OK	0.863998	0	-1.79769e+307	-1.79769e+307	0.000669726	0.00799872	yes
TCONS_00066156	XLOC_034174	CHN2	chr7:29186206-29554234	TIA1	TIAR	OK	0.329293	0	-1.79769e+307	-1.79769e+307	0.000506587	0.00634241	yes
TCONS_00066374	XLOC_034288	-	chr7:66767615-66796551	TIA1	TIAR	OK	1.36326	0	-1.79769e+307	-1.79769e+307	0.000134021	0.00209405	yes
TCONS_00066379	XLOC_034289	AUTS2	chr7:69063796-70257916	TIA1	TIAR	OK	0.145562	0	-1.79769e+307	-1.79769e+307	0.00323357	0.0284763	yes
TCONS_00066423	XLOC_034314	GTF2I	chr7:74072029-74175022	TIA1	TIAR	OK	1.80614	0	-1.79769e+307	-1.79769e+307	8.51923e-10	5.25782e-08	yes
TCONS_00066502	XLOC_034349	DBF4	chr7:87463813-87538856	TIA1	TIAR	OK	0.232951	0	-1.79769e+307	-1.79769e+307	0.00123426	0.0132109	yes
TCONS_00066668	XLOC_034430	CUX1	chr7:101459217-101927250	TIA1	TIAR	OK	0.0664445	0	-1.79769e+307	-1.79769e+307	0.00462507	0.0374851	yes
TCONS_00066687	XLOC_034439	LRRC17	chr7:102389398-102715288	TIA1	TIAR	OK	1.01879	0	-1.79769e+307	-1.79769e+307	2.11625e-06	5.84396e-05	yes
TCONS_00066738	XLOC_034464	FOXP2	chr7:113726364-114333887	TIA1	TIAR	OK	1.89164	0	-1.79769e+307	-1.79769e+307	2.01252e-06	5.58561e-05	yes
TCONS_00067272	XLOC_034747	LOC100271874	chr7:29685499-29782019	TIA1	TIAR	OK	0.454358	0	-1.79769e+307	-1.79769e+307	0.00585054	0.0449339	yes
TCONS_00067502	XLOC_034861	ABHD11	chr7:73150424-73153190	TIA1	TIAR	OK	0.436807	0	-1.79769e+307	-1.79769e+307	0.00195505	0.01922	yes
TCONS_00067538	XLOC_034888	GNAT3	chr7:80086636-80308593	TIA1	TIAR	OK	1.77749	0	-1.79769e+307	-1.79769e+307	2.68374e-07	9.56097e-06	yes
TCONS_00067580	XLOC_034909	KRIT1	chr7:91828282-92030698	TIA1	TIAR	OK	0.211116	0	-1.79769e+307	-1.79769e+307	0.000194513	0.00285953	yes
TCONS_00067627	XLOC_034932	MGC72080	chr7:97595650-97601744	TIA1	TIAR	OK	1.37665	0	-1.79769e+307	-1.79769e+307	0.000503655	0.00631487	yes
TCONS_00067789	XLOC_035011	NRCAM	chr7:107788070-108096841	TIA1	TIAR	OK	0.220258	0	-1.79769e+307	-1.79769e+307	4.02012e-05	0.000748766	yes
TCONS_00067793	XLOC_035011	NRCAM	chr7:107788070-108096841	TIA1	TIAR	OK	0.109169	0	-1.79769e+307	-1.79769e+307	0.000972916	0.0109042	yes
TCONS_00067796	XLOC_035012	PNPLA8	chr7:108111937-108166638	TIA1	TIAR	OK	0.589604	0	-1.79769e+307	-1.79769e+307	9.78801e-06	0.00021977	yes
TCONS_00067841	XLOC_035033	CADPS2	chr7:121958477-122526813	TIA1	TIAR	OK	0.955029	0	-1.79769e+307	-1.79769e+307	1.2287e-08	6.05047e-07	yes
TCONS_00067842	XLOC_035033	CADPS2	chr7:121958477-122526813	TIA1	TIAR	OK	0.993235	0	-1.79769e+307	-1.79769e+307	8.37331e-09	4.24077e-07	yes
TCONS_00068099	XLOC_035178	-	chr7:153530-154176	TIA1	TIAR	OK	1.37907	0	-1.79769e+307	-1.79769e+307	0.00137414	0.0143919	yes
TCONS_00068396	XLOC_035540	-	chr7:65202993-65206150	TIA1	TIAR	OK	1.11151	0	-1.79769e+307	-1.79769e+307	0.00119504	0.0128617	yes
TCONS_00068743	XLOC_035979	TSGA14	chr7:130034478-130080888	TIA1	TIAR	OK	1.17137	0	-1.79769e+307	-1.79769e+307	0.00326393	0.0286893	yes
TCONS_00068784	XLOC_036044	-	chr7:145614409-145614976	TIA1	TIAR	OK	1.32182	0	-1.79769e+307	-1.79769e+307	0.00314968	0.0279411	yes
TCONS_00068829	XLOC_036091	-	chr7:149169883-149321881	TIA1	TIAR	OK	0.692167	0	-1.79769e+307	-1.79769e+307	0.00561268	0.0435444	yes
TCONS_00069965	XLOC_036202	MSRA	chr8:9911829-10286401	TIA1	TIAR	OK	0.346272	0	-1.79769e+307	-1.79769e+307	0.00516694	0.0408307	yes
TCONS_00070026	XLOC_036228	NAT1	chr8:18027970-18081198	TIA1	TIAR	OK	0.473266	0	-1.79769e+307	-1.79769e+307	0.000457285	0.00583026	yes
TCONS_00070257	XLOC_036327	RGS20	chr8:54764367-54871863	TIA1	TIAR	OK	9.21843	0	-1.79769e+307	-1.79769e+307	3.44371e-05	0.000655552	yes
TCONS_00070309	XLOC_036356	C8orf44	chr8:67579825-67593724	TIA1	TIAR	OK	0.441547	0	-1.79769e+307	-1.79769e+307	0.000318158	0.00431987	yes
TCONS_00070401	XLOC_036405	PDP1	chr8:94929082-94938296	TIA1	TIAR	OK	0.190292	0	-1.79769e+307	-1.79769e+307	0.000454352	0.00580757	yes
TCONS_00070403	XLOC_036405	PDP1	chr8:94929082-94938296	TIA1	TIAR	OK	0.193702	0	-1.79769e+307	-1.79769e+307	0.000455293	0.00581222	yes
TCONS_00070439	XLOC_036423	VPS13B	chr8:100025493-100889808	TIA1	TIAR	OK	0.224912	0	-1.79769e+307	-1.79769e+307	0.00152906	0.0157363	yes
TCONS_00070611	XLOC_036513	MAPK15	chr8:144798506-144804683	TIA1	TIAR	OK	0.757279	0	-1.79769e+307	-1.79769e+307	0.000990712	0.0110626	yes
TCONS_00070853	XLOC_036661	INTS9	chr8:28625174-28747733	TIA1	TIAR	OK	2.05764	0	-1.79769e+307	-1.79769e+307	2.39473e-08	1.11216e-06	yes
TCONS_00070897	XLOC_036687	WHSC1L1	chr8:38127290-38239790	TIA1	TIAR	OK	0.954467	0	-1.79769e+307	-1.79769e+307	2.55523e-06	6.85566e-05	yes
TCONS_00070910	XLOC_036691	TM2D2	chr8:38846271-38854045	TIA1	TIAR	OK	2.04372	0	-1.79769e+307	-1.79769e+307	7.47219e-09	3.81315e-07	yes
TCONS_00071023	XLOC_036741	PDE7A	chr8:66556887-66753917	TIA1	TIAR	OK	0.219423	0	-1.79769e+307	-1.79769e+307	0.0013386	0.0140979	yes
TCONS_00071047	XLOC_036760	EYA1	chr8:72109667-72274548	TIA1	TIAR	OK	0.493051	0	-1.79769e+307	-1.79769e+307	8.56284e-06	0.000196347	yes
TCONS_00071061	XLOC_036767	STAU2	chr8:74332603-74659990	TIA1	TIAR	OK	2.07258	0	-1.79769e+307	-1.79769e+307	1.25993e-08	6.18915e-07	yes
TCONS_00071167	XLOC_036814	C8orf83	chr8:93895757-93978372	TIA1	TIAR	OK	0.139443	0	-1.79769e+307	-1.79769e+307	0.00300666	0.0269773	yes
TCONS_00071317	XLOC_036890	TATDN1	chr8:125486965-125562227	TIA1	TIAR	OK	5.08693	0	-1.79769e+307	-1.79769e+307	3.41055e-08	1.52193e-06	yes
TCONS_00071475	XLOC_036972	ZNF34	chr8:145998500-146012725	TIA1	TIAR	OK	0.218513	0	-1.79769e+307	-1.79769e+307	0.00590838	0.0452574	yes
TCONS_00071490	XLOC_036984	-	chr8:614199-681226	TIA1	TIAR	OK	1.03781	0	-1.79769e+307	-1.79769e+307	0.00519428	0.0409825	yes
TCONS_00071514	XLOC_037029	-	chr8:16607200-16610766	TIA1	TIAR	OK	5.73535	0	-1.79769e+307	-1.79769e+307	6.24679e-06	0.00014948	yes
TCONS_00071531	XLOC_037046	-	chr8:16634205-16634782	TIA1	TIAR	OK	2.33823	0	-1.79769e+307	-1.79769e+307	0.000343939	0.00460779	yes
TCONS_00071582	XLOC_037106	ESCO2	chr8:27632057-27665863	TIA1	TIAR	OK	2.25234	0	-1.79769e+307	-1.79769e+307	0.000710178	0.00837916	yes
TCONS_00071678	XLOC_037225	-	chr8:57133655-57134178	TIA1	TIAR	OK	1.36937	0	-1.79769e+307	-1.79769e+307	0.00409756	0.0341771	yes
TCONS_00071766	XLOC_037333	-	chr8:89828824-89829305	TIA1	TIAR	OK	2.68572	0	-1.79769e+307	-1.79769e+307	0.000672721	0.00801863	yes
TCONS_00071815	XLOC_037382	-	chr8:101348386-101360935	TIA1	TIAR	OK	1.88806	0	-1.79769e+307	-1.79769e+307	0.00215562	0.0207726	yes
TCONS_00071824	XLOC_037393	PABPC1	chr8:101712866-101713843	TIA1	TIAR	OK	3.49482	0	-1.79769e+307	-1.79769e+307	0.00445272	0.0363417	yes
TCONS_00071930	XLOC_037516	ZFP41	chr8:144329108-144344875	TIA1	TIAR	OK	6.30042	0	-1.79769e+307	-1.79769e+307	0.00398832	0.0335204	yes
TCONS_00072743	XLOC_037649	CDKN2B-AS1	chr9:21994710-22121093	TIA1	TIAR	OK	3.5111	0	-1.79769e+307	-1.79769e+307	0.00427444	0.0352149	yes
TCONS_00072806	XLOC_037676	GALT	chr9:34646634-34650822	TIA1	TIAR	OK	0.887575	0	-1.79769e+307	-1.79769e+307	0.00021512	0.00311772	yes
TCONS_00072983	XLOC_037772	CTSL3	chr9:90340973-90462339	TIA1	TIAR	OK	0.0807482	0	-1.79769e+307	-1.79769e+307	0	0	yes
TCONS_00073068	XLOC_037817	LOC100499484	chr9:100000626-100139577	TIA1	TIAR	OK	0.353886	0	-1.79769e+307	-1.79769e+307	0.000117624	0.0018732	yes
TCONS_00073130	XLOC_037845	FSD1L	chr9:108210314-108312093	TIA1	TIAR	OK	0.433318	0	-1.79769e+307	-1.79769e+307	1.07751e-05	0.000238302	yes
TCONS_00073266	XLOC_037903	NEK6	chr9:127019884-127114719	TIA1	TIAR	OK	3.03695	0	-1.79769e+307	-1.79769e+307	7.12764e-10	4.49071e-08	yes
TCONS_00073321	XLOC_037922	LRSAM1	chr9:130209867-130265780	TIA1	TIAR	OK	3.04773	0	-1.79769e+307	-1.79769e+307	2.37453e-10	1.6491e-08	yes
TCONS_00073495	XLOC_038001	OLFM1	chr9:137967088-138013030	TIA1	TIAR	OK	0.177634	0	-1.79769e+307	-1.79769e+307	0.00318899	0.0281946	yes
TCONS_00073568	XLOC_038039	NDOR1	chr9:140100118-140113813	TIA1	TIAR	OK	0.388972	0	-1.79769e+307	-1.79769e+307	9.55115e-06	0.000214851	yes
TCONS_00073710	XLOC_038121	LRRC19	chr9:26903367-27062931	TIA1	TIAR	OK	0.0101702	0	-1.79769e+307	-1.79769e+307	0	0	yes
TCONS_00073820	XLOC_038182	GNE	chr9:36214438-36277053	TIA1	TIAR	OK	0.410071	0	-1.79769e+307	-1.79769e+307	5.03814e-06	0.000124046	yes
TCONS_00073955	XLOC_038257	ISCA1	chr9:88879381-88897490	TIA1	TIAR	OK	0.74294	0	-1.79769e+307	-1.79769e+307	8.11214e-05	0.00137295	yes
TCONS_00074112	XLOC_038345	PTPN3	chr9:112137973-112260593	TIA1	TIAR	OK	0.18385	0	-1.79769e+307	-1.79769e+307	0.000201724	0.00295333	yes
TCONS_00074113	XLOC_038345	PTPN3	chr9:112137973-112260593	TIA1	TIAR	OK	0.0883128	0	-1.79769e+307	-1.79769e+307	0.00215683	0.0207777	yes
TCONS_00074132	XLOC_038353	PTGR1	chr9:114287446-114362135	TIA1	TIAR	OK	0.4757	0	-1.79769e+307	-1.79769e+307	0.00300452	0.0269741	yes
TCONS_00074325	XLOC_038443	GOLGA2	chr9:131018107-131038294	TIA1	TIAR	OK	0.42062	0	-1.79769e+307	-1.79769e+307	1.33494e-05	0.000287451	yes
TCONS_00074538	XLOC_038603	-	chr9:11058457-11058869	TIA1	TIAR	OK	2.11317	0	-1.79769e+307	-1.79769e+307	0.00409756	0.0341394	yes
TCONS_00074834	XLOC_038951	-	chr9:98568369-98801383	TIA1	TIAR	OK	4.33731	0	-1.79769e+307	-1.79769e+307	0.00499305	0.0398474	yes
TCONS_00074836	XLOC_038951	NCRNA00092	chr9:98568369-98801383	TIA1	TIAR	OK	4.06475	0	-1.79769e+307	-1.79769e+307	0.00311788	0.0277609	yes
TCONS_00074919	XLOC_039054	-	chr9:115136812-115138081	TIA1	TIAR	OK	1.40739	0	-1.79769e+307	-1.79769e+307	0.00133218	0.0140474	yes
TCONS_00074940	XLOC_039073	COL27A1	chr9:116918230-117074776	TIA1	TIAR	OK	1.65485	0	-1.79769e+307	-1.79769e+307	0.000390487	0.00512014	yes
TCONS_00076069	XLOC_039332	GYG2	chrX:2746846-2800861	TIA1	TIAR	OK	0.333987	0	-1.79769e+307	-1.79769e+307	0.000258652	0.00362684	yes
TCONS_00076235	XLOC_039413	CYBB	chrX:37634860-37672714	TIA1	TIAR	OK	0.621888	0	-1.79769e+307	-1.79769e+307	1.21899e-06	3.57711e-05	yes
TCONS_00076258	XLOC_039424	GPR34	chrX:41374188-41782420	TIA1	TIAR	OK	0.0133552	0	-1.79769e+307	-1.79769e+307	1.15324e-219	2.17072e-217	yes
TCONS_00076259	XLOC_039425	GPR82	chrX:41374188-41782420	TIA1	TIAR	OK	0.0102077	0	-1.79769e+307	-1.79769e+307	1.15347e-219	2.16441e-217	yes
TCONS_00076270	XLOC_039429	ZNF673	chrX:46306623-46334074	TIA1	TIAR	OK	6.97073	0	-1.79769e+307	-1.79769e+307	0.00132698	0.0140146	yes
TCONS_00076334	XLOC_039464	PQBP1	chrX:48750729-48760422	TIA1	TIAR	OK	3.09648	0	-1.79769e+307	-1.79769e+307	1.52048e-06	4.34574e-05	yes
TCONS_00076469	XLOC_039532	STARD8	chrX:67867510-67945684	TIA1	TIAR	OK	0.13337	0	-1.79769e+307	-1.79769e+307	0.00148154	0.0153254	yes
TCONS_00076653	XLOC_039615	BHLHB9	chrX:101975460-102007369	TIA1	TIAR	OK	0.0950243	0	-1.79769e+307	-1.79769e+307	0.00643214	0.0482478	yes
TCONS_00076654	XLOC_039615	BHLHB9	chrX:101975460-102007369	TIA1	TIAR	OK	0.100771	0	-1.79769e+307	-1.79769e+307	0.00601128	0.0458537	yes
TCONS_00076681	XLOC_039625	TCEAL1	chrX:102883419-102885876	TIA1	TIAR	OK	0.546168	0	-1.79769e+307	-1.79769e+307	0.000974836	0.0109115	yes
TCONS_00076869	XLOC_039718	FHL1	chrX:135228860-135293518	TIA1	TIAR	OK	0.223567	0	-1.79769e+307	-1.79769e+307	0.00176808	0.0176548	yes
TCONS_00077115	XLOC_039838	MID1	chrX:10413349-10851809	TIA1	TIAR	OK	6.4778	0	-1.79769e+307	-1.79769e+307	9.35985e-11	7.11361e-09	yes
TCONS_00077131	XLOC_039846	GEMIN8	chrX:14024844-14048035	TIA1	TIAR	OK	0.337705	0	-1.79769e+307	-1.79769e+307	0.00123521	0.0132186	yes
TCONS_00077785	XLOC_040161	AIFM1	chrX:129263337-129300092	TIA1	TIAR	OK	0.225135	0	-1.79769e+307	-1.79769e+307	0.00248181	0.0232558	yes
TCONS_00077836	XLOC_040187	MIR503	chrX:133677406-133680741	TIA1	TIAR	OK	2.8988	0	-1.79769e+307	-1.79769e+307	4.43895e-22	7.64119e-20	yes
TCONS_00077946	XLOC_040250	CD99L2	chrX:149934808-150067289	TIA1	TIAR	OK	0.22281	0	-1.79769e+307	-1.79769e+307	0.000671548	0.00801098	yes
TCONS_00078216	XLOC_040487	-	chrX:46433158-46618472	TIA1	TIAR	OK	2.83341	0	-1.79769e+307	-1.79769e+307	0.00507299	0.0403416	yes
TCONS_00078360	XLOC_040656	NCRNA00183	chrX:73164134-73513409	TIA1	TIAR	OK	1.37708	0	-1.79769e+307	-1.79769e+307	5.83655e-06	0.000140947	yes
TCONS_00078366	XLOC_040662	-	chrX:73164134-73513409	TIA1	TIAR	OK	0.528182	0	-1.79769e+307	-1.79769e+307	9.60446e-17	1.62098e-14	yes
TCONS_00034466	XLOC_017709	ANGPTL4	chr19:8429010-8439257	TIA1	TIAR	OK	0.497504	0.000440755	-7.02887	13.3763	0	0	yes
TCONS_00066552	XLOC_034372	PPP1R9A	chr7:94536880-94925828	TIA1	TIAR	OK	0.13285	0.000134225	-6.89746	23.287	0	0	yes
TCONS_00048751	XLOC_025040	ARPP21	chr3:35683848-35835988	TIA1	TIAR	OK	4.66349	0.00706628	-6.49218	4.5698	4.88179e-06	0.000120541	yes
TCONS_00029659	XLOC_015273	MYST2	chr17:47865916-47906458	TIA1	TIAR	OK	3.38671	0.00670255	-6.22513	4.38808	1.14356e-05	0.000250707	yes
TCONS_00062975	XLOC_032922	-	chr6:166702682-166706793	TIA1	TIAR	OK	4.89972	0.0110116	-6.09799	6.04819	1.46483e-09	8.6348e-08	yes
TCONS_00009070	XLOC_004585	RHOBTB1	chr10:62629195-62761391	TIA1	TIAR	OK	1.2467	0.00330062	-5.93415	3.38792	0.00070425	0.00832384	yes
TCONS_00022646	XLOC_011921	-	chr14:92524895-92572965	TIA1	TIAR	OK	0.86319	0.00256103	-5.82022	7.24942	4.18554e-13	4.59808e-11	yes
TCONS_00021997	XLOC_011339	MAP3K9	chr14:71194853-71275888	TIA1	TIAR	OK	0.225962	0.000775353	-5.6748	19.0888	0	0	yes
TCONS_00033224	XLOC_017062	DTNA	chr18:32073253-32471808	TIA1	TIAR	OK	1.14683	0.00423077	-5.60238	4.20696	2.58825e-05	0.000513579	yes
TCONS_00052106	XLOC_025468	PIK3CA	chr3:178866212-178953382	TIA1	TIAR	OK	4.24291	0.0160559	-5.57693	6.61414	3.73708e-11	3.04721e-09	yes
TCONS_00027059	XLOC_013945	KIAA0430	chr16:15688225-15737023	TIA1	TIAR	OK	0.845107	0.0035672	-5.46768	30.566	0	0	yes
TCONS_00009072	XLOC_004585	RHOBTB1	chr10:62629195-62761391	TIA1	TIAR	OK	1.05251	0.00481754	-5.38667	3.31361	0.000920992	0.0104169	yes
TCONS_00068615	XLOC_035809	CUX1	chr7:101459217-101927250	TIA1	TIAR	OK	0.964725	0.00545285	-5.1757	15.4565	0	0	yes
TCONS_00074208	XLOC_038391	C5	chr9:123714599-123812554	TIA1	TIAR	OK	13.6641	0.0791531	-5.15114	10.6613	0	0	yes
TCONS_00028084	XLOC_014861	AFG3L1P	chr16:90036164-90067195	TIA1	TIAR	OK	2.64557	0.0154124	-5.14547	15.2314	0	0	yes
TCONS_00004067	XLOC_002020	ABL2	chr1:179068461-179198819	TIA1	TIAR	OK	0.566657	0.00351949	-5.08144	4.90491	9.34682e-07	2.83222e-05	yes
TCONS_00069991	XLOC_036217	C8orf79	chr8:12803182-12887284	TIA1	TIAR	OK	0.0290656	0.000185466	-5.05444	10.2829	0	0	yes
TCONS_00033807	XLOC_017456	-	chr18:32820993-32870196	TIA1	TIAR	OK	0.88388	0.0058736	-5.01385	10.5007	0	0	yes
TCONS_00009930	XLOC_005218	-	chr10:62629195-62761391	TIA1	TIAR	OK	0.609554	0.00407965	-5.00672	15.6691	0	0	yes
TCONS_00075280	XLOC_037883	GSN	chr9:124030379-124095177	TIA1	TIAR	OK	18.7567	0.127883	-4.98819	6.473	9.60747e-11	7.27435e-09	yes
TCONS_00073236	XLOC_037883	GSN	chr9:124030379-124095177	TIA1	TIAR	OK	2.48192	0.0181633	-4.91738	5.0454	4.52564e-07	1.52506e-05	yes
TCONS_00071260	XLOC_036867	SYBU	chr8:110586404-110704020	TIA1	TIAR	OK	0.0358069	0.000265952	-4.90258	7.34309	2.08722e-13	2.38848e-11	yes
TCONS_00012423	XLOC_006298	CDHR5	chr11:612554-625067	TIA1	TIAR	OK	0.848909	0.00676602	-4.83204	3.99642	6.43087e-05	0.00112268	yes
TCONS_00047962	XLOC_024659	RABL2B	chr22:51195513-51238123	TIA1	TIAR	OK	1.96947	0.016123	-4.80527	5.34305	9.13943e-08	3.70862e-06	yes
TCONS_00001933	XLOC_000952	IGFN1	chr1:201159882-201198080	TIA1	TIAR	OK	3.45867	0.0295572	-4.76231	11.2385	0	0	yes
TCONS_00049134	XLOC_025204	MITF	chr3:69788585-70017604	TIA1	TIAR	OK	0.363331	0.00315328	-4.74687	14.559	0	0	yes
TCONS_00010457	XLOC_004585	RHOBTB1	chr10:62629195-62761391	TIA1	TIAR	OK	1.63759	0.0142483	-4.74434	5.15256	2.56953e-07	9.2084e-06	yes
TCONS_00013192	XLOC_006724	MRGPRF	chr11:68771861-68780850	TIA1	TIAR	OK	0.540332	0.00483246	-4.71683	2.9987	0.00271137	0.0248897	yes
TCONS_00074841	XLOC_038958	ZNF510	chr9:99516886-99616442	TIA1	TIAR	OK	3.70481	0.0333017	-4.71178	13.6734	0	0	yes
TCONS_00009564	XLOC_004834	ADAM8	chr10:135075837-135090407	TIA1	TIAR	OK	0.105623	0.000993524	-4.66637	9.40857	0	0	yes
TCONS_00072242	XLOC_036867	SYBU	chr8:110586404-110704020	TIA1	TIAR	OK	0.0712757	0.00068566	-4.64393	8.15102	4.44089e-16	7.06114e-14	yes
TCONS_00001932	XLOC_000952	IGFN1	chr1:201159882-201198080	TIA1	TIAR	OK	1.08639	0.0110602	-4.58726	4.51041	6.47015e-06	0.000153911	yes
TCONS_00014630	XLOC_006298	CDHR5	chr11:612554-625067	TIA1	TIAR	OK	0.276392	0.0028292	-4.58183	3.12687	0.00176677	0.0176476	yes
TCONS_00008297	XLOC_004227	FAS	chr10:90694830-90775542	TIA1	TIAR	OK	0.248021	0.00262154	-4.54975	13.2784	0	0	yes
TCONS_00008545	XLOC_004339	TCF7L2	chr10:114710004-114927437	TIA1	TIAR	OK	0.659259	0.00738747	-4.49133	3.50497	0.000456659	0.00582474	yes
TCONS_00008535	XLOC_004339	TCF7L2	chr10:114710004-114927437	TIA1	TIAR	OK	0.504877	0.00583623	-4.46023	3.16881	0.00153064	0.0157445	yes
TCONS_00070354	XLOC_036377	ZFHX4	chr8:77523113-77779521	TIA1	TIAR	OK	0.264706	0.00312584	-4.43891	4.3569	1.3192e-05	0.000284669	yes
TCONS_00020112	XLOC_010355	-	chr13:36742344-36871992	TIA1	TIAR	OK	0.506077	0.00620924	-4.40065	11.6177	0	0	yes
TCONS_00048747	XLOC_025040	ARPP21	chr3:35683848-35835988	TIA1	TIAR	OK	0.559706	0.00707802	-4.37042	3.04612	0.00231816	0.0220437	yes
TCONS_00008900	XLOC_004514	PARD3	chr10:34398487-35104253	TIA1	TIAR	OK	0.618536	0.00850772	-4.28638	3.09924	0.00194016	0.0190984	yes
TCONS_00030071	XLOC_015476	RPH3AL	chr17:62179-202633	TIA1	TIAR	OK	0.0265456	0.000369668	-4.27401	4.50094	6.76522e-06	0.00016011	yes
TCONS_00024220	XLOC_012518	MEIS2	chr15:37183231-37393511	TIA1	TIAR	OK	0.342598	0.00482787	-4.26215	7.37273	1.672e-13	1.93532e-11	yes
TCONS_00010815	XLOC_005217	-	chr10:62629195-62761391	TIA1	TIAR	OK	0.567031	0.00829852	-4.22434	16.3101	0	0	yes
TCONS_00070727	XLOC_036594	CTSB	chr8:11700033-11725646	TIA1	TIAR	OK	1.86167	0.0274787	-4.21582	5.98181	2.20677e-09	1.26504e-07	yes
TCONS_00029869	XLOC_015372	C17orf80	chr17:71228563-71258019	TIA1	TIAR	OK	3.04258	0.0465952	-4.17896	5.71444	1.10066e-08	5.46898e-07	yes
TCONS_00075416	XLOC_038262	CDK20	chr9:90581357-90589695	TIA1	TIAR	OK	0.0727519	0.00112612	-4.16828	5.02762	4.96601e-07	1.64954e-05	yes
TCONS_00016764	XLOC_008574	OLR1	chr12:10310898-10324790	TIA1	TIAR	OK	9.86136	0.152737	-4.16766	9.79891	0	0	yes
TCONS_00073151	XLOC_037853	AKAP2	chr9:112403067-112934791	TIA1	TIAR	OK	2.80841	0.0436935	-4.16317	9.65085	0	0	yes
TCONS_00000331	XLOC_000169	CDC42	chr1:22379119-22419439	TIA1	TIAR	OK	7.08735	0.112425	-4.14378	8.17541	2.22045e-16	3.68576e-14	yes
TCONS_00077110	XLOC_039838	MID1	chrX:10413349-10851809	TIA1	TIAR	OK	6.36426	0.107121	-4.0845	11.9742	0	0	yes
TCONS_00073966	XLOC_038262	CDK20	chr9:90581357-90589695	TIA1	TIAR	OK	0.256404	0.00431585	-4.08446	9.39933	0	0	yes
TCONS_00010376	XLOC_004339	TCF7L2	chr10:114710004-114927437	TIA1	TIAR	OK	0.504308	0.00855304	-4.0769	3.55134	0.000383275	0.00504858	yes
TCONS_00033522	XLOC_017213	ZSCAN30	chr18:32820993-32870196	TIA1	TIAR	OK	0.433167	0.00736597	-4.07425	3.20473	0.00135191	0.0142108	yes
TCONS_00057956	XLOC_029672	MAPK9	chr5:179660594-179719071	TIA1	TIAR	OK	3.74377	0.0654869	-4.046	8.62095	0	0	yes
TCONS_00023700	XLOC_012262	GRINL1A	chr15:57884101-58009755	TIA1	TIAR	OK	2.34167	0.0410872	-4.04292	7.3028	2.81775e-13	3.1528e-11	yes
TCONS_00061262	XLOC_031479	ZNF323	chr6:28292514-28334678	TIA1	TIAR	OK	0.94732	0.0173773	-3.99847	4.68774	2.76235e-06	7.36234e-05	yes
TCONS_00049130	XLOC_025204	MITF	chr3:69788585-70017604	TIA1	TIAR	OK	2.13536	0.0413544	-3.94421	7.30785	2.71561e-13	3.05549e-11	yes
TCONS_00014628	XLOC_006291	SIGIRR	chr11:405715-417397	TIA1	TIAR	OK	0.320536	0.00623343	-3.94007	3.39131	0.000695589	0.00824244	yes
TCONS_00022014	XLOC_011346	C14orf43	chr14:74181824-74253980	TIA1	TIAR	OK	1.68723	0.0344991	-3.88991	8.15538	4.44089e-16	7.15528e-14	yes
TCONS_00059188	XLOC_029408	FAM172A	chr5:92953339-93447404	TIA1	TIAR	OK	3.18151	0.0658657	-3.87749	7.59392	3.10862e-14	3.97096e-12	yes
TCONS_00050508	XLOC_025885	GSK3B	chr3:119540201-119813384	TIA1	TIAR	OK	6.8317	0.141683	-3.87573	13.0054	0	0	yes
TCONS_00077301	XLOC_039919	ZNF41	chrX:47305560-47344178	TIA1	TIAR	OK	0.847357	0.0177218	-3.86733	4.74217	2.11437e-06	5.84413e-05	yes
TCONS_00008402	XLOC_004275	C10orf28	chr10:99894380-100004689	TIA1	TIAR	OK	1.19085	0.0253133	-3.85109	5.33241	9.69188e-08	3.90395e-06	yes
TCONS_00035120	XLOC_018044	CD79A	chr19:42363987-42411605	TIA1	TIAR	OK	0.107861	0.00232202	-3.8384	6.15314	7.59657e-10	4.7564e-08	yes
TCONS_00026466	XLOC_013652	GPR56	chr16:57653653-57698944	TIA1	TIAR	OK	8.08202	0.176402	-3.82463	11.1667	0	0	yes
TCONS_00035105	XLOC_018035	TMEM91	chr19:41860321-41889987	TIA1	TIAR	OK	1.97377	0.0446927	-3.78789	3.53554	0.00040695	0.00529921	yes
TCONS_00021265	XLOC_010913	JDP2	chr14:75894508-75939404	TIA1	TIAR	OK	0.675872	0.015634	-3.76655	4.17082	3.03507e-05	0.000587952	yes
TCONS_00074918	XLOC_039051	-	chr9:114758831-115112545	TIA1	TIAR	OK	3.13495	0.0728958	-3.76134	9.49607	0	0	yes
TCONS_00040829	XLOC_020970	KRCC1	chr2:88326723-88355248	TIA1	TIAR	OK	1.09377	0.0258282	-3.74592	4.95215	7.33968e-07	2.31457e-05	yes
TCONS_00031457	XLOC_016277	-	chr17:8094931-8095901	TIA1	TIAR	OK	2.3787	0.0563861	-3.74209	3.64581	0.000266551	0.00372376	yes
TCONS_00045238	XLOC_023399	-	chr20:42136319-42177074	TIA1	TIAR	OK	1.37411	0.0333232	-3.7193	3.75625	0.000172476	0.00258461	yes
TCONS_00054150	XLOC_027689	G3BP2	chr4:76567875-76649642	TIA1	TIAR	OK	30.3974	0.742798	-3.71169	16.8639	0	0	yes
TCONS_00010770	XLOC_005153	-	chr10:47096453-47174122	TIA1	TIAR	OK	7.83679	0.194086	-3.69828	6.29957	2.98471e-10	2.04235e-08	yes
TCONS_00049254	XLOC_025275	PHLDB2	chr3:111393522-111695364	TIA1	TIAR	OK	8.0123	0.198569	-3.6976	12.8628	0	0	yes
TCONS_00061257	XLOC_031479	ZNF323	chr6:28292514-28334678	TIA1	TIAR	OK	0.487878	0.012127	-3.69463	3.50363	0.000458956	0.00584417	yes
TCONS_00028086	XLOC_014863	AFG3L1P	chr16:90036164-90067195	TIA1	TIAR	OK	2.6954	0.067683	-3.68447	3.67431	0.000238491	0.00339374	yes
TCONS_00068549	XLOC_035728	DYNC1I1	chr7:95401817-95727736	TIA1	TIAR	OK	265.574	6.69119	-3.6811	7.9467	1.9984e-15	2.98137e-13	yes
TCONS_00061793	XLOC_031768	MAP3K7	chr6:91223296-91296915	TIA1	TIAR	OK	6.81395	0.176376	-3.65411	9.36188	0	0	yes
TCONS_00009827	XLOC_005089	-	chr10:34398487-35104253	TIA1	TIAR	OK	0.587485	0.015345	-3.64506	5.0038	5.6212e-07	1.83887e-05	yes
TCONS_00039724	XLOC_020429	TANK	chr2:161993438-162092683	TIA1	TIAR	OK	4.21192	0.112052	-3.62671	5.39896	6.70269e-08	2.79878e-06	yes
TCONS_00041760	XLOC_021573	-	chr2:55399686-55462989	TIA1	TIAR	OK	1.31785	0.0353797	-3.61762	10.2861	0	0	yes
TCONS_00015950	XLOC_008171	PRR13	chr12:53835385-53840427	TIA1	TIAR	OK	15.6243	0.427764	-3.59801	9.06053	0	0	yes
TCONS_00066853	XLOC_034522	MEST	chr7:130125978-130371406	TIA1	TIAR	OK	29.122	0.816663	-3.57402	14.3131	0	0	yes
TCONS_00017375	XLOC_008907	DCN	chr12:91539034-91576806	TIA1	TIAR	OK	0.839042	0.0236691	-3.56809	3.47113	0.000518278	0.00646467	yes
TCONS_00073178	XLOC_037859	KIAA1958	chr9:115249234-115422706	TIA1	TIAR	OK	0.866969	0.0248267	-3.55308	3.36635	0.000761705	0.0088796	yes
TCONS_00017374	XLOC_008907	DCN	chr12:91539034-91576806	TIA1	TIAR	OK	0.852258	0.024864	-3.53447	8.82925	0	0	yes
TCONS_00061449	XLOC_031574	COL11A2	chr6:33130450-33160245	TIA1	TIAR	OK	0.533687	0.0157521	-3.52283	3.42189	0.000621884	0.0075225	yes
TCONS_00060958	XLOC_031316	TAB2	chr6:149639125-149732747	TIA1	TIAR	OK	9.13022	0.274588	-3.50407	12.1899	0	0	yes
TCONS_00006761	XLOC_002308	SCNN1D	chr1:1209666-1227409	TIA1	TIAR	OK	1.84577	0.057374	-3.47106	6.39248	1.63221e-10	1.16848e-08	yes
TCONS_00041075	XLOC_021105	ANKRD30BL	chr2:132905163-133015542	TIA1	TIAR	OK	5710.65	183.368	-3.43859	8.71885	0	0	yes
TCONS_00041309	XLOC_021214	SLC40A1	chr2:190425315-190445537	TIA1	TIAR	OK	0.42523	0.0136567	-3.4384	3.33282	0.000859698	0.00983412	yes
TCONS_00042493	XLOC_022484	AGAP1	chr2:236402735-237040369	TIA1	TIAR	OK	1.0779	0.0352251	-3.42101	10.8174	0	0	yes
TCONS_00028141	XLOC_013409	MMP25	chr16:3096681-3132197	TIA1	TIAR	OK	0.174369	0.00576791	-3.40886	7.42675	1.11244e-13	1.31279e-11	yes
TCONS_00030479	XLOC_015688	RAB34	chr17:27041196-27045454	TIA1	TIAR	OK	0.70441	0.0236783	-3.3928	8.72558	0	0	yes
TCONS_00044342	XLOC_022810	STX16	chr20:57226287-57291017	TIA1	TIAR	OK	2.74803	0.0948692	-3.36614	8.48565	0	0	yes
TCONS_00003290	XLOC_001614	ZNF644	chr1:91380856-91487807	TIA1	TIAR	OK	6.83651	0.236722	-3.36315	12.014	0	0	yes
TCONS_00040596	XLOC_020854	RTN4	chr2:55199299-55277897	TIA1	TIAR	OK	13.8534	0.482245	-3.35784	11.3858	0	0	yes
TCONS_00066865	XLOC_034530	CALD1	chr7:134464163-134655480	TIA1	TIAR	OK	6.06856	0.212721	-3.3509	10.7405	0	0	yes
TCONS_00001028	XLOC_000485	LRRC8B	chr1:89990396-90063420	TIA1	TIAR	OK	0.636127	0.0223762	-3.3474	5.89943	3.64763e-09	1.99451e-07	yes
TCONS_00000545	XLOC_000273	ZSCAN20	chr1:33938231-33961995	TIA1	TIAR	OK	1.15206	0.0410058	-3.33559	5.02652	4.99454e-07	1.65538e-05	yes
TCONS_00073149	XLOC_037853	PALM2-AKAP2	chr9:112403067-112934791	TIA1	TIAR	OK	0.453798	0.0164169	-3.31934	5.7158	1.09191e-08	5.42999e-07	yes
TCONS_00043861	XLOC_022582	PRNP	chr20:4666796-4682234	TIA1	TIAR	OK	3.27113	0.119216	-3.31195	7.19121	6.42153e-13	6.8309e-11	yes
TCONS_00077298	XLOC_039919	ZNF41	chrX:47305560-47344178	TIA1	TIAR	OK	1.66835	0.0650408	-3.24458	6.47307	9.6031e-11	7.28016e-09	yes
TCONS_00001100	XLOC_000516	AGL	chr1:100315630-100389579	TIA1	TIAR	OK	0.973181	0.0379522	-3.24424	6.53665	6.29126e-11	4.9885e-09	yes
TCONS_00071109	XLOC_036787	SNX16	chr8:82711817-82754521	TIA1	TIAR	OK	1.04431	0.0409135	-3.23965	10.6941	0	0	yes
TCONS_00049133	XLOC_025204	MITF	chr3:69788585-70017604	TIA1	TIAR	OK	0.693655	0.0273671	-3.23263	5.04207	4.60535e-07	1.54761e-05	yes
TCONS_00022824	XLOC_010913	JDP2	chr14:75894508-75939404	TIA1	TIAR	OK	4.87435	0.196507	-3.21104	3.38164	0.000720544	0.00847663	yes
TCONS_00049132	XLOC_025204	MITF	chr3:69788585-70017604	TIA1	TIAR	OK	1.44353	0.0582899	-3.20942	6.50543	7.74703e-11	6.00877e-09	yes
TCONS_00056500	XLOC_028937	APC	chr5:112043201-112181936	TIA1	TIAR	OK	2.5695	0.106376	-3.18448	10.8752	0	0	yes
TCONS_00009873	XLOC_005147	-	chr10:47096453-47174122	TIA1	TIAR	OK	1.81018	0.0753233	-3.17939	3.76289	0.00016796	0.00253138	yes
TCONS_00057246	XLOC_029309	PAIP1	chr5:43526362-43557521	TIA1	TIAR	OK	12.0757	0.504117	-3.17614	11.3522	0	0	yes
TCONS_00051696	XLOC_026906	-	chr3:163217660-163242137	TIA1	TIAR	OK	10.2529	0.429323	-3.17311	5.31898	1.0435e-07	4.16994e-06	yes
TCONS_00066737	XLOC_034464	FOXP2	chr7:113726364-114333887	TIA1	TIAR	OK	2.41831	0.101508	-3.17069	3.71398	0.000204028	0.00298127	yes
TCONS_00008975	XLOC_004543	LOC643650	chr10:47096453-47174122	TIA1	TIAR	OK	0.582307	0.0245605	-3.16586	3.04854	0.00229956	0.0218944	yes
TCONS_00075469	XLOC_038428	TOR2A	chr9:130478168-130497604	TIA1	TIAR	OK	1.63789	0.0710603	-3.13764	3.74238	0.000182285	0.00270811	yes
TCONS_00069966	XLOC_036202	MSRA	chr8:9911829-10286401	TIA1	TIAR	OK	4.32049	0.189328	-3.12764	6.22361	4.85832e-10	3.18724e-08	yes
TCONS_00073965	XLOC_038262	CDK20	chr9:90581357-90589695	TIA1	TIAR	OK	0.115735	0.0050785	-3.12629	5.53732	3.07134e-08	1.38591e-06	yes
TCONS_00036466	XLOC_018795	DPF1	chr19:38397857-38720317	TIA1	TIAR	OK	2.43011	0.106772	-3.12499	6.15032	7.73258e-10	4.83155e-08	yes
TCONS_00078167	XLOC_040434	-	chrX:37798872-37988078	TIA1	TIAR	OK	3052.78	134.988	-3.11862	8.94686	0	0	yes
TCONS_00071529	XLOC_037044	-	chr8:16631892-16632972	TIA1	TIAR	OK	2.2272	0.0985506	-3.11793	4.19874	2.68402e-05	0.000530144	yes
TCONS_00057730	XLOC_029550	PPP2R2B	chr5:145969067-146461033	TIA1	TIAR	OK	8.09511	0.360029	-3.11283	8.94456	0	0	yes
TCONS_00045286	XLOC_023465	-	chr20:48697660-48770335	TIA1	TIAR	OK	1.99428	0.0888686	-3.11088	7.82654	5.10703e-15	7.17608e-13	yes
TCONS_00036287	XLOC_018698	HOMER3	chr19:19039710-19052041	TIA1	TIAR	OK	2.43134	0.109751	-3.09798	5.05375	4.33222e-07	1.46725e-05	yes
TCONS_00031869	XLOC_016796	BPTF	chr17:65821779-65980514	TIA1	TIAR	OK	2.29331	0.104576	-3.08783	10.2681	0	0	yes
TCONS_00050159	XLOC_025701	IP6K2	chr3:48725435-48754711	TIA1	TIAR	OK	1.25229	0.0572228	-3.08577	4.87271	1.1008e-06	3.26837e-05	yes
TCONS_00012661	XLOC_006439	RRAS2	chr11:14299154-14386052	TIA1	TIAR	OK	0.123332	0.00567047	-3.07961	6.35794	2.04482e-10	1.44503e-08	yes
TCONS_00002086	XLOC_001014	TRAF5	chr1:211499832-211548412	TIA1	TIAR	OK	0.830623	0.0395937	-3.0435	5.22751	1.71809e-07	6.45177e-06	yes
TCONS_00039586	XLOC_020353	EPB41L5	chr2:120770603-120936697	TIA1	TIAR	OK	1.22225	0.0586343	-3.03713	6.39703	1.58424e-10	1.13818e-08	yes
TCONS_00040430	XLOC_020765	GPR113	chr2:26531040-26618759	TIA1	TIAR	OK	0.566511	0.0272725	-3.03362	4.31335	1.608e-05	0.000338172	yes
TCONS_00004372	XLOC_002188	TRIM17	chr1:228595617-228604583	TIA1	TIAR	OK	0.703119	0.034062	-3.02734	3.77655	0.000159018	0.00241833	yes
TCONS_00042209	XLOC_022149	TANK	chr2:161993438-162092683	TIA1	TIAR	OK	10.7718	0.532337	-3.00741	8.60227	0	0	yes
TCONS_00008739	XLOC_004440	SFMBT2	chr10:7200585-7453448	TIA1	TIAR	OK	0.804881	0.0400295	-3.00108	6.49745	8.16911e-11	6.31184e-09	yes
TCONS_00061494	XLOC_031593	C6orf1	chr6:34214156-34216904	TIA1	TIAR	OK	0.898422	0.0447812	-2.99885	3.79318	0.000148729	0.00228661	yes
TCONS_00051333	XLOC_026514	CACNA1D	chr3:53529030-53847071	TIA1	TIAR	OK	1.67456	0.0835713	-2.99761	9.17307	0	0	yes
TCONS_00004070	XLOC_002020	ABL2	chr1:179068461-179198819	TIA1	TIAR	OK	0.525339	0.0262688	-2.99566	6.40694	1.48469e-10	1.06921e-08	yes
TCONS_00061697	XLOC_031716	COL9A1	chr6:70925742-71012786	TIA1	TIAR	OK	2.47282	0.124168	-2.99148	5.51287	3.53026e-08	1.5684e-06	yes
TCONS_00040734	XLOC_020928	DCTN1	chr2:74588168-74621008	TIA1	TIAR	OK	4.61187	0.231893	-2.99011	9.37405	0	0	yes
TCONS_00003640	XLOC_001785	TDRKH	chr1:151744040-151763010	TIA1	TIAR	OK	0.483371	0.0243988	-2.98625	3.43466	0.000593296	0.00722441	yes
TCONS_00074547	XLOC_038614	-	chr9:14081841-14398982	TIA1	TIAR	OK	1.36796	0.0708523	-2.96048	8.6504	0	0	yes
TCONS_00012753	XLOC_006476	BDNF	chr11:27528398-27743605	TIA1	TIAR	OK	4.21491	0.2207	-2.94958	8.88566	0	0	yes
TCONS_00005114	XLOC_003065	-	chr1:101455179-101552753	TIA1	TIAR	OK	0.770235	0.0405579	-2.94396	6.35626	2.06722e-10	1.45745e-08	yes
TCONS_00042809	XLOC_020618	RHBDD1	chr2:227700670-228029275	TIA1	TIAR	OK	2.29775	0.121159	-2.94259	7.9889	1.33227e-15	2.03275e-13	yes
TCONS_00041569	XLOC_021358	USP40	chr2:234384164-234474236	TIA1	TIAR	OK	2.87236	0.153474	-2.92936	5.8874	3.92308e-09	2.13354e-07	yes
TCONS_00001029	XLOC_000485	LRRC8B	chr1:89990396-90063420	TIA1	TIAR	OK	0.523449	0.0280186	-2.92757	5.57636	2.45608e-08	1.13455e-06	yes
TCONS_00030505	XLOC_015700	GIT1	chr17:27900482-27916610	TIA1	TIAR	OK	3.88992	0.212094	-2.90911	8.5662	0	0	yes
TCONS_00050998	XLOC_026122	TMEM44	chr3:194308361-194354255	TIA1	TIAR	OK	2.41962	0.132304	-2.90626	6.21642	5.08632e-10	3.32598e-08	yes
TCONS_00072809	XLOC_037677	IL11RA	chr9:34652181-34661884	TIA1	TIAR	OK	0.913736	0.0509258	-2.88717	3.80094	0.00014415	0.00223097	yes
TCONS_00029589	XLOC_015236	MAPT	chr17:43920721-44105739	TIA1	TIAR	OK	0.197834	0.0110468	-2.88529	3.2814	0.00103294	0.0114348	yes
TCONS_00010734	XLOC_005089	-	chr10:34398487-35104253	TIA1	TIAR	OK	0.352468	0.0196953	-2.88458	3.37957	0.000725984	0.00853067	yes
TCONS_00010733	XLOC_005088	-	chr10:34398487-35104253	TIA1	TIAR	OK	0.607847	0.0340437	-2.88228	65.4333	0	0	yes
TCONS_00025068	XLOC_013126	DIS3L	chr15:66628037-66649056	TIA1	TIAR	OK	3.35272	0.189079	-2.87536	2.85173	0.00434814	0.0356664	yes
TCONS_00024888	XLOC_012895	C15orf29	chr15:34422945-34502297	TIA1	TIAR	OK	1.71311	0.0971191	-2.87013	7.39138	1.45217e-13	1.69059e-11	yes
TCONS_00017040	XLOC_008720	FAM186B	chr12:49976583-49999500	TIA1	TIAR	OK	0.630108	0.0359064	-2.86497	5.37475	7.66875e-08	3.16715e-06	yes
TCONS_00041525	XLOC_021332	COL4A4	chr2:227700670-228029275	TIA1	TIAR	OK	0.242227	0.0138465	-2.86184	3.78461	0.000153947	0.00235008	yes
TCONS_00043864	XLOC_022582	PRNP	chr20:4666796-4682234	TIA1	TIAR	OK	1.84713	0.106015	-2.85781	5.85924	4.64983e-09	2.48846e-07	yes
TCONS_00074145	XLOC_038358	ROD1	chr9:114758831-115112545	TIA1	TIAR	OK	5.17048	0.297768	-2.85441	11.4014	0	0	yes
TCONS_00003736	XLOC_001847	DCST1	chr1:155006281-155023565	TIA1	TIAR	OK	2.09956	0.121272	-2.85144	4.31445	1.60001e-05	0.000336609	yes
TCONS_00037304	XLOC_019365	MRI1	chr19:13875253-13885096	TIA1	TIAR	OK	174.322	10.0696	-2.85139	7.05336	1.7466e-12	1.73857e-10	yes
TCONS_00026540	XLOC_013676	HSF4	chr16:67188088-67203957	TIA1	TIAR	OK	0.86701	0.0504249	-2.84457	5.31226	1.08271e-07	4.30102e-06	yes
TCONS_00038975	XLOC_020050	KHK	chr2:27309610-27341995	TIA1	TIAR	OK	1.13136	0.0671802	-2.8238	5.44566	5.1615e-08	2.21809e-06	yes
TCONS_00054915	XLOC_028266	MTHFD2L	chr4:75023744-75168814	TIA1	TIAR	OK	1.41649	0.0841173	-2.82372	2.90363	0.00368863	0.0315235	yes
TCONS_00052071	XLOC_025407	GYG1	chr3:148709194-148745456	TIA1	TIAR	OK	21.5123	1.28695	-2.81635	9.41086	0	0	yes
TCONS_00010771	XLOC_005154	-	chr10:47096453-47174122	TIA1	TIAR	OK	14.1299	0.846662	-2.81474	5.67102	1.41951e-08	6.87247e-07	yes
TCONS_00075626	XLOC_038709	-	chr9:34398181-34458568	TIA1	TIAR	OK	0.0367056	0.00220187	-2.81362	36.3618	0	0	yes
TCONS_00041755	XLOC_021557	-	chr2:53897117-54087446	TIA1	TIAR	OK	2.6311	0.158171	-2.81148	8.56129	0	0	yes
TCONS_00001861	XLOC_000917	SMG7	chr1:183441505-183523328	TIA1	TIAR	OK	6.60073	0.397021	-2.81095	11.6174	0	0	yes
TCONS_00074050	XLOC_038306	ZNF510	chr9:99516886-99616442	TIA1	TIAR	OK	0.725204	0.0436268	-2.81078	5.64607	1.64158e-08	7.847e-07	yes
TCONS_00074629	XLOC_038707	-	chr9:34398181-34458568	TIA1	TIAR	OK	0.031648	0.00193011	-2.7971	36.1482	0	0	yes
TCONS_00056806	XLOC_029069	SPINK5	chr5:147443534-147517098	TIA1	TIAR	OK	0.860383	0.0525101	-2.79637	4.84832	1.24513e-06	3.63967e-05	yes
TCONS_00024965	XLOC_012998	SEMA6D	chr15:47476402-48066420	TIA1	TIAR	OK	1.72987	0.106105	-2.79137	6.99201	2.70961e-12	2.62368e-10	yes
TCONS_00002109	XLOC_001026	VASH2	chr1:213123886-213164927	TIA1	TIAR	OK	0.477164	0.0293469	-2.78867	3.04893	0.00229658	0.0218729	yes
TCONS_00051973	XLOC_025179	CACNA2D3	chr3:54156692-55108584	TIA1	TIAR	OK	2.41944	0.150162	-2.77957	5.59711	2.17958e-08	1.0185e-06	yes
TCONS_00051700	XLOC_026910	-	chr3:163246025-163246860	TIA1	TIAR	OK	2.20239	0.137043	-2.777	3.70002	0.000215581	0.00311916	yes
TCONS_00012748	XLOC_006476	BDNF	chr11:27528398-27743605	TIA1	TIAR	OK	0.401327	0.0254685	-2.75733	3.77387	0.000160737	0.00243834	yes
TCONS_00078226	XLOC_040498	-	chrX:47305560-47344178	TIA1	TIAR	OK	0.819309	0.0521961	-2.75345	6.41153	1.44071e-10	1.04126e-08	yes
TCONS_00033638	XLOC_017263	ALPK2	chr18:56148481-56296189	TIA1	TIAR	OK	0.113434	0.00726208	-2.74856	3.95742	7.57652e-05	0.00129207	yes
TCONS_00042160	XLOC_022089	-	chr2:135957573-136288924	TIA1	TIAR	OK	3.61425	0.231568	-2.74777	8.08046	6.66134e-16	1.04001e-13	yes
TCONS_00049991	XLOC_025625	AZI2	chr3:28362610-28390618	TIA1	TIAR	OK	6.4853	0.41569	-2.74735	7.03274	2.02505e-12	1.99927e-10	yes
TCONS_00049068	XLOC_025177	CACNA1D	chr3:53529030-53847071	TIA1	TIAR	OK	0.697873	0.045837	-2.72294	6.0108	1.84615e-09	1.07153e-07	yes
TCONS_00049612	XLOC_025449	-	chr3:163217660-163242137	TIA1	TIAR	OK	27.7834	1.82893	-2.72071	7.75414	8.88178e-15	1.21688e-12	yes
TCONS_00022004	XLOC_011343	NUMB	chr14:73741626-73925286	TIA1	TIAR	OK	0.28314	0.0186859	-2.71817	2.81761	0.00483826	0.0388276	yes
TCONS_00018698	XLOC_008868	PTPRR	chr12:71031835-71314584	TIA1	TIAR	OK	0.852142	0.0563899	-2.71546	3.57078	0.000355915	0.00473777	yes
TCONS_00043865	XLOC_022582	PRNP	chr20:4666796-4682234	TIA1	TIAR	OK	9.20382	0.610588	-2.71295	9.81754	0	0	yes
TCONS_00061878	XLOC_031810	TRAF3IP2	chr6:111804674-111927587	TIA1	TIAR	OK	0.462573	0.0311732	-2.69725	4.77242	1.82022e-06	5.11058e-05	yes
TCONS_00013221	XLOC_006742	PDE2A	chr11:72287184-72385539	TIA1	TIAR	OK	2.74996	0.185399	-2.69683	7.80962	5.77316e-15	8.03733e-13	yes
TCONS_00071354	XLOC_036911	ZFAT	chr8:135490030-135725292	TIA1	TIAR	OK	0.94764	0.0641501	-2.69275	5.61807	1.931e-08	9.11509e-07	yes
TCONS_00028182	XLOC_013495	METTL9	chr16:21610855-21668792	TIA1	TIAR	OK	10.0599	0.681695	-2.69173	10.3718	0	0	yes
TCONS_00073323	XLOC_037922	LRSAM1	chr9:130209867-130265780	TIA1	TIAR	OK	3.78681	0.257337	-2.68889	7.57256	3.66374e-14	4.58316e-12	yes
TCONS_00073115	XLOC_037838	SMC2	chr9:106856540-106903700	TIA1	TIAR	OK	5.97079	0.40601	-2.68826	9.47158	0	0	yes
TCONS_00049521	XLOC_025407	GYG1	chr3:148709194-148745456	TIA1	TIAR	OK	1.25656	0.0854778	-2.68787	4.03146	5.54326e-05	0.000989744	yes
TCONS_00073152	XLOC_037853	PALM2	chr9:112403067-112934791	TIA1	TIAR	OK	0.412997	0.0280948	-2.68785	5.45097	5.00956e-08	2.15586e-06	yes
TCONS_00017122	XLOC_008770	RARG	chr12:53604349-53626036	TIA1	TIAR	OK	5.35432	0.365193	-2.68523	8.32854	0	0	yes
TCONS_00052070	XLOC_025407	GYG1	chr3:148709194-148745456	TIA1	TIAR	OK	12.0005	0.82267	-2.68015	6.12427	9.10991e-10	5.59949e-08	yes
TCONS_00019491	XLOC_009998	-	chr13:70035774-70038794	TIA1	TIAR	OK	1.16691	0.0810084	-2.66756	2.71995	0.0065291	0.0487693	yes
TCONS_00024183	XLOC_012504	C15orf29	chr15:34422945-34502297	TIA1	TIAR	OK	1.5135	0.105161	-2.66669	3.63068	0.000282676	0.00391554	yes
TCONS_00030473	XLOC_015688	RAB34	chr17:27041196-27045454	TIA1	TIAR	OK	3.84909	0.267834	-2.66522	5.21573	1.83092e-07	6.82036e-06	yes
TCONS_00078692	XLOC_039379	SMS	chrX:21958714-22012955	TIA1	TIAR	OK	9.5316	0.667527	-2.65879	9.71902	0	0	yes
TCONS_00002162	XLOC_001055	DNAH14	chr1:225117355-225586996	TIA1	TIAR	OK	0.0663135	0.00467189	-2.65283	3.12864	0.00175617	0.017562	yes
TCONS_00009258	XLOC_004676	ANKRD1	chr10:92671856-92681032	TIA1	TIAR	OK	0.684381	0.048669	-2.64347	3.50418	0.00045801	0.00583704	yes
TCONS_00013107	XLOC_006677	FIBP	chr11:65647283-65656010	TIA1	TIAR	OK	28.0072	2.0083	-2.63517	11.0101	0	0	yes
TCONS_00009877	XLOC_005151	LOC728643	chr10:47096453-47174122	TIA1	TIAR	OK	1.84409	0.133068	-2.62888	2.93701	0.00331393	0.029019	yes
TCONS_00049613	XLOC_025449	-	chr3:163217660-163242137	TIA1	TIAR	OK	9.38575	0.677289	-2.62885	12.3139	0	0	yes
TCONS_00051701	XLOC_026911	-	chr3:163246926-163248569	TIA1	TIAR	OK	4.12083	0.299465	-2.62181	6.28113	3.36115e-10	2.26909e-08	yes
TCONS_00039611	XLOC_020371	IMP4	chr2:131095815-131105486	TIA1	TIAR	OK	11.3824	0.828041	-2.62076	10.0174	0	0	yes
TCONS_00052092	XLOC_025449	-	chr3:163217660-163242137	TIA1	TIAR	OK	17.6281	1.28925	-2.61543	7.25001	4.16778e-13	4.58691e-11	yes
TCONS_00046426	XLOC_023880	LSS	chr21:47608359-47648738	TIA1	TIAR	OK	5.22026	0.384733	-2.60775	9.54172	0	0	yes
TCONS_00066658	XLOC_034422	MUC12	chr7:100612903-100662230	TIA1	TIAR	OK	0.0723396	0.00533488	-2.60711	3.4512	0.000558091	0.00686771	yes
TCONS_00000259	XLOC_000131	CLCNKB	chr1:16361323-16400231	TIA1	TIAR	OK	0.347102	0.0259726	-2.59258	6.69736	2.12226e-11	1.80097e-09	yes
TCONS_00050653	XLOC_025945	ASTE1	chr3:130569368-130745646	TIA1	TIAR	OK	0.302805	0.0226599	-2.59249	2.78108	0.00541784	0.0423975	yes
TCONS_00067232	XLOC_034724	OSBPL3	chr7:24836163-25019760	TIA1	TIAR	OK	0.4442	0.0333125	-2.59034	4.91636	8.81669e-07	2.7055e-05	yes
TCONS_00049400	XLOC_025357	ATP2C1	chr3:130569368-130745646	TIA1	TIAR	OK	0.259368	0.0195213	-2.58674	4.16255	3.1472e-05	0.000607336	yes
TCONS_00007978	XLOC_004069	ZNF37A	chr10:38383263-38413278	TIA1	TIAR	OK	1.47157	0.111224	-2.58254	7.31418	2.58904e-13	2.92397e-11	yes
TCONS_00054911	XLOC_028262	MTHFD2L	chr4:75023744-75168814	TIA1	TIAR	OK	1.62727	0.123689	-2.5769	7.04037	1.91736e-12	1.89605e-10	yes
TCONS_00026189	XLOC_013518	LCMT1	chr16:25069412-25189551	TIA1	TIAR	OK	2.06518	0.157832	-2.57145	5.11046	3.2138e-07	1.12569e-05	yes
TCONS_00057955	XLOC_029672	MAPK9	chr5:179660594-179719071	TIA1	TIAR	OK	3.6833	0.282309	-2.56856	8.59657	0	0	yes
TCONS_00004440	XLOC_002227	GREM2	chr1:240652872-240775462	TIA1	TIAR	OK	1.01901	0.0785473	-2.56288	5.36483	8.1025e-08	3.33261e-06	yes
TCONS_00006405	XLOC_001319	HNRNPR	chr1:23636275-23670929	TIA1	TIAR	OK	74.8765	5.79436	-2.55895	15.5751	0	0	yes
TCONS_00000460	XLOC_000235	RCC1	chr1:28832454-28865708	TIA1	TIAR	OK	4.69968	0.364535	-2.55663	7.89706	2.88658e-15	4.2128e-13	yes
TCONS_00038268	XLOC_018938	BBC3	chr19:47724078-47736137	TIA1	TIAR	OK	0.694713	0.0538943	-2.55647	3.15357	0.00161289	0.0164033	yes
TCONS_00051693	XLOC_026903	-	chr3:163217660-163242137	TIA1	TIAR	OK	15.2314	1.19533	-2.54493	7.26851	3.63487e-13	4.01504e-11	yes
TCONS_00051988	XLOC_025204	MITF	chr3:69788585-70017604	TIA1	TIAR	OK	1.16743	0.0921466	-2.53918	6.03371	1.60238e-09	9.39062e-08	yes
TCONS_00018050	XLOC_009503	-	chr12:71031835-71314584	TIA1	TIAR	OK	382.809	30.2243	-2.53889	4.58433	4.5544e-06	0.000113758	yes
TCONS_00027156	XLOC_014002	SULT1A1	chr16:28565026-28634902	TIA1	TIAR	OK	2.20792	0.174551	-2.53759	4.48759	7.20348e-06	0.000168698	yes
TCONS_00006519	XLOC_001614	ZNF644	chr1:91380856-91487807	TIA1	TIAR	OK	2.88024	0.227944	-2.53653	7.69374	1.42109e-14	1.90384e-12	yes
TCONS_00018278	XLOC_009786	C12orf65	chr12:123717838-123742506	TIA1	TIAR	OK	2.50163	0.199782	-2.52747	6.6758	2.45894e-11	2.06637e-09	yes
TCONS_00029866	XLOC_015372	C17orf80	chr17:71228563-71258019	TIA1	TIAR	OK	2.96792	0.237166	-2.52686	6.06774	1.29723e-09	7.78353e-08	yes
TCONS_00062499	XLOC_032369	-	chr6:70925742-71012786	TIA1	TIAR	OK	1.07083	0.0855731	-2.52682	4.28594	1.81969e-05	0.000378476	yes
TCONS_00005284	XLOC_003253	-	chr1:144851423-145076186	TIA1	TIAR	OK	2.84851	0.229485	-2.51871	6.16692	6.96335e-10	4.40097e-08	yes
TCONS_00051698	XLOC_026908	-	chr3:163244404-163245188	TIA1	TIAR	OK	5.54377	0.447514	-2.51672	5.04281	4.58742e-07	1.54244e-05	yes
TCONS_00015854	XLOC_008131	LOC100286844	chr12:50222325-50236912	TIA1	TIAR	OK	1.22652	0.0990338	-2.51647	5.20869	1.90174e-07	7.06674e-06	yes
TCONS_00006290	XLOC_000996	C4BPB	chr1:207262078-207273339	TIA1	TIAR	OK	9.68239	0.788184	-2.50833	6.47855	9.26086e-11	7.05612e-09	yes
TCONS_00042314	XLOC_022290	-	chr2:196415555-196417097	TIA1	TIAR	OK	1.97371	0.161067	-2.50585	5.07441	3.88698e-07	1.33138e-05	yes
TCONS_00037403	XLOC_019487	-	chr19:24216241-24312654	TIA1	TIAR	OK	4.31762	0.353753	-2.50186	6.74332	1.54805e-11	1.34389e-09	yes
TCONS_00069293	XLOC_035156	RHEB	chr7:151163097-151217010	TIA1	TIAR	OK	14.0782	1.1597	-2.49646	8.7322	0	0	yes
TCONS_00036985	XLOC_019070	ZNF816	chr19:53407676-53696619	TIA1	TIAR	OK	2.7653	0.228462	-2.49353	6.52717	6.70257e-11	5.26627e-09	yes
TCONS_00005086	XLOC_003031	-	chr1:98505464-98506794	TIA1	TIAR	OK	1.38485	0.114896	-2.48932	3.97523	7.031e-05	0.00121412	yes
TCONS_00057231	XLOC_029301	SEPP1	chr5:42756919-42812111	TIA1	TIAR	OK	2.95575	0.246942	-2.48235	6.18854	6.07255e-10	3.89501e-08	yes
TCONS_00070001	XLOC_036221	-	chr8:16607200-16610766	TIA1	TIAR	OK	3.35263	0.28015	-2.48217	6.20274	5.54872e-10	3.5972e-08	yes
TCONS_00067924	XLOC_035081	CNOT4	chr7:135046546-135194875	TIA1	TIAR	OK	1.19824	0.10014	-2.48204	5.3094	1.0999e-07	4.35497e-06	yes
TCONS_00000704	XLOC_000338	ST3GAL3	chr1:44173211-44396831	TIA1	TIAR	OK	0.997023	0.0834449	-2.48059	4.40204	1.07237e-05	0.000237425	yes
TCONS_00051814	XLOC_027046	-	chr3:195590232-195635932	TIA1	TIAR	OK	0.351701	0.0294518	-2.48003	4.4309	9.38407e-06	0.000211802	yes
TCONS_00067921	XLOC_035081	CNOT4	chr7:135046546-135194875	TIA1	TIAR	OK	1.19826	0.101312	-2.47042	5.3108	1.09142e-07	4.32994e-06	yes
TCONS_00013434	XLOC_006845	CASP1	chr11:104896236-104972158	TIA1	TIAR	OK	1.66584	0.141262	-2.46747	3.12843	0.00175745	0.0175719	yes
TCONS_00043098	XLOC_021385	ANKMY1	chr2:241418838-241497771	TIA1	TIAR	OK	0.574225	0.0490969	-2.45923	4.44964	8.60156e-06	0.000197011	yes
TCONS_00078166	XLOC_040433	-	chrX:37798872-37988078	TIA1	TIAR	OK	1483.21	127.213	-2.4561	6.2214	4.92739e-10	3.22555e-08	yes
TCONS_00061990	XLOC_031864	AHI1	chr6:135605109-135818934	TIA1	TIAR	OK	0.559804	0.0483213	-2.44971	4.18116	2.90021e-05	0.000565451	yes
TCONS_00061132	XLOC_031405	SLC35B3	chr6:8411817-8435794	TIA1	TIAR	OK	2.96701	0.257879	-2.44282	5.96232	2.48687e-09	1.40956e-07	yes
TCONS_00057490	XLOC_029434	C5orf13	chr5:111063863-111312628	TIA1	TIAR	OK	9.4436	0.821031	-2.44253	8.87444	0	0	yes
TCONS_00026622	XLOC_013711	WWP2	chr16:69796261-69975643	TIA1	TIAR	OK	3.05257	0.265525	-2.44203	8.06778	6.66134e-16	1.04814e-13	yes
TCONS_00040439	XLOC_020769	CGREF1	chr2:27309610-27341995	TIA1	TIAR	OK	0.798025	0.0696851	-2.43815	2.92414	0.00345409	0.0298569	yes
TCONS_00071519	XLOC_037034	-	chr8:16619033-16619731	TIA1	TIAR	OK	2.99394	0.263007	-2.43216	3.87273	0.000107623	0.00174381	yes
TCONS_00017173	XLOC_008797	SARNP	chr12:56137063-56211658	TIA1	TIAR	OK	10.0655	0.898429	-2.41622	7.50296	6.23945e-14	7.58539e-12	yes
TCONS_00022064	XLOC_011372	VIPAR	chr14:77893017-77923983	TIA1	TIAR	OK	2.16802	0.193548	-2.41604	5.99935	1.98109e-09	1.14654e-07	yes
TCONS_00033639	XLOC_017263	ALPK2	chr18:56148481-56296189	TIA1	TIAR	OK	0.145824	0.0130977	-2.40996	3.62701	0.000286719	0.00396155	yes
TCONS_00078490	XLOC_040788	-	chrX:102330749-102348022	TIA1	TIAR	OK	44.3382	3.98364	-2.40965	4.85363	1.21219e-06	3.56061e-05	yes
TCONS_00051326	XLOC_026507	CACNA1D	chr3:53529030-53847071	TIA1	TIAR	OK	1.61427	0.145112	-2.40913	5.90997	3.42168e-09	1.88461e-07	yes
TCONS_00070274	XLOC_036336	FAM110B	chr8:58907059-59062277	TIA1	TIAR	OK	1.0411	0.0937052	-2.40788	5.48356	4.16847e-08	1.82113e-06	yes
TCONS_00053333	XLOC_027273	MTHFD2L	chr4:75023744-75168814	TIA1	TIAR	OK	1.91797	0.172822	-2.40676	5.57341	2.498e-08	1.15215e-06	yes
TCONS_00005082	XLOC_003027	-	chr1:98497817-98498980	TIA1	TIAR	OK	0.994248	0.0899879	-2.40231	3.15221	0.00162042	0.0164605	yes
TCONS_00074684	XLOC_038767	-	chr9:44070665-44070791	TIA1	TIAR	OK	580.984	52.584	-2.40231	4.37119	1.2357e-05	0.000267702	yes
TCONS_00007828	XLOC_004010	OPTN	chr10:13142081-13180276	TIA1	TIAR	OK	0.874239	0.0795265	-2.39726	4.84935	1.23868e-06	3.62434e-05	yes
TCONS_00017574	XLOC_009005	FBXO21	chr12:117581068-117628307	TIA1	TIAR	OK	1.58369	0.144397	-2.39495	6.45591	1.0757e-10	7.98464e-09	yes
TCONS_00051695	XLOC_026905	-	chr3:163217660-163242137	TIA1	TIAR	OK	22.9401	2.11466	-2.38399	3.89998	9.62004e-05	0.00158725	yes
TCONS_00057891	XLOC_029638	UIMC1	chr5:176331983-176433795	TIA1	TIAR	OK	7.40743	0.685854	-2.37957	8.74235	0	0	yes
TCONS_00039024	XLOC_020075	FAM179A	chr2:29204163-29275096	TIA1	TIAR	OK	2.08085	0.193014	-2.37777	6.4662	1.005e-10	7.58093e-09	yes
TCONS_00036731	XLOC_018938	BBC3	chr19:47724078-47736137	TIA1	TIAR	OK	0.696796	0.0648563	-2.37432	2.76757	0.00564751	0.0437584	yes
TCONS_00042365	XLOC_022351	PARD3B	chr2:206481650-206482651	TIA1	TIAR	OK	1.74152	0.162548	-2.37154	3.76558	0.000166161	0.00250614	yes
TCONS_00051332	XLOC_026513	CACNA1D	chr3:53529030-53847071	TIA1	TIAR	OK	1.83917	0.172717	-2.36542	3.69532	0.000219613	0.00316612	yes
TCONS_00042787	XLOC_020563	MAP2	chr2:210288770-210598953	TIA1	TIAR	OK	2.02161	0.189881	-2.36525	7.59216	3.15303e-14	4.01072e-12	yes
TCONS_00007897	XLOC_004036	BMI1	chr10:22610005-22620417	TIA1	TIAR	OK	5.2576	0.495752	-2.36135	8.32289	0	0	yes
TCONS_00061698	XLOC_031716	COL9A1	chr6:70925742-71012786	TIA1	TIAR	OK	0.954451	0.090659	-2.35403	4.54518	5.48889e-06	0.000133728	yes
TCONS_00014293	XLOC_007815	BCO2	chr11:112046207-112089649	TIA1	TIAR	OK	24.9719	2.37389	-2.35322	5.60177	2.12176e-08	9.95335e-07	yes
TCONS_00017498	XLOC_008972	GIT2	chr12:110367606-110434194	TIA1	TIAR	OK	1.08332	0.103819	-2.34514	5.41171	6.24244e-08	2.62473e-06	yes
TCONS_00016797	XLOC_008593	TAS2R31	chr12:10998447-11326461	TIA1	TIAR	OK	0.327044	0.031443	-2.34192	5.15522	2.53337e-07	9.10041e-06	yes
TCONS_00037068	XLOC_019109	HSPBP1	chr19:55773590-55791751	TIA1	TIAR	OK	3.82865	0.36992	-2.33698	6.25977	3.8554e-10	2.56833e-08	yes
TCONS_00043880	XLOC_022590	CRLS1	chr20:5986615-6020697	TIA1	TIAR	OK	2.43922	0.236135	-2.33503	7.11504	1.11888e-12	1.14003e-10	yes
TCONS_00069097	XLOC_034610	REPIN1	chr7:150065810-150071133	TIA1	TIAR	OK	5.68061	0.55179	-2.33165	8.43958	0	0	yes
TCONS_00051697	XLOC_026907	-	chr3:163242228-163244344	TIA1	TIAR	OK	4.86402	0.472997	-2.33053	7.07899	1.45195e-12	1.4597e-10	yes
TCONS_00054206	XLOC_027718	PLAC8	chr4:84007283-84058859	TIA1	TIAR	OK	0.893557	0.0869918	-2.3294	5.90298	3.56994e-09	1.95912e-07	yes
TCONS_00039113	XLOC_020116	UNQ6975	chr2:45395764-45482080	TIA1	TIAR	OK	2.08601	0.203287	-2.32839	2.87283	0.00406819	0.0340402	yes
TCONS_00054651	XLOC_027943	ZNF718	chr4:53226-156490	TIA1	TIAR	OK	745.725	72.7931	-2.32674	6.42758	1.29655e-10	9.47268e-09	yes
TCONS_00050830	XLOC_026044	GOLIM4	chr3:167726496-167813923	TIA1	TIAR	OK	6.45333	0.630638	-2.32562	7.77337	7.54952e-15	1.03906e-12	yes
TCONS_00049401	XLOC_025357	ATP2C1	chr3:130569368-130745646	TIA1	TIAR	OK	1.18324	0.115675	-2.32523	5.36224	8.21967e-08	3.37163e-06	yes
TCONS_00048577	XLOC_024963	SETD5	chr3:9404716-9519838	TIA1	TIAR	OK	3.59673	0.353031	-2.32122	9.58322	0	0	yes
TCONS_00049066	XLOC_025177	CACNA1D	chr3:53529030-53847071	TIA1	TIAR	OK	0.34668	0.0341709	-2.31703	4.57451	4.77331e-06	0.000118297	yes
TCONS_00052082	XLOC_025439	SCHIP1	chr3:158787040-159615155	TIA1	TIAR	OK	1.3323	0.13164	-2.31459	4.50373	6.67716e-06	0.000158274	yes
TCONS_00068247	XLOC_035368	-	chr7:32524944-32534870	TIA1	TIAR	OK	2.52723	0.250297	-2.31223	2.72384	0.00645273	0.0483663	yes
TCONS_00027028	XLOC_013923	DEXI	chr16:11022747-11036265	TIA1	TIAR	OK	0.907126	0.0906327	-2.30347	4.82283	1.41533e-06	4.07412e-05	yes
TCONS_00012370	XLOC_006272	PRDM10	chr11:129769600-129875381	TIA1	TIAR	OK	1.2967	0.129761	-2.30188	4.94637	7.56109e-07	2.36955e-05	yes
TCONS_00054438	XLOC_027827	SLC7A11	chr4:139085247-139173370	TIA1	TIAR	OK	5.56397	0.55888	-2.29813	11.0748	0	0	yes
TCONS_00016763	XLOC_008574	OLR1	chr12:10310898-10324790	TIA1	TIAR	OK	1.06999	0.107653	-2.29649	4.43502	9.20621e-06	0.000208567	yes
TCONS_00067874	XLOC_035053	IMPDH1	chr7:128032330-128050036	TIA1	TIAR	OK	0.922952	0.0931725	-2.29312	2.82333	0.00475276	0.0382736	yes
TCONS_00010348	XLOC_004275	C10orf28	chr10:99894380-100004689	TIA1	TIAR	OK	2.09476	0.211474	-2.29309	6.15112	7.69356e-10	4.81214e-08	yes
TCONS_00041247	XLOC_021184	KIAA1715	chr2:176788680-176867018	TIA1	TIAR	OK	1.58704	0.160838	-2.28923	7.5921	3.15303e-14	4.01919e-12	yes
TCONS_00051699	XLOC_026909	-	chr3:163245247-163245969	TIA1	TIAR	OK	4.11343	0.417889	-2.2868	4.58337	4.57547e-06	0.00011419	yes
TCONS_00050490	XLOC_025877	ZBTB20	chr3:114056836-114866127	TIA1	TIAR	OK	0.289016	0.0294181	-2.28487	3.03314	0.00242021	0.0227988	yes
TCONS_00041180	XLOC_021151	COBLL1	chr2:165541097-165697928	TIA1	TIAR	OK	0.849348	0.0866095	-2.28306	5.03931	4.6721e-07	1.56569e-05	yes
TCONS_00066104	XLOC_034152	KLHL7	chr7:23145352-23215038	TIA1	TIAR	OK	0.78529	0.0800926	-2.28287	4.29815	1.72229e-05	0.000360327	yes
TCONS_00036432	XLOC_018778	ZNF260	chr19:37001588-37019319	TIA1	TIAR	OK	2.92559	0.301139	-2.27368	8.19043	2.22045e-16	3.69591e-14	yes
TCONS_00067127	XLOC_034664	MAD1L1	chr7:1855427-2272650	TIA1	TIAR	OK	2.34639	0.241746	-2.27275	6.05966	1.36409e-09	8.11219e-08	yes
TCONS_00002452	XLOC_001200	MEGF6	chr1:3404505-3528059	TIA1	TIAR	OK	0.824386	0.0852182	-2.26942	6.04476	1.49636e-09	8.80345e-08	yes
TCONS_00062087	XLOC_031908	SYNE1	chr6:152442821-152958534	TIA1	TIAR	OK	0.0672617	0.0070222	-2.25951	4.84895	1.24118e-06	3.62989e-05	yes
TCONS_00049069	XLOC_025177	CACNA1D	chr3:53529030-53847071	TIA1	TIAR	OK	0.851096	0.0890904	-2.25687	4.78865	1.67905e-06	4.75399e-05	yes
TCONS_00029743	XLOC_015304	MSI2	chr17:55333310-55762043	TIA1	TIAR	OK	1.76124	0.185193	-2.25237	7.15973	8.08242e-13	8.52265e-11	yes
TCONS_00053656	XLOC_027428	DCLK2	chr4:150999425-151178606	TIA1	TIAR	OK	0.216486	0.0227923	-2.2511	3.1539	0.00161106	0.0163903	yes
TCONS_00041545	XLOC_021341	SP110	chr2:231033644-231090444	TIA1	TIAR	OK	1.55393	0.164065	-2.24828	4.73718	2.16718e-06	5.96552e-05	yes
TCONS_00021134	XLOC_010848	SLC38A6	chr14:61438165-61550605	TIA1	TIAR	OK	2.75834	0.29143	-2.24758	5.82052	5.86657e-09	3.07962e-07	yes
TCONS_00062240	XLOC_032044	SIRT5	chr6:13574791-13615034	TIA1	TIAR	OK	4.0374	0.428059	-2.2441	5.54249	2.98194e-08	1.34859e-06	yes
TCONS_00016029	XLOC_008210	DGKA	chr12:56324945-56347807	TIA1	TIAR	OK	0.578203	0.0615113	-2.2407	3.73344	0.000188882	0.00278488	yes
TCONS_00048882	XLOC_025098	LARS2	chr3:45430073-45591120	TIA1	TIAR	OK	1.80647	0.193027	-2.2363	6.56975	5.03988e-11	4.0494e-09	yes
TCONS_00057232	XLOC_029301	SEPP1	chr5:42756919-42812111	TIA1	TIAR	OK	2.61391	0.280296	-2.23275	5.81004	6.2458e-09	3.25045e-07	yes
TCONS_00024531	XLOC_012685	PKM2	chr15:72491367-72523910	TIA1	TIAR	OK	16.6695	1.78873	-2.23208	10.0894	0	0	yes
TCONS_00039319	XLOC_020212	HK2	chr2:75059781-75120753	TIA1	TIAR	OK	1.71941	0.184697	-2.23102	5.97866	2.24979e-09	1.28726e-07	yes
TCONS_00008857	XLOC_004498	MPP7	chr10:28339922-28571067	TIA1	TIAR	OK	2.9587	0.318401	-2.22919	7.82711	4.88498e-15	6.88008e-13	yes
TCONS_00005729	XLOC_003792	-	chr1:228595617-228604583	TIA1	TIAR	OK	1.44711	0.155799	-2.22876	5.24624	1.55235e-07	5.8879e-06	yes
TCONS_00050680	XLOC_025961	-	chr3:136537860-136580871	TIA1	TIAR	OK	2.67129	0.288218	-2.2266	3.77637	0.000159133	0.00241947	yes
TCONS_00054430	XLOC_027822	MFSD8	chr4:128838959-128957376	TIA1	TIAR	OK	1.33184	0.144938	-2.21801	5.95851	2.54546e-09	1.43604e-07	yes
TCONS_00061372	XLOC_031535	ABHD16A	chr6:31654725-31671137	TIA1	TIAR	OK	3.40397	0.371408	-2.2154	6.05366	1.41595e-09	8.38755e-08	yes
TCONS_00024179	XLOC_012504	C15orf29	chr15:34422945-34502297	TIA1	TIAR	OK	1.19877	0.13106	-2.2134	4.45587	8.35529e-06	0.000192025	yes
TCONS_00044854	XLOC_023061	ACOT8	chr20:44462468-44486048	TIA1	TIAR	OK	1.46491	0.160405	-2.21185	4.47683	7.57585e-06	0.000176393	yes
TCONS_00077114	XLOC_039838	MID1	chrX:10413349-10851809	TIA1	TIAR	OK	6.42885	0.709856	-2.20349	7.09944	1.25255e-12	1.26345e-10	yes
TCONS_00048070	XLOC_024795	-	chr22:29895297-29895896	TIA1	TIAR	OK	1.98608	0.219703	-2.20164	2.85791	0.00426435	0.0351749	yes
TCONS_00071522	XLOC_037037	-	chr8:16622528-16623394	TIA1	TIAR	OK	1.77076	0.195884	-2.20164	3.46386	0.000532483	0.00660912	yes
TCONS_00071939	XLOC_037527	PYCRL	chr8:144684849-144685369	TIA1	TIAR	OK	2.48854	0.275286	-2.20164	2.85791	0.00426435	0.0351701	yes
TCONS_00035297	XLOC_018146	GRIN2D	chr19:48898072-48948206	TIA1	TIAR	OK	0.417635	0.0463546	-2.19829	4.13147	3.60449e-05	0.000680158	yes
TCONS_00040277	XLOC_020688	PPP1R7	chr2:242045514-242122942	TIA1	TIAR	OK	2.52176	0.280611	-2.19574	3.78764	0.000152083	0.00232868	yes
TCONS_00058594	XLOC_030425	-	chr5:114914338-114961876	TIA1	TIAR	OK	3.97463	0.443638	-2.19268	5.40944	6.32214e-08	2.64903e-06	yes
TCONS_00040364	XLOC_020736	SMC6	chr2:17845078-17935096	TIA1	TIAR	OK	4.36147	0.487071	-2.19215	8.92939	0	0	yes
TCONS_00015856	XLOC_008131	LOC100286844	chr12:50222325-50236912	TIA1	TIAR	OK	1.25003	0.139657	-2.19173	5.04089	4.63376e-07	1.55456e-05	yes
TCONS_00007829	XLOC_004010	OPTN	chr10:13142081-13180276	TIA1	TIAR	OK	6.70492	0.749832	-2.19075	8.8291	0	0	yes
TCONS_00011389	XLOC_005770	PRR5L	chr11:36317724-36490168	TIA1	TIAR	OK	0.563971	0.0630917	-2.19041	4.11519	3.86855e-05	0.000724781	yes
TCONS_00006094	XLOC_000485	LRRC8B	chr1:89990396-90063420	TIA1	TIAR	OK	0.321269	0.0362593	-2.18158	4.36221	1.28755e-05	0.000278138	yes
TCONS_00039581	XLOC_020353	EPB41L5	chr2:120770603-120936697	TIA1	TIAR	OK	1.95691	0.221299	-2.17961	4.5571	5.18658e-06	0.00012739	yes
TCONS_00070002	XLOC_036221	-	chr8:16607200-16610766	TIA1	TIAR	OK	6.44192	0.728601	-2.17946	4.13107	3.61073e-05	0.000681124	yes
TCONS_00051972	XLOC_025177	CACNA1D	chr3:53529030-53847071	TIA1	TIAR	OK	0.692243	0.0783874	-2.17827	4.38944	1.13645e-05	0.000249329	yes
TCONS_00011376	XLOC_005766	CD44	chr11:35160416-35441532	TIA1	TIAR	OK	3.46351	0.395219	-2.1706	8.5531	0	0	yes
TCONS_00013219	XLOC_006742	PDE2A	chr11:72287184-72385539	TIA1	TIAR	OK	3.28327	0.376187	-2.16651	7.61055	2.73115e-14	3.51852e-12	yes
TCONS_00061880	XLOC_031810	TRAF3IP2	chr6:111804674-111927587	TIA1	TIAR	OK	0.465158	0.0533814	-2.16491	3.48334	0.000495198	0.00622433	yes
TCONS_00007835	XLOC_004013	-	chr10:13676070-14372927	TIA1	TIAR	OK	1.32571	0.152822	-2.16043	5.41821	6.02003e-08	2.53828e-06	yes
TCONS_00009235	XLOC_004663	ATAD1	chr10:89511352-89577990	TIA1	TIAR	OK	1.43066	0.164953	-2.16023	5.81343	6.12055e-09	3.19077e-07	yes
TCONS_00071266	XLOC_036867	SYBU	chr8:110586404-110704020	TIA1	TIAR	OK	2.65371	0.309141	-2.14992	6.34866	2.17193e-10	1.52416e-08	yes
TCONS_00000059	XLOC_000030	MIB2	chr1:1549227-1565990	TIA1	TIAR	OK	0.884278	0.103509	-2.14511	4.50914	6.50918e-06	0.000154717	yes
TCONS_00077789	XLOC_040164	ENOX2	chrX:129756562-130037208	TIA1	TIAR	OK	1.03254	0.120866	-2.14509	5.41053	6.28401e-08	2.63488e-06	yes
TCONS_00049062	XLOC_025176	PRKCD	chr3:53195222-53226733	TIA1	TIAR	OK	4.06229	0.475615	-2.14489	7.14496	9.00169e-13	9.40988e-11	yes
TCONS_00004658	XLOC_002469	-	chr1:23877462-23877786	TIA1	TIAR	OK	6.2081	0.727147	-2.14448	2.7748	0.00552355	0.0430131	yes
TCONS_00005740	XLOC_003804	URB2	chr1:229797599-229798247	TIA1	TIAR	OK	1.66698	0.195251	-2.14448	2.7748	0.00552355	0.043002	yes
TCONS_00010208	XLOC_005572	GLRX3	chr10:131979389-131980078	TIA1	TIAR	OK	1.52497	0.178617	-2.14448	2.7748	0.00552355	0.0429965	yes
TCONS_00025021	XLOC_013071	-	chr15:58882387-58883143	TIA1	TIAR	OK	1.33861	0.15679	-2.14448	2.7748	0.00552355	0.0430187	yes
TCONS_00058506	XLOC_030346	-	chr5:100542821-100543810	TIA1	TIAR	OK	0.939391	0.11003	-2.14448	2.7748	0.00552355	0.0430076	yes
TCONS_00001359	XLOC_000658	VPS45	chr1:150039341-150117505	TIA1	TIAR	OK	3.03186	0.355144	-2.14441	5.82518	5.7052e-09	3.00012e-07	yes
TCONS_00041526	XLOC_021332	COL4A4	chr2:227700670-228029275	TIA1	TIAR	OK	0.442001	0.0521887	-2.13645	4.32405	1.53194e-05	0.000324321	yes
TCONS_00037401	XLOC_019484	-	chr19:24216241-24312654	TIA1	TIAR	OK	4.18177	0.49503	-2.13387	3.02921	0.00245198	0.023037	yes
TCONS_00041509	XLOC_021324	-	chr2:224551198-224588784	TIA1	TIAR	OK	4.24694	0.503444	-2.13248	7.37844	1.60094e-13	1.8602e-11	yes
TCONS_00016765	XLOC_008575	KLRK1	chr12:10524322-10562745	TIA1	TIAR	OK	1.09615	0.130302	-2.1297	4.21982	2.445e-05	0.000488362	yes
TCONS_00024366	XLOC_012601	MYO5A	chr15:52599479-52821247	TIA1	TIAR	OK	1.58751	0.190276	-2.12145	8.40231	0	0	yes
TCONS_00053720	XLOC_027460	KLHL2	chr4:166128769-166244308	TIA1	TIAR	OK	1.44286	0.172997	-2.1211	5.09844	3.42463e-07	1.19331e-05	yes
TCONS_00016586	XLOC_008488	NOC4L	chr12:132628992-132636986	TIA1	TIAR	OK	2.0413	0.245276	-2.11896	4.51103	6.45143e-06	0.000153586	yes
TCONS_00009560	XLOC_004829	-	chr10:134137440-134145353	TIA1	TIAR	OK	1.63782	0.197296	-2.11641	2.93993	0.00328286	0.0288179	yes
TCONS_00023475	XLOC_012155	FAN1	chr15:31195671-31283807	TIA1	TIAR	OK	3.9234	0.472748	-2.11615	8.33198	0	0	yes
TCONS_00008507	XLOC_004326	ADD3	chr10:111765725-111895328	TIA1	TIAR	OK	4.24152	0.511176	-2.11596	8.1403	4.44089e-16	7.0985e-14	yes
TCONS_00009880	XLOC_005157	-	chr10:49199714-49199917	TIA1	TIAR	OK	26.8087	3.23522	-2.11463	2.73125	0.00630939	0.0475929	yes
TCONS_00039487	XLOC_020309	LIMS1	chr2:109150856-109303702	TIA1	TIAR	OK	5.5115	0.665238	-2.11445	8.82301	0	0	yes
TCONS_00005089	XLOC_003034	MIR137	chr1:98508690-98511051	TIA1	TIAR	OK	2.8069	0.339336	-2.11285	5.90148	3.60257e-09	1.97524e-07	yes
TCONS_00060850	XLOC_031256	NCOA7	chr6:126102123-126253176	TIA1	TIAR	OK	0.939449	0.11375	-2.11129	5.84646	5.02146e-09	2.66844e-07	yes
TCONS_00058099	XLOC_029844	-	chr5:17379014-17387419	TIA1	TIAR	OK	1.6657	0.202207	-2.10871	3.1188	0.00181588	0.0180545	yes
TCONS_00011774	XLOC_005962	C11orf2	chr11:64863618-64879180	TIA1	TIAR	OK	3.0533	0.37089	-2.10807	5.80695	6.36226e-09	3.30253e-07	yes
TCONS_00045602	XLOC_023114	GNAS-AS	chr20:57393946-57486250	TIA1	TIAR	OK	6.77274	0.823368	-2.10726	6.05168	1.43345e-09	8.47461e-08	yes
TCONS_00016698	XLOC_008535	ZNF384	chr12:6775642-6798676	TIA1	TIAR	OK	0.916344	0.111437	-2.10693	4.77873	1.76408e-06	4.96217e-05	yes
TCONS_00012652	XLOC_006436	-	chr11:13021771-13048602	TIA1	TIAR	OK	1.16499	0.141741	-2.10647	3.21273	0.00131481	0.0139152	yes
TCONS_00014545	XLOC_006057	ARAP1	chr11:72396113-72463469	TIA1	TIAR	OK	1.30755	0.159091	-2.10643	6.18724	6.12278e-10	3.9189e-08	yes
TCONS_00020532	XLOC_010122	STARD13	chr13:33677271-33859901	TIA1	TIAR	OK	0.79185	0.0964827	-2.10501	5.29215	1.20884e-07	4.73053e-06	yes
TCONS_00019742	XLOC_010120	N4BP2L2	chr13:33006927-33116839	TIA1	TIAR	OK	3.89509	0.475667	-2.10275	6.98783	2.79154e-12	2.69438e-10	yes
TCONS_00029020	XLOC_014945	TNFSF13	chr17:7452374-7464986	TIA1	TIAR	OK	1.18093	0.144524	-2.10061	3.59462	0.000324867	0.0043873	yes
TCONS_00051971	XLOC_025177	CACNA1D	chr3:53529030-53847071	TIA1	TIAR	OK	0.743475	0.091029	-2.10016	5.49351	3.94022e-08	1.73522e-06	yes
TCONS_00058763	XLOC_030601	-	chr5:145969067-146461033	TIA1	TIAR	OK	36211.3	4434.53	-2.09995	4.37361	1.22208e-05	0.000265323	yes
TCONS_00003929	XLOC_001937	DEDD	chr1:161070345-161102478	TIA1	TIAR	OK	6.24601	0.769506	-2.09395	7.5399	4.70735e-14	5.82833e-12	yes
TCONS_00066686	XLOC_034439	LRRC17	chr7:102389398-102715288	TIA1	TIAR	OK	1.22141	0.150682	-2.09259	4.46275	8.09143e-06	0.000186814	yes
TCONS_00066092	XLOC_034148	SP4	chr7:21467688-21554329	TIA1	TIAR	OK	0.292647	0.0361086	-2.09244	3.13845	0.00169844	0.0171236	yes
TCONS_00056809	XLOC_029071	SPINK6	chr5:147582356-147594700	TIA1	TIAR	OK	4.14012	0.513215	-2.08778	4.03706	5.41259e-05	0.00096813	yes
TCONS_00047421	XLOC_024382	GTSE1	chr22:46692637-46729939	TIA1	TIAR	OK	1.1041	0.137174	-2.08553	4.91564	8.84926e-07	2.71274e-05	yes
TCONS_00000292	XLOC_000149	PQLC2	chr1:19638739-19655794	TIA1	TIAR	OK	1.1815	0.146999	-2.08411	4.32561	1.52113e-05	0.000322485	yes
TCONS_00029334	XLOC_015100	CCL2	chr17:32582288-32584220	TIA1	TIAR	OK	1.89672	0.236045	-2.08386	3.25567	0.00113124	0.0123021	yes
TCONS_00077290	XLOC_039915	-	chrX:46183547-46187055	TIA1	TIAR	OK	2.08315	0.259329	-2.08354	2.9489	0.0031891	0.0281915	yes
TCONS_00066353	XLOC_034279	CRCP	chr7:65579804-65619573	TIA1	TIAR	OK	3.46263	0.431209	-2.08319	6.53783	6.24163e-11	4.95566e-09	yes
TCONS_00045419	XLOC_022666	DNMT3B	chr20:31350190-31397162	TIA1	TIAR	OK	1.18486	0.148132	-2.07928	4.54353	5.53195e-06	0.00013456	yes
TCONS_00048032	XLOC_024752	LOC96610	chr22:22652462-22677324	TIA1	TIAR	OK	7.41044	0.926627	-2.07909	3.18197	0.00146279	0.0151705	yes
TCONS_00034406	XLOC_017683	VAV1	chr19:6772721-6857371	TIA1	TIAR	OK	0.538816	0.0674112	-2.07856	3.57493	0.000350322	0.00467052	yes
TCONS_00031379	XLOC_016169	SECTM1	chr17:80278899-80291921	TIA1	TIAR	OK	1.12233	0.141192	-2.07304	4.16499	3.11368e-05	0.000601828	yes
TCONS_00041177	XLOC_021149	FIGN	chr2:164463935-164592559	TIA1	TIAR	OK	1.43312	0.180775	-2.07036	5.9052	3.52229e-09	1.93649e-07	yes
TCONS_00003703	XLOC_001831	RAB13	chr1:153954127-153958834	TIA1	TIAR	OK	6.96826	0.882426	-2.06645	6.06903	1.28683e-09	7.73645e-08	yes
TCONS_00076827	XLOC_039698	SLC25A14	chrX:129473902-129507335	TIA1	TIAR	OK	1.6003	0.20344	-2.06257	4.18584	2.84111e-05	0.000555723	yes
TCONS_00044478	XLOC_022868	PCMTD2	chr20:62887047-62907579	TIA1	TIAR	OK	3.81538	0.485362	-2.0619	8.15276	4.44089e-16	7.11732e-14	yes
TCONS_00057405	XLOC_029395	EDIL3	chr5:83236415-83680611	TIA1	TIAR	OK	2.01848	0.257244	-2.06007	6.63626	3.21736e-11	2.64845e-09	yes
TCONS_00016024	XLOC_008209	LOC440104	chr12:56211783-56236735	TIA1	TIAR	OK	4.51033	0.576463	-2.05721	7.88964	3.10862e-15	4.49345e-13	yes
TCONS_00053625	XLOC_027413	IL15	chr4:142557740-142654909	TIA1	TIAR	OK	4.22292	0.541859	-2.05328	5.61759	1.93641e-08	9.12636e-07	yes
TCONS_00029289	XLOC_015078	LRRC37BP1	chr17:28903482-28964484	TIA1	TIAR	OK	0.705027	0.0904771	-2.05314	4.69384	2.68129e-06	7.16208e-05	yes
TCONS_00072811	XLOC_037677	IL11RA	chr9:34652181-34661884	TIA1	TIAR	OK	0.903963	0.116169	-2.05174	3.83776	0.000124163	0.00196133	yes
TCONS_00001235	XLOC_000583	CAPZA1	chr1:113066140-113214251	TIA1	TIAR	OK	1.56204	0.200917	-2.05086	6.24773	4.16465e-10	2.76215e-08	yes
TCONS_00067875	XLOC_035053	IMPDH1	chr7:128032330-128050036	TIA1	TIAR	OK	12.4231	1.59848	-2.0505	8.89756	0	0	yes
TCONS_00028871	XLOC_014874	SERPINF1	chr17:1665258-1681348	TIA1	TIAR	OK	1.63396	0.210796	-2.04787	4.26403	2.00775e-05	0.00041234	yes
TCONS_00048859	XLOC_025089	ZNF197	chr3:44666510-44690078	TIA1	TIAR	OK	0.650024	0.0840121	-2.04605	4.4592	8.2265e-06	0.00018957	yes
TCONS_00007837	XLOC_004013	FRMD4A	chr10:13676070-14372927	TIA1	TIAR	OK	0.617822	0.0799469	-2.04484	4.14546	3.39138e-05	0.000647631	yes
TCONS_00017228	XLOC_008824	TMEM194A	chr12:57449425-57472574	TIA1	TIAR	OK	4.53799	0.587769	-2.04391	8.70658	0	0	yes
TCONS_00001074	XLOC_000509	TMEM56	chr1:95558072-95712781	TIA1	TIAR	OK	1.35456	0.175928	-2.04116	6.62718	3.42151e-11	2.80123e-09	yes
TCONS_00027249	XLOC_014062	MYLK3	chr16:46736193-46782267	TIA1	TIAR	OK	6.67162	0.866615	-2.04102	10.3218	0	0	yes
TCONS_00024123	XLOC_012477	NIPA2	chr15:23004682-23034427	TIA1	TIAR	OK	2.50599	0.325826	-2.04008	6.1797	6.42248e-10	4.10203e-08	yes
TCONS_00040389	XLOC_020746	C2orf43	chr2:20883788-21022857	TIA1	TIAR	OK	0.875298	0.114318	-2.03558	4.40376	1.06391e-05	0.000235812	yes
TCONS_00040125	XLOC_020617	-	chr2:226265601-226568340	TIA1	TIAR	OK	2.07377	0.271046	-2.03484	6.94278	3.8447e-12	3.60156e-10	yes
TCONS_00002963	XLOC_001457	SCMH1	chr1:41492870-41707815	TIA1	TIAR	OK	0.545074	0.0712864	-2.03422	3.75319	0.000174596	0.00261445	yes
TCONS_00044269	XLOC_022775	ARFGEF2	chr20:47538261-47653230	TIA1	TIAR	OK	7.77642	1.01711	-2.03413	10.9565	0	0	yes
TCONS_00030504	XLOC_015700	GIT1	chr17:27900482-27916610	TIA1	TIAR	OK	2.57358	0.336871	-2.03335	6.62324	3.51403e-11	2.86921e-09	yes
TCONS_00011490	XLOC_005804	MADD	chr11:47290926-47351582	TIA1	TIAR	OK	0.145856	0.0190968	-2.0331	2.85576	0.00429341	0.0353182	yes
TCONS_00013449	XLOC_006849	GUCY1A2	chr11:106557909-106889171	TIA1	TIAR	OK	0.450629	0.059009	-2.03296	3.36707	0.00075972	0.0088633	yes
TCONS_00040546	XLOC_020831	PREPL	chr2:44502596-44589001	TIA1	TIAR	OK	1.57271	0.20654	-2.03006	7.20032	6.00631e-13	6.44595e-11	yes
TCONS_00067556	XLOC_034896	SEMA3D	chr7:84624871-84816157	TIA1	TIAR	OK	2.64423	0.347407	-2.02964	7.86148	3.77476e-15	5.43035e-13	yes
TCONS_00044031	XLOC_022666	DNMT3B	chr20:31350190-31397162	TIA1	TIAR	OK	2.67044	0.350875	-2.02957	5.24267	1.58266e-07	5.98783e-06	yes
TCONS_00071517	XLOC_037032	-	chr8:16613160-16615651	TIA1	TIAR	OK	1.28573	0.16942	-2.0267	4.579	4.67197e-06	0.00011631	yes
TCONS_00029664	XLOC_015274	DLX4	chr17:48046543-48052323	TIA1	TIAR	OK	2.63384	0.347488	-2.02547	4.71502	2.41682e-06	6.53949e-05	yes
TCONS_00029229	XLOC_015048	KSR1	chr17:25783736-25953694	TIA1	TIAR	OK	1.46487	0.193581	-2.02382	6.84527	7.63345e-12	6.84304e-10	yes
TCONS_00015649	XLOC_008040	-	chr12:13080698-13153243	TIA1	TIAR	OK	3.51735	0.467347	-2.01839	4.09489	4.2236e-05	0.000782324	yes
TCONS_00043268	XLOC_021649	-	chr2:68269331-68290159	TIA1	TIAR	OK	23.5204	3.13198	-2.0162	4.21311	2.51881e-05	0.000501117	yes
TCONS_00007893	XLOC_004036	BMI1	chr10:22610005-22620417	TIA1	TIAR	OK	4.53552	0.60476	-2.01486	7.68603	1.5099e-14	2.00505e-12	yes
TCONS_00042432	XLOC_022422	-	chr2:224461657-224470562	TIA1	TIAR	OK	1.42417	0.189968	-2.01449	4.25565	2.08443e-05	0.000425341	yes
TCONS_00003586	XLOC_001767	ENSA	chr1:150594598-150602198	TIA1	TIAR	OK	2.05496	0.27463	-2.01259	5.68206	1.33086e-08	6.49529e-07	yes
TCONS_00054608	XLOC_027918	WWC2	chr4:184020445-184262841	TIA1	TIAR	OK	1.98592	0.266713	-2.00766	2.71757	0.00657629	0.049049	yes
TCONS_00046004	XLOC_023660	FAM165B	chr21:35747748-35774987	TIA1	TIAR	OK	4.48433	0.602602	-2.00709	3.9479	7.88403e-05	0.00133884	yes
TCONS_00008451	XLOC_004300	PPRC1	chr10:103892786-103910090	TIA1	TIAR	OK	5.496	0.739628	-2.00563	8.90173	0	0	yes
TCONS_00046144	XLOC_023726	ADARB1	chr21:46493777-46646478	TIA1	TIAR	OK	4.41467	0.594844	-2.00439	8.36987	0	0	yes
TCONS_00060741	XLOC_031196	GRIK2	chr6:101841607-102517958	TIA1	TIAR	OK	1.39663	0.188282	-2.00388	5.78819	7.11476e-09	3.65545e-07	yes
TCONS_00032545	XLOC_016223	-	chr17:4891298-4900991	TIA1	TIAR	OK	0.448175	0.0604673	-2.00308	4.32728	1.50961e-05	0.000320267	yes
TCONS_00047706	XLOC_024536	RBFOX2	chr22:36134782-36424585	TIA1	TIAR	OK	0.390649	0.0527572	-2.00211	4.3832	1.16948e-05	0.000255555	yes
TCONS_00060101	XLOC_030881	HIST1H2BH	chr6:26250369-26253913	TIA1	TIAR	OK	1.09027	0.14727	-2.00191	3.93767	8.22774e-05	0.0013894	yes
TCONS_00073047	XLOC_037805	HIATL1	chr9:97136643-97223202	TIA1	TIAR	OK	2.13824	0.289035	-2.00119	4.90634	9.27922e-07	2.81597e-05	yes
TCONS_00041338	XLOC_021232	ANKRD44	chr2:197851385-198175521	TIA1	TIAR	OK	0.99365	0.134438	-2.00028	3.54126	0.000398215	0.00520678	yes
TCONS_00041100	XLOC_021119	GTDC1	chr2:144703580-145090083	TIA1	TIAR	OK	0.382215	0.0517729	-1.99912	2.72312	0.00646686	0.0484421	yes
TCONS_00042315	XLOC_022291	-	chr2:196417190-196417668	TIA1	TIAR	OK	3.51421	0.477099	-1.99685	3.10294	0.00191612	0.0189018	yes
TCONS_00078709	XLOC_039414	SYTL5	chrX:37798872-37988078	TIA1	TIAR	OK	0.58491	0.0794253	-1.99664	4.38603	1.1544e-05	0.000252992	yes
TCONS_00018222	XLOC_009710	-	chr12:114182599-114211463	TIA1	TIAR	OK	1.47047	0.200284	-1.9936	2.71867	0.0065544	0.0489159	yes
TCONS_00029831	XLOC_015359	BPTF	chr17:65821779-65980514	TIA1	TIAR	OK	1.81517	0.247288	-1.99338	8.11808	4.44089e-16	7.0426e-14	yes
TCONS_00047891	XLOC_024637	CERK	chr22:47080305-47134152	TIA1	TIAR	OK	2.35152	0.3208	-1.992	6.06693	1.30382e-09	7.80753e-08	yes
TCONS_00039017	XLOC_020070	PPP1CB	chr2:28974539-29025806	TIA1	TIAR	OK	13.6429	1.86608	-1.98938	10.6144	0	0	yes
TCONS_00036427	XLOC_018777	ZNF566	chr19:36936020-36981942	TIA1	TIAR	OK	0.14684	0.0201089	-1.98819	2.93422	0.00334384	0.0292174	yes
TCONS_00016914	XLOC_008660	AMN1	chr12:31824070-31882108	TIA1	TIAR	OK	1.43859	0.198232	-1.98198	4.41369	1.01624e-05	0.000226911	yes
TCONS_00044469	XLOC_022865	TCEA2	chr20:62688317-62703702	TIA1	TIAR	OK	4.97567	0.687932	-1.97863	5.24159	1.592e-07	6.01941e-06	yes
TCONS_00002430	XLOC_001188	GNB1	chr1:1716724-1822559	TIA1	TIAR	OK	113.215	15.7587	-1.97189	14.557	0	0	yes
TCONS_00044245	XLOC_022761	PCIF1	chr20:44563198-44576662	TIA1	TIAR	OK	1.69445	0.23626	-1.97019	5.29401	1.19663e-07	4.6949e-06	yes
TCONS_00076959	XLOC_039764	GABRQ	chrX:151806402-151826059	TIA1	TIAR	OK	0.755473	0.105566	-1.96801	5.28714	1.24241e-07	4.84621e-06	yes
TCONS_00040023	XLOC_020563	MAP2	chr2:210288770-210598953	TIA1	TIAR	OK	2.76683	0.387176	-1.96658	7.4346	1.04805e-13	1.24165e-11	yes
TCONS_00016921	XLOC_008666	CPNE8	chr12:39046001-39299461	TIA1	TIAR	OK	3.86676	0.541394	-1.96603	7.13141	9.93428e-13	1.01908e-10	yes
TCONS_00056873	XLOC_029103	SAP30L	chr5:153825516-153840613	TIA1	TIAR	OK	0.589818	0.082931	-1.9618	4.81525	1.47017e-06	4.21592e-05	yes
TCONS_00039300	XLOC_020201	MTHFD2	chr2:74425689-74570534	TIA1	TIAR	OK	1.02257	0.143807	-1.9616	5.18903	2.11396e-07	7.74575e-06	yes
TCONS_00053209	XLOC_027195	LIMCH1	chr4:41361650-41702061	TIA1	TIAR	OK	7.39453	1.04074	-1.96081	9.4587	0	0	yes
TCONS_00051788	XLOC_027014	-	chr3:191857181-192445388	TIA1	TIAR	OK	2.24645	0.316544	-1.95964	2.73152	0.00630438	0.047573	yes
TCONS_00019605	XLOC_010058	ATP11A	chr13:113344383-113541482	TIA1	TIAR	OK	4.99991	0.70556	-1.95818	9.61236	0	0	yes
TCONS_00076826	XLOC_039698	SLC25A14	chrX:129473902-129507335	TIA1	TIAR	OK	1.54934	0.218682	-1.95797	4.05155	5.088e-05	0.000918775	yes
TCONS_00021129	XLOC_010845	PPM1A	chr14:60712469-60765805	TIA1	TIAR	OK	1.9408	0.274248	-1.95682	7.49126	6.81677e-14	8.23752e-12	yes
TCONS_00046003	XLOC_023660	FAM165B	chr21:35747748-35774987	TIA1	TIAR	OK	5.63415	0.796313	-1.95661	3.92438	8.6954e-05	0.00145496	yes
TCONS_00040562	XLOC_020838	MCFD2	chr2:47129008-47303275	TIA1	TIAR	OK	3.10269	0.438575	-1.95649	7.0207	2.20757e-12	2.16532e-10	yes
TCONS_00074231	XLOC_038404	RC3H2	chr9:125606853-125667585	TIA1	TIAR	OK	2.09918	0.297233	-1.95479	7.91514	2.44249e-15	3.5907e-13	yes
TCONS_00041334	XLOC_021230	C2orf66	chr2:197670008-197675053	TIA1	TIAR	OK	0.736315	0.104724	-1.95033	3.02062	0.00252259	0.0235466	yes
TCONS_00055253	XLOC_028687	-	chr4:190604163-190604980	TIA1	TIAR	OK	1.48802	0.211638	-1.95033	3.02062	0.00252259	0.023543	yes
TCONS_00001200	XLOC_000567	KCNC4	chr1:110753335-110776751	TIA1	TIAR	OK	0.878989	0.125069	-1.9499	4.87905	1.066e-06	3.17441e-05	yes
TCONS_00067006	XLOC_034610	REPIN1	chr7:150065810-150071133	TIA1	TIAR	OK	5.25784	0.74882	-1.94898	7.63141	2.33147e-14	3.04913e-12	yes
TCONS_00015697	XLOC_008059	SLCO1B3	chr12:20963637-21069658	TIA1	TIAR	OK	1.02545	0.14614	-1.94832	2.76764	0.00564646	0.0437559	yes
TCONS_00035712	XLOC_018383	ZNF587	chr19:58331085-58380029	TIA1	TIAR	OK	0.803791	0.114564	-1.94821	6.28728	3.23087e-10	2.1934e-08	yes
TCONS_00051694	XLOC_026904	-	chr3:163217660-163242137	TIA1	TIAR	OK	39.8123	5.6898	-1.9455	3.50035	0.000464648	0.00590544	yes
TCONS_00011491	XLOC_005804	MADD	chr11:47290926-47351582	TIA1	TIAR	OK	0.150499	0.0215526	-1.94346	2.91323	0.00357715	0.0306618	yes
TCONS_00041048	XLOC_021090	LOC440905	chr2:130783571-130808973	TIA1	TIAR	OK	0.717244	0.102919	-1.94148	4.06241	4.85694e-05	0.000883654	yes
TCONS_00060678	XLOC_031158	IRAK1BP1	chr6:79577188-79613029	TIA1	TIAR	OK	2.40297	0.345551	-1.93932	3.01352	0.00258232	0.0239819	yes
TCONS_00061910	XLOC_031827	C6orf204	chr6:118781934-119031238	TIA1	TIAR	OK	0.533427	0.0767198	-1.93916	4.95416	7.26447e-07	2.29564e-05	yes
TCONS_00022214	XLOC_011434	WARS	chr14:100800124-100842680	TIA1	TIAR	OK	4.58727	0.661798	-1.93608	6.9204	4.50351e-12	4.18625e-10	yes
TCONS_00026954	XLOC_013885	-	chr16:3178886-3184858	TIA1	TIAR	OK	1.59909	0.230959	-1.93495	3.78834	0.00015166	0.00232398	yes
TCONS_00013576	XLOC_006917	TRIM29	chr11:119981993-120008863	TIA1	TIAR	OK	0.854542	0.123537	-1.93403	3.85823	0.000114213	0.00182804	yes
TCONS_00000459	XLOC_000235	SNHG3	chr1:28832454-28865708	TIA1	TIAR	OK	2.61299	0.378039	-1.93325	5.51192	3.54936e-08	1.57572e-06	yes
TCONS_00010235	XLOC_004010	OPTN	chr10:13142081-13180276	TIA1	TIAR	OK	0.962158	0.139495	-1.93115	4.62263	3.78912e-06	9.68043e-05	yes
TCONS_00071528	XLOC_037043	-	chr8:16629805-16631358	TIA1	TIAR	OK	1.54038	0.22365	-1.92971	3.9712	7.15112e-05	0.00122924	yes
TCONS_00027609	XLOC_014241	MC1R	chr16:89980837-89987479	TIA1	TIAR	OK	0.692957	0.10063	-1.92952	4.02861	5.61086e-05	0.00100004	yes
TCONS_00052181	XLOC_025687	CDC25A	chr3:48198667-48229870	TIA1	TIAR	OK	4.52795	0.658893	-1.92746	7.47706	7.59393e-14	9.14009e-12	yes
TCONS_00017717	XLOC_009079	CHFR	chr12:133416937-133464204	TIA1	TIAR	OK	1.65117	0.240442	-1.92676	5.34376	9.10376e-08	3.69911e-06	yes
TCONS_00021827	XLOC_011247	-	chr14:49026572-49274672	TIA1	TIAR	OK	2.90045	0.422998	-1.92525	2.83799	0.00453982	0.036903	yes
TCONS_00073180	XLOC_037859	KIAA1958	chr9:115249234-115422706	TIA1	TIAR	OK	1.11968	0.163672	-1.92293	3.63731	0.000275502	0.00382845	yes
TCONS_00042913	XLOC_020887	C1D	chr2:68269331-68290159	TIA1	TIAR	OK	6.90863	1.01042	-1.92241	3.29205	0.000994587	0.0110956	yes
TCONS_00020042	XLOC_010274	RASA3	chr13:114747193-114898095	TIA1	TIAR	OK	2.7601	0.405465	-1.91799	5.81103	6.20906e-09	3.23412e-07	yes
TCONS_00048623	XLOC_024978	TATDN2	chr3:10290176-10322990	TIA1	TIAR	OK	2.73039	0.404371	-1.90987	5.51927	3.40417e-08	1.52133e-06	yes
TCONS_00009582	XLOC_004846	-	chr10:1096505-1102436	TIA1	TIAR	OK	1.03822	0.153905	-1.90893	4.93417	8.04921e-07	2.50821e-05	yes
TCONS_00018672	XLOC_008778	HOTAIR	chr12:54356095-54371075	TIA1	TIAR	OK	4.9564	0.738808	-1.9034	6.73073	1.68809e-11	1.45918e-09	yes
TCONS_00022544	XLOC_011793	MPP5	chr14:67804023-67804529	TIA1	TIAR	OK	2.89483	0.432311	-1.90154	2.93369	0.00334954	0.0292587	yes
TCONS_00037427	XLOC_019509	UQCRFS1	chr19:29696437-29697423	TIA1	TIAR	OK	1.10943	0.165681	-1.90154	2.93369	0.00334954	0.0292545	yes
TCONS_00023743	XLOC_012287	ANKDD1A	chr15:65204100-65254378	TIA1	TIAR	OK	0.394499	0.0590665	-1.89895	3.22161	0.00127473	0.0135742	yes
TCONS_00069979	XLOC_036210	NEIL2	chr8:11627171-11644854	TIA1	TIAR	OK	2.20379	0.330534	-1.89723	5.07273	3.92156e-07	1.34094e-05	yes
TCONS_00072168	XLOC_036581	FLJ10661	chr8:8086091-8102387	TIA1	TIAR	OK	1.91114	0.286658	-1.89716	6.29585	3.0573e-10	2.08258e-08	yes
TCONS_00037347	XLOC_019420	MYO9B	chr19:17186590-17324104	TIA1	TIAR	OK	2.23899	0.33587	-1.89706	3.0788	0.00207834	0.0201923	yes
TCONS_00013439	XLOC_006845	CARD16	chr11:104896236-104972158	TIA1	TIAR	OK	3.42181	0.513469	-1.89674	3.82261	0.000132046	0.00206854	yes
TCONS_00026542	XLOC_013676	HSF4	chr16:67188088-67203957	TIA1	TIAR	OK	0.35503	0.0532844	-1.89656	3.04611	0.00231824	0.022041	yes
TCONS_00049202	XLOC_025249	TMEM45A	chr3:100211462-100296285	TIA1	TIAR	OK	2.48242	0.373032	-1.89533	3.97861	6.93188e-05	0.00120078	yes
TCONS_00008138	XLOC_004159	KIAA1274	chr10:72237754-72328206	TIA1	TIAR	OK	0.887996	0.13353	-1.89464	2.97406	0.0029389	0.0265587	yes
TCONS_00054910	XLOC_028261	MTHFD2L	chr4:75023744-75168814	TIA1	TIAR	OK	2.58192	0.389483	-1.89147	3.71086	0.000206556	0.0030102	yes
TCONS_00061919	XLOC_031831	MAN1A1	chr6:119498399-119670926	TIA1	TIAR	OK	2.24559	0.339381	-1.8896	5.8866	3.94231e-09	2.14015e-07	yes
TCONS_00013027	XLOC_006641	ATL3	chr11:63391569-63439083	TIA1	TIAR	OK	3.12115	0.471859	-1.88928	7.96128	1.77636e-15	2.65666e-13	yes
TCONS_00000393	XLOC_000200	PDIK1L	chr1:26437655-26452026	TIA1	TIAR	OK	1.37129	0.207762	-1.88712	5.47291	4.42712e-08	1.92301e-06	yes
TCONS_00031393	XLOC_016171	C17orf62	chr17:80347085-80408707	TIA1	TIAR	OK	1.07004	0.162302	-1.886	3.80091	0.000144164	0.00223062	yes
TCONS_00019887	XLOC_010188	NEK3	chr13:52706778-52734092	TIA1	TIAR	OK	0.99042	0.150241	-1.88589	4.06853	4.73105e-05	0.000864132	yes
TCONS_00002132	XLOC_001038	MARK1	chr1:220701567-220837799	TIA1	TIAR	OK	2.12766	0.323426	-1.88381	6.66145	2.71145e-11	2.25659e-09	yes
TCONS_00035781	XLOC_018418	MED16	chr19:864948-913225	TIA1	TIAR	OK	1.0656	0.161993	-1.88374	5.57148	2.52587e-08	1.16234e-06	yes
TCONS_00050716	XLOC_025981	XRN1	chr3:142025448-142166853	TIA1	TIAR	OK	1.05503	0.160658	-1.88205	6.46524	1.01141e-10	7.6008e-09	yes
TCONS_00028300	XLOC_013778	JPH3	chr16:87636476-87799678	TIA1	TIAR	OK	0.939027	0.143055	-1.88161	5.72656	1.02487e-08	5.11766e-07	yes
TCONS_00053760	XLOC_027477	-	chr4:178230990-178293940	TIA1	TIAR	OK	1.36976	0.208862	-1.88072	3.68894	0.000225187	0.0032349	yes
TCONS_00070764	XLOC_036615	MTUS1	chr8:17501239-17658727	TIA1	TIAR	OK	2.1218	0.323641	-1.88038	7.02051	2.21068e-12	2.16485e-10	yes
TCONS_00000115	XLOC_000054	KCNAB2	chr1:5922869-6161253	TIA1	TIAR	OK	4.08423	0.623005	-1.88033	7.19819	6.10179e-13	6.53681e-11	yes
TCONS_00077411	XLOC_039972	FAM120C	chrX:54094756-54209714	TIA1	TIAR	OK	0.674237	0.103603	-1.87301	5.08491	3.67805e-07	1.26917e-05	yes
TCONS_00036423	XLOC_018777	ZNF566	chr19:36936020-36981942	TIA1	TIAR	OK	1.75424	0.269595	-1.87287	4.44735	8.69376e-06	0.000198521	yes
TCONS_00066351	XLOC_034279	CRCP	chr7:65579804-65619573	TIA1	TIAR	OK	3.8421	0.590768	-1.87235	6.42424	1.3253e-10	9.64774e-09	yes
TCONS_00050123	XLOC_025690	PLXNB1	chr3:48445243-48471524	TIA1	TIAR	OK	1.06939	0.164538	-1.8717	5.82012	5.88067e-09	3.08434e-07	yes
TCONS_00025495	XLOC_012813	SNRPA1	chr15:101821603-101835460	TIA1	TIAR	OK	2.61164	0.402144	-1.87092	5.11029	3.21671e-07	1.12605e-05	yes
TCONS_00049577	XLOC_025436	MLF1	chr3:158288952-158324398	TIA1	TIAR	OK	2.05332	0.31644	-1.87008	5.00538	5.57528e-07	1.82483e-05	yes
TCONS_00017472	XLOC_008963	SSH1	chr12:109176465-109251359	TIA1	TIAR	OK	2.2395	0.346087	-1.86732	7.61787	2.57572e-14	3.33249e-12	yes
TCONS_00035759	XLOC_018401	TRIM28	chr19:59055462-59062082	TIA1	TIAR	OK	7.00026	1.08456	-1.86478	6.51318	7.35747e-11	5.72131e-09	yes
TCONS_00041215	XLOC_021169	METTL8	chr2:172173547-172341562	TIA1	TIAR	OK	0.72377	0.112464	-1.86184	5.45529	4.88931e-08	2.10711e-06	yes
TCONS_00040903	XLOC_021015	RNF149	chr2:101892062-101925203	TIA1	TIAR	OK	6.40915	0.997288	-1.86044	7.6236	2.4647e-14	3.20257e-12	yes
TCONS_00040327	XLOC_020711	RNASEH1	chr2:3587670-3605940	TIA1	TIAR	OK	6.32054	0.987018	-1.85687	8.64432	0	0	yes
TCONS_00000055	XLOC_000030	MIB2	chr1:1549227-1565990	TIA1	TIAR	OK	1.10141	0.172018	-1.85674	4.67274	2.97206e-06	7.83828e-05	yes
TCONS_00000647	XLOC_000313	NFYC	chr1:41154751-41237275	TIA1	TIAR	OK	2.67605	0.418464	-1.85551	4.82602	1.39285e-06	4.01899e-05	yes
TCONS_00000127	XLOC_000062	THAP3	chr1:6684924-6761966	TIA1	TIAR	OK	4.18625	0.656124	-1.85321	5.22304	1.76006e-07	6.58481e-06	yes
TCONS_00024494	XLOC_012660	TIPIN	chr15:66628037-66649056	TIA1	TIAR	OK	10.5218	1.65393	-1.85029	6.68935	2.24156e-11	1.89688e-09	yes
TCONS_00054440	XLOC_027827	SLC7A11	chr4:139085247-139173370	TIA1	TIAR	OK	3.30459	0.519467	-1.85026	8.56154	0	0	yes
TCONS_00061909	XLOC_031826	-	chr6:117994737-117995894	TIA1	TIAR	OK	2.12907	0.334687	-1.85024	2.8429	0.0044705	0.0364622	yes
TCONS_00071516	XLOC_037031	-	chr8:16612383-16613048	TIA1	TIAR	OK	1.79383	0.281988	-1.85024	2.8429	0.0044705	0.0364573	yes
TCONS_00071524	XLOC_037039	-	chr8:16624884-16625427	TIA1	TIAR	OK	2.44659	0.384601	-1.85024	2.8429	0.0044705	0.0364524	yes
TCONS_00050147	XLOC_025699	CELSR3	chr3:48673692-48700407	TIA1	TIAR	OK	0.564254	0.0888173	-1.84892	4.60531	4.1185e-06	0.000104162	yes
TCONS_00009490	XLOC_004794	MCMBP	chr10:121588971-121632394	TIA1	TIAR	OK	1.75545	0.276734	-1.84742	5.79013	7.03311e-09	3.61966e-07	yes
TCONS_00077855	XLOC_040197	ZNF75D	chrX:134419718-134476514	TIA1	TIAR	OK	0.783606	0.123697	-1.84607	4.33976	1.42639e-05	0.000304428	yes
TCONS_00051230	XLOC_026376	-	chr3:42589472-42625096	TIA1	TIAR	OK	3.264	0.515449	-1.84567	4.16062	3.17379e-05	0.000611492	yes
TCONS_00033129	XLOC_017026	CEP192	chr18:12991302-13125051	TIA1	TIAR	OK	2.41563	0.381615	-1.8453	7.68537	1.53211e-14	2.03008e-12	yes
TCONS_00033584	XLOC_017244	C18orf32	chr18:47007547-47018935	TIA1	TIAR	OK	9.70067	1.53269	-1.84517	6.94644	3.74634e-12	3.52582e-10	yes
TCONS_00008977	XLOC_004543	ANXA8	chr10:47096453-47174122	TIA1	TIAR	OK	10.85	1.71477	-1.84489	11.0425	0	0	yes
TCONS_00029741	XLOC_015304	MSI2	chr17:55333310-55762043	TIA1	TIAR	OK	0.93607	0.148025	-1.84431	5.43776	5.39539e-08	2.30711e-06	yes
TCONS_00027397	XLOC_014139	SLC12A4	chr16:67973682-68002597	TIA1	TIAR	OK	2.93021	0.464079	-1.84277	6.98906	2.76734e-12	2.67529e-10	yes
TCONS_00066067	XLOC_034138	SCIN	chr7:12610202-12693228	TIA1	TIAR	OK	1.48753	0.235672	-1.84243	4.66454	3.09312e-06	8.1327e-05	yes
TCONS_00008976	XLOC_004543	LOC643650	chr10:47096453-47174122	TIA1	TIAR	OK	3.4265	0.544795	-1.83889	8.4326	0	0	yes
TCONS_00025993	XLOC_013413	ZNF213	chr16:3185056-3192811	TIA1	TIAR	OK	0.670439	0.106721	-1.83771	3.43737	0.000587396	0.00716556	yes
TCONS_00046138	XLOC_023726	ADARB1	chr21:46493777-46646478	TIA1	TIAR	OK	4.40508	0.701564	-1.8372	7.9243	2.22045e-15	3.27223e-13	yes
TCONS_00057729	XLOC_029550	PPP2R2B	chr5:145969067-146461033	TIA1	TIAR	OK	1.57406	0.250721	-1.83707	4.55475	5.24487e-06	0.00012856	yes
TCONS_00071527	XLOC_037042	-	chr8:16628866-16629702	TIA1	TIAR	OK	1.71788	0.27365	-1.837	3.22616	0.00125461	0.0134002	yes
TCONS_00052374	XLOC_026145	DLG1	chr3:196769430-197025463	TIA1	TIAR	OK	4.7904	0.763394	-1.83659	7.95619	1.77636e-15	2.66326e-13	yes
TCONS_00003612	XLOC_001776	LYSMD1	chr1:151129104-151138464	TIA1	TIAR	OK	0.998187	0.159559	-1.83353	3.8306	0.000127832	0.00201192	yes
TCONS_00039340	XLOC_020226	ELMOD3	chr2:85581842-85618949	TIA1	TIAR	OK	0.3086	0.0494006	-1.83208	2.86868	0.00412191	0.0342289	yes
TCONS_00007896	XLOC_004036	BMI1	chr10:22610005-22620417	TIA1	TIAR	OK	5.65065	0.906615	-1.82981	7.30298	2.81553e-13	3.15616e-11	yes
TCONS_00038111	XLOC_018421	SBNO2	chr19:1107632-1177716	TIA1	TIAR	OK	3.16121	0.507808	-1.8286	7.40454	1.31672e-13	1.53884e-11	yes
TCONS_00058280	XLOC_030053	C5orf35	chr5:56205086-56247954	TIA1	TIAR	OK	1.24989	0.200841	-1.8283	2.93053	0.00338382	0.0294221	yes
TCONS_00048860	XLOC_025089	ZNF197	chr3:44666510-44690078	TIA1	TIAR	OK	0.59371	0.0954845	-1.82743	4.96671	6.80988e-07	2.18281e-05	yes
TCONS_00061154	XLOC_031416	TBC1D7	chr6:13303869-13328787	TIA1	TIAR	OK	2.51263	0.404369	-1.82676	4.24415	2.19425e-05	0.000444299	yes
TCONS_00061320	XLOC_031513	NRM	chr6:30655825-30658777	TIA1	TIAR	OK	5.05499	0.814174	-1.82596	5.24961	1.52419e-07	5.80298e-06	yes
TCONS_00040832	XLOC_020973	EIF2AK3	chr2:88856256-88927210	TIA1	TIAR	OK	3.6968	0.595451	-1.82591	7.41434	1.22125e-13	1.43279e-11	yes
TCONS_00071521	XLOC_037036	-	chr8:16621507-16622437	TIA1	TIAR	OK	2.21157	0.357053	-1.82357	3.53057	0.000414668	0.00538925	yes
TCONS_00073485	XLOC_037997	WDR5	chr9:137001209-137025094	TIA1	TIAR	OK	4.11075	0.663716	-1.82351	6.67572	2.46017e-11	2.06452e-09	yes
TCONS_00036645	XLOC_018893	ZNF180	chr19:44978749-45004574	TIA1	TIAR	OK	0.854763	0.138019	-1.82343	4.10735	4.00229e-05	0.000746596	yes
TCONS_00073417	XLOC_037961	USP20	chr9:132597695-132644110	TIA1	TIAR	OK	1.02302	0.165284	-1.82285	4.9728	6.59919e-07	2.12316e-05	yes
TCONS_00047268	XLOC_024311	PICK1	chr22:38453218-38471708	TIA1	TIAR	OK	1.80189	0.291284	-1.82229	4.62426	3.75943e-06	9.6331e-05	yes
TCONS_00027581	XLOC_014224	SLC7A5	chr16:87863626-87903117	TIA1	TIAR	OK	129.896	21.0269	-1.82093	14.0722	0	0	yes
TCONS_00074051	XLOC_038306	ZNF510	chr9:99516886-99616442	TIA1	TIAR	OK	1.76066	0.28527	-1.82001	6.19537	5.81464e-10	3.73752e-08	yes
TCONS_00044192	XLOC_022740	WISP2	chr20:43343459-43356768	TIA1	TIAR	OK	2.5297	0.409977	-1.81976	4.09292	4.25982e-05	0.000788066	yes
TCONS_00004510	XLOC_002270	ZNF692	chr1:249144202-249153315	TIA1	TIAR	OK	1.42943	0.231686	-1.81965	4.44206	8.91033e-06	0.000202776	yes
TCONS_00019555	XLOC_010033	MIR623	chr13:99848627-100038753	TIA1	TIAR	OK	1.30086	0.210921	-1.8193	3.8542	0.000116107	0.00185394	yes
TCONS_00072989	XLOC_037777	NXNL2	chr9:91150015-91190761	TIA1	TIAR	OK	0.916322	0.148815	-1.81766	3.13887	0.00169599	0.0171017	yes
TCONS_00054618	XLOC_027926	MLF1IP	chr4:185570766-185655327	TIA1	TIAR	OK	2.04697	0.333136	-1.81557	5.07622	3.85023e-07	1.32104e-05	yes
TCONS_00067308	XLOC_034761	NT5C3	chr7:32956412-33149002	TIA1	TIAR	OK	6.59415	1.07485	-1.814	6.3418	2.27097e-10	1.58264e-08	yes
TCONS_00030453	XLOC_015675	IFT20	chr17:26646120-26662495	TIA1	TIAR	OK	0.913014	0.149004	-1.81278	4.29095	1.77907e-05	0.000371177	yes
TCONS_00021016	XLOC_010793	MIPOL1	chr14:37667117-38020464	TIA1	TIAR	OK	0.63911	0.104639	-1.80956	4.72528	2.298e-06	6.26285e-05	yes
TCONS_00001853	XLOC_000913	NPL	chr1:182758902-182799197	TIA1	TIAR	OK	1.75056	0.286851	-1.80873	4.67606	2.92439e-06	7.72941e-05	yes
TCONS_00036569	XLOC_018844	ATP5SL	chr19:41937222-41945843	TIA1	TIAR	OK	6.00311	0.986058	-1.80632	6.20051	5.62822e-10	3.63315e-08	yes
TCONS_00048682	XLOC_025005	BTD	chr3:15643254-15687325	TIA1	TIAR	OK	3.65196	0.601358	-1.80383	3.38216	0.00071917	0.00846212	yes
TCONS_00057121	XLOC_029240	FASTKD3	chr5:7859271-7869150	TIA1	TIAR	OK	1.9213	0.316561	-1.80324	5.26358	1.41277e-07	5.43702e-06	yes
TCONS_00054647	XLOC_027939	TRIML2	chr4:189012426-189030685	TIA1	TIAR	OK	1.26957	0.209285	-1.80274	3.92961	8.50825e-05	0.00142839	yes
TCONS_00019983	XLOC_010241	ZIC5	chr13:100615274-100624250	TIA1	TIAR	OK	1.77883	0.294016	-1.80008	5.03097	4.8801e-07	1.62547e-05	yes
TCONS_00049118	XLOC_025198	SLC25A26	chr3:66119284-66550845	TIA1	TIAR	OK	1.03055	0.170523	-1.79898	4.92151	8.58778e-07	2.65142e-05	yes
TCONS_00012434	XLOC_006302	CEND1	chr11:787109-790126	TIA1	TIAR	OK	0.720391	0.119536	-1.79618	3.14415	0.0016657	0.0168441	yes
TCONS_00068803	XLOC_036063	-	chr7:145679937-145681200	TIA1	TIAR	OK	1.22731	0.203651	-1.79618	3.48276	0.000496276	0.00623528	yes
TCONS_00070963	XLOC_036712	ST18	chr8:53023391-53322439	TIA1	TIAR	OK	0.126928	0.0210614	-1.79618	2.7494	0.00597045	0.0456056	yes
TCONS_00071513	XLOC_037028	-	chr8:15666395-15667220	TIA1	TIAR	OK	1.25892	0.208895	-1.79618	2.7494	0.00597045	0.0456114	yes
TCONS_00040653	XLOC_020887	C1D	chr2:68269331-68290159	TIA1	TIAR	OK	2.27935	0.379055	-1.79396	4.05211	5.07572e-05	0.000917105	yes
TCONS_00031000	XLOC_015982	-	chr17:56066422-56077359	TIA1	TIAR	OK	1.44797	0.241489	-1.79109	3.17211	0.00151334	0.0155956	yes
TCONS_00053712	XLOC_027455	RAPGEF2	chr4:160025235-160281307	TIA1	TIAR	OK	2.39084	0.398759	-1.79104	7.12982	1.00497e-12	1.02918e-10	yes
TCONS_00060847	XLOC_031256	NCOA7	chr6:126102123-126253176	TIA1	TIAR	OK	1.24036	0.207102	-1.78994	5.94571	2.75254e-09	1.54278e-07	yes
TCONS_00009489	XLOC_004793	TIAL1	chr10:121332601-121356805	TIA1	TIAR	OK	6.90837	1.15801	-1.78603	8.14244	4.44089e-16	7.07977e-14	yes
TCONS_00052931	XLOC_027071	PIGG	chr4:419223-533320	TIA1	TIAR	OK	5.28157	0.886717	-1.78445	7.27472	3.47056e-13	3.85468e-11	yes
TCONS_00016518	XLOC_008451	DENR	chr12:123237370-123255953	TIA1	TIAR	OK	10.913	1.83248	-1.78428	8.25918	2.22045e-16	3.65563e-14	yes
TCONS_00011920	XLOC_006033	TPCN2	chr11:68816349-68858193	TIA1	TIAR	OK	0.718642	0.120815	-1.7831	4.514	6.36169e-06	0.000151809	yes
TCONS_00050688	XLOC_025966	CEP70	chr3:138213186-138313129	TIA1	TIAR	OK	1.29708	0.218326	-1.78188	4.27107	1.94535e-05	0.000400886	yes
TCONS_00021965	XLOC_011321	VTI1B	chr14:68086578-68141602	TIA1	TIAR	OK	6.49772	1.09452	-1.78114	8.24375	2.22045e-16	3.64569e-14	yes
TCONS_00061633	XLOC_031679	MUT	chr6:49398072-49431041	TIA1	TIAR	OK	3.84707	0.648957	-1.7797	6.92618	4.32365e-12	4.02526e-10	yes
TCONS_00056810	XLOC_029071	SPINK6	chr5:147582356-147594700	TIA1	TIAR	OK	3.02511	0.510973	-1.77839	3.48033	0.000500789	0.00628676	yes
TCONS_00054323	XLOC_027774	PPA2	chr4:106290233-106395227	TIA1	TIAR	OK	8.88955	1.50178	-1.77822	6.51493	7.27252e-11	5.66984e-09	yes
TCONS_00015696	XLOC_008059	SLCO1B3	chr12:20963637-21069658	TIA1	TIAR	OK	0.452531	0.0765344	-1.77712	3.10023	0.00193372	0.0190382	yes
TCONS_00033053	XLOC_016999	TGIF1	chr18:3412071-3458408	TIA1	TIAR	OK	0.851276	0.144261	-1.77511	3.14993	0.00163311	0.0165644	yes
TCONS_00004134	XLOC_002054	ZBTB41	chr1:197122813-197170402	TIA1	TIAR	OK	3.0028	0.508939	-1.77497	7.63822	2.19824e-14	2.88113e-12	yes
TCONS_00030764	XLOC_015855	STAT5B	chr17:40351194-40428849	TIA1	TIAR	OK	1.91908	0.325513	-1.7742	6.02937	1.646e-09	9.61826e-08	yes
TCONS_00020952	XLOC_010764	TSSK4	chr14:24674791-24677778	TIA1	TIAR	OK	1.36603	0.232325	-1.77153	3.55419	0.000379148	0.00500295	yes
TCONS_00057514	XLOC_029443	TICAM2	chr5:114914338-114961876	TIA1	TIAR	OK	1.90191	0.323508	-1.77139	5.22542	1.73762e-07	6.51699e-06	yes
TCONS_00029571	XLOC_015229	HEXIM2	chr17:43237882-43248804	TIA1	TIAR	OK	0.764085	0.130055	-1.77072	3.19199	0.00141294	0.0147166	yes
TCONS_00008483	XLOC_004313	C10orf32	chr10:104613804-104661655	TIA1	TIAR	OK	0.786468	0.133987	-1.76981	3.19475	0.00139954	0.0146022	yes
TCONS_00050937	XLOC_026087	TMEM41A	chr3:185207133-185216845	TIA1	TIAR	OK	1.67222	0.285071	-1.76917	4.92878	8.27444e-07	2.57044e-05	yes
TCONS_00049665	XLOC_025474	TTC14	chr3:180319917-180397283	TIA1	TIAR	OK	1.11236	0.190209	-1.76612	5.1184	3.08135e-07	1.08369e-05	yes
TCONS_00044730	XLOC_023004	UQCC	chr20:33890368-33999945	TIA1	TIAR	OK	2.05724	0.352279	-1.76469	4.90155	9.50849e-07	2.874e-05	yes
TCONS_00013663	XLOC_006964	PRDM10	chr11:129769600-129875381	TIA1	TIAR	OK	0.99438	0.170329	-1.76439	5.28455	1.26017e-07	4.90282e-06	yes
TCONS_00038293	XLOC_019070	ZNF816	chr19:53407676-53696619	TIA1	TIAR	OK	3.3159	0.569999	-1.76085	5.91584	3.30179e-09	1.82523e-07	yes
TCONS_00056535	XLOC_028959	SNX24	chr5:122181159-122344902	TIA1	TIAR	OK	3.06212	0.526908	-1.75984	5.29102	1.21636e-07	4.7538e-06	yes
TCONS_00061319	XLOC_031513	NRM	chr6:30655825-30658777	TIA1	TIAR	OK	2.50383	0.431257	-1.75887	4.34993	1.36181e-05	0.000292195	yes
TCONS_00049485	XLOC_025393	ZBTB38	chr3:141043054-141168632	TIA1	TIAR	OK	1.93378	0.333565	-1.7574	6.91945	4.53393e-12	4.20806e-10	yes
TCONS_00040393	XLOC_020749	ATAD2B	chr2:23971533-24149934	TIA1	TIAR	OK	1.17341	0.202712	-1.75588	6.11574	9.61082e-10	5.88941e-08	yes
TCONS_00047877	XLOC_024626	-	chr22:45529559-45534788	TIA1	TIAR	OK	1.36424	0.235706	-1.75577	3.28026	0.00103712	0.0114748	yes
TCONS_00020953	XLOC_010764	TSSK4	chr14:24674791-24677778	TIA1	TIAR	OK	1.31449	0.22719	-1.75542	3.4673	0.000525722	0.00654402	yes
TCONS_00053843	XLOC_027526	LOC100130872	chr4:1160720-1202750	TIA1	TIAR	OK	0.182325	0.0315306	-1.75483	2.81937	0.00481179	0.038651	yes
TCONS_00048871	XLOC_025093	KIF15	chr3:44803208-44915516	TIA1	TIAR	OK	4.00624	0.693254	-1.75421	7.45208	9.19265e-14	1.09986e-11	yes
TCONS_00052093	XLOC_025449	-	chr3:163217660-163242137	TIA1	TIAR	OK	5.9285	1.02704	-1.75309	4.13713	3.51682e-05	0.000665486	yes
TCONS_00017874	XLOC_009271	BICD1	chr12:32259755-32534077	TIA1	TIAR	OK	1.6441	0.284878	-1.75289	2.72667	0.00639777	0.0480676	yes
TCONS_00034821	XLOC_017895	-	chr19:24216241-24312654	TIA1	TIAR	OK	1.22445	0.212254	-1.75247	3.24315	0.00118217	0.0127482	yes
TCONS_00076104	XLOC_039349	-	chrX:12844433-12844936	TIA1	TIAR	OK	100.91	17.5038	-1.75181	3.49532	0.000473487	0.00600138	yes
TCONS_00034989	XLOC_017969	ZNF529	chr19:37034516-37096178	TIA1	TIAR	OK	2.84743	0.494263	-1.75111	3.15313	0.00161527	0.0164248	yes
TCONS_00060283	XLOC_030972	NFKBIL1	chr6:31512239-31526606	TIA1	TIAR	OK	1.44303	0.250557	-1.75082	3.67333	0.000239407	0.00340277	yes
TCONS_00004371	XLOC_002188	TRIM17	chr1:228595617-228604583	TIA1	TIAR	OK	0.439741	0.0763625	-1.7507	2.81491	0.00487916	0.0390728	yes
TCONS_00029574	XLOC_015230	FMNL1	chr17:43294596-43324872	TIA1	TIAR	OK	3.75997	0.653407	-1.74997	6.84029	7.90323e-12	7.07439e-10	yes
TCONS_00021768	XLOC_011209	STRN3	chr14:31363004-31562758	TIA1	TIAR	OK	2.54098	0.442341	-1.74823	6.28332	3.31422e-10	2.24242e-08	yes
TCONS_00008718	XLOC_004430	AKR1C2	chr10:5005422-5149881	TIA1	TIAR	OK	0.918408	0.160117	-1.74674	2.76965	0.00561167	0.0435421	yes
TCONS_00028421	XLOC_014112	TK2	chr16:66541905-66584315	TIA1	TIAR	OK	0.639179	0.111451	-1.7466	4.24198	2.2156e-05	0.000448172	yes
TCONS_00070992	XLOC_036727	IMPAD1	chr8:57870487-57906529	TIA1	TIAR	OK	3.38768	0.59118	-1.74578	7.52346	5.32907e-14	6.57118e-12	yes
TCONS_00022073	XLOC_011377	DIO2	chr14:80663868-80678550	TIA1	TIAR	OK	7.16133	1.24974	-1.74576	9.08925	0	0	yes
TCONS_00061100	XLOC_031391	SLC22A23	chr6:3259124-3456793	TIA1	TIAR	OK	0.850411	0.148442	-1.74552	5.00828	5.49188e-07	1.80144e-05	yes
TCONS_00046543	XLOC_024025	SH3BGR	chr21:40817796-40887433	TIA1	TIAR	OK	9974.78	1743.37	-1.74424	4.32783	1.50587e-05	0.000319698	yes
TCONS_00057998	XLOC_029703	AHRR	chr5:271735-438405	TIA1	TIAR	OK	3.42659	0.599626	-1.74302	5.39797	6.74006e-08	2.8105e-06	yes
TCONS_00029625	XLOC_015258	PNPO	chr17:46018888-46026701	TIA1	TIAR	OK	2.36817	0.414466	-1.74288	5.5137	3.51368e-08	1.56218e-06	yes
TCONS_00016766	XLOC_008575	KLRK1	chr12:10524322-10562745	TIA1	TIAR	OK	1.79112	0.313607	-1.74246	4.0296	5.58725e-05	0.000996715	yes
TCONS_00009179	XLOC_004634	CAMK2G	chr10:75572258-75634343	TIA1	TIAR	OK	1.6873	0.295479	-1.74229	5.28542	1.25417e-07	4.88575e-06	yes
TCONS_00034242	XLOC_017599	WDR18	chr19:984066-994569	TIA1	TIAR	OK	7.51014	1.31573	-1.74186	6.13915	8.29646e-10	5.14134e-08	yes
TCONS_00022609	XLOC_011875	-	chr14:77801385-77843429	TIA1	TIAR	OK	0.985502	0.1728	-1.74102	5.56751	2.58398e-08	1.18728e-06	yes
TCONS_00042748	XLOC_020510	GLS	chr2:191745546-191830226	TIA1	TIAR	OK	1.57506	0.276218	-1.74086	4.3969	1.09806e-05	0.000242228	yes
TCONS_00044898	XLOC_023082	SPATA2	chr20:48519928-48532080	TIA1	TIAR	OK	2.24311	0.39353	-1.74046	5.9156	3.30678e-09	1.82631e-07	yes
TCONS_00066542	XLOC_034370	CASD1	chr7:94139169-94186392	TIA1	TIAR	OK	0.784362	0.137856	-1.73866	4.12238	3.74976e-05	0.000703616	yes
TCONS_00009064	XLOC_004581	SLC16A9	chr10:61410521-61469649	TIA1	TIAR	OK	0.465991	0.0819516	-1.73804	3.52031	0.000431036	0.00556845	yes
TCONS_00039315	XLOC_020210	DOK1	chr2:74753774-74784678	TIA1	TIAR	OK	1.37616	0.242055	-1.73789	4.19609	2.71559e-05	0.000535679	yes
TCONS_00004472	XLOC_002240	AHCTF1	chr1:247002401-247095323	TIA1	TIAR	OK	3.85282	0.678064	-1.73732	8.267	2.22045e-16	3.71639e-14	yes
TCONS_00044419	XLOC_022845	ARFGAP1	chr20:61904162-61921144	TIA1	TIAR	OK	1.17279	0.206432	-1.73717	4.54506	5.49208e-06	0.000133751	yes
TCONS_00060321	XLOC_030984	MSH5	chr6:31707724-31730649	TIA1	TIAR	OK	0.658956	0.116355	-1.73401	2.87008	0.00410364	0.0341195	yes
TCONS_00017045	XLOC_008722	NCKAP5L	chr12:50184843-50222208	TIA1	TIAR	OK	1.80189	0.318269	-1.73369	5.95907	2.53677e-09	1.43247e-07	yes
TCONS_00066641	XLOC_034414	MOSPD3	chr7:100209601-100213000	TIA1	TIAR	OK	1.75852	0.310655	-1.73355	3.29808	0.000973482	0.0109065	yes
TCONS_00039606	XLOC_020367	UGGT1	chr2:128848692-128953343	TIA1	TIAR	OK	2.21363	0.391389	-1.73269	7.70605	1.28786e-14	1.73691e-12	yes
TCONS_00013447	XLOC_006848	KBTBD3	chr11:105921824-105969419	TIA1	TIAR	OK	0.480179	0.0849516	-1.73208	3.66823	0.000244236	0.00345759	yes
TCONS_00067145	XLOC_034675	TNRC18	chr7:5346420-5463356	TIA1	TIAR	OK	1.44142	0.255578	-1.72986	6.93682	4.01013e-12	3.74491e-10	yes
TCONS_00000357	XLOC_000182	C1orf128	chr1:24104875-24114724	TIA1	TIAR	OK	6.44725	1.14439	-1.72878	5.97378	2.31821e-09	1.3239e-07	yes
TCONS_00002586	XLOC_001272	FBXO42	chr1:16573417-16678948	TIA1	TIAR	OK	0.753415	0.133752	-1.72863	4.48356	7.34095e-06	0.000171519	yes
TCONS_00041611	XLOC_021382	-	chr2:241325009-241327177	TIA1	TIAR	OK	2.31076	0.410252	-1.72856	3.97168	7.13689e-05	0.00122784	yes
TCONS_00029912	XLOC_015398	LLGL2	chr17:73521782-73571290	TIA1	TIAR	OK	0.638687	0.113432	-1.72821	3.79598	0.000147064	0.00226793	yes
TCONS_00024768	XLOC_012804	TTC23	chr15:99676527-99789906	TIA1	TIAR	OK	0.622698	0.110644	-1.72774	3.90308	9.49779e-05	0.00157052	yes
TCONS_00020935	XLOC_010758	PCK2	chr14:24563482-24573339	TIA1	TIAR	OK	0.785605	0.1398	-1.72624	3.56334	0.000366167	0.00485498	yes
TCONS_00070269	XLOC_036334	CHCHD7	chr8:57124264-57131176	TIA1	TIAR	OK	7.32215	1.30518	-1.72457	6.42417	1.32594e-10	9.64076e-09	yes
TCONS_00016951	XLOC_008677	NELL2	chr12:44902057-45307711	TIA1	TIAR	OK	0.439219	0.0783872	-1.72334	3.21553	0.00130202	0.0138186	yes
TCONS_00041195	XLOC_021158	SCN9A	chr2:167051696-167232497	TIA1	TIAR	OK	0.242797	0.0433808	-1.72221	3.87165	0.000108099	0.0017506	yes
TCONS_00021030	XLOC_010798	CTAGE5	chr14:39734475-39820397	TIA1	TIAR	OK	0.605199	0.108274	-1.72089	3.5678	0.000359991	0.00478465	yes
TCONS_00023644	XLOC_012235	SEMA6D	chr15:47476402-48066420	TIA1	TIAR	OK	1.2198	0.218587	-1.71926	5.59513	2.20453e-08	1.02937e-06	yes
TCONS_00070666	XLOC_036541	C8orf33	chr8:146277822-146281443	TIA1	TIAR	OK	9.08786	1.63016	-1.71826	7.30033	2.87104e-13	3.20649e-11	yes
TCONS_00041241	XLOC_021180	CHN1	chr2:175664041-175870170	TIA1	TIAR	OK	1.54811	0.277704	-1.71824	4.63846	3.51018e-06	9.06749e-05	yes
TCONS_00003082	XLOC_001516	CC2D1B	chr1:52816264-52831877	TIA1	TIAR	OK	2.48014	0.444982	-1.71804	6.47809	9.28928e-11	7.06886e-09	yes
TCONS_00039701	XLOC_020417	FMNL2	chr2:153191672-153506550	TIA1	TIAR	OK	2.94737	0.529125	-1.71745	7.06678	1.58584e-12	1.58639e-10	yes
TCONS_00047957	XLOC_024659	RABL2B	chr22:51195513-51238123	TIA1	TIAR	OK	1.17775	0.211457	-1.71734	3.90458	9.43872e-05	0.0015616	yes
TCONS_00070137	XLOC_036279	UBXN8	chr8:30601681-30624520	TIA1	TIAR	OK	3.1607	0.567968	-1.71648	4.44931	8.61464e-06	0.000197236	yes
TCONS_00017563	XLOC_008999	TBX3	chr12:115108058-115121983	TIA1	TIAR	OK	1.29616	0.233052	-1.7159	3.6581	0.00025409	0.00357364	yes
TCONS_00045939	XLOC_023624	GABPA	chr21:27096790-27144771	TIA1	TIAR	OK	1.20814	0.217676	-1.71383	5.50872	3.61451e-08	1.60229e-06	yes
TCONS_00026203	XLOC_013526	KIAA0556	chr16:27561467-27791692	TIA1	TIAR	OK	1.11767	0.201539	-1.71302	5.57931	2.41478e-08	1.11718e-06	yes
TCONS_00029946	XLOC_015416	MFSD11	chr17:74733598-74775338	TIA1	TIAR	OK	1.76337	0.318476	-1.71144	4.6443	3.41231e-06	8.86013e-05	yes
TCONS_00033665	XLOC_017282	RTTN	chr18:67671042-67872976	TIA1	TIAR	OK	0.808013	0.146108	-1.71023	4.91345	8.94877e-07	2.73492e-05	yes
TCONS_00032334	XLOC_015632	CENPV	chr17:16245846-16256812	TIA1	TIAR	OK	2.76705	0.500542	-1.70985	4.49409	6.98684e-06	0.000164582	yes
TCONS_00019503	XLOC_010006	LMO7	chr13:76194569-76434071	TIA1	TIAR	OK	10.3411	1.87127	-1.70951	9.384	0	0	yes
TCONS_00013513	XLOC_006888	PCSK7	chr11:117075787-117102811	TIA1	TIAR	OK	1.29869	0.235007	-1.7095	4.57285	4.81125e-06	0.000119091	yes
TCONS_00054424	XLOC_027820	NUDT6	chr4:123747862-124240604	TIA1	TIAR	OK	4.59029	0.830666	-1.70947	7.86292	3.77476e-15	5.37912e-13	yes
TCONS_00042367	XLOC_022353	-	chr2:206483205-206484565	TIA1	TIAR	OK	1.64853	0.298412	-1.70916	3.63549	0.000277458	0.00385297	yes
TCONS_00061524	XLOC_031613	-	chr6:36903103-36906229	TIA1	TIAR	OK	1.86865	0.338257	-1.70916	2.97166	0.00296197	0.0266833	yes
TCONS_00068747	XLOC_035991	-	chr7:131271407-131272316	TIA1	TIAR	OK	1.35437	0.245163	-1.70916	2.97166	0.00296197	0.0266873	yes
TCONS_00050436	XLOC_025847	CBLB	chr3:105374422-105587887	TIA1	TIAR	OK	1.04827	0.190638	-1.70452	3.98376	6.78326e-05	0.00117773	yes
TCONS_00004173	XLOC_002076	KDM5B	chr1:202696529-202777596	TIA1	TIAR	OK	3.83956	0.698694	-1.7039	7.58223	3.39728e-14	4.2764e-12	yes
TCONS_00024412	XLOC_012619	ADAM10	chr15:58887106-59042177	TIA1	TIAR	OK	3.74744	0.681946	-1.70388	7.05881	1.67932e-12	1.67713e-10	yes
TCONS_00074124	XLOC_038349	SVEP1	chr9:113127528-113342932	TIA1	TIAR	OK	1.14834	0.209124	-1.70314	6.85135	7.31593e-12	6.57791e-10	yes
TCONS_00011856	XLOC_006006	RBM14-RBM4	chr11:66384052-66445395	TIA1	TIAR	OK	11.8029	2.1513	-1.70227	7.03145	2.04392e-12	2.01461e-10	yes
TCONS_00001895	XLOC_000934	TROVE2	chr1:192957276-193061499	TIA1	TIAR	OK	1.96539	0.358292	-1.7021	7.21635	5.34017e-13	5.78241e-11	yes
TCONS_00003183	XLOC_001566	WLS	chr1:68564141-68698776	TIA1	TIAR	OK	4.84478	0.883476	-1.70179	6.53164	6.50515e-11	5.13788e-09	yes
TCONS_00057995	XLOC_029698	AHRR	chr5:271735-438405	TIA1	TIAR	OK	0.779336	0.14216	-1.70149	3.28904	0.00100529	0.0111882	yes
TCONS_00039092	XLOC_020106	EML4	chr2:42396489-42559688	TIA1	TIAR	OK	2.76275	0.504201	-1.70101	6.6661	2.62692e-11	2.19531e-09	yes
TCONS_00053634	XLOC_027418	HHIP	chr4:145567172-145659881	TIA1	TIAR	OK	0.779674	0.14231	-1.70087	4.03306	5.50562e-05	0.000983315	yes
TCONS_00038900	XLOC_020001	TAF1B	chr2:9983570-10074666	TIA1	TIAR	OK	2.67368	0.488439	-1.7	5.18243	2.19012e-07	8.00057e-06	yes
TCONS_00011595	XLOC_005868	FAM111A	chr11:58910317-58922511	TIA1	TIAR	OK	0.443934	0.0812312	-1.69838	3.44371	0.000573784	0.00703788	yes
TCONS_00023717	XLOC_012274	TLN2	chr15:62881879-63136829	TIA1	TIAR	OK	0.724227	0.132537	-1.69824	5.78561	7.22482e-09	3.69628e-07	yes
TCONS_00057663	XLOC_029522	-	chr5:139483324-139489927	TIA1	TIAR	OK	0.676773	0.124296	-1.69467	3.45033	0.000559896	0.00688431	yes
TCONS_00069214	XLOC_034896	SEMA3D	chr7:84624871-84816157	TIA1	TIAR	OK	2.19883	0.404254	-1.69364	6.67212	2.52136e-11	2.11294e-09	yes
TCONS_00016879	XLOC_008644	-	chr12:26105321-26111345	TIA1	TIAR	OK	3.15138	0.579605	-1.69325	3.66858	0.000243903	0.00345369	yes
TCONS_00024068	XLOC_012447	CHD2	chr15:93443493-93571237	TIA1	TIAR	OK	2.52018	0.463934	-1.69234	6.46174	1.03505e-10	7.75912e-09	yes
TCONS_00029593	XLOC_015236	MAPT	chr17:43920721-44105739	TIA1	TIAR	OK	0.470778	0.0867179	-1.69173	3.97323	7.0906e-05	0.00122231	yes
TCONS_00035629	XLOC_018340	ZNF581	chr19:56154892-56157047	TIA1	TIAR	OK	2.12894	0.392185	-1.69164	3.72725	0.00019358	0.00284858	yes
TCONS_00001719	XLOC_000839	PBX1	chr1:164528594-164821065	TIA1	TIAR	OK	1.9178	0.353354	-1.69146	6.33156	2.42689e-10	1.67774e-08	yes
TCONS_00045303	XLOC_023494	-	chr20:50478190-50479128	TIA1	TIAR	OK	1.59617	0.294284	-1.69082	3.25002	0.00115398	0.0125022	yes
TCONS_00056437	XLOC_028906	NR2F1	chr5:92918554-92930308	TIA1	TIAR	OK	1.68427	0.310691	-1.69029	5.34013	9.28813e-08	3.76138e-06	yes
TCONS_00021164	XLOC_010865	FUT8	chr14:65877310-66210749	TIA1	TIAR	OK	1.56401	0.288638	-1.68984	3.55681	0.000375382	0.00496953	yes
TCONS_00033383	XLOC_017142	CTDP1	chr18:77439800-77514507	TIA1	TIAR	OK	1.09126	0.201506	-1.68927	4.52275	6.10409e-06	0.000146704	yes
TCONS_00034250	XLOC_017602	ABCA7	chr19:1040101-1065638	TIA1	TIAR	OK	0.945713	0.174867	-1.68791	4.47567	7.61709e-06	0.000177081	yes
TCONS_00000160	XLOC_000079	APITD1-CORT	chr1:10490158-10512060	TIA1	TIAR	OK	2.08601	0.386062	-1.68701	3.86888	0.000109336	0.00176731	yes
TCONS_00035911	XLOC_018485	TICAM1	chr19:4815937-4831737	TIA1	TIAR	OK	2.88698	0.534907	-1.68587	5.53322	3.14408e-08	1.41767e-06	yes
TCONS_00033323	XLOC_017107	SEC11C	chr18:56807106-56826063	TIA1	TIAR	OK	9.10029	1.68703	-1.68534	4.57427	4.77876e-06	0.000118384	yes
TCONS_00032323	XLOC_015594	SLC25A35	chr17:8191081-8198675	TIA1	TIAR	OK	1.5268	0.283446	-1.6839	5.16736	2.37418e-07	8.595e-06	yes
TCONS_00016548	XLOC_008466	ZNF664	chr12:124457669-124499969	TIA1	TIAR	OK	7.98508	1.48327	-1.68333	8.06973	6.66134e-16	1.04541e-13	yes
TCONS_00027196	XLOC_014030	ZNF747	chr16:30541706-30546239	TIA1	TIAR	OK	0.884363	0.164354	-1.68284	4.10794	3.99206e-05	0.000745147	yes
TCONS_00009270	XLOC_004683	MYOF	chr10:95066185-95242313	TIA1	TIAR	OK	7.46423	1.39066	-1.68035	9.0409	0	0	yes
TCONS_00076860	XLOC_039717	SLC9A6	chrX:135067582-135129428	TIA1	TIAR	OK	3.6709	0.684438	-1.67959	6.95979	3.40772e-12	3.23739e-10	yes
TCONS_00027009	XLOC_013911	PPL	chr16:4932507-4987136	TIA1	TIAR	OK	3.32183	0.620099	-1.67839	7.2575	3.94351e-13	4.34801e-11	yes
TCONS_00051799	XLOC_027030	C3orf21	chr3:194787653-194788099	TIA1	TIAR	OK	5.79809	1.08235	-1.67839	3.2153	0.00130307	0.0138225	yes
TCONS_00009433	XLOC_004765	BBIP1	chr10:112631552-112679124	TIA1	TIAR	OK	3.22604	0.602267	-1.67831	5.25911	1.44758e-07	5.55327e-06	yes
TCONS_00042598	XLOC_020166	C1D	chr2:68269331-68290159	TIA1	TIAR	OK	8.36407	1.56286	-1.67743	5.1394	2.75616e-07	9.7901e-06	yes
TCONS_00053046	XLOC_027114	S100P	chr4:6695565-6698897	TIA1	TIAR	OK	34.9924	6.54105	-1.67703	6.15871	7.33379e-10	4.61098e-08	yes
TCONS_00011713	XLOC_005936	MARK2	chr11:63606399-63678492	TIA1	TIAR	OK	1.4875	0.278241	-1.67636	5.39093	7.00948e-08	2.91881e-06	yes
TCONS_00031385	XLOC_016171	C17orf62	chr17:80347085-80408707	TIA1	TIAR	OK	2.9614	0.554575	-1.67522	5.15212	2.57554e-07	9.22445e-06	yes
TCONS_00057307	XLOC_029337	DIMT1L	chr5:61601988-61699728	TIA1	TIAR	OK	1.67601	0.315002	-1.67159	3.47644	0.000508125	0.00635903	yes
TCONS_00040857	XLOC_020992	KIAA1310	chr2:97258792-97304115	TIA1	TIAR	OK	2.35021	0.441999	-1.67095	6.22267	4.8877e-10	3.20304e-08	yes
TCONS_00050529	XLOC_025894	IQCB1	chr3:121488609-121553926	TIA1	TIAR	OK	2.10853	0.396666	-1.67065	4.65933	3.1724e-06	8.31581e-05	yes
TCONS_00005813	XLOC_003898	-	chr1:246935343-246936663	TIA1	TIAR	OK	1.43612	0.2705	-1.66942	3.37829	0.00072937	0.00856379	yes
TCONS_00068730	XLOC_035960	-	chr7:128167612-128168221	TIA1	TIAR	OK	1.99038	0.374899	-1.66942	2.71809	0.00656602	0.0489845	yes
TCONS_00077054	XLOC_039809	BRCC3	chrX:154299685-154353294	TIA1	TIAR	OK	0.84979	0.160102	-1.66918	4.5707	4.86088e-06	0.000120122	yes
TCONS_00040547	XLOC_020831	PREPL	chr2:44502596-44589001	TIA1	TIAR	OK	4.23094	0.797367	-1.66886	8.05699	8.88178e-16	1.37602e-13	yes
TCONS_00074209	XLOC_038391	C5	chr9:123714599-123812554	TIA1	TIAR	OK	0.713812	0.134551	-1.66868	4.50839	6.53205e-06	0.0001552	yes
TCONS_00046544	XLOC_024026	SH3BGR	chr21:40817796-40887433	TIA1	TIAR	OK	1352.09	254.976	-1.66824	2.73325	0.00627136	0.047383	yes
TCONS_00031254	XLOC_016107	MXRA7	chr17:74671808-74707056	TIA1	TIAR	OK	4.95353	0.935727	-1.66653	6.35141	2.13356e-10	1.49898e-08	yes
TCONS_00070763	XLOC_036615	MTUS1	chr8:17501239-17658727	TIA1	TIAR	OK	2.91208	0.550928	-1.66502	7.04976	1.79234e-12	1.77825e-10	yes
TCONS_00025002	XLOC_013046	PYGO1	chr15:55836395-55881050	TIA1	TIAR	OK	2.26609	0.428799	-1.66482	3.54628	0.000390717	0.00512205	yes
TCONS_00041434	XLOC_021281	BARD1	chr2:215590629-215674428	TIA1	TIAR	OK	1.96072	0.371155	-1.66445	4.77969	1.75564e-06	4.94534e-05	yes
TCONS_00066749	XLOC_034469	CAV1	chr7:116164837-116201239	TIA1	TIAR	OK	23.7241	4.49176	-1.66425	9.11661	0	0	yes
TCONS_00049837	XLOC_025559	EGOT	chr3:4535031-4889524	TIA1	TIAR	OK	0.12749	0.0241664	-1.66308	2.77269	0.00555958	0.0432212	yes
TCONS_00071515	XLOC_037030	-	chr8:16610883-16611706	TIA1	TIAR	OK	1.47351	0.279432	-1.66264	2.87881	0.00399173	0.0335397	yes
TCONS_00019894	XLOC_010189	THSD1P1	chr13:52741846-52768602	TIA1	TIAR	OK	0.37211	0.0706336	-1.66168	3.07009	0.00213997	0.0206581	yes
TCONS_00033145	XLOC_017033	GREB1L	chr18:18822202-19105361	TIA1	TIAR	OK	2.61849	0.497046	-1.66167	5.79289	6.91854e-09	3.56676e-07	yes
TCONS_00040386	XLOC_020744	PUM2	chr2:20448452-20550470	TIA1	TIAR	OK	10.0384	1.90572	-1.66156	9.30292	0	0	yes
TCONS_00045982	XLOC_023651	IFNAR2	chr21:34602230-34637941	TIA1	TIAR	OK	4.29208	0.815179	-1.66112	4.912	9.01517e-07	2.75104e-05	yes
TCONS_00039491	XLOC_020310	RANBP2	chr2:109335930-109402267	TIA1	TIAR	OK	8.67526	1.64863	-1.66053	10.5571	0	0	yes
TCONS_00051125	XLOC_026245	NR2C2	chr3:14984283-15106820	TIA1	TIAR	OK	1.98091	0.376469	-1.66048	3.14933	0.00163645	0.0165927	yes
TCONS_00018051	XLOC_009504	-	chr12:71031835-71314584	TIA1	TIAR	OK	5.59476	1.064	-1.6598	2.90172	0.00371115	0.0316577	yes
TCONS_00011848	XLOC_006003	BBS1	chr11:66278118-66301174	TIA1	TIAR	OK	1.15318	0.219374	-1.6595	4.52103	6.15384e-06	0.000147607	yes
TCONS_00044686	XLOC_022979	PDRG1	chr20:30532741-30539883	TIA1	TIAR	OK	2.05075	0.390462	-1.65863	3.89018	0.000100172	0.00164291	yes
TCONS_00029050	XLOC_014962	CHD3	chr17:7788122-7816075	TIA1	TIAR	OK	6.61398	1.25951	-1.65846	8.68682	0	0	yes
TCONS_00043878	XLOC_022590	CRLS1	chr20:5986615-6020697	TIA1	TIAR	OK	13.8838	2.64464	-1.65819	4.32037	1.5577e-05	0.000328969	yes
TCONS_00007898	XLOC_004036	BMI1	chr10:22610005-22620417	TIA1	TIAR	OK	4.42453	0.843091	-1.65785	6.38665	1.69554e-10	1.21095e-08	yes
TCONS_00062248	XLOC_032053	-	chr6:16762756-16763677	TIA1	TIAR	OK	2.42189	0.461659	-1.65748	2.98309	0.0028535	0.0259616	yes
TCONS_00077439	XLOC_039987	SPIN2B	chrX:57146069-57164058	TIA1	TIAR	OK	2.18437	0.416478	-1.65725	3.7511	0.000176063	0.0026299	yes
TCONS_00044426	XLOC_022850	-	chr20:62258517-62260173	TIA1	TIAR	OK	2.97548	0.567488	-1.65694	3.0782	0.00208258	0.0202236	yes
TCONS_00077589	XLOC_040070	TAF7L	chrX:100523240-100548059	TIA1	TIAR	OK	0.91988	0.175678	-1.65559	3.63034	0.000283052	0.00391894	yes
TCONS_00058296	XLOC_030077	-	chr5:60587040-60588134	TIA1	TIAR	OK	1.2665	0.242485	-1.65307	3.16692	0.00154062	0.0158175	yes
TCONS_00039046	XLOC_020084	BIRC6	chr2:32582095-32843965	TIA1	TIAR	OK	3.98299	0.762664	-1.65297	9.38295	0	0	yes
TCONS_00057512	XLOC_029442	FEM1C	chr5:114856560-114880591	TIA1	TIAR	OK	1.29453	0.248072	-1.65218	5.16248	2.43701e-07	8.7961e-06	yes
TCONS_00050719	XLOC_025982	ATR	chr3:142168076-142297668	TIA1	TIAR	OK	1.98115	0.379933	-1.65144	6.45835	1.05854e-10	7.87662e-09	yes
TCONS_00066505	XLOC_034350	ADAM22	chr7:87563565-87832370	TIA1	TIAR	OK	0.680161	0.130494	-1.651	5.2037	1.95356e-07	7.22375e-06	yes
TCONS_00013341	XLOC_006797	FZD4	chr11:86656720-86666433	TIA1	TIAR	OK	2.06705	0.397336	-1.64909	6.66802	2.59279e-11	2.16979e-09	yes
TCONS_00056460	XLOC_028917	ERAP2	chr5:96211643-96255406	TIA1	TIAR	OK	0.412013	0.0792053	-1.64901	3.79503	0.000147624	0.00227424	yes
TCONS_00061674	XLOC_031707	BMP5	chr6:55618723-55740390	TIA1	TIAR	OK	2.98001	0.5732	-1.64845	6.15513	7.5014e-10	4.70656e-08	yes
TCONS_00027005	XLOC_013909	ROGDI	chr16:4846968-4852674	TIA1	TIAR	OK	2.94915	0.567923	-1.64729	4.44878	8.63606e-06	0.000197651	yes
TCONS_00029949	XLOC_015417	MGAT5B	chr17:74864797-74946629	TIA1	TIAR	OK	4.1983	0.808852	-1.64682	6.80604	1.00324e-11	8.87509e-10	yes
TCONS_00077310	XLOC_039924	ZNF182	chrX:47834249-47863421	TIA1	TIAR	OK	0.895138	0.172477	-1.64672	4.0525	5.06739e-05	0.000916148	yes
TCONS_00000009	XLOC_000005	-	chr1:761441-793143	TIA1	TIAR	OK	1.27441	0.245875	-1.64542	3.25937	0.00111659	0.0121779	yes
TCONS_00016248	XLOC_008326	VEZT	chr12:95611521-95696627	TIA1	TIAR	OK	2.02408	0.390707	-1.64491	5.82701	5.64298e-09	2.97257e-07	yes
TCONS_00027743	XLOC_014422	-	chr16:19713108-19868859	TIA1	TIAR	OK	6.8925	1.33109	-1.64444	4.94959	7.43708e-07	2.33553e-05	yes
TCONS_00042978	XLOC_021039	2010-09-01	chr2:110300375-110371783	TIA1	TIAR	OK	2.83618	0.548196	-1.64358	6.41497	1.40852e-10	1.01921e-08	yes
TCONS_00063256	XLOC_031479	ZNF323	chr6:28292514-28334678	TIA1	TIAR	OK	0.890074	0.172057	-1.64348	3.98442	6.76465e-05	0.00117518	yes
TCONS_00029236	XLOC_015050	NLK	chr17:26369048-26532237	TIA1	TIAR	OK	0.615669	0.119107	-1.64269	3.92629	8.62673e-05	0.00144387	yes
TCONS_00018759	XLOC_009034	LOC338799	chr12:122233172-122241397	TIA1	TIAR	OK	2.58508	0.500152	-1.6426	4.43183	9.34356e-06	0.000210967	yes
TCONS_00061666	XLOC_031701	ICK	chr6:52866097-52926633	TIA1	TIAR	OK	1.59449	0.308825	-1.64153	5.92826	3.06163e-09	1.70025e-07	yes
TCONS_00041282	XLOC_021202	CWC22	chr2:180809565-180872000	TIA1	TIAR	OK	6.46737	1.253	-1.64123	7.14281	9.1438e-13	9.52547e-11	yes
TCONS_00068473	XLOC_035625	LOC100133091	chr7:76178657-76257398	TIA1	TIAR	OK	1.21942	0.236381	-1.64069	2.82944	0.0046629	0.0377057	yes
TCONS_00050278	XLOC_025760	TNNC1	chr3:52485106-52488057	TIA1	TIAR	OK	26.7906	5.19367	-1.64061	6.44872	1.128e-10	8.32169e-09	yes
TCONS_00044980	XLOC_023118	SYCP2	chr20:58438617-58508657	TIA1	TIAR	OK	0.839614	0.162921	-1.63968	4.69794	2.62793e-06	7.04134e-05	yes
TCONS_00076938	XLOC_039751	MAMLD1	chrX:149531550-149682448	TIA1	TIAR	OK	0.744939	0.144575	-1.6395	4.25219	2.11688e-05	0.000430944	yes
TCONS_00053776	XLOC_027486	STOX2	chr4:184826508-184944665	TIA1	TIAR	OK	0.562636	0.109306	-1.63848	5.08256	3.72381e-07	1.2813e-05	yes
TCONS_00049276	XLOC_025288	ZDHHC23	chr3:113666747-113681827	TIA1	TIAR	OK	1.28198	0.249347	-1.63731	4.47829	7.52445e-06	0.000175331	yes
TCONS_00076184	XLOC_039387	EIF2S3	chrX:24072773-24096972	TIA1	TIAR	OK	6.54396	1.27727	-1.63382	7.34088	2.12275e-13	2.42455e-11	yes
TCONS_00035131	XLOC_018048	CIC	chr19:42772711-42799952	TIA1	TIAR	OK	6.34536	1.23853	-1.6338	7.96995	1.55431e-15	2.35963e-13	yes
TCONS_00078898	XLOC_040001	OPHN1	chrX:67262185-67653349	TIA1	TIAR	OK	0.704366	0.137599	-1.63295	4.85553	1.20066e-06	3.52845e-05	yes
TCONS_00074856	XLOC_038978	-	chr9:100437190-100459691	TIA1	TIAR	OK	2.22984	0.435761	-1.63259	2.96894	0.00298832	0.0268607	yes
TCONS_00027559	XLOC_014217	LOC400550	chr16:86507984-86542534	TIA1	TIAR	OK	0.970458	0.189752	-1.63205	4.09323	4.25414e-05	0.000787257	yes
TCONS_00063381	XLOC_031864	AHI1	chr6:135605109-135818934	TIA1	TIAR	OK	0.681115	0.133216	-1.63176	3.83545	0.000125337	0.0019778	yes
TCONS_00049618	XLOC_025452	EGFEM1P	chr3:167967309-168548374	TIA1	TIAR	OK	0.284463	0.0556501	-1.63152	2.85272	0.00433461	0.0355796	yes
TCONS_00073765	XLOC_038150	C9orf25	chr9:34398181-34458568	TIA1	TIAR	OK	1.00141	0.196045	-1.63082	4.32942	1.49505e-05	0.000317513	yes
TCONS_00053987	XLOC_027595	SEL1L3	chr4:25723559-25864610	TIA1	TIAR	OK	5.87272	1.14984	-1.6307	7.45082	9.28146e-14	1.10829e-11	yes
TCONS_00004360	XLOC_002185	MRPL55	chr1:228294233-228297013	TIA1	TIAR	OK	4.73748	0.928302	-1.6299	3.78704	0.000152455	0.00233202	yes
TCONS_00044680	XLOC_022976	BCL2L1	chr20:30252258-30311705	TIA1	TIAR	OK	3.09893	0.607361	-1.62969	5.29671	1.17907e-07	4.64107e-06	yes
TCONS_00038297	XLOC_019100	RDH13	chr19:55555433-55580914	TIA1	TIAR	OK	1.92813	0.378162	-1.62898	4.84486	1.26699e-06	3.69286e-05	yes
TCONS_00067642	XLOC_034937	SMURF1	chr7:98624934-98741743	TIA1	TIAR	OK	8.03199	1.57634	-1.62832	8.49694	0	0	yes
TCONS_00046161	XLOC_023735	PCNT	chr21:47744035-47865682	TIA1	TIAR	OK	2.03623	0.400125	-1.62708	7.13257	9.85212e-13	1.0141e-10	yes
TCONS_00041196	XLOC_021158	SCN9A	chr2:167051696-167232497	TIA1	TIAR	OK	0.22056	0.043342	-1.62705	3.66452	0.000247804	0.00349908	yes
TCONS_00042472	XLOC_022456	-	chr2:227700670-228029275	TIA1	TIAR	OK	0.526757	0.103614	-1.62607	3.08081	0.00206438	0.0200759	yes
TCONS_00022061	XLOC_011372	VIPAR	chr14:77893017-77923983	TIA1	TIAR	OK	1.66231	0.327091	-1.62573	4.73542	2.18599e-06	6.00908e-05	yes
TCONS_00000565	XLOC_000283	EIF2C1	chr1:36273827-36392837	TIA1	TIAR	OK	0.411403	0.0812082	-1.62256	4.5658	4.97591e-06	0.000122664	yes
TCONS_00002003	XLOC_000982	CDK18	chr1:205473683-205501921	TIA1	TIAR	OK	0.811058	0.160235	-1.6217	3.80043	0.000144447	0.00223384	yes
TCONS_00042711	XLOC_020429	TANK	chr2:161993438-162092683	TIA1	TIAR	OK	5.92361	1.17175	-1.62044	3.79291	0.00014889	0.00228849	yes
TCONS_00002468	XLOC_001206	C1orf174	chr1:3805696-3816857	TIA1	TIAR	OK	4.74737	0.941476	-1.6179	5.09739	3.44362e-07	1.19854e-05	yes
TCONS_00062445	XLOC_032297	TMEM63B	chr6:44095375-44123256	TIA1	TIAR	OK	3.14921	0.624648	-1.61772	2.90092	0.00372073	0.0317259	yes
TCONS_00054055	XLOC_027628	FRYL	chr4:48499379-48782316	TIA1	TIAR	OK	0.891337	0.176815	-1.61762	5.79431	6.86034e-09	3.54281e-07	yes
TCONS_00019481	XLOC_009995	TDRD3	chr13:60970590-61148024	TIA1	TIAR	OK	1.08288	0.215243	-1.61561	3.97067	7.16694e-05	0.00123091	yes
TCONS_00060121	XLOC_030886	-	chr6:26421618-26433625	TIA1	TIAR	OK	1.81676	0.361299	-1.61511	3.04786	0.00230474	0.0219368	yes
TCONS_00004482	XLOC_002246	ZNF124	chr1:247301188-247335694	TIA1	TIAR	OK	0.687693	0.136819	-1.61468	3.04204	0.00234978	0.0222603	yes
TCONS_00028060	XLOC_014834	-	chr16:89559822-89560717	TIA1	TIAR	OK	1.25632	0.250158	-1.61385	2.78088	0.0054211	0.0424121	yes
TCONS_00062412	XLOC_032258	BYSL	chr6:41901761-41902094	TIA1	TIAR	OK	6.81321	1.35664	-1.61385	2.78088	0.0054211	0.0424066	yes
TCONS_00011736	XLOC_005946	VEGFB	chr11:64002227-64006281	TIA1	TIAR	OK	5.61275	1.11839	-1.61315	4.43782	9.08742e-06	0.000206263	yes
TCONS_00068866	XLOC_036131	-	chr7:155433986-155574179	TIA1	TIAR	OK	1.25867	0.2508	-1.61315	2.78146	0.00541155	0.0423648	yes
TCONS_00040592	XLOC_020854	RTN4	chr2:55199299-55277897	TIA1	TIAR	OK	7.42719	1.47996	-1.61313	6.17747	6.51353e-10	4.14267e-08	yes
TCONS_00012151	XLOC_006156	ATM	chr11:108093558-108239826	TIA1	TIAR	OK	0.911247	0.181643	-1.61277	6.08165	1.1895e-09	7.19425e-08	yes
TCONS_00073270	XLOC_037903	NEK6	chr9:127019884-127114719	TIA1	TIAR	OK	3.03608	0.605672	-1.61198	5.47715	4.32233e-08	1.88155e-06	yes
TCONS_00044291	XLOC_022783	LOC284751	chr20:48909256-48931512	TIA1	TIAR	OK	0.962688	0.192052	-1.61197	3.57961	0.000344101	0.00460588	yes
TCONS_00030123	XLOC_015499	SMG6	chr17:1963132-2207069	TIA1	TIAR	OK	1.14144	0.227821	-1.61149	4.11643	3.84781e-05	0.000721117	yes
TCONS_00033075	XLOC_017004	ARHGAP28	chr18:6824760-6915712	TIA1	TIAR	OK	0.675281	0.134825	-1.61115	4.36319	1.2818e-05	0.000276994	yes
TCONS_00048612	XLOC_024972	CRELD1	chr3:9975523-9996887	TIA1	TIAR	OK	0.475177	0.0949174	-1.61068	2.76057	0.00577007	0.0444913	yes
TCONS_00021819	XLOC_011241	KLHL28	chr14:45393526-45431186	TIA1	TIAR	OK	2.75056	0.54958	-1.6104	3.83194	0.000127138	0.00200308	yes
TCONS_00015713	XLOC_008071	RASSF8	chr12:26111686-26232825	TIA1	TIAR	OK	1.8344	0.366587	-1.61024	5.97328	2.32535e-09	1.32672e-07	yes
TCONS_00053163	XLOC_027175	-	chr4:37003453-37020546	TIA1	TIAR	OK	2.56651	0.513076	-1.60988	2.72793	0.00637331	0.0479076	yes
TCONS_00049101	XLOC_025189	KCTD6	chr3:58477822-58488087	TIA1	TIAR	OK	2.10855	0.42207	-1.60858	4.0239	5.7243e-05	0.00101666	yes
TCONS_00068017	XLOC_035137	ZNF746	chr7:149169883-149321881	TIA1	TIAR	OK	3.02559	0.605691	-1.60849	6.0484	1.46287e-09	8.63166e-08	yes
TCONS_00035146	XLOC_018059	ZNF576	chr19:44100543-44104796	TIA1	TIAR	OK	0.768946	0.154067	-1.60763	3.07983	0.00207116	0.020129	yes
TCONS_00077537	XLOC_040042	ATRX	chrX:76760355-77041719	TIA1	TIAR	OK	3.5585	0.712988	-1.60763	8.10786	4.44089e-16	7.00583e-14	yes
TCONS_00004856	XLOC_002722	-	chr1:44407610-44409505	TIA1	TIAR	OK	1.9548	0.392229	-1.6062	3.11042	0.0018682	0.0184956	yes
TCONS_00037291	XLOC_019346	-	chr19:12742973-12743651	TIA1	TIAR	OK	3.40067	0.68278	-1.60555	2.88263	0.0039437	0.033224	yes
TCONS_00039715	XLOC_020425	PKP4	chr2:159313475-159538267	TIA1	TIAR	OK	1.81667	0.365481	-1.60354	5.32179	1.02753e-07	4.11701e-06	yes
TCONS_00034868	XLOC_017918	KCTD15	chr19:34287750-34306750	TIA1	TIAR	OK	4.02346	0.809567	-1.6034	6.56275	5.28242e-11	4.21624e-09	yes
TCONS_00021511	XLOC_011089	ZNF839	chr14:102786095-102809093	TIA1	TIAR	OK	0.616386	0.124059	-1.60312	3.5243	0.000424607	0.00550186	yes
TCONS_00027577	XLOC_014223	LOC100129637	chr16:87636476-87799678	TIA1	TIAR	OK	0.575917	0.115951	-1.60279	4.46378	8.05244e-06	0.000186056	yes
TCONS_00066543	XLOC_034370	CASD1	chr7:94139169-94186392	TIA1	TIAR	OK	2.21031	0.44508	-1.60263	5.31701	1.05486e-07	4.20696e-06	yes
TCONS_00000391	XLOC_000200	PDIK1L	chr1:26437655-26452026	TIA1	TIAR	OK	1.25347	0.252556	-1.60204	4.82081	1.42979e-06	4.10791e-05	yes
TCONS_00056290	XLOC_028838	MRPS36	chr5:68513572-68525985	TIA1	TIAR	OK	2.57619	0.519584	-1.60104	3.95447	7.67038e-05	0.0013066	yes
TCONS_00000282	XLOC_000143	ARHGEF10L	chr1:17866329-18024370	TIA1	TIAR	OK	0.533096	0.107596	-1.60032	3.74242	0.000182254	0.00270831	yes
TCONS_00072959	XLOC_037756	TLE4	chr9:82186876-82341656	TIA1	TIAR	OK	0.923239	0.18637	-1.60016	4.48295	7.36165e-06	0.000171869	yes
TCONS_00009392	XLOC_004741	LDB1	chr10:103866227-103880320	TIA1	TIAR	OK	2.83685	0.573234	-1.59915	5.05074	4.40093e-07	1.48885e-05	yes
TCONS_00057155	XLOC_029262	DROSHA	chr5:31383499-31532319	TIA1	TIAR	OK	3.54079	0.716182	-1.59817	6.85659	7.05236e-12	6.3789e-10	yes
TCONS_00050853	XLOC_026053	RPL22L1	chr3:170582664-170588093	TIA1	TIAR	OK	6.827	1.38117	-1.59796	6.19124	5.96914e-10	3.83275e-08	yes
TCONS_00012722	XLOC_006464	E2F8	chr11:19245609-19262507	TIA1	TIAR	OK	2.14986	0.435403	-1.59688	3.8462	0.000119962	0.00190542	yes
TCONS_00066458	XLOC_034334	LOC100133091	chr7:76178657-76257398	TIA1	TIAR	OK	0.728732	0.147826	-1.59527	3.4301	0.000603357	0.0073351	yes
TCONS_00056491	XLOC_028929	SLC25A46	chr5:110074732-110100859	TIA1	TIAR	OK	0.983291	0.199811	-1.59353	4.407	1.04811e-05	0.000232995	yes
TCONS_00070277	XLOC_036337	UBXN2B	chr8:59323822-59364327	TIA1	TIAR	OK	1.77595	0.361879	-1.59078	5.68688	1.29379e-08	6.32973e-07	yes
TCONS_00061553	XLOC_031628	C6orf130	chr6:41020939-41040275	TIA1	TIAR	OK	5.46545	1.11526	-1.58936	3.93226	8.41518e-05	0.00141434	yes
TCONS_00037883	XLOC_017781	MRI1	chr19:13875253-13885096	TIA1	TIAR	OK	2.06556	0.421588	-1.58913	4.95311	7.30363e-07	2.3056e-05	yes
TCONS_00031313	XLOC_016138	C17orf56	chr17:79202076-79212891	TIA1	TIAR	OK	1.75645	0.358501	-1.58912	4.46519	7.99984e-06	0.000184911	yes
TCONS_00074296	XLOC_038432	ST6GALNAC6	chr9:130647598-130669194	TIA1	TIAR	OK	2.38249	0.486321	-1.58903	4.84277	1.28038e-06	3.7247e-05	yes
TCONS_00077713	XLOC_040124	CXorf56	chrX:118672111-118699397	TIA1	TIAR	OK	2.16715	0.442421	-1.58891	4.56746	4.93681e-06	0.0001218	yes
TCONS_00066457	XLOC_034333	UPK3B	chr7:76139733-76157412	TIA1	TIAR	OK	1.77712	0.363047	-1.58822	3.75864	0.000170839	0.00256518	yes
TCONS_00019810	XLOC_010149	KIAA0564	chr13:42140867-42535221	TIA1	TIAR	OK	0.899278	0.183787	-1.58781	5.13122	2.87876e-07	1.01659e-05	yes
TCONS_00002954	XLOC_001456	SLFNL1	chr1:41480706-41487603	TIA1	TIAR	OK	0.469581	0.0960519	-1.58695	2.76799	0.00564038	0.04372	yes
TCONS_00029080	XLOC_014977	GLP2R	chr17:9719425-9795488	TIA1	TIAR	OK	3.04697	0.624111	-1.58558	4.60828	4.06009e-06	0.000102857	yes
TCONS_00058419	XLOC_030245	-	chr5:92934295-92953205	TIA1	TIAR	OK	1.78578	0.366173	-1.58451	3.18953	0.00142506	0.0148301	yes
TCONS_00033715	XLOC_017326	KIAA0802	chr18:8714213-8832776	TIA1	TIAR	OK	0.687266	0.140972	-1.58416	2.92169	0.00348138	0.0300326	yes
TCONS_00035802	XLOC_018427	ADAMTSL5	chr19:1505016-1513200	TIA1	TIAR	OK	0.460603	0.0944946	-1.58399	2.9777	0.0029042	0.0263159	yes
TCONS_00024538	XLOC_012686	PARP6	chr15:72533520-72564827	TIA1	TIAR	OK	1.16372	0.238777	-1.58385	4.1665	3.09314e-05	0.000598432	yes
TCONS_00030557	XLOC_015736	SLFN12	chr17:33732530-33760115	TIA1	TIAR	OK	1.92603	0.395494	-1.58308	4.88966	1.01009e-06	3.02131e-05	yes
TCONS_00023937	XLOC_012379	ZFAND6	chr15:80351955-80430723	TIA1	TIAR	OK	3.63726	0.747561	-1.58217	4.7257	2.29325e-06	6.25272e-05	yes
TCONS_00050320	XLOC_025781	ARHGEF3	chr3:56761445-57113336	TIA1	TIAR	OK	2.30477	0.474118	-1.58128	5.45577	4.87619e-08	2.10596e-06	yes
TCONS_00009193	XLOC_004639	COMTD1	chr10:76993671-76995770	TIA1	TIAR	OK	1.88195	0.387542	-1.58024	3.23485	0.00121708	0.0130616	yes
TCONS_00040240	XLOC_020670	UBE2F	chr2:238875677-238953161	TIA1	TIAR	OK	0.697463	0.143689	-1.5798	3.13013	0.00174726	0.0175106	yes
TCONS_00067894	XLOC_035063	TSGA14	chr7:130034478-130080888	TIA1	TIAR	OK	1.03918	0.214143	-1.57954	4.31665	1.58415e-05	0.00033397	yes
TCONS_00037659	XLOC_019820	-	chr19:53379424-53399412	TIA1	TIAR	OK	1.37949	0.285557	-1.57503	4.10359	4.06789e-05	0.000756264	yes
TCONS_00071171	XLOC_036816	RBM12B	chr8:94712772-94753324	TIA1	TIAR	OK	0.922776	0.191158	-1.57429	5.65435	1.56436e-08	7.48973e-07	yes
TCONS_00062597	XLOC_032496	-	chr6:91223296-91296915	TIA1	TIAR	OK	0.40878	0.0846901	-1.57418	3.1023	0.00192023	0.01893	yes
TCONS_00049959	XLOC_025613	SGOL1	chr3:20202084-20227724	TIA1	TIAR	OK	0.53112	0.11007	-1.57387	2.96153	0.0030611	0.0273561	yes
TCONS_00030378	XLOC_015631	NCOR1	chr17:15879874-16118874	TIA1	TIAR	OK	2.28168	0.472902	-1.57378	6.95493	3.52718e-12	3.34561e-10	yes
TCONS_00024661	XLOC_012748	MEX3B	chr15:82334127-82338361	TIA1	TIAR	OK	0.547491	0.113531	-1.57327	3.38297	0.000717073	0.00844237	yes
TCONS_00030407	XLOC_015646	TOM1L2	chr17:17746821-17875784	TIA1	TIAR	OK	0.501339	0.10402	-1.5727	3.86334	0.000111846	0.00179826	yes
TCONS_00025923	XLOC_013384	E4F1	chr16:2273566-2285743	TIA1	TIAR	OK	1.80022	0.374632	-1.56972	4.39192	1.12353e-05	0.000246853	yes
TCONS_00063332	XLOC_031716	COL9A1	chr6:70925742-71012786	TIA1	TIAR	OK	0.383716	0.0798556	-1.56968	2.85317	0.0043286	0.0355545	yes
TCONS_00002269	XLOC_001096	GGPS1	chr1:235491678-235507844	TIA1	TIAR	OK	0.740513	0.154232	-1.56888	3.48644	0.000489491	0.00617443	yes
TCONS_00037994	XLOC_018048	CIC	chr19:42772711-42799952	TIA1	TIAR	OK	2.2779	0.474463	-1.56883	6.54647	5.89129e-11	4.69601e-09	yes
TCONS_00077943	XLOC_040250	CD99L2	chrX:149934808-150067289	TIA1	TIAR	OK	0.987242	0.205672	-1.56863	4.26762	1.97568e-05	0.000406721	yes
TCONS_00074129	XLOC_038352	KIAA0368	chr9:114122972-114247025	TIA1	TIAR	OK	10.3698	2.16072	-1.56846	9.47553	0	0	yes
TCONS_00019589	XLOC_010051	CARKD	chr13:111267725-111293297	TIA1	TIAR	OK	4.05264	0.844575	-1.56829	5.42017	5.95439e-08	2.51412e-06	yes
TCONS_00054388	XLOC_027798	NDST4	chr4:115746670-116035032	TIA1	TIAR	OK	2.45005	0.510713	-1.56806	5.8359	5.35022e-09	2.83318e-07	yes
TCONS_00074351	XLOC_038457	PTGES	chr9:132500614-132515344	TIA1	TIAR	OK	23.8727	4.97925	-1.56746	7.96016	1.77636e-15	2.66988e-13	yes
TCONS_00050247	XLOC_025741	CISH	chr3:50643884-50649262	TIA1	TIAR	OK	1.6884	0.352506	-1.56647	4.13598	3.53447e-05	0.000668198	yes
TCONS_00073590	XLOC_038049	ARRDC1	chr9:140500095-140513308	TIA1	TIAR	OK	1.36464	0.285109	-1.56577	5.09555	3.47724e-07	1.20816e-05	yes
TCONS_00044196	XLOC_022742	YWHAB	chr20:43514148-43537169	TIA1	TIAR	OK	1.70206	0.355723	-1.56544	4.44097	8.95543e-06	0.000203726	yes
TCONS_00034692	XLOC_017832	MRPL34	chr19:17402939-17417654	TIA1	TIAR	OK	10.2969	2.15663	-1.5633	5.60056	2.1366e-08	1.00074e-06	yes
TCONS_00076924	XLOC_039744	CXorf40A	chrX:148622238-148632556	TIA1	TIAR	OK	1.55388	0.325571	-1.56293	3.46271	0.000534765	0.00663335	yes
TCONS_00016492	XLOC_008442	SETD1B	chr12:122242084-122270562	TIA1	TIAR	OK	0.698377	0.146547	-1.56142	4.83187	1.3526e-06	3.91031e-05	yes
TCONS_00017369	XLOC_008906	LUM	chr12:91497231-91505542	TIA1	TIAR	OK	45.8123	9.61761	-1.56096	9.80497	0	0	yes
TCONS_00023564	XLOC_012202	JMJD7	chr15:42120282-42186275	TIA1	TIAR	OK	1.31045	0.275198	-1.56063	3.4234	0.000618423	0.00749113	yes
TCONS_00042136	XLOC_022056	LOC150776	chr2:132250144-132279149	TIA1	TIAR	OK	6.15719	1.29328	-1.56043	2.71382	0.00665129	0.0494315	yes
TCONS_00057508	XLOC_029440	PGGT1B	chr5:114542952-114598616	TIA1	TIAR	OK	0.941441	0.19793	-1.5595	4.14931	3.33486e-05	0.000639262	yes
TCONS_00030515	XLOC_015708	C17orf42	chr17:29224827-29233333	TIA1	TIAR	OK	1.76034	0.370307	-1.55893	3.85135	0.000117469	0.00187124	yes
TCONS_00039349	XLOC_020229	VAMP8	chr2:85804613-85809156	TIA1	TIAR	OK	2.82475	0.594398	-1.55862	2.89802	0.00375523	0.0319525	yes
TCONS_00013448	XLOC_006848	KBTBD3	chr11:105921824-105969419	TIA1	TIAR	OK	0.713527	0.150369	-1.55713	4.02955	5.58843e-05	0.000996631	yes
TCONS_00002327	XLOC_001124	-	chr1:246940309-246944645	TIA1	TIAR	OK	1.68147	0.355105	-1.55501	3.11885	0.00181557	0.0180544	yes
TCONS_00049067	XLOC_025177	CACNA1D	chr3:53529030-53847071	TIA1	TIAR	OK	0.157001	0.0332029	-1.55361	2.91942	0.00350684	0.030179	yes
TCONS_00036566	XLOC_018844	ATP5SL	chr19:41937222-41945843	TIA1	TIAR	OK	6.84477	1.44761	-1.55357	5.6439	1.66244e-08	7.94041e-07	yes
TCONS_00045953	XLOC_023631	BACH1	chr21:30671219-31312282	TIA1	TIAR	OK	1.21946	0.257974	-1.55331	5.1559	2.52415e-07	9.07267e-06	yes
TCONS_00026722	XLOC_013767	CRISPLD2	chr16:84853586-84943116	TIA1	TIAR	OK	0.463004	0.0980257	-1.55251	3.29579	0.000981447	0.0109693	yes
TCONS_00078735	XLOC_039524	FAAH2	chrX:57313109-57515690	TIA1	TIAR	OK	1.75865	0.372432	-1.55224	4.00354	6.24024e-05	0.00109383	yes
TCONS_00002473	XLOC_001209	RPL22	chr1:6245076-6260593	TIA1	TIAR	OK	19.7253	4.17782	-1.55211	7.91828	2.44249e-15	3.58198e-13	yes
TCONS_00016663	XLOC_008521	ANO2	chr12:5671766-6055398	TIA1	TIAR	OK	1.81099	0.38369	-1.55179	4.55122	5.33364e-06	0.000130471	yes
TCONS_00029493	XLOC_015186	COASY	chr17:40713684-40718295	TIA1	TIAR	OK	4.97345	1.05475	-1.55081	6.17909	6.44722e-10	4.11349e-08	yes
TCONS_00009922	XLOC_005207	-	chr10:60159283-60161236	TIA1	TIAR	OK	1.93911	0.41133	-1.55059	2.95793	0.00309716	0.0276253	yes
TCONS_00033280	XLOC_017086	SKA1	chr18:47901391-47920626	TIA1	TIAR	OK	0.997217	0.211665	-1.54996	3.79951	0.000144984	0.002241	yes
TCONS_00011126	XLOC_005623	TSSC4	chr11:2421985-2425106	TIA1	TIAR	OK	2.18058	0.462868	-1.5499	3.42294	0.000619485	0.00749798	yes
TCONS_00013445	XLOC_006847	KIAA1826	chr11:105877976-105892982	TIA1	TIAR	OK	4.00846	0.851561	-1.54909	6.08827	1.14137e-09	6.94486e-08	yes
TCONS_00048696	XLOC_025013	KAT2B	chr3:20081523-20196103	TIA1	TIAR	OK	1.08156	0.229863	-1.54868	4.70449	2.54497e-06	6.83725e-05	yes
TCONS_00006362	XLOC_001200	MEGF6	chr1:3404505-3528059	TIA1	TIAR	OK	1.16489	0.247621	-1.54849	4.32521	1.52385e-05	0.000322948	yes
TCONS_00018060	XLOC_009523	-	chr12:73643606-73645208	TIA1	TIAR	OK	1.3132	0.279307	-1.54791	2.98111	0.00287204	0.0261067	yes
TCONS_00077345	XLOC_039939	WDR45	chrX:48932091-48958059	TIA1	TIAR	OK	5.75317	1.22371	-1.54786	5.4256	5.77612e-08	2.4474e-06	yes
TCONS_00056479	XLOC_028923	PPIP5K2	chr5:102455986-102538978	TIA1	TIAR	OK	4.27984	0.910401	-1.54779	7.09109	1.33049e-12	1.33983e-10	yes
TCONS_00039433	XLOC_020275	LIPT1	chr2:99771417-99779613	TIA1	TIAR	OK	1.15056	0.244799	-1.54756	3.18851	0.00143008	0.0148772	yes
TCONS_00044111	XLOC_022707	MANBAL	chr20:35918050-35945664	TIA1	TIAR	OK	9.57567	2.03955	-1.5465	5.84585	5.03983e-09	2.67585e-07	yes
TCONS_00044048	XLOC_022677	CBFA2T2	chr20:32077927-32237837	TIA1	TIAR	OK	0.425019	0.0905777	-1.54593	4.10339	4.07141e-05	0.000756686	yes
TCONS_00061692	XLOC_031714	EYS	chr6:64428489-66417118	TIA1	TIAR	OK	0.531062	0.113301	-1.54483	3.4216	0.000622534	0.00752735	yes
TCONS_00036914	XLOC_019039	VSIG10L	chr19:51834663-51845673	TIA1	TIAR	OK	0.791688	0.16899	-1.54433	3.92004	8.85332e-05	0.00147811	yes
TCONS_00071192	XLOC_036829	MTERFD1	chr8:97251644-97273817	TIA1	TIAR	OK	2.15124	0.459235	-1.54424	3.80147	0.000143842	0.00222734	yes
TCONS_00019401	XLOC_009952	C13orf31	chr13:44410488-44468081	TIA1	TIAR	OK	0.516809	0.110411	-1.54347	3.03302	0.00242116	0.0228006	yes
TCONS_00031122	XLOC_016034	SMURF2	chr17:62538649-62658386	TIA1	TIAR	OK	0.953629	0.20382	-1.54304	4.21922	2.45148e-05	0.000489332	yes
TCONS_00028034	XLOC_014795	-	chr16:86563781-86588841	TIA1	TIAR	OK	0.280709	0.0600055	-1.54288	9.10256	0	0	yes
TCONS_00008880	XLOC_004509	ARHGAP12	chr10:32094629-32217770	TIA1	TIAR	OK	1.14747	0.245336	-1.54269	4.54675	5.44807e-06	0.000132947	yes
TCONS_00071081	XLOC_036775	HEY1	chr8:80676244-80680098	TIA1	TIAR	OK	1.36331	0.291534	-1.54251	3.94497	7.98097e-05	0.00135302	yes
TCONS_00017606	XLOC_009025	SPPL3	chr12:121201031-121342151	TIA1	TIAR	OK	3.21474	0.687661	-1.54221	5.72747	1.0194e-08	5.09876e-07	yes
TCONS_00029899	XLOC_015389	SLC16A5	chr17:73084054-73102402	TIA1	TIAR	OK	1.44349	0.308991	-1.54151	3.7726	0.000161554	0.00244582	yes
TCONS_00015455	XLOC_007944	ERC1	chr12:1100403-1605099	TIA1	TIAR	OK	1.93969	0.415574	-1.54062	6.62993	3.35842e-11	2.76081e-09	yes
TCONS_00052142	XLOC_025593	CHCHD4	chr3:14153576-14185180	TIA1	TIAR	OK	20.8314	4.46764	-1.5396	6.94767	3.7137e-12	3.50055e-10	yes
TCONS_00040046	XLOC_020574	SMARCAL1	chr2:217277136-217347774	TIA1	TIAR	OK	2.21317	0.474656	-1.53959	4.90917	9.14645e-07	2.78547e-05	yes
TCONS_00039577	XLOC_020351	TMEM177	chr2:120436742-120439694	TIA1	TIAR	OK	1.64617	0.353323	-1.53882	3.57198	0.000354292	0.00472033	yes
TCONS_00073658	XLOC_038086	TTC39B	chr9:15169959-15307358	TIA1	TIAR	OK	0.592946	0.127452	-1.53736	3.59586	0.000323327	0.0043753	yes
TCONS_00048917	XLOC_025116	KLHL18	chr3:47205809-47389487	TIA1	TIAR	OK	1.43918	0.309369	-1.5373	5.28354	1.26711e-07	4.92347e-06	yes
TCONS_00053309	XLOC_027261	RUFY3	chr4:71570624-71674336	TIA1	TIAR	OK	0.459273	0.098744	-1.53711	3.24879	0.00115896	0.0125539	yes
TCONS_00055450	XLOC_027477	-	chr4:178230990-178293940	TIA1	TIAR	OK	1.65699	0.356392	-1.53673	4.41472	1.01142e-05	0.000226003	yes
TCONS_00002973	XLOC_001461	FOXJ3	chr1:42642209-42801562	TIA1	TIAR	OK	5.07536	1.092	-1.53639	7.13249	9.85656e-13	1.01283e-10	yes
TCONS_00066299	XLOC_034254	SUMF2	chr7:56131916-56148365	TIA1	TIAR	OK	4.69768	1.01109	-1.53604	5.36458	8.11367e-08	3.33494e-06	yes
TCONS_00074439	XLOC_038511	NOTCH1	chr9:139388895-139440295	TIA1	TIAR	OK	1.25151	0.269425	-1.53581	5.90787	3.46566e-09	1.90709e-07	yes
TCONS_00047601	XLOC_024482	HPS4	chr22:26847445-26879820	TIA1	TIAR	OK	1.34233	0.289086	-1.53543	4.89465	9.84823e-07	2.95892e-05	yes
TCONS_00035728	XLOC_018388	ZNF544	chr19:58740069-58790153	TIA1	TIAR	OK	2.37827	0.51228	-1.53526	5.40024	6.65533e-08	2.78285e-06	yes
TCONS_00068917	XLOC_034123	ZDHHC4	chr7:6617064-6628695	TIA1	TIAR	OK	5.89125	1.26929	-1.53501	5.42042	5.94582e-08	2.51401e-06	yes
TCONS_00023693	XLOC_012261	CGNL1	chr15:57668704-57842921	TIA1	TIAR	OK	0.284514	0.0613118	-1.53481	3.48619	0.00048995	0.00617765	yes
TCONS_00030462	XLOC_015681	PIGS	chr17:26880401-26898887	TIA1	TIAR	OK	2.78771	0.600934	-1.53449	5.12816	2.92583e-07	1.0314e-05	yes
TCONS_00050093	XLOC_025674	ALS2CL	chr3:46710484-46735194	TIA1	TIAR	OK	0.428435	0.0924502	-1.53347	3.56929	0.000357955	0.00476178	yes
TCONS_00037095	XLOC_019129	ZSCAN5A	chr19:56732614-56739659	TIA1	TIAR	OK	1.18397	0.255503	-1.5334	3.55406	0.000379331	0.00500427	yes
TCONS_00012152	XLOC_006156	ATM	chr11:108093558-108239826	TIA1	TIAR	OK	1.05118	0.227014	-1.53265	6.13206	8.6747e-10	5.34831e-08	yes
TCONS_00060531	XLOC_031090	ABCC10	chr6:43395291-43424300	TIA1	TIAR	OK	1.28003	0.276588	-1.53211	5.03262	4.83819e-07	1.61329e-05	yes
TCONS_00040161	XLOC_020632	PSMD1	chr2:231921577-232037540	TIA1	TIAR	OK	5.58492	1.20699	-1.53194	6.46717	9.98557e-11	7.54172e-09	yes
TCONS_00040553	XLOC_020832	SIX2	chr2:45232323-45236548	TIA1	TIAR	OK	5.41393	1.17162	-1.53059	5.78625	7.19738e-09	3.68536e-07	yes
TCONS_00034241	XLOC_017598	ARID3A	chr19:926036-973289	TIA1	TIAR	OK	0.56384	0.122033	-1.53048	3.20259	0.00136199	0.0142943	yes
TCONS_00014376	XLOC_007912	-	chr11:129105869-129106648	TIA1	TIAR	OK	1.73814	0.376192	-1.53047	2.89964	0.00373589	0.0318193	yes
TCONS_00054396	XLOC_027802	C4orf3	chr4:120217573-120225600	TIA1	TIAR	OK	5.4553	1.18077	-1.53042	3.24112	0.00119062	0.0128255	yes
TCONS_00008477	XLOC_004311	SFXN2	chr10:104474297-104499076	TIA1	TIAR	OK	0.789628	0.170968	-1.53009	3.32149	0.000895367	0.0101862	yes
TCONS_00069142	XLOC_034697	ETV1	chr7:13930855-14031050	TIA1	TIAR	OK	0.16453	0.0356924	-1.52816	2.72601	0.00641055	0.0481218	yes
TCONS_00019772	XLOC_010129	FAM48A	chr13:37574346-37633850	TIA1	TIAR	OK	4.97896	1.08022	-1.52806	6.45995	1.04734e-10	7.84157e-09	yes
TCONS_00027507	XLOC_014190	TMEM231	chr16:75571968-75590170	TIA1	TIAR	OK	1.2563	0.272659	-1.5277	4.13602	3.53383e-05	0.000668287	yes
TCONS_00052963	XLOC_027084	FGFR3	chr4:1795038-1810599	TIA1	TIAR	OK	0.294929	0.0640776	-1.52664	2.90476	0.0036754	0.0314193	yes
TCONS_00044830	XLOC_023045	TOMM34	chr20:43570770-43589114	TIA1	TIAR	OK	6.03644	1.31167	-1.52652	5.72752	1.0191e-08	5.10151e-07	yes
TCONS_00023902	XLOC_012357	HMG20A	chr15:77712928-77777945	TIA1	TIAR	OK	1.47554	0.320648	-1.52643	4.81965	1.4381e-06	4.12787e-05	yes
TCONS_00024526	XLOC_012683	MYO9A	chr15:72116587-72433311	TIA1	TIAR	OK	0.943455	0.205047	-1.52631	5.64047	1.69588e-08	8.07462e-07	yes
TCONS_00077177	XLOC_039866	PHKA2	chrX:18908413-19002480	TIA1	TIAR	OK	1.60341	0.348939	-1.52499	5.33138	9.74713e-08	3.92359e-06	yes
TCONS_00019408	XLOC_009957	KIAA1704	chr13:45563686-45607678	TIA1	TIAR	OK	1.9709	0.429564	-1.52348	3.64281	0.000269682	0.00376228	yes
TCONS_00061272	XLOC_031484	SCAND3	chr6:28539406-28555112	TIA1	TIAR	OK	0.491694	0.107308	-1.52215	2.94496	0.00322992	0.0284565	yes
TCONS_00077191	XLOC_039869	SH3KBP1	chrX:19552082-19905758	TIA1	TIAR	OK	4.05437	0.884863	-1.52212	6.51388	7.32334e-11	5.70211e-09	yes
TCONS_00024478	XLOC_012656	DPP8	chr15:65734803-65810035	TIA1	TIAR	OK	0.944194	0.206882	-1.51818	5.0729	3.9179e-07	1.34045e-05	yes
TCONS_00002143	XLOC_001046	-	chr1:222988409-223010724	TIA1	TIAR	OK	4.69817	1.02969	-1.51792	2.97447	0.00293496	0.026531	yes
TCONS_00026105	XLOC_013471	ABCC1	chr16:16043433-16236930	TIA1	TIAR	OK	3.29584	0.72257	-1.5176	6.73078	1.68756e-11	1.4608e-09	yes
TCONS_00022200	XLOC_011426	ATG2B	chr14:96747594-96829717	TIA1	TIAR	OK	0.953512	0.209205	-1.51684	5.74445	9.22221e-09	4.63574e-07	yes
TCONS_00041221	XLOC_021174	SP3	chr2:174770942-174830551	TIA1	TIAR	OK	2.91013	0.638611	-1.51666	6.49008	8.57889e-11	6.57799e-09	yes
TCONS_00030009	XLOC_015441	FLJ35220	chr17:78234666-78411884	TIA1	TIAR	OK	0.417965	0.0919086	-1.5146	2.74206	0.00610545	0.0464197	yes
TCONS_00062899	XLOC_032853	-	chr6:166219026-166221521	TIA1	TIAR	OK	1.16178	0.255509	-1.51445	2.96834	0.00299417	0.0269053	yes
TCONS_00053421	XLOC_027320	HERC3	chr4:89513646-89629714	TIA1	TIAR	OK	2.4586	0.540777	-1.51434	5.88712	3.92988e-09	2.13532e-07	yes
TCONS_00077277	XLOC_039905	CASK	chrX:41374188-41782420	TIA1	TIAR	OK	0.811672	0.178569	-1.51412	5.02561	5.01845e-07	1.66239e-05	yes
TCONS_00050587	XLOC_025916	SLC41A3	chr3:125725199-125820391	TIA1	TIAR	OK	2.07993	0.457657	-1.51397	4.00161	6.29135e-05	0.00110246	yes
TCONS_00000306	XLOC_000153	OTUD3	chr1:20208887-20239440	TIA1	TIAR	OK	0.896747	0.197435	-1.51336	4.73528	2.1875e-06	6.01049e-05	yes
TCONS_00019539	XLOC_010025	MBNL2	chr13:97874572-98046374	TIA1	TIAR	OK	3.84521	0.847	-1.51288	6.45478	1.08373e-10	8.03437e-09	yes
TCONS_00060952	XLOC_031311	STXBP5	chr6:147162524-147708707	TIA1	TIAR	OK	1.53062	0.337966	-1.51048	5.59878	2.15866e-08	1.01029e-06	yes
TCONS_00070080	XLOC_036248	C8orf58	chr8:22457113-22461682	TIA1	TIAR	OK	2.60677	0.575681	-1.51031	3.68446	0.000229188	0.00328536	yes
TCONS_00034883	XLOC_017925	ZNF302	chr19:35168402-35233774	TIA1	TIAR	OK	2.36233	0.52175	-1.51022	4.72626	2.28688e-06	6.23818e-05	yes
TCONS_00028718	XLOC_014633	CMTM1	chr16:66600293-66613038	TIA1	TIAR	OK	2.08904	0.461686	-1.50958	2.71748	0.00657803	0.0490499	yes
TCONS_00004441	XLOC_002227	GREM2	chr1:240652872-240775462	TIA1	TIAR	OK	0.595239	0.131606	-1.50915	3.66382	0.000248486	0.00350543	yes
TCONS_00000481	XLOC_000242	EPB41	chr1:29213602-29450421	TIA1	TIAR	OK	0.984206	0.217673	-1.50884	4.79901	1.59454e-06	4.54022e-05	yes
TCONS_00007823	XLOC_004009	CAMK1D	chr10:12391550-12877545	TIA1	TIAR	OK	1.54911	0.342624	-1.5088	5.96335	2.47118e-09	1.40199e-07	yes
TCONS_00053335	XLOC_027273	MTHFD2L	chr4:75023744-75168814	TIA1	TIAR	OK	2.16703	0.479347	-1.50869	2.72864	0.0063596	0.0478403	yes
TCONS_00048137	XLOC_024886	-	chr22:42664328-42665475	TIA1	TIAR	OK	1.241	0.274562	-1.50849	2.85161	0.00434978	0.0356751	yes
TCONS_00026003	XLOC_013420	ZNF174	chr16:3451189-3459364	TIA1	TIAR	OK	1.92164	0.425498	-1.50767	4.44736	8.69338e-06	0.000198587	yes
TCONS_00073386	XLOC_037948	PHYHD1	chr9:131683173-131704320	TIA1	TIAR	OK	0.865621	0.191915	-1.50639	3.21609	0.00129951	0.0137968	yes
TCONS_00050905	XLOC_026071	DNAJC19	chr3:180701497-180707623	TIA1	TIAR	OK	3.82638	0.850224	-1.50417	4.26516	1.99762e-05	0.000410538	yes
TCONS_00001567	XLOC_000767	TMEM79	chr1:156252703-156262280	TIA1	TIAR	OK	1.25333	0.278619	-1.50372	3.09824	0.00194675	0.0191477	yes
TCONS_00006734	XLOC_002270	ZNF692	chr1:249144202-249153315	TIA1	TIAR	OK	1.37965	0.306961	-1.50287	3.97875	6.92777e-05	0.00120075	yes
TCONS_00004357	XLOC_002184	C1orf35	chr1:228288427-228291487	TIA1	TIAR	OK	2.6463	0.589181	-1.50219	4.27901	1.87726e-05	0.000388712	yes
TCONS_00077046	XLOC_039803	F8	chrX:154064063-154250998	TIA1	TIAR	OK	0.74541	0.166153	-1.50103	2.94442	0.00323561	0.0284859	yes
TCONS_00048927	XLOC_025121	ZNF589	chr3:48282595-48313099	TIA1	TIAR	OK	0.758313	0.169035	-1.50099	3.42598	0.000612583	0.0074338	yes
TCONS_00046106	XLOC_023702	PDXK	chr21:45138976-45182189	TIA1	TIAR	OK	4.21685	0.940228	-1.50072	7.24634	4.28102e-13	4.69444e-11	yes
TCONS_00068741	XLOC_035978	CPA4	chr7:129932973-129964020	TIA1	TIAR	OK	95.3381	21.3162	-1.49796	2.93193	0.00336858	0.0293571	yes
TCONS_00002839	XLOC_001397	ZBTB8OS	chr1:33086425-33116481	TIA1	TIAR	OK	0.9905	0.221862	-1.49616	3.15391	0.001611	0.0163925	yes
TCONS_00019808	XLOC_010147	MTRF1	chr13:41790515-41837713	TIA1	TIAR	OK	0.975658	0.218754	-1.49517	3.07794	0.00208434	0.0202278	yes
TCONS_00067904	XLOC_035070	FLJ43663	chr7:130628918-130794615	TIA1	TIAR	OK	0.672121	0.150827	-1.4943	2.88618	0.00389944	0.0328878	yes
TCONS_00047163	XLOC_024267	OSBP2	chr22:31090792-31303896	TIA1	TIAR	OK	1.19461	0.268135	-1.49409	4.53104	5.86932e-06	0.000141682	yes
TCONS_00030609	XLOC_015758	SYNRG	chr17:35874899-35969486	TIA1	TIAR	OK	1.54826	0.347794	-1.49328	5.87809	4.15033e-09	2.23899e-07	yes
TCONS_00029228	XLOC_015048	KSR1	chr17:25783736-25953694	TIA1	TIAR	OK	0.788945	0.177352	-1.49256	4.43211	9.33159e-06	0.000210775	yes
TCONS_00078326	XLOC_040623	-	chrX:67991814-67991915	TIA1	TIAR	OK	1539.5	346.098	-1.49249	2.97931	0.00288901	0.0262255	yes
TCONS_00060730	XLOC_031189	KIAA0776	chr6:96969683-97003151	TIA1	TIAR	OK	7.16683	1.61144	-1.49233	7.14086	9.2748e-13	9.59577e-11	yes
TCONS_00020419	XLOC_010699	UPF3A	chr13:115047077-115071283	TIA1	TIAR	OK	0.814804	0.183446	-1.49103	2.79135	0.00524894	0.0413435	yes
TCONS_00052294	XLOC_025936	RPL32P3	chr3:129100136-129239191	TIA1	TIAR	OK	0.976256	0.219823	-1.4909	4.22101	2.43206e-05	0.000486098	yes
TCONS_00049923	XLOC_025598	ZFYVE20	chr3:15111579-15140655	TIA1	TIAR	OK	1.44841	0.326187	-1.49075	5.43231	5.56287e-08	2.36867e-06	yes
TCONS_00047237	XLOC_024296	KCTD17	chr22:37447778-37459450	TIA1	TIAR	OK	1.51506	0.341339	-1.49033	3.42297	0.000619409	0.00749856	yes
TCONS_00000811	XLOC_000390	ZFYVE9	chr1:52608045-52812358	TIA1	TIAR	OK	3.36039	0.757203	-1.49018	5.26764	1.3819e-07	5.32839e-06	yes
TCONS_00045984	XLOC_023651	IFNAR2	chr21:34602230-34637941	TIA1	TIAR	OK	0.692768	0.15617	-1.48975	3.43579	0.000590837	0.00720027	yes
TCONS_00039513	XLOC_020321	TMEM87B	chr2:112812799-112876895	TIA1	TIAR	OK	1.07802	0.243051	-1.48961	4.64096	3.4679e-06	8.97362e-05	yes
TCONS_00026116	XLOC_013478	TMC7	chr16:18995255-19075390	TIA1	TIAR	OK	0.332128	0.0749327	-1.48893	2.93797	0.00330368	0.0289544	yes
TCONS_00015454	XLOC_007944	ERC1	chr12:1100403-1605099	TIA1	TIAR	OK	1.59687	0.360279	-1.48892	6.14347	8.0736e-10	5.01352e-08	yes
TCONS_00070067	XLOC_036245	PPP3CC	chr8:22298595-22398717	TIA1	TIAR	OK	1.10794	0.250342	-1.48743	3.63118	0.000282131	0.00391157	yes
TCONS_00030173	XLOC_015524	ZZEF1	chr17:3907738-4046263	TIA1	TIAR	OK	1.11558	0.252112	-1.48726	5.9126	3.36743e-09	1.85811e-07	yes
TCONS_00040461	XLOC_020781	IFT172	chr2:27665232-27712589	TIA1	TIAR	OK	1.24749	0.281926	-1.48725	3.1023	0.00192024	0.018927	yes
TCONS_00007910	XLOC_004042	KIAA1217	chr10:23983674-24836772	TIA1	TIAR	OK	1.28139	0.289878	-1.48624	5.32136	1.02996e-07	4.12401e-06	yes
TCONS_00039910	XLOC_020520	PLCL1	chr2:198669425-199014608	TIA1	TIAR	OK	0.148396	0.0335776	-1.48602	2.80429	0.00504269	0.0401746	yes
TCONS_00040011	XLOC_020560	CCNYL1	chr2:208576263-208620945	TIA1	TIAR	OK	1.11144	0.251487	-1.48602	3.90138	9.56461e-05	0.00157983	yes
TCONS_00060622	XLOC_031135	BEND6	chr6:56819748-56892392	TIA1	TIAR	OK	1.74661	0.395532	-1.4852	3.86694	0.000110211	0.00177907	yes
TCONS_00049103	XLOC_025189	KCTD6	chr3:58477822-58488087	TIA1	TIAR	OK	1.3528	0.306464	-1.48483	3.68128	0.000232066	0.00332189	yes
TCONS_00033376	XLOC_017140	ATP9B	chr18:76829396-77138282	TIA1	TIAR	OK	0.94806	0.214922	-1.48414	4.17954	2.92094e-05	0.000568759	yes
TCONS_00035064	XLOC_018015	ZNF546	chr19:40502942-40523523	TIA1	TIAR	OK	0.593427	0.134826	-1.48193	3.74425	0.000180935	0.00269136	yes
TCONS_00047520	XLOC_024432	TXNRD2	chr22:19862926-20004309	TIA1	TIAR	OK	9.04562	2.05731	-1.48088	5.21934	1.79557e-07	6.70935e-06	yes
TCONS_00009868	XLOC_005142	-	chr10:46971652-46972864	TIA1	TIAR	OK	2.53629	0.577781	-1.47926	3.71103	0.000206415	0.00300888	yes
TCONS_00003046	XLOC_001494	MKNK1	chr1:47023089-47069966	TIA1	TIAR	OK	11.4449	2.61037	-1.47805	4.62103	3.81833e-06	9.74682e-05	yes
TCONS_00040126	XLOC_020618	RHBDD1	chr2:227700670-228029275	TIA1	TIAR	OK	1.89023	0.431549	-1.47707	5.45557	4.88158e-08	2.10678e-06	yes
TCONS_00056446	XLOC_028910	ARSK	chr5:94890824-94940806	TIA1	TIAR	OK	0.770965	0.176423	-1.47476	3.41579	0.000635974	0.0076592	yes
TCONS_00047599	XLOC_024482	HPS4	chr22:26847445-26879820	TIA1	TIAR	OK	1.0884	0.249136	-1.47447	4.00461	6.2119e-05	0.00108981	yes
TCONS_00026976	XLOC_013896	CREBBP	chr16:3775055-3930121	TIA1	TIAR	OK	1.58323	0.362464	-1.4743	6.19771	5.72911e-10	3.69433e-08	yes
TCONS_00013492	XLOC_006876	USP28	chr11:113668596-113746256	TIA1	TIAR	OK	1.34038	0.307163	-1.47333	4.78657	1.69655e-06	4.79678e-05	yes
TCONS_00040545	XLOC_020831	PREPL	chr2:44502596-44589001	TIA1	TIAR	OK	1.92455	0.441034	-1.47333	6.11432	9.69678e-10	5.93606e-08	yes
TCONS_00067964	XLOC_035102	BRAF	chr7:140419201-140624564	TIA1	TIAR	OK	0.717895	0.164531	-1.47323	4.84239	1.28289e-06	3.72842e-05	yes
TCONS_00029376	XLOC_015125	DHRS11	chr17:34948225-34957233	TIA1	TIAR	OK	2.26177	0.518498	-1.47297	3.28359	0.00102495	0.0113547	yes
TCONS_00024444	XLOC_012635	HERC1	chr15:63900816-64126147	TIA1	TIAR	OK	5.18667	1.1907	-1.47155	9.15051	0	0	yes
TCONS_00056104	XLOC_028748	TRIO	chr5:14143828-14510305	TIA1	TIAR	OK	3.94992	0.908966	-1.46914	5.83044	5.52826e-09	2.91469e-07	yes
TCONS_00008338	XLOC_004249	TMEM20	chr10:95653727-95669584	TIA1	TIAR	OK	2.40893	0.554464	-1.46894	4.61534	3.92446e-06	9.9882e-05	yes
TCONS_00048817	XLOC_025071	ZNF621	chr3:40547529-40581043	TIA1	TIAR	OK	2.49316	0.574015	-1.46865	6.46617	1.00521e-10	7.57305e-09	yes
TCONS_00073700	XLOC_038116	CDKN2B	chr9:21994710-22121093	TIA1	TIAR	OK	1.29893	0.299132	-1.46841	4.51052	6.46694e-06	0.000153895	yes
TCONS_00046706	XLOC_023802	GCFC1	chr21:34106209-34144169	TIA1	TIAR	OK	1.91132	0.440204	-1.46831	5.02004	5.16607e-07	1.70661e-05	yes
TCONS_00041387	XLOC_021253	ICA1L	chr2:203637872-203736488	TIA1	TIAR	OK	0.30588	0.0705143	-1.46738	3.60354	0.000313915	0.0042709	yes
TCONS_00017124	XLOC_008770	RARG	chr12:53604349-53626036	TIA1	TIAR	OK	3.75216	0.865216	-1.46711	5.42763	5.71079e-08	2.42482e-06	yes
TCONS_00021850	XLOC_011258	MAP4K5	chr14:50885208-50999422	TIA1	TIAR	OK	2.63229	0.607049	-1.467	5.151	2.59104e-07	9.27448e-06	yes
TCONS_00040759	XLOC_020940	POLE4	chr2:75153876-75196882	TIA1	TIAR	OK	1.56196	0.36081	-1.46534	4.18369	2.86816e-05	0.000560108	yes
TCONS_00043940	XLOC_022612	POLR3F	chr20:18448032-18465302	TIA1	TIAR	OK	1.11745	0.258532	-1.46378	3.37921	0.000726952	0.00853871	yes
TCONS_00047264	XLOC_024309	MICALL1	chr22:38302290-38338164	TIA1	TIAR	OK	1.95776	0.452963	-1.46375	5.00783	5.50476e-07	1.80371e-05	yes
TCONS_00044293	XLOC_022783	LOC284751	chr20:48909256-48931512	TIA1	TIAR	OK	0.820646	0.189872	-1.46374	2.9069	0.00365035	0.0312228	yes
TCONS_00022032	XLOC_011357	RPS6KL1	chr14:75372229-75389906	TIA1	TIAR	OK	0.38151	0.0882747	-1.46368	2.82208	0.00477127	0.038397	yes
TCONS_00026798	XLOC_013799	CDK10	chr16:89753056-89768121	TIA1	TIAR	OK	5.41291	1.25283	-1.46338	5.26042	1.43724e-07	5.52064e-06	yes
TCONS_00030542	XLOC_015732	RAD51L3	chr17:33424645-33446950	TIA1	TIAR	OK	0.69324	0.160475	-1.46324	3.71882	0.000200158	0.00293253	yes
TCONS_00053615	XLOC_027409	SCOC	chr4:141178439-141303710	TIA1	TIAR	OK	5.81346	1.34578	-1.4632	5.46578	4.60876e-08	1.99474e-06	yes
TCONS_00030610	XLOC_015758	SYNRG	chr17:35874899-35969486	TIA1	TIAR	OK	0.880403	0.203879	-1.46286	4.95504	7.23139e-07	2.28878e-05	yes
TCONS_00049304	XLOC_025305	GTF2E1	chr3:120461557-120501966	TIA1	TIAR	OK	2.56011	0.592858	-1.46285	5.03534	4.77009e-07	1.59498e-05	yes
TCONS_00002088	XLOC_001014	TRAF5	chr1:211499832-211548412	TIA1	TIAR	OK	1.17197	0.271793	-1.4614	4.36811	1.25328e-05	0.00027122	yes
TCONS_00077813	XLOC_040170	MBNL3	chrX:131503342-131624025	TIA1	TIAR	OK	2.7134	0.629469	-1.46108	7.20328	5.87752e-13	6.33023e-11	yes
TCONS_00031242	XLOC_016097	EXOC7	chr17:74075262-74099868	TIA1	TIAR	OK	3.70742	0.860468	-1.46062	6.24509	4.23563e-10	2.80615e-08	yes
TCONS_00076086	XLOC_039342	WWC3	chrX:9983778-10112518	TIA1	TIAR	OK	0.963432	0.223772	-1.45987	4.73212	2.22189e-06	6.08562e-05	yes
TCONS_00000326	XLOC_000168	HSPC157	chr1:22351633-22357718	TIA1	TIAR	OK	1.59	0.369376	-1.45967	2.91811	0.00352155	0.0302711	yes
TCONS_00037604	XLOC_019748	-	chr19:48685735-48698256	TIA1	TIAR	OK	1.0549	0.245376	-1.45841	2.84514	0.00443923	0.0362561	yes
TCONS_00000810	XLOC_000389	BTF3L4	chr1:52521856-52555569	TIA1	TIAR	OK	0.931297	0.217103	-1.45621	3.78387	0.000154406	0.00235649	yes
TCONS_00042880	XLOC_020769	CGREF1	chr2:27309610-27341995	TIA1	TIAR	OK	2.06827	0.482245	-1.45601	2.93797	0.0033037	0.0289504	yes
TCONS_00057687	XLOC_029535	FCHSD1	chr5:141016516-141030986	TIA1	TIAR	OK	0.980194	0.228598	-1.45579	4.23303	2.30565e-05	0.000463284	yes
TCONS_00024132	XLOC_012478	NIPA1	chr15:23043278-23086928	TIA1	TIAR	OK	1.3175	0.307452	-1.45517	5.22516	1.74004e-07	6.52201e-06	yes
TCONS_00031146	XLOC_016046	SLC16A6	chr17:66255322-66453653	TIA1	TIAR	OK	0.295718	0.0690177	-1.45504	2.74423	0.00606527	0.0461956	yes
TCONS_00050676	XLOC_025959	MSL2	chr3:135867631-135915658	TIA1	TIAR	OK	1.11409	0.260226	-1.45424	4.36421	1.27581e-05	0.0002758	yes
TCONS_00046135	XLOC_023722	C21orf70	chr21:46359946-46398298	TIA1	TIAR	OK	1.43048	0.334307	-1.45371	3.72688	0.000193868	0.00285213	yes
TCONS_00061220	XLOC_031451	HIST1H3D	chr6:26194585-26199498	TIA1	TIAR	OK	0.679608	0.158879	-1.45337	2.85944	0.00424394	0.0350448	yes
TCONS_00051321	XLOC_026501	PHF7	chr3:52444526-52457657	TIA1	TIAR	OK	0.101035	0.0236374	-1.45264	10.5177	0	0	yes
TCONS_00003238	XLOC_001592	SSX2IP	chr1:85109389-85156240	TIA1	TIAR	OK	3.3652	0.787435	-1.45246	6.37217	1.86374e-10	1.3217e-08	yes
TCONS_00024504	XLOC_012669	AAGAB	chr15:67493366-67547074	TIA1	TIAR	OK	3.09841	0.725063	-1.45239	5.13371	2.84092e-07	1.00499e-05	yes
TCONS_00024069	XLOC_012449	MCTP2	chr15:94774849-95027228	TIA1	TIAR	OK	1.86837	0.437322	-1.45215	5.98462	2.16901e-09	1.24576e-07	yes
TCONS_00053121	XLOC_027157	SLIT2	chr4:20253690-20621434	TIA1	TIAR	OK	3.89296	0.9115	-1.45183	6.07451	1.24368e-09	7.49944e-08	yes
TCONS_00011067	XLOC_005594	RASSF7	chr11:560970-564025	TIA1	TIAR	OK	1.1043	0.258613	-1.45163	3.14615	0.00165435	0.0167432	yes
TCONS_00019431	XLOC_009970	SETDB2	chr13:50018428-50069139	TIA1	TIAR	OK	1.65696	0.388296	-1.45097	3.14807	0.00164351	0.0166531	yes
TCONS_00041407	XLOC_021263	KLF7	chr2:207940732-208030740	TIA1	TIAR	OK	1.58682	0.371916	-1.45082	5.18161	2.19973e-07	8.03081e-06	yes
TCONS_00035157	XLOC_018065	ZNF155	chr19:44488344-44502477	TIA1	TIAR	OK	1.8236	0.427494	-1.45063	4.37442	1.21756e-05	0.000264532	yes
TCONS_00072769	XLOC_037664	-	chr9:33541141-33578742	TIA1	TIAR	OK	3.46263	0.813347	-1.44862	5.43414	5.50614e-08	2.34948e-06	yes
TCONS_00072716	XLOC_037623	KIAA1797	chr9:20658308-20995954	TIA1	TIAR	OK	1.35505	0.318894	-1.44673	4.99833	5.78302e-07	1.88874e-05	yes
TCONS_00040233	XLOC_020667	LRRFIP1	chr2:238536223-238690290	TIA1	TIAR	OK	2.0175	0.474848	-1.44662	5.25551	1.47617e-07	5.64862e-06	yes
TCONS_00039118	XLOC_020117	PRKCE	chr2:45879042-46415129	TIA1	TIAR	OK	1.48222	0.348874	-1.44659	4.62503	3.74541e-06	9.60941e-05	yes
TCONS_00077324	XLOC_039929	SLC38A5	chrX:48316926-48328644	TIA1	TIAR	OK	5.76908	1.35857	-1.44608	4.77469	1.7998e-06	5.05558e-05	yes
TCONS_00013510	XLOC_006887	SIK3	chr11:116714117-116969034	TIA1	TIAR	OK	1.07667	0.253688	-1.44552	4.74042	2.13273e-06	5.88677e-05	yes
TCONS_00028035	XLOC_014796	-	chr16:86563781-86588841	TIA1	TIAR	OK	0.635418	0.149733	-1.44543	15.6656	0	0	yes
TCONS_00030433	XLOC_015662	ALDH3A1	chr17:19641297-19651746	TIA1	TIAR	OK	1.20848	0.284941	-1.44484	3.50861	0.00045045	0.00577112	yes
TCONS_00033675	XLOC_017287	CYB5A	chr18:71920526-71959221	TIA1	TIAR	OK	1.79327	0.422862	-1.44475	2.72809	0.00637013	0.0478957	yes
TCONS_00001101	XLOC_000516	AGL	chr1:100315630-100389579	TIA1	TIAR	OK	0.989245	0.233313	-1.44456	4.92117	8.60304e-07	2.65342e-05	yes
TCONS_00074143	XLOC_038357	SUSD1	chr9:114758831-115112545	TIA1	TIAR	OK	0.926166	0.218485	-1.44434	3.73606	0.000186928	0.00275944	yes
TCONS_00029374	XLOC_015125	DHRS11	chr17:34948225-34957233	TIA1	TIAR	OK	1.51173	0.356656	-1.44424	3.42014	0.000625899	0.00755594	yes
TCONS_00066053	XLOC_034131	MIOS	chr7:7606571-7647113	TIA1	TIAR	OK	4.49156	1.05975	-1.44416	4.83701	1.31809e-06	3.81968e-05	yes
TCONS_00066034	XLOC_034123	ZDHHC4	chr7:6617064-6628695	TIA1	TIAR	OK	2.20145	0.520042	-1.44296	3.84303	0.000121526	0.00192571	yes
TCONS_00060742	XLOC_031196	GRIK2	chr6:101841607-102517958	TIA1	TIAR	OK	1.55027	0.366929	-1.44101	4.91818	8.73539e-07	2.68464e-05	yes
TCONS_00013360	XLOC_006807	SLC36A4	chr11:92877437-92931128	TIA1	TIAR	OK	1.08555	0.256974	-1.44086	4.54097	5.59947e-06	0.000135983	yes
TCONS_00000317	XLOC_000163	NBPF3	chr1:21766630-21811393	TIA1	TIAR	OK	0.936235	0.221634	-1.44084	3.97642	6.99605e-05	0.00120947	yes
TCONS_00061704	XLOC_031720	C6orf155	chr6:72124052-72130485	TIA1	TIAR	OK	0.521373	0.123668	-1.43887	2.98926	0.00279655	0.0255396	yes
TCONS_00056964	XLOC_029149	RPL26L1	chr5:172381785-172396795	TIA1	TIAR	OK	11.1379	2.64963	-1.43594	4.66125	3.14301e-06	8.24593e-05	yes
TCONS_00047168	XLOC_024270	TUG1	chr22:31365633-31375380	TIA1	TIAR	OK	3.28043	0.780895	-1.43529	6.89214	5.49583e-12	5.04655e-10	yes
TCONS_00057235	XLOC_029303	LOC648987	chr5:43014830-43071276	TIA1	TIAR	OK	1.18223	0.281716	-1.43426	3.51382	0.000441717	0.00568092	yes
TCONS_00044662	XLOC_022966	NINL	chr20:25433336-25566153	TIA1	TIAR	OK	0.570888	0.136057	-1.43412	3.73936	0.000184488	0.00273142	yes
TCONS_00073516	XLOC_038013	GPSM1	chr9:139221931-139254059	TIA1	TIAR	OK	1.06389	0.253649	-1.43373	4.07334	4.63431e-05	0.000848258	yes
TCONS_00073832	XLOC_038187	FBXO10	chr9:37510888-37576250	TIA1	TIAR	OK	0.594426	0.141742	-1.43359	2.98993	0.00279046	0.0254956	yes
TCONS_00067060	XLOC_034635	ACTR3B	chr7:152456850-152558998	TIA1	TIAR	OK	1.2383	0.295305	-1.43348	3.4005	0.000672628	0.00802069	yes
TCONS_00077329	XLOC_039932	SLC35A2	chrX:48760458-48769235	TIA1	TIAR	OK	1.8126	0.432568	-1.43278	3.61688	0.000298172	0.00408801	yes
TCONS_00024237	XLOC_012527	C15orf52	chr15:40623652-40633168	TIA1	TIAR	OK	1.52269	0.36353	-1.43237	4.97877	6.3991e-07	2.06318e-05	yes
TCONS_00012147	XLOC_006154	CUL5	chr11:107879407-107978488	TIA1	TIAR	OK	1.42723	0.340755	-1.43233	4.90261	9.45718e-07	2.86135e-05	yes
TCONS_00067700	XLOC_034965	LRCH4	chr7:100171633-100183840	TIA1	TIAR	OK	2.39493	0.572252	-1.43153	4.12562	3.69736e-05	0.000694431	yes
TCONS_00067417	XLOC_034813	FIGNL1	chr7:50511567-50518088	TIA1	TIAR	OK	6.45941	1.54349	-1.4315	6.4966	8.21567e-11	6.32356e-09	yes
TCONS_00041320	XLOC_021219	HIBCH	chr2:191069187-191184771	TIA1	TIAR	OK	1.97103	0.471623	-1.43013	3.95953	7.50973e-05	0.00128249	yes
TCONS_00067223	XLOC_034719	FAM126A	chr7:22980877-23053770	TIA1	TIAR	OK	1.50433	0.360333	-1.42907	5.28225	1.27607e-07	4.95511e-06	yes
TCONS_00040982	XLOC_021062	RPL23AP7	chr2:114368556-114384715	TIA1	TIAR	OK	2.16849	0.519548	-1.42883	3.4608	0.000538566	0.00666954	yes
TCONS_00048653	XLOC_024989	MKRN2	chr3:12598573-12705700	TIA1	TIAR	OK	0.361309	0.0865882	-1.42857	3.28437	0.0010221	0.0113314	yes
TCONS_00034988	XLOC_017969	ZNF529	chr19:37034516-37096178	TIA1	TIAR	OK	3.34057	0.801749	-1.4271	3.86009	0.000113347	0.00181562	yes
TCONS_00023472	XLOC_012155	FAN1	chr15:31195671-31283807	TIA1	TIAR	OK	3.72245	0.893448	-1.42705	5.52912	3.21844e-08	1.44366e-06	yes
TCONS_00040265	XLOC_020683	CAPN10	chr2:241526132-241538526	TIA1	TIAR	OK	0.908777	0.218268	-1.42637	3.40128	0.0006707	0.00800402	yes
TCONS_00008143	XLOC_004161	SGPL1	chr10:72575665-72640932	TIA1	TIAR	OK	1.30059	0.312509	-1.42594	4.93696	7.93486e-07	2.47897e-05	yes
TCONS_00056123	XLOC_028760	CDH6	chr5:31193795-31325237	TIA1	TIAR	OK	0.29026	0.0697541	-1.4258	2.82967	0.00465964	0.0376945	yes
TCONS_00057275	XLOC_029326	SLC38A9	chr5:54921533-55008163	TIA1	TIAR	OK	1.17432	0.282227	-1.42574	3.72198	0.000197669	0.00289887	yes
TCONS_00011445	XLOC_005792	MAPK8IP1	chr11:45907201-45928082	TIA1	TIAR	OK	0.628694	0.151114	-1.42561	3.20915	0.00133128	0.0140477	yes
TCONS_00008435	XLOC_004290	C10orf2	chr10:102732285-102754158	TIA1	TIAR	OK	7.05279	1.69538	-1.42552	5.56541	2.61531e-08	1.19893e-06	yes
TCONS_00061166	XLOC_031421	DTNBP1	chr6:15523031-15663289	TIA1	TIAR	OK	1.94128	0.466734	-1.42534	3.9655	7.32433e-05	0.00125437	yes
TCONS_00026392	XLOC_013609	CHD9	chr16:53088886-53361414	TIA1	TIAR	OK	2.51265	0.605667	-1.42276	6.89043	5.56244e-12	5.09224e-10	yes
TCONS_00004302	XLOC_002149	BPNT1	chr1:220230823-220263289	TIA1	TIAR	OK	3.34226	0.805788	-1.42258	4.96391	6.90891e-07	2.20519e-05	yes
TCONS_00026301	XLOC_013565	PRR14	chr16:30662105-30667736	TIA1	TIAR	OK	6.04193	1.4582	-1.42152	5.47867	4.28525e-08	1.8681e-06	yes
TCONS_00053540	XLOC_027376	-	chr4:119512915-119561906	TIA1	TIAR	OK	0.871151	0.210322	-1.42118	3.97498	7.03851e-05	0.00121507	yes
TCONS_00042684	XLOC_020387	C2orf27A	chr2:132440089-132524977	TIA1	TIAR	OK	2.93833	0.709507	-1.42103	3.63101	0.00028231	0.00391226	yes
TCONS_00026991	XLOC_013904	C16orf5	chr16:4560676-4588816	TIA1	TIAR	OK	1.56376	0.378105	-1.41968	4.16546	3.10726e-05	0.000600781	yes
TCONS_00049810	XLOC_025548	SENP5	chr3:196594726-196661584	TIA1	TIAR	OK	2.62514	0.635462	-1.41854	5.42487	5.79956e-08	2.45561e-06	yes
TCONS_00001658	XLOC_000814	USP21	chr1:161129119-161135516	TIA1	TIAR	OK	4.61941	1.11824	-1.41851	5.34101	9.24277e-08	3.74804e-06	yes
TCONS_00067099	XLOC_034651	-	chr7:145827-149445	TIA1	TIAR	OK	1.41449	0.34252	-1.41819	3.68318	0.000230342	0.00330033	yes
TCONS_00030223	XLOC_015548	NLRP1	chr17:5404718-5522674	TIA1	TIAR	OK	5.39947	1.30762	-1.41809	6.9341	4.08806e-12	3.8118e-10	yes
TCONS_00067237	XLOC_034725	CYCS	chr7:25158269-25164980	TIA1	TIAR	OK	15.4332	3.73958	-1.41755	8.95843	0	0	yes
TCONS_00050419	XLOC_025834	CLDND1	chr3:98234316-98241910	TIA1	TIAR	OK	2.2202	0.538273	-1.41699	4.3005	1.70415e-05	0.000356779	yes
TCONS_00025379	XLOC_012504	C15orf29	chr15:34422945-34502297	TIA1	TIAR	OK	3.52341	0.854492	-1.41668	3.81956	0.000133693	0.00208946	yes
TCONS_00009583	XLOC_004846	-	chr10:1096505-1102436	TIA1	TIAR	OK	1.5477	0.375525	-1.4162	3.40147	0.000670235	0.00800164	yes
TCONS_00039162	XLOC_020139	EML6	chr2:54952148-55199156	TIA1	TIAR	OK	0.729202	0.176989	-1.41586	4.56946	4.88983e-06	0.00012069	yes
TCONS_00068071	XLOC_035160	PAXIP1	chr7:154720207-154794927	TIA1	TIAR	OK	1.20938	0.293763	-1.41509	4.24887	2.14847e-05	0.000436492	yes
TCONS_00060768	XLOC_031209	CEP57L1	chr6:109416355-109486021	TIA1	TIAR	OK	1.78109	0.43264	-1.41507	4.18142	2.89697e-05	0.000565002	yes
TCONS_00053993	XLOC_027598	RELL1	chr4:37455551-37687999	TIA1	TIAR	OK	1.90708	0.463628	-1.41425	4.73183	2.22505e-06	6.09152e-05	yes
TCONS_00076316	XLOC_039456	RBM3	chrX:48432757-48436804	TIA1	TIAR	OK	76.312	18.5766	-1.41293	9.35385	0	0	yes
TCONS_00040508	XLOC_020811	HNRPLL	chr2:38790092-38830178	TIA1	TIAR	OK	2.05427	0.500073	-1.41292	4.67689	2.91257e-06	7.70155e-05	yes
TCONS_00070118	XLOC_036269	ESCO2	chr8:27632057-27665863	TIA1	TIAR	OK	3.8512	0.938506	-1.41185	4.41562	1.00722e-05	0.00022548	yes
TCONS_00043900	XLOC_022596	SNAP25	chr20:10199441-10288137	TIA1	TIAR	OK	1.36212	0.332496	-1.41017	3.40538	0.00066072	0.00790679	yes
TCONS_00026186	XLOC_013516	TNRC6A	chr16:24741030-24837547	TIA1	TIAR	OK	4.00416	0.977687	-1.4099	7.11366	1.12998e-12	1.14941e-10	yes
TCONS_00056063	XLOC_028716	SLC9A3	chr5:473333-524549	TIA1	TIAR	OK	1.082	0.264293	-1.40951	4.64862	3.34164e-06	8.69531e-05	yes
TCONS_00021252	XLOC_010907	FCF1	chr14:75179849-75203419	TIA1	TIAR	OK	4.10116	1.00191	-1.40936	5.23447	1.6546e-07	6.23269e-06	yes
TCONS_00071235	XLOC_036850	RRM2B	chr8:103216727-103251346	TIA1	TIAR	OK	0.929874	0.227299	-1.40878	4.21897	2.4542e-05	0.000489552	yes
TCONS_00063339	XLOC_031750	SYNCRIP	chr6:86317501-86353043	TIA1	TIAR	OK	32.0466	7.83735	-1.40829	8.90186	0	0	yes
TCONS_00057290	XLOC_029332	PDE4D	chr5:58264865-59843484	TIA1	TIAR	OK	0.823255	0.20134	-1.40827	4.61492	3.93242e-06	0.000100042	yes
TCONS_00069129	XLOC_034664	MAD1L1	chr7:1855427-2272650	TIA1	TIAR	OK	0.498531	0.122021	-1.40747	2.76633	0.00566904	0.0438746	yes
TCONS_00062007	XLOC_031867	MAP7	chr6:136663418-136871957	TIA1	TIAR	OK	4.22268	1.03538	-1.4057	6.1755	6.5956e-10	4.19046e-08	yes
TCONS_00035849	XLOC_018454	SGTA	chr19:2754711-2783354	TIA1	TIAR	OK	1.68186	0.412432	-1.40559	3.87504	0.000106607	0.00173247	yes
TCONS_00051970	XLOC_025177	CACNA1D	chr3:53529030-53847071	TIA1	TIAR	OK	0.239941	0.0588392	-1.40559	2.98381	0.0028468	0.0259163	yes
TCONS_00046923	XLOC_024138	-	chr21:47868649-47878056	TIA1	TIAR	OK	1.57204	0.385507	-1.40557	3.53171	0.000412878	0.00537062	yes
TCONS_00027650	XLOC_014306	-	chr16:2089815-2185899	TIA1	TIAR	OK	2.03429	0.499185	-1.40492	2.87047	0.00409868	0.0340876	yes
TCONS_00011342	XLOC_005743	METT5D1	chr11:28129797-28355054	TIA1	TIAR	OK	1.44574	0.355085	-1.40402	4.65873	3.18162e-06	8.33275e-05	yes
TCONS_00057014	XLOC_029175	NSD1	chr5:176560079-176727214	TIA1	TIAR	OK	1.98146	0.487389	-1.40253	6.50081	7.98903e-11	6.18061e-09	yes
TCONS_00074071	XLOC_038317	CORO2A	chr9:100883256-100954956	TIA1	TIAR	OK	1.37379	0.337968	-1.40238	4.92784	8.31417e-07	2.58013e-05	yes
TCONS_00011707	XLOC_005935	C11orf84	chr11:63580922-63595190	TIA1	TIAR	OK	2.58291	0.63624	-1.4011	4.24991	2.13861e-05	0.000434927	yes
TCONS_00016176	XLOC_008284	CNOT2	chr12:70636172-70748773	TIA1	TIAR	OK	6.95436	1.71467	-1.40015	6.64532	3.02551e-11	2.49733e-09	yes
TCONS_00044016	XLOC_022660	PLAGL2	chr20:30780306-30795546	TIA1	TIAR	OK	2.86538	0.707046	-1.39936	5.771	7.88012e-09	4.00779e-07	yes
TCONS_00056832	XLOC_029084	PPARGC1B	chr5:149109814-149234585	TIA1	TIAR	OK	1.55532	0.384099	-1.39854	5.98275	2.19406e-09	1.25895e-07	yes
TCONS_00027219	XLOC_014040	ZNF668	chr16:31072098-31085641	TIA1	TIAR	OK	1.89069	0.466963	-1.39845	4.35424	1.33528e-05	0.000287421	yes
TCONS_00041589	XLOC_021368	ILKAP	chr2:239079042-239112363	TIA1	TIAR	OK	3.48261	0.860257	-1.39831	3.3904	0.0006979	0.00826334	yes
TCONS_00044690	XLOC_022982	C20orf112	chr20:31030740-31071344	TIA1	TIAR	OK	1.60457	0.396366	-1.39828	5.26534	1.39928e-07	5.38851e-06	yes
TCONS_00034333	XLOC_017643	FZR1	chr19:3506294-3536791	TIA1	TIAR	OK	1.51562	0.374456	-1.39811	4.44631	8.73574e-06	0.000199253	yes
TCONS_00047003	XLOC_024190	FLJ39582	chr22:21354060-21368576	TIA1	TIAR	OK	0.802684	0.198331	-1.39803	3.24793	0.00116246	0.0125828	yes
TCONS_00036350	XLOC_018742	CCDC123	chr19:33369863-33555824	TIA1	TIAR	OK	2.42416	0.599273	-1.39752	4.58709	4.49458e-06	0.000112357	yes
TCONS_00050907	XLOC_026072	DCUN1D1	chr3:182659416-182698326	TIA1	TIAR	OK	3.15642	0.780551	-1.39719	5.67637	1.37582e-08	6.68773e-07	yes
TCONS_00008309	XLOC_004234	RPP30	chr10:92631582-92668312	TIA1	TIAR	OK	3.69681	0.914474	-1.39688	4.24271	2.2084e-05	0.000447014	yes
TCONS_00062108	XLOC_031920	EZR	chr6:159186772-159240456	TIA1	TIAR	OK	7.91563	1.95924	-1.39628	6.47549	9.45048e-11	7.17346e-09	yes
TCONS_00058090	XLOC_029829	-	chr5:16466757-16469949	TIA1	TIAR	OK	2.18582	0.541201	-1.39595	2.87613	0.0040258	0.0337603	yes
TCONS_00040480	XLOC_020796	DPY30	chr2:32248701-32264868	TIA1	TIAR	OK	14.6411	3.62625	-1.39564	4.11866	3.81084e-05	0.000714854	yes
TCONS_00013065	XLOC_006654	MEN1	chr11:64570985-64578766	TIA1	TIAR	OK	1.26766	0.313978	-1.39561	3.95357	7.6994e-05	0.00131118	yes
TCONS_00003240	XLOC_001592	SSX2IP	chr1:85109389-85156240	TIA1	TIAR	OK	2.86431	0.709843	-1.39504	5.96758	2.40804e-09	1.37002e-07	yes
TCONS_00029379	XLOC_015126	MRM1	chr17:34958024-34965617	TIA1	TIAR	OK	1.83947	0.456657	-1.3933	3.02317	0.00250145	0.0233854	yes
TCONS_00061477	XLOC_031584	SYNGAP1	chr6:33387846-33425320	TIA1	TIAR	OK	1.1072	0.275033	-1.3927	3.23801	0.00120365	0.0129428	yes
TCONS_00068992	XLOC_034314	GTF2I	chr7:74072029-74175022	TIA1	TIAR	OK	3.47471	0.863545	-1.39222	4.681	2.85474e-06	7.56518e-05	yes
TCONS_00072864	XLOC_037701	ZCCHC7	chr9:37079892-37358243	TIA1	TIAR	OK	11.3122	2.81394	-1.3913	6.79148	1.10985e-11	9.78949e-10	yes
TCONS_00011783	XLOC_005966	CAPN1	chr11:64948685-64979477	TIA1	TIAR	OK	3.31634	0.825307	-1.39086	5.26751	1.38286e-07	5.3287e-06	yes
TCONS_00008013	XLOC_004091	SYT15	chr10:46951541-46970630	TIA1	TIAR	OK	1.91123	0.475711	-1.39069	4.45568	8.36275e-06	0.000192124	yes
TCONS_00017230	XLOC_008824	TMEM194A	chr12:57449425-57472574	TIA1	TIAR	OK	2.17523	0.541574	-1.39041	5.47184	4.45376e-08	1.9332e-06	yes
TCONS_00050875	XLOC_026062	NCEH1	chr3:172348434-172429046	TIA1	TIAR	OK	1.6485	0.410959	-1.38912	4.77887	1.76282e-06	4.96095e-05	yes
TCONS_00054384	XLOC_027797	ARSJ	chr4:114821439-114900918	TIA1	TIAR	OK	1.20458	0.300308	-1.38908	4.02365	5.73021e-05	0.00101711	yes
TCONS_00024785	XLOC_012810	LINS	chr15:101109353-101142445	TIA1	TIAR	OK	1.70772	0.425949	-1.38859	4.08304	4.445e-05	0.000819315	yes
TCONS_00035891	XLOC_018474	SIRT6	chr19:4174105-4182697	TIA1	TIAR	OK	1.08117	0.269853	-1.38792	2.98072	0.00287568	0.026132	yes
TCONS_00069164	XLOC_034778	GLI3	chr7:42000547-42277119	TIA1	TIAR	OK	0.607927	0.151888	-1.38691	4.33743	1.44158e-05	0.000307345	yes
TCONS_00029300	XLOC_015082	ATAD5	chr17:29158988-29222886	TIA1	TIAR	OK	1.02499	0.256166	-1.38661	4.75196	2.01451e-06	5.58599e-05	yes
TCONS_00074105	XLOC_038340	CTNNAL1	chr9:111704850-111775781	TIA1	TIAR	OK	2.40775	0.601962	-1.38625	4.1764	2.96153e-05	0.000574995	yes
TCONS_00056283	XLOC_028834	PIK3R1	chr5:67511625-67597650	TIA1	TIAR	OK	0.554085	0.138562	-1.386	3.76197	0.000168579	0.00253881	yes
TCONS_00015690	XLOC_008058	SLCO1C1	chr12:20845113-20906439	TIA1	TIAR	OK	0.504203	0.126098	-1.38592	3.37358	0.000741988	0.00868999	yes
TCONS_00050674	XLOC_025957	ANAPC13	chr3:134196545-134293855	TIA1	TIAR	OK	7.02998	1.75867	-1.38563	4.82594	1.39345e-06	4.01878e-05	yes
TCONS_00026825	XLOC_013807	GAS8	chr16:90086115-90114191	TIA1	TIAR	OK	1.44338	0.361236	-1.38521	4.13049	3.61996e-05	0.000682225	yes
TCONS_00047927	XLOC_024653	LMF2	chr22:50941353-50946135	TIA1	TIAR	OK	1.36418	0.341455	-1.3851	3.51823	0.000434431	0.00560392	yes
TCONS_00040501	XLOC_020807	PRKD3	chr2:37477645-37551929	TIA1	TIAR	OK	3.04488	0.762861	-1.38414	6.06582	1.31281e-09	7.84583e-08	yes
TCONS_00005618	XLOC_003666	-	chr1:214838960-214841902	TIA1	TIAR	OK	1.22887	0.307993	-1.38378	3.0335	0.00241736	0.0227755	yes
TCONS_00023716	XLOC_012274	TLN2	chr15:62881879-63136829	TIA1	TIAR	OK	2.66273	0.667422	-1.38368	6.90031	5.18896e-12	4.7866e-10	yes
TCONS_00054355	XLOC_027784	CASP6	chr4:110609784-110624629	TIA1	TIAR	OK	2.96679	0.744422	-1.38263	4.13057	3.6187e-05	0.000682201	yes
TCONS_00004411	XLOC_002210	PCNXL2	chr1:233117747-233431459	TIA1	TIAR	OK	0.605121	0.151917	-1.38209	3.28205	0.00103056	0.0114106	yes
TCONS_00040709	XLOC_020913	CYP26B1	chr2:72356366-72374963	TIA1	TIAR	OK	1.02657	0.257791	-1.38183	4.18848	2.80826e-05	0.000550545	yes
TCONS_00057640	XLOC_029509	CDC25C	chr5:137620958-137667516	TIA1	TIAR	OK	2.80862	0.705998	-1.38083	4.29112	1.77776e-05	0.000371033	yes
TCONS_00011259	XLOC_005705	ARNTL	chr11:13299324-13408897	TIA1	TIAR	OK	1.68318	0.423614	-1.37962	4.15897	3.19691e-05	0.00061477	yes
TCONS_00046979	XLOC_024179	ZDHHC8	chr22:20119363-20135530	TIA1	TIAR	OK	1.93015	0.485843	-1.37947	3.01074	0.00260615	0.0241327	yes
TCONS_00027282	XLOC_014079	RPGRIP1L	chr16:53633817-53737771	TIA1	TIAR	OK	1.02583	0.258612	-1.37792	4.55661	5.19856e-06	0.00012758	yes
TCONS_00002124	XLOC_001032	KCTD3	chr1:215740584-215795364	TIA1	TIAR	OK	6.9635	1.75711	-1.37701	5.85431	4.79001e-09	2.55443e-07	yes
TCONS_00040523	XLOC_020819	MAP4K3	chr2:39476421-39664300	TIA1	TIAR	OK	1.5726	0.396821	-1.377	4.57684	4.72052e-06	0.000117229	yes
TCONS_00006361	XLOC_001200	MEGF6	chr1:3404505-3528059	TIA1	TIAR	OK	1.04895	0.265148	-1.37526	4.14119	3.45509e-05	0.000656685	yes
TCONS_00076326	XLOC_039462	HDAC6	chrX:48660486-48683380	TIA1	TIAR	OK	1.35403	0.342908	-1.37338	4.51121	6.4459e-06	0.000153515	yes
TCONS_00008226	XLOC_004198	C10orf58	chr10:82168241-82193571	TIA1	TIAR	OK	1.47011	0.372716	-1.37228	3.39248	0.00069263	0.00822027	yes
TCONS_00077717	XLOC_040125	NKRF	chrX:118722299-118739862	TIA1	TIAR	OK	0.55748	0.141337	-1.37228	3.2424	0.00118528	0.0127794	yes
TCONS_00039395	XLOC_020255	FAHD2A	chr2:96068447-96078997	TIA1	TIAR	OK	1.71133	0.434069	-1.37182	3.20551	0.00134823	0.0141771	yes
TCONS_00008027	XLOC_004104	MAPK8	chr10:49514854-49647384	TIA1	TIAR	OK	1.25177	0.317607	-1.3715	3.1812	0.00146668	0.015203	yes
TCONS_00040172	XLOC_020639	ALPP	chr2:233243275-233247599	TIA1	TIAR	OK	20.8512	5.29278	-1.37107	8.05757	8.88178e-16	1.37955e-13	yes
TCONS_00033137	XLOC_017028	RNMT	chr18:13726676-13764557	TIA1	TIAR	OK	0.931637	0.236606	-1.37055	4.4474	8.69173e-06	0.000198625	yes
TCONS_00000235	XLOC_000118	EFHD2	chr1:15736390-15756839	TIA1	TIAR	OK	2.93356	0.745198	-1.37032	4.57686	4.72005e-06	0.000117266	yes
TCONS_00074175	XLOC_038375	DFNB31	chr9:117164359-117267822	TIA1	TIAR	OK	0.99268	0.252419	-1.36932	4.00812	6.12047e-05	0.00107595	yes
TCONS_00043848	XLOC_022577	MAVS	chr20:3827448-3857004	TIA1	TIAR	OK	0.812542	0.206659	-1.3691	5.13247	2.85964e-07	1.01102e-05	yes
TCONS_00048565	XLOC_024957	-	chr3:6735909-6778341	TIA1	TIAR	OK	2.39016	0.607934	-1.36905	3.16705	0.00153994	0.0158132	yes
TCONS_00011391	XLOC_005770	PRR5L	chr11:36317724-36490168	TIA1	TIAR	OK	0.640706	0.163049	-1.36852	3.43903	0.000583794	0.00713027	yes
TCONS_00000544	XLOC_000273	ZSCAN20	chr1:33938231-33961995	TIA1	TIAR	OK	0.362373	0.0922404	-1.36828	2.76041	0.00577295	0.0445021	yes
TCONS_00077267	XLOC_039901	BCOR	chrX:39910498-40036699	TIA1	TIAR	OK	0.785412	0.200002	-1.36788	4.27806	1.88525e-05	0.000389966	yes
TCONS_00050415	XLOC_025834	CLDND1	chr3:98234316-98241910	TIA1	TIAR	OK	2.22539	0.566944	-1.36743	4.20135	2.65322e-05	0.000525263	yes
TCONS_00019945	XLOC_010219	SPRY2	chr13:80910111-80915086	TIA1	TIAR	OK	1.4102	0.359331	-1.36724	3.59149	0.000328789	0.00443432	yes
TCONS_00041145	XLOC_021136	ACVR1	chr2:158592957-158732374	TIA1	TIAR	OK	1.44895	0.36925	-1.36713	4.08845	4.34272e-05	0.000802176	yes
TCONS_00036552	XLOC_018836	ADCK4	chr19:41197433-41222790	TIA1	TIAR	OK	0.880137	0.224354	-1.36685	2.98189	0.00286474	0.0260482	yes
TCONS_00066540	XLOC_034369	COL1A2	chr7:94023872-94060544	TIA1	TIAR	OK	25.0791	6.40092	-1.36559	9.63197	0	0	yes
TCONS_00046303	XLOC_023813	RUNX1	chr21:36160097-36421595	TIA1	TIAR	OK	1.05657	0.269691	-1.36551	4.84597	1.25995e-06	3.67765e-05	yes
TCONS_00074056	XLOC_038307	-	chr9:99656390-99775945	TIA1	TIAR	OK	2.18293	0.557247	-1.36542	3.97644	6.99545e-05	0.00120971	yes
TCONS_00076075	XLOC_039335	STS	chrX:6966960-7272754	TIA1	TIAR	OK	1.92211	0.490946	-1.36484	5.44266	5.24917e-08	2.25096e-06	yes
TCONS_00059140	XLOC_029309	PAIP1	chr5:43526362-43557521	TIA1	TIAR	OK	13.2186	3.377	-1.36464	6.97224	3.11928e-12	2.98685e-10	yes
TCONS_00066878	XLOC_034535	PL-5283	chr7:135347205-135361160	TIA1	TIAR	OK	8.29555	2.11972	-1.36444	6.09674	1.08253e-09	6.60685e-08	yes
TCONS_00013464	XLOC_006859	ARHGAP20	chr11:110447765-110583451	TIA1	TIAR	OK	0.252622	0.0646737	-1.36254	2.94381	0.00324199	0.0285255	yes
TCONS_00048797	XLOC_025062	SLC25A38	chr3:39424657-39438819	TIA1	TIAR	OK	2.08802	0.535246	-1.36125	4.14164	3.44828e-05	0.000655802	yes
TCONS_00076944	XLOC_039753	MTMR1	chrX:149861868-149933575	TIA1	TIAR	OK	0.599332	0.153831	-1.35996	2.9513	0.00316437	0.0280015	yes
TCONS_00054472	XLOC_027843	-	chr4:145564180-145566896	TIA1	TIAR	OK	2.49562	0.641192	-1.35896	2.81321	0.004905	0.0392432	yes
TCONS_00029544	XLOC_015217	TMUB2	chr17:42264286-42269099	TIA1	TIAR	OK	2.3366	0.600921	-1.35799	4.0859	4.39056e-05	0.000810517	yes
TCONS_00039048	XLOC_020086	TTC27	chr2:32853086-33046118	TIA1	TIAR	OK	2.77648	0.714205	-1.35777	4.69787	2.62885e-06	7.04067e-05	yes
TCONS_00067606	XLOC_034921	SGCE	chr7:94214535-94285562	TIA1	TIAR	OK	1.39684	0.359315	-1.35777	3.37208	0.000746031	0.00872719	yes
TCONS_00076580	XLOC_039591	KLHL4	chrX:86772714-86925050	TIA1	TIAR	OK	1.32161	0.340282	-1.35683	3.73296	0.000189245	0.00278956	yes
[truncated: 2,173 more rows]

## Sheet: Isoforms UP
test_id	gene_id	gene	locus	sample_1	sample_2	status	value_1	value_2	ln(fold_change)	test_stat	p_value	q_value	significant
[truncated: 4,060 more rows]

[truncated: 13 more sheets: miRNAs UP, miRNAs DOWN, Promotors, DOWN TIA1 vs TIAR isoforms, KEGG DOWN TIA1 vs TIAR isoforms, UP TIA1 vs TIAR isoforms, KEGG UP TIA1 vs TIAR isoforms, DOWN TIA1 vs TIAR DEG, KEGG DOWN TIA1 vs TIAR DEG, UP TIA1 vs TIAR DEG, KEGG UP TIA1 vs TIAR DEG, TIA1 vs TIAR promotors, KEGG TIA1 vs TIAR promoters]
