# Supplementary material for: Long-Term Reduction of T-Cell Intracellular Antigens Reveals a Transcriptome Associated with Extracellular Matrix and Cell Adhesion Components
Source: PLoS One. 2014 Nov 18;9(11):e113141. doi: 10.1371/journal.pone.0113141 (PMC4236147; doi:10.1371/journal.pone.0113141)
Supplement: Figure S7 — List of differentially expressed genes in TIA-silenced HeLa cells by microarray analysis. Functional clusters based on GO and KEGG databases. (XLS) [file pone.0113141.s007.xls]

## Sheet: Links
	RNAs		GO (Biological process)		GO (Cellular component)		GO (Molecular function)		KEGG
	up	down	up	down	up	down	up	down	up	down
	X	X	X	X	X	X	X	X	X	X

## Sheet: RNAs Down RP
N	Fold Change	logSignal (A)	logRatio (M)	logControl	StdErr (logControl)	logExperiment	StdErr (logExperiment)	pval (LiMMA)	FDR (LiMMA)	pval (RankProd)	FDR (RankProd)	ProbeID	Transcript ID	Gene Symbol | Gene Description
1	-2.77	6.87	-1.47	7.61	0.1	6.14	0.2	0.00031426	0.08972939	0.00001266	0.00935135	241897_at	Hs.269392.0	--- | gb:AA491949 /DB_XREF=gi:2221511 /DB_XREF=ng16g01.s1 /CLONE=IMAGE:929616 /FEA=EST /CNT=4 /TID=Hs.269392.0 /TIER=ConsEnd /STK=3 /UG=Hs.269392 /UG_TITLE=ESTs
1	-7.22	5.05	-2.85	6.48	0.3	3.63	0.2	0.00006487	0.04957686	0.00000000	0.00000000	1555854_at	Hs2.213397.1	--- | gb:AA594609 /DB_XREF=gi:2409959 /DB_XREF=nl99b02.s1 /CLONE=IMAGE:1058763 /TID=Hs2.213397.1 /CNT=37 /FEA=mRNA /TIER=Stack /STK=16 /UG=Hs.213397 /UG_TITLE=Homo sapiens cDNA FLJ37920 fis, clone CTONG1000181.
1	-9.79	6.23	-3.29	7.87	0.3	4.58	0.3	0.00004238	0.04296416	0.00000000	0.00000000	235743_at	Hs.159556.0	--- | gb:AA808178 /DB_XREF=gi:2877584 /DB_XREF=oc40a03.s1 /CLONE=IMAGE:1352140 /FEA=EST /CNT=11 /TID=Hs.159556.0 /TIER=ConsEnd /STK=2 /UG=Hs.159556 /UG_TITLE=ESTs, Weakly similar to ALU1_HUMAN ALU SUBFAMILY J SEQUENCE CONTAMINATION WARNING ENTRY (H.sapiens)
1	-1.76	6.82	-0.81	7.23	1.1	6.42	0.6	0.43947784	0.92222992	0.00017792	0.04285463	232369_at	Hs.17385.0	--- | gb:AF339768.1 /DB_XREF=gi:13507306 /FEA=mRNA /CNT=9 /TID=Hs.17385.0 /TIER=ConsEnd /STK=0 /UG=Hs.17385 /UG_TITLE=Homo sapiens clone IMAGE:119716, mRNA sequence /DEF=Homo sapiens clone IMAGE:119716, mRNA sequence.
1	-2.49	5.03	-1.32	5.69	0.2	4.37	0.1	0.00049776	0.10467370	0.00003014	0.01498182	238785_at	Hs.116877.0	--- | gb:AI632091 /DB_XREF=gi:4683421 /DB_XREF=ts79g07.x1 /CLONE=IMAGE:2237532 /FEA=EST /CNT=8 /TID=Hs.116877.0 /TIER=ConsEnd /STK=2 /UG=Hs.116877 /UG_TITLE=ESTs
1	-2.62	6.19	-1.39	6.88	0.4	5.50	0.4	0.01868591	0.39188812	0.00003241	0.01554386	241048_at	Hs.201339.0	--- | gb:AI692696 /DB_XREF=gi:4970036 /DB_XREF=wd86h01.x1 /CLONE=IMAGE:2338513 /FEA=EST /CNT=8 /TID=Hs.201339.0 /TIER=ConsEnd /STK=0 /UG=Hs.201339 /UG_TITLE=ESTs
1	-3.35	6.77	-1.74	7.65	0.6	5.90	0.1	0.00819889	0.28680382	0.00000315	0.00318519	231089_at	Hs.120058.0	--- | gb:AI796535 /DB_XREF=gi:5361998 /DB_XREF=wh46e05.x1 /CLONE=IMAGE:2383808 /FEA=EST /CNT=9 /TID=Hs.120058.0 /TIER=Stack /STK=9 /UG=Hs.120058 /UG_TITLE=ESTs
1	-5.08	6.11	-2.34	7.28	0.4	4.94	0.3	0.00070511	0.11697655	0.00000000	0.00000000	241418_at	Hs.164175.0	--- | gb:AI819386 /DB_XREF=gi:5438465 /DB_XREF=wj79e08.x1 /CLONE=IMAGE:2409062 /FEA=EST /CNT=7 /TID=Hs.164175.0 /TIER=ConsEnd /STK=4 /UG=Hs.164175 /UG_TITLE=ESTs
1	-2.76	7.19	-1.47	7.93	0.8	6.46	1.3	0.26378305	0.87143748	0.00001895	0.01151111	240971_x_at	Hs.329273.0	--- | gb:AI950451 /DB_XREF=gi:5742761 /DB_XREF=wq35e12.x1 /CLONE=IMAGE:2473294 /FEA=EST /CNT=4 /TID=Hs.329273.0 /TIER=ConsEnd /STK=4 /UG=Hs.329273 /UG_TITLE=ESTs
1	-2.52	7.71	-1.33	8.38	0.3	7.04	0.4	0.01880606	0.39380372	0.00005948	0.02197297	233867_at	Hs.272229.0	--- | gb:AK000119.1 /DB_XREF=gi:7019998 /FEA=mRNA /CNT=2 /TID=Hs.272229.0 /TIER=ConsEnd /STK=0 /UG=Hs.272229 /UG_TITLE=Homo sapiens cDNA FLJ20112 fis, clone COL05405 /DEF=Homo sapiens cDNA FLJ20112 fis, clone COL05405.
1	-2.23	4.98	-1.16	5.56	0.4	4.40	0.4	0.04057077	0.52432735	0.00010184	0.03076243	1564220_a_at	Hs2.211461.1	--- | gb:AK096932.1 /DB_XREF=gi:21756541 /TID=Hs2.211461.1 /CNT=1 /FEA=mRNA /TIER=ConsEnd /STK=0 /UG=Hs.211461 /UG_TITLE=Homo sapiens cDNA FLJ39613 fis, clone SKNSH2009357. /DEF=Homo sapiens cDNA FLJ39613 fis, clone SKNSH2009357.
1	-2.15	5.39	-1.11	5.94	0.1	4.83	0.2	0.00048236	0.10467370	0.00011435	0.03325532	234034_at	Hs.293912.0	--- | gb:AL137510.1 /DB_XREF=gi:6808166 /FEA=mRNA /CNT=2 /TID=Hs.293912.0 /TIER=ConsEnd /STK=0 /UG=Hs.293912 /UG_TITLE=Homo sapiens mRNA; cDNA DKFZp761F052 (from clone DKFZp761F052) /DEF=Homo sapiens mRNA; cDNA DKFZp761F052 (from clone DKFZp761F052).
1	-8.06	6.03	-3.01	7.53	0.5	4.52	0.5	0.00122124	0.13838133	0.00000000	0.00000000	1559725_at	Hs2.376950.1	--- | gb:AL832797.1 /DB_XREF=gi:21733379 /TID=Hs2.376950.1 /CNT=4 /FEA=mRNA /TIER=ConsEnd /STK=0 /UG=Hs.376950 /UG_TITLE=Homo sapiens mRNA; cDNA DKFZp667J0623 (from clone DKFZp667J0623) /DEF=Homo sapiens mRNA; cDNA DKFZp667J0623 (from clone DKFZp667J0623).
1	-2.61	6.80	-1.38	7.50	0.5	6.11	0.4	0.02925731	0.47103755	0.00005333	0.02053521	227827_at	Hs.71721.0	--- | gb:AW138143 /DB_XREF=gi:6142543 /DB_XREF=UI-H-BI1-acy-b-09-0-UI.s1 /CLONE=IMAGE:2715976 /FEA=EST /CNT=32 /TID=Hs.71721.0 /TIER=Stack /STK=16 /UG=Hs.71721 /UG_TITLE=ESTs
1	-6.93	6.45	-2.79	7.85	0.2	5.05	0.4	0.00015805	0.07364823	0.00000000	0.00000000	229830_at	Hs.37040.1	--- | gb:AW205919 /DB_XREF=gi:6505393 /DB_XREF=UI-H-BI1-afw-g-01-0-UI.s1 /CLONE=IMAGE:2723496 /FEA=EST /CNT=19 /TID=Hs.37040.1 /TIER=Stack /STK=17 /UG=Hs.37040 /LL=5154 /UG_GENE=PDGFA /UG_TITLE=platelet-derived growth factor alpha polypeptide
1	-2.11	6.16	-1.08	6.70	0.4	5.62	0.2	0.02057791	0.41061943	0.00018736	0.04453913	235008_at	Hs.155381.0	--- | gb:AW299775 /DB_XREF=gi:6709452 /DB_XREF=xs43a11.x1 /CLONE=IMAGE:2772380 /FEA=EST /CNT=25 /TID=Hs.155381.0 /TIER=ConsEnd /STK=5 /UG=Hs.155381 /UG_TITLE=ESTs, Moderately similar to I38022 hypothetical protein (H.sapiens)
1	-2.48	5.48	-1.31	6.13	0.2	4.82	0.6	0.03073492	0.47856567	0.00003899	0.01761983	238946_at	Hs.123443.0	--- | gb:AW469495 /DB_XREF=gi:7039601 /DB_XREF=hd18c11.x1 /CLONE=IMAGE:2909876 /FEA=EST /CNT=7 /TID=Hs.123443.0 /TIER=ConsEnd /STK=4 /UG=Hs.123443 /UG_TITLE=ESTs
1	-2.14	4.12	-1.10	4.67	0.3	3.57	0.1	0.00396358	0.22357429	0.00015773	0.03992593	1569362_at	Hs2.435844.1	--- | gb:BC041127.1 /DB_XREF=gi:26996821 /TID=Hs2.435844.1 /CNT=5 /FEA=mRNA /TIER=ConsEnd /STK=0 /UG=Hs.435844 /UG_TITLE=Homo sapiens, Similar to activated leukocyte cell adhesion molecule, clone IMAGE:5730490, mRNA /DEF=Homo sapiens, Similar to activated leukocyte cell adhesion molecule, clone IMAGE:5730490, mRNA.
1	-2.63	7.02	-1.40	7.72	0.4	6.33	0.3	0.00691072	0.27128258	0.00003117	0.01521429	1556911_at	Hs2.340140.1	--- | gb:BC041487.1 /DB_XREF=gi:27371105 /TID=Hs2.340140.1 /CNT=4 /FEA=mRNA /TIER=ConsEnd /STK=2 /UG=Hs.340140 /UG_TITLE=Homo sapiens, clone IMAGE:5493056, mRNA /DEF=Homo sapiens, clone IMAGE:5493056, mRNA.
1	-2.76	4.58	-1.47	5.31	0.9	3.85	0.2	0.10003332	0.69323590	0.00008340	0.02746988	1560739_a_at	Hs2.162408.1	--- | gb:BC041933.1 /DB_XREF=gi:27469453 /TID=Hs2.162408.1 /CNT=3 /FEA=mRNA /TIER=ConsEnd /STK=0 /UG=Hs.162408 /UG_TITLE=Homo sapiens, clone IMAGE:5300703, mRNA /DEF=Homo sapiens, clone IMAGE:5300703, mRNA.
1	-2.74	7.27	-1.45	7.99	0.2	6.54	0.3	0.00331689	0.20671793	0.00001902	0.01142857	1556769_a_at	Hs2.19872.1	--- | gb:BC043357.1 /DB_XREF=gi:27694121 /TID=Hs2.19872.1 /CNT=5 /FEA=mRNA /TIER=ConsEnd /STK=2 /UG=Hs.19872 /UG_TITLE=Homo sapiens, clone IMAGE:3883659, mRNA /DEF=Homo sapiens, clone IMAGE:3883659, mRNA.
1	-2.19	7.60	-1.13	8.17	0.2	7.04	0.2	0.00250216	0.18334595	0.00010637	0.03160870	232471_at	Hs.287468.0	--- | gb:BE143535 /DB_XREF=gi:8606256 /DB_XREF=MR0-HT0164-191099-002-e05 /FEA=mRNA /CNT=7 /TID=Hs.287468.0 /TIER=ConsEnd /STK=0 /UG=Hs.287468 /UG_TITLE=Homo sapiens cDNA FLJ11954 fis, clone HEMBB1000888
1	-2.73	7.47	-1.45	8.19	1.1	6.74	0.4	0.16095618	0.78559892	0.00010016	0.03076404	226034_at	Hs.166975.4	--- | gb:BE222344 /DB_XREF=gi:8909662 /DB_XREF=hu10g08.x1 /CLONE=IMAGE:3166238 /FEA=EST /CNT=70 /TID=Hs.166975.4 /TIER=Stack /STK=24 /UG=Hs.166975 /LL=6430 /UG_GENE=SFRS5 /UG_TITLE=splicing factor, arginineserine-rich 5
1	-2.11	5.26	-1.08	5.80	0.2	4.72	0.1	0.00065888	0.11437007	0.00010645	0.03145946	240655_at	Hs.202242.0	--- | gb:BE502785 /DB_XREF=gi:9705193 /DB_XREF=hz79c12.x1 /CLONE=IMAGE:3214198 /FEA=EST /CNT=4 /TID=Hs.202242.0 /TIER=ConsEnd /STK=4 /UG=Hs.202242 /UG_TITLE=ESTs
1	-2.08	7.53	-1.06	8.06	0.2	7.00	0.1	0.00171894	0.15706258	0.00017580	0.04272000	229879_at	Hs.29419.0	--- | gb:BF059124 /DB_XREF=gi:10813020 /DB_XREF=7k66c02.x1 /CLONE=IMAGE:3480195 /FEA=EST /CNT=18 /TID=Hs.29419.0 /TIER=Stack /STK=10 /UG=Hs.29419 /UG_TITLE=ESTs
1	-2.26	6.98	-1.17	7.57	0.7	6.39	0.3	0.11944353	0.72976985	0.00013388	0.03641791	241940_at	Hs.188270.0	--- | gb:BF477544 /DB_XREF=gi:11548371 /DB_XREF=7q98b09.x1 /CLONE=IMAGE:3706313 /FEA=EST /CNT=3 /TID=Hs.188270.0 /TIER=ConsEnd /STK=3 /UG=Hs.188270 /UG_TITLE=ESTs
1	-2.58	5.66	-1.37	6.35	0.3	4.98	0.2	0.00177136	0.15876942	0.00001375	0.00917073	240089_at	Hs.301185.0	--- | gb:BF508868 /DB_XREF=gi:11592166 /DB_XREF=UI-H-BI4-aor-g-06-0-UI.s1 /CLONE=IMAGE:3086003 /FEA=EST /CNT=8 /TID=Hs.301185.0 /TIER=ConsEnd /STK=1 /UG=Hs.301185 /UG_TITLE=ESTs
1	-5.28	6.76	-2.40	7.96	0.2	5.56	0.4	0.00083229	0.12232638	0.00000000	0.00000000	231489_x_at	Hs.13284.0	--- | gb:H12214 /DB_XREF=gi:877034 /DB_XREF=ym12d12.s1 /CLONE=IMAGE:47825 /FEA=EST /CNT=8 /TID=Hs.13284.0 /TIER=Stack /STK=8 /UG=Hs.13284 /UG_TITLE=ESTs, Moderately similar to ALU1_HUMAN ALU SUBFAMILY J SEQUENCE CONTAMINATION WARNING ENTRY (H.sapiens)
1	-2.00	6.44	-1.00	6.94	0.1	5.94	0.1	0.00098550	0.13203577	0.00022211	0.04977049	241759_at	Hs.106233.0	--- | gb:T82487 /DB_XREF=gi:709689 /DB_XREF=yc82b02.s1 /CLONE=IMAGE:22400 /FEA=EST /CNT=4 /TID=Hs.106233.0 /TIER=ConsEnd /STK=3 /UG=Hs.106233 /UG_TITLE=ESTs
1	-2.33	8.55	-1.22	9.16	0.2	7.94	0.2	0.00109658	0.13503477	0.00004982	0.02002941	224185_at	g1389765	--- | gb:U58658.1 /DB_XREF=gi:1389765 /GEN=unknown /FEA=FLmRNA /CNT=1 /TID=Hs.159555.0 /TIER=FL /STK=0 /UG=Hs.159555 /DEF=Human unknown protein mRNA within the p53 intron 1, complete cds. /PROD=unknown /FL=gb:U58658.1
1	-2.35	7.39	-1.23	8.01	0.1	6.77	0.2	0.00027901	0.08362238	0.00005414	0.02069930	208161_s_at	g9955971	ABCC3 | ATP-binding cassette, sub-family C (CFTR/MRP), member 3
1	-2.45	6.91	-1.29	7.56	0.2	6.26	0.5	0.02017838	0.40712568	0.00008062	0.02720988	204567_s_at	g8051574	ABCG1 | ATP-binding cassette, sub-family G (WHITE), member 1
1	-2.04	9.56	-1.03	10.07	0.2	9.04	0.1	0.00121846	0.13838133	0.00015400	0.03971698	213017_at	Hs.13377.0	ABHD3 | abhydrolase domain containing 3
1	-2.60	7.31	-1.38	7.99	0.1	6.62	0.2	0.00038375	0.09850532	0.00002370	0.01246154	220016_at	g13129033	AHNAK | AHNAK nucleoprotein
1	-2.12	7.72	-1.08	8.26	0.2	7.18	0.2	0.00416430	0.22639735	0.00022994	0.04988889	224884_at	Hs.302741.0	AKAP13 | A kinase (PRKA) anchor protein 13
1	-2.06	8.68	-1.05	9.20	0.2	8.15	0.2	0.00257280	0.18490172	0.00018941	0.04463793	226694_at	Hs.42322.1	AKAP2 | A kinase (PRKA) anchor protein 2 /// PALM2-AKAP2 readthrough transcript
1	-2.15	6.00	-1.10	6.55	0.4	5.44	0.2	0.02955207	0.47231783	0.00012583	0.03492386	206561_s_at	g13346507	AKR1B10 | aldo-keto reductase family 1, member B10 (aldose reductase)
1	-2.35	4.66	-1.23	5.28	0.2	4.04	0.1	0.00059807	0.11108419	0.00006123	0.02232000	1562102_at	Hs2.348647.1	AKR1C1 | Aldo-keto reductase family 1, member C1 (dihydrodiol dehydrogenase 1; 20-alpha (3-alpha)-hydroxysteroid dehydrogenase)
1	-13.65	10.80	-3.77	12.69	0.2	8.92	0.8	0.00111547	0.13551508	0.00000000	0.00000000	209699_x_at	g531159	AKR1C2 | aldo-keto reductase family 1, member C2 (dihydrodiol dehydrogenase 2; bile acid binding protein; 3-alpha hydroxysteroid dehydrogenase, type III)
1	-5.75	11.54	-2.52	12.80	0.3	10.28	0.3	0.00012394	0.06850117	0.00000000	0.00000000	209160_at	g6624210	AKR1C3 | aldo-keto reductase family 1, member C3 (3-alpha hydroxysteroid dehydrogenase, type II)
1	-2.25	7.05	-1.17	7.63	0.2	6.47	0.5	0.03448101	0.49459470	0.00019482	0.04552137	201951_at	Hs.10247.0	ALCAM | activated leukocyte cell adhesion molecule
1	-4.52	6.94	-2.18	8.03	0.7	5.86	0.3	0.00961553	0.30544595	0.00000015	0.00024242	1557924_s_at	Hs2.435999.1	ALPL | alkaline phosphatase, liver/bone/kidney
1	-7.83	7.14	-2.97	8.62	0.2	5.65	0.2	0.00001267	0.02815257	0.00000000	0.00000000	204664_at	g13787194	ALPP | alkaline phosphatase, placental (Regan isozyme)
1	-2.24	6.85	-1.16	7.43	0.1	6.27	0.1	0.00007824	0.05440195	0.00007462	0.02550000	211619_s_at	g178471	ALPP | alkaline phosphatase, placental (Regan isozyme) /// alkaline phosphatase, placental-like 2
1	-5.77	7.02	-2.53	8.29	0.2	5.76	0.2	0.00000997	0.02725414	0.00000000	0.00000000	205477_s_at	g4502066	AMBP | alpha-1-microglobulin/bikunin precursor
1	-3.99	6.72	-1.99	7.72	0.5	5.72	0.3	0.00598447	0.25654472	0.00000080	0.00110000	209369_at	g178696	ANXA3 | annexin A3
1	-2.62	11.36	-1.39	12.05	0.1	10.66	0.3	0.00207782	0.16930636	0.00002531	0.01305660	39248_at	4855867_RC	AQP3 | aquaporin 3 (Gill blood group)
1	-2.10	5.36	-1.07	5.90	0.3	4.83	0.0	0.00472073	0.23744778	0.00022672	0.04958400	37117_at	4850094_RC	ARHGAP8 | Rho GTPase activating protein 8 /// PRR5-ARHGAP8 fusion
1	-2.45	8.26	-1.29	8.91	0.1	7.62	0.2	0.00073561	0.11748027	0.00004463	0.01876923	208009_s_at	g7657364	ARHGEF16 | Rho guanine exchange factor (GEF) 16
1	-2.30	8.67	-1.20	9.27	0.2	8.07	0.4	0.01820402	0.38827548	0.00006021	0.02209396	223452_s_at	Hs.27099.0	ATL3 | atlastin GTPase 3
1	-2.29	4.80	-1.20	5.40	0.2	4.21	0.3	0.00700855	0.27189023	0.00008311	0.02753939	226302_at	Hs.44343.0	ATP8B1 | ATPase, class I, type 8B, member 1
1	-2.06	7.83	-1.05	8.35	0.2	7.31	0.0	0.00068515	0.11686312	0.00020294	0.04662185	233938_at	Hs.232604.0	C11orf86 | chromosome 11 open reading frame 86
1	-3.44	7.36	-1.78	8.25	0.1	6.47	0.3	0.00057655	0.10983627	0.00000212	0.00246809	204073_s_at	g7019334	C11orf9 | chromosome 11 open reading frame 9
1	-2.51	9.61	-1.33	10.28	0.4	8.95	0.2	0.00799461	0.28467873	0.00005714	0.02139726	226516_at	Hs.301406.1	C19orf28 | chromosome 19 open reading frame 28
1	-2.73	7.33	-1.45	8.05	0.2	6.60	0.3	0.00184660	0.16124991	0.00001317	0.00947368	230033_at	Hs.120036.0	C19orf51 | chromosome 19 open reading frame 51
1	-3.68	6.64	-1.88	7.58	0.4	5.70	0.1	0.00113333	0.13576324	0.00000095	0.00118182	208747_s_at	g179647	C1S | complement component 1, s subcomponent
1	-2.61	8.93	-1.39	9.63	0.1	8.24	0.4	0.00719170	0.27350038	0.00003314	0.01575652	217767_at	g4557384	C3 | complement component 3
1	-2.98	6.57	-1.57	7.35	0.3	5.78	0.4	0.00411099	0.22592531	0.00000936	0.00764179	220088_at	g4502508	C5AR1 | complement component 5a receptor 1
1	-2.15	6.89	-1.11	7.44	0.1	6.34	0.1	0.00003488	0.04296416	0.00009781	0.03073563	210735_s_at	g12653028	CA12 | carbonic anhydrase XII
1	-2.58	8.89	-1.37	9.57	0.2	8.20	0.4	0.00508928	0.24494419	0.00003877	0.01766667	201850_at	g4502560	CAPG | capping protein (actin filament), gelsolin-like
1	-2.35	6.33	-1.23	6.95	0.3	5.72	0.4	0.02505269	0.44295795	0.00013491	0.03633498	209970_x_at	g435598	CASP1 | caspase 1, apoptosis-related cysteine peptidase (interleukin 1, beta, convertase)
1	-2.29	10.20	-1.20	10.80	0.0	9.61	0.2	0.00071921	0.11697655	0.00006877	0.02425806	203984_s_at	g1532150	CASP9 | caspase 9, apoptosis-related cysteine peptidase
1	-7.91	5.77	-2.98	7.27	0.2	4.28	0.1	0.00000553	0.02326607	0.00000000	0.00000000	205899_at	g4502610	CCNA1 | cyclin A1
1	-2.18	10.13	-1.12	10.69	0.2	9.57	0.3	0.00893622	0.29663693	0.00013066	0.03608081	201005_at	g4502692	CD9 | CD9 molecule
1	-2.57	8.12	-1.36	8.80	0.2	7.44	0.4	0.00915902	0.30004164	0.00005216	0.02037143	205627_at	g11386156	CDA | cytidine deaminase
1	-2.45	7.22	-1.29	7.86	0.6	6.57	0.2	0.02969729	0.47306622	0.00013227	0.03634171	1554348_s_at	Hs2.293659.2	CDKN2AIPNL | CDKN2A interacting protein N-terminal like
1	-3.71	7.04	-1.89	7.98	0.3	6.09	0.1	0.00016615	0.07385142	0.00000088	0.00114286	209616_s_at	g688112	CES1 | carboxylesterase 1 (monocyte/macrophage serine esterase 1)
1	-2.18	7.09	-1.12	7.65	0.7	6.53	0.5	0.13928319	0.76244332	0.00009818	0.03067429	228999_at	Hs.36787.1	CHD2 | chromodomain helicase DNA binding protein 2
1	-2.44	6.53	-1.29	7.18	0.1	5.89	0.2	0.00010271	0.06170808	0.00003812	0.01751261	219634_at	g8923757	CHST11 | carbohydrate (chondroitin 4) sulfotransferase 11
1	-2.83	7.48	-1.50	8.23	0.2	6.73	0.3	0.00268969	0.18722691	0.00001317	0.00960000	219529_at	g4758005	CLIC3 | chloride intracellular channel 3
1	-2.31	7.76	-1.21	8.36	0.3	7.16	0.2	0.00756169	0.28086657	0.00011245	0.03287701	235099_at	Hs.154986.0	CMTM8 | CKLF-like MARVEL transmembrane domain containing 8
1	-2.64	6.71	-1.40	7.41	0.1	6.01	0.5	0.01168282	0.32921673	0.00003548	0.01644068	229779_at	Hs.119471.0	COL4A4 | collagen, type IV, alpha 4
1	-2.29	9.64	-1.20	10.24	0.2	9.04	0.1	0.00062408	0.11113686	0.00006658	0.02363636	205081_at	g4503046	CRIP1 | cysteine-rich protein 1 (intestinal)
1	-3.81	8.09	-1.93	9.05	0.5	7.12	0.1	0.00286425	0.18928576	0.00000080	0.00107317	227757_at	Hs.183874.1	CUL4A | cullin 4A
1	-2.14	6.09	-1.10	6.63	0.2	5.54	0.1	0.00108429	0.13503477	0.00009986	0.03084746	225442_at	Hs.15248.0	DDR2 | discoidin domain receptor tyrosine kinase 2
1	-2.25	6.75	-1.17	7.33	0.3	6.16	0.1	0.00430573	0.22918666	0.00011727	0.03392593	218325_s_at	g13378138	DIDO1 | death inducer-obliterator 1
1	-1.79	6.95	-0.84	7.37	1.3	6.53	1.5	0.60937776	0.95658591	0.00017485	0.04286996	204602_at	g7110718	DKK1 | dickkopf homolog 1 (Xenopus laevis)
1	-7.67	6.99	-2.94	8.46	0.2	5.52	0.2	0.00002213	0.03780928	0.00000000	0.00000000	226926_at	Hs.32343.0	DMKN | dermokine
1	-6.85	8.58	-2.78	9.97	0.2	7.20	1.0	0.01028663	0.31490439	0.00000000	0.00000000	200606_at	g4758199	DSP | desmoplakin
1	-3.24	6.82	-1.70	7.67	1.1	5.97	0.4	0.10406616	0.70154633	0.00001522	0.00967442	204014_at	g12707552	DUSP4 | dual specificity phosphatase 4
1	-3.64	8.07	-1.86	9.00	1.4	7.14	1.2	0.24295927	0.85934780	0.00001332	0.00945455	209457_at	g642012	DUSP5 | dual specificity phosphatase 5
1	-2.93	9.29	-1.55	10.07	0.6	8.51	0.3	0.02993613	0.47469777	0.00002370	0.01258252	217992_s_at	g13443015	EFHD2 | EF-hand domain family, member D2
1	-2.19	5.74	-1.13	6.31	0.4	5.18	0.3	0.02335050	0.43133505	0.00022753	0.04956175	237145_at	Hs.232056.0	EIF2AK4 | eukaryotic translation initiation factor 2 alpha kinase 4
1	-2.15	6.21	-1.11	6.76	0.4	5.66	0.5	0.07942650	0.65116865	0.00014939	0.03908134	207610_s_at	g7305024	EMR2 | egf-like module containing, mucin-like, hormone receptor-like 2
1	-2.43	5.13	-1.28	5.77	0.3	4.49	0.1	0.00134282	0.14069584	0.00002619	0.01338318	230147_at	Hs.42502.0	F2RL2 | coagulation factor II (thrombin) receptor-like 2
1	-3.18	6.95	-1.67	7.79	0.8	6.12	0.4	0.04555658	0.54420055	0.00001727	0.01072727	234963_s_at	Hs.249163.1	FA2H | fatty acid 2-hydroxylase
1	-3.39	7.58	-1.76	8.46	0.4	6.70	0.2	0.00199903	0.16681609	0.00000198	0.00234783	239586_at	Hs.68784.0	FAM83A | family with sequence similarity 83, member A
1	-2.05	6.58	-1.04	7.10	0.2	6.06	0.2	0.00282206	0.18922172	0.00017741	0.04292035	211029_x_at	g13623288	FGF18 | fibroblast growth factor 18
1	-3.63	7.07	-1.86	8.00	0.2	6.14	0.2	0.00024957	0.08145572	0.00000095	0.00120930	1558308_at	Hs2.321733.1	FLJ33297 | hypothetical gene supported by AK090616
1	-3.10	6.42	-1.63	7.23	0.1	5.60	0.1	0.00000506	0.02306700	0.00000351	0.00349091	240259_at	Hs.144627.0	FLRT2 | Fibronectin leucine rich transmembrane protein 2
1	-6.06	8.68	-2.60	9.98	0.4	7.38	0.6	0.00429821	0.22918666	0.00000000	0.00000000	204437_s_at	g9257206	FOLR1 | folate receptor 1 (adult)
1	-2.40	11.35	-1.26	11.98	0.1	10.72	0.2	0.00048633	0.10467370	0.00004543	0.01881818	214211_at	Hs.62954.5	FTH1 | ferritin, heavy polypeptide 1
1	-2.26	10.45	-1.18	11.04	0.1	9.86	0.0	0.00002847	0.03919701	0.00007001	0.02438217	202275_at	g4503844	G6PD | glucose-6-phosphate dehydrogenase
1	-3.13	6.18	-1.65	7.00	0.1	5.35	0.3	0.00045732	0.10339575	0.00000417	0.00407143	219956_at	g13124893	GALNT6 | UDP-N-acetyl-alpha-D-galactosamine:polypeptide N-acetylgalactosaminyltransferase 6 (GalNAc-T6)
1	-1.99	9.63	-0.99	10.13	0.3	9.14	0.1	0.00539980	0.24935320	0.00021238	0.04838333	202923_s_at	g4557624	GCLC | glutamate-cysteine ligase, catalytic subunit
1	-2.09	7.13	-1.06	7.66	0.3	6.60	0.4	0.03146315	0.48186174	0.00015020	0.03910476	214157_at	Hs.273385.1	GNAS | GNAS complex locus
1	-2.24	8.88	-1.17	9.46	0.0	8.29	0.2	0.00035046	0.09212165	0.00009299	0.02955814	202756_s_at	g4504080	GPC1 | glypican 1
1	-2.83	7.73	-1.50	8.48	0.3	6.98	0.1	0.00119176	0.13717807	0.00001236	0.00926027	211977_at	Hs.6639.1	GPR107 | G protein-coupled receptor 107
1	-2.47	6.62	-1.31	7.27	0.1	5.96	0.1	0.00007658	0.05438599	0.00003000	0.01504587	227163_at	Hs.44860.0	GSTO2 | glutathione S-transferase omega 2
1	-3.31	6.77	-1.73	7.63	0.3	5.91	0.1	0.00021064	0.07627015	0.00000263	0.00282353	205919_at	g6715605	HBE1 | hemoglobin, epsilon 1
1	-3.38	8.58	-1.76	9.46	0.3	7.70	0.2	0.00042465	0.10050889	0.00000227	0.00253061	202718_at	g10835156	IGFBP2 | insulin-like growth factor binding protein 2, 36kDa
1	-3.14	8.83	-1.65	9.65	0.7	8.00	0.5	0.04815665	0.55805402	0.00002041	0.01138776	201508_at	g10835020	IGFBP4 | insulin-like growth factor binding protein 4
1	-2.90	8.45	-1.53	9.21	0.1	7.68	0.1	0.00002637	0.03919701	0.00000615	0.00550820	203851_at	g11321592	IGFBP6 | insulin-like growth factor binding protein 6
1	-2.29	7.48	-1.19	8.07	0.2	6.88	0.3	0.00837120	0.28948996	0.00011903	0.03407330	206295_at	g4504652	IL18 | interleukin 18 (interferon-gamma-inducing factor)
1	-2.49	6.02	-1.32	6.68	0.4	5.36	0.1	0.00875902	0.29439893	0.00005758	0.02141497	210233_at	g8050486	IL1RAP | interleukin 1 receptor accessory protein
1	-2.34	6.26	-1.23	6.87	0.1	5.65	0.1	0.00004776	0.04459151	0.00004748	0.01951880	228575_at	Hs.61232.0	IL20RB | interleukin 20 receptor beta
1	-2.59	7.44	-1.38	8.13	0.3	6.76	0.2	0.00255895	0.18482276	0.00001375	0.00928395	203474_at	g5729886	IQGAP2 | IQ motif containing GTPase activating protein 2
1	-2.72	9.26	-1.44	9.98	0.2	8.53	0.3	0.00286600	0.18928576	0.00001339	0.00915000	229638_at	Hs.3321.0	IRX3 | iroquois homeobox 3
1	-2.86	6.98	-1.52	7.74	0.1	6.22	0.4	0.00270080	0.18722691	0.00000944	0.00758824	201656_at	g4557674	ITGA6 | integrin, alpha 6
1	-2.24	5.80	-1.16	6.38	0.1	5.22	0.1	0.00012975	0.06887478	0.00008421	0.02756886	205422_s_at	g4758613	ITGBL1 | integrin, beta-like 1 (with EGF-like repeat domains)
1	-2.09	9.28	-1.07	9.81	0.2	8.74	0.1	0.00180440	0.15959370	0.00020060	0.04627848	216944_s_at	Hs.198443.2	ITPR1 | inositol 1,4,5-triphosphate receptor, type 1
1	-3.21	10.44	-1.68	11.29	0.6	9.60	0.5	0.03246129	0.48726859	0.00002473	0.01287619	212236_x_at	Hs.2785.1	KRT17 | keratin 17
1	-3.37	9.97	-1.75	10.85	0.4	9.10	0.3	0.00663664	0.26779227	0.00000168	0.00204444	209008_x_at	g1673574	KRT8 | keratin 8
1	-2.27	7.75	-1.18	8.34	0.3	7.16	0.2	0.00832798	0.28887559	0.00006877	0.02410256	231849_at	Hs.140978.0	KRT80 | keratin 80
1	-2.76	6.13	-1.46	6.86	0.5	5.39	0.4	0.03866100	0.51555865	0.00004273	0.01839370	210662_at	g12654128	KYNU | kynureninase (L-kynurenine hydrolase)
1	-2.37	7.52	-1.25	8.14	0.5	6.90	0.2	0.02741919	0.46035669	0.00015810	0.03983410	204585_s_at	g13435354	L1CAM | L1 cell adhesion molecule
1	-2.06	8.08	-1.04	8.60	0.3	7.56	0.3	0.02667619	0.45482386	0.00015839	0.03972477	1552485_at	Hs2.374554.2	LACTB | lactamase, beta
1	-2.06	7.46	-1.04	7.99	0.2	6.94	0.0	0.00056048	0.10866811	0.00014230	0.03758454	205876_at	g6042197	LIFR | leukemia inhibitory factor receptor alpha
1	-2.19	5.41	-1.13	5.98	0.2	4.85	0.1	0.00160885	0.15218469	0.00012342	0.03514583	202674_s_at	g7369018	LMO7 | LIM domain 7
1	-2.54	8.57	-1.34	9.25	1.3	7.90	0.5	0.26315968	0.87143748	0.00013630	0.03652941	230746_s_at	Hs.25590.1	LOC100288985 | hypothetical protein LOC100288985
1	-2.09	7.09	-1.06	7.63	0.3	6.56	0.2	0.00867135	0.29392813	0.00015663	0.04020657	1569378_at	Hs2.391695.1	LOC100292680 | similar to hCG2003440
1	-2.17	6.81	-1.12	7.37	0.1	6.25	0.2	0.00071267	0.11697655	0.00008772	0.02821176	238654_at	Hs.293236.0	LOC147645 | hypothetical protein LOC147645
1	-2.90	6.86	-1.54	7.63	0.2	6.09	0.1	0.00025685	0.08145572	0.00000549	0.00517241	241525_at	Hs.132051.0	LOC200772 | hypothetical protein LOC200772
1	-1.99	6.36	-0.99	6.86	0.3	5.86	0.1	0.00719903	0.27350038	0.00021531	0.04864463	233562_at	Hs.55977.0	LOC84856 | hypothetical LOC84856
1	-2.08	9.08	-1.06	9.61	0.3	8.55	0.1	0.00785045	0.28406576	0.00015071	0.03905213	225540_at	Hs.169387.1	MAP2 | microtubule-associated protein 2
1	-2.33	9.71	-1.22	10.32	0.1	9.10	0.1	0.00003650	0.04296416	0.00005458	0.02057931	225955_at	Hs.300870.3	METRNL | meteorin, glial cell differentiation regulator-like
1	-2.59	6.48	-1.37	7.16	0.2	5.79	0.4	0.00774137	0.28227626	0.00004024	0.01760000	223974_at	g13477310	MGC11082 | hypothetical LOC84777
1	-2.17	7.15	-1.11	7.70	0.4	6.59	0.1	0.01242007	0.33834952	0.00022284	0.04973061	225102_at	Hs.3964.0	MGLL | monoglyceride lipase
1	-2.24	8.31	-1.16	8.89	0.2	7.73	0.1	0.00153692	0.15001650	0.00010469	0.03127869	224725_at	Hs.34892.0	MIB1 | mindbomb homolog 1 (Drosophila)
1	-2.33	8.93	-1.22	9.54	0.3	8.32	0.2	0.00275098	0.18725791	0.00003899	0.01733333	205932_s_at	g4505266	MSX1 | msh homeobox 1
1	-2.47	8.16	-1.31	8.81	0.1	7.50	0.4	0.00680208	0.27008254	0.00005055	0.02002899	203072_at	g4826843	MYO1E | myosin IE
1	-6.41	7.72	-2.68	9.06	0.2	6.38	0.6	0.00110660	0.13535441	0.00000000	0.00000000	203238_s_at	g4557798	NOTCH3 | Notch homolog 3 (Drosophila)
1	-2.09	5.84	-1.06	6.37	0.1	5.31	0.2	0.00314390	0.20023222	0.00020324	0.04649372	206644_at	g5016089	NR0B1 | nuclear receptor subfamily 0, group B, member 1
1	-7.63	5.85	-2.93	7.31	0.2	4.38	0.1	0.00000624	0.02383409	0.00000000	0.00000000	206291_at	g6006028	NTS | neurotensin
1	-4.20	6.09	-2.07	7.13	0.2	5.06	0.4	0.00178323	0.15908131	0.00000037	0.00057143	210004_at	g3941299	OLR1 | oxidized low density lipoprotein (lectin-like) receptor 1
1	-2.35	6.50	-1.23	7.12	0.2	5.89	0.0	0.00029012	0.08528160	0.00004294	0.01834375	233446_at	Hs.287436.0	ONECUT2 | one cut homeobox 2
1	-2.01	7.31	-1.01	7.81	0.1	6.81	0.2	0.00243024	0.17992800	0.00018444	0.04422807	243531_at	Hs.171333.0	ORAOV1 | oral cancer overexpressed 1
1	-2.04	6.31	-1.03	6.82	0.2	5.80	0.3	0.01575114	0.37029382	0.00018678	0.04459389	209626_s_at	Hs.197955.0	OSBPL3 | oxysterol binding protein-like 3
1	-2.63	7.45	-1.39	8.14	0.3	6.75	0.2	0.00406737	0.22554889	0.00003021	0.01488288	202760_s_at	g6005708	PALM2-AKAP2 | PALM2-AKAP2 readthrough transcript
1	-2.28	6.25	-1.19	6.84	0.5	5.66	0.1	0.02833360	0.46574580	0.00018758	0.04439827	220333_at	g8923182	PAQR5 | progestin and adipoQ receptor family member V
1	-2.03	5.65	-1.02	6.16	0.1	5.14	0.1	0.00033388	0.09082126	0.00015766	0.04028037	224212_s_at	g9587673	PCDHA1 | protocadherin alpha 1 /// protocadherin alpha 10 /// protocadherin alpha 11 /// protocadherin alpha 12 /// protocadherin alpha 13 /// protocadherin alpha 2 /// protocadherin alpha 3 /// protocadherin alpha 4 /// protocadherin alpha 5 /// protocadherin alpha 6 /// protocadherin alpha 7 /// protocadherin alpha 8 /// protocadherin alpha 9 /// protocadherin alpha subfamily C, 1 /// protocadh…
1	-2.63	6.41	-1.40	7.11	0.4	5.71	0.2	0.00783336	0.28397710	0.00002773	0.01403704	205825_at	g4585713	PCSK1 | proprotein convertase subtilisin/kexin type 1
1	-7.93	8.03	-2.99	9.52	0.4	6.54	0.5	0.00132087	0.14069584	0.00000000	0.00000000	204134_at	g4505656	PDE2A | phosphodiesterase 2A, cGMP-stimulated
1	-3.99	6.61	-2.00	7.61	0.1	5.61	0.2	0.00008505	0.05440195	0.00000037	0.00058824	205463_s_at	g4505678	PDGFA | platelet-derived growth factor alpha polypeptide
1	-2.15	9.21	-1.10	9.76	0.1	8.66	0.2	0.00124002	0.13838133	0.00013242	0.03620000	209581_at	g12655072	PLA2G16 | phospholipase A2, group XVI
1	-2.10	8.62	-1.07	9.16	0.1	8.09	0.0	0.00004165	0.04296416	0.00014559	0.03826923	218951_s_at	g8922994	PLCXD1 | phosphatidylinositol-specific phospholipase C, X domain containing 1
1	-2.55	9.35	-1.35	10.03	0.1	8.68	0.4	0.00672121	0.26938522	0.00003358	0.01582759	201578_at	g4885556	PODXL | podocalyxin-like
1	-4.85	6.36	-2.28	7.50	0.2	5.22	0.0	0.00000304	0.01863594	0.00000007	0.00014286	219926_at	g11641280	POPDC3 | popeye domain containing 3
1	-2.18	8.20	-1.13	8.76	0.1	7.63	0.3	0.00224711	0.17382461	0.00012561	0.03504082	203407_at	g4505992	PPL | periplakin
1	-2.18	7.03	-1.12	7.59	0.5	6.47	0.2	0.03485975	0.49660159	0.00012379	0.03506736	213849_s_at	Hs.7688.1	PPP2R2B | protein phosphatase 2 (formerly 2A), regulatory subunit B, beta isoform
1	-2.90	5.07	-1.54	5.84	0.5	4.30	0.2	0.00824967	0.28711062	0.00001427	0.00939759	1554364_at	Hs2.171734.2	PPP2R5C | protein phosphatase 2, regulatory subunit B, gamma isoform
1	-2.03	7.54	-1.02	8.05	0.1	7.03	0.0	0.00018262	0.07385142	0.00022614	0.04985484	224925_at	Hs.109315.1	PREX1 | phosphatidylinositol-3,4,5-trisphosphate-dependent Rac exchange factor 1
1	-2.34	7.56	-1.23	8.17	0.1	6.95	0.2	0.00060799	0.11108419	0.00004924	0.01994074	215195_at	Hs.279856.0	PRKCA | protein kinase C, alpha
1	-2.74	5.70	-1.45	6.43	0.9	4.97	0.2	0.08616225	0.66667006	0.00006387	0.02312583	218764_at	g13129041	PRKCH | protein kinase C, eta
1	-2.11	6.78	-1.08	7.32	0.5	6.24	0.3	0.05676671	0.58728289	0.00016519	0.04068468	229441_at	Hs.19545.1	PRSS23 | Protease, serine, 23
1	-2.69	7.94	-1.43	8.66	0.5	7.23	0.2	0.01142712	0.32728012	0.00003146	0.01522124	1560011_at	Hs2.379010.1	PSCA | prostate stem cell antigen
1	-2.48	5.39	-1.31	6.05	0.6	4.73	0.4	0.05848861	0.59383257	0.00009525	0.03010405	233314_at	Hs.306597.0	PTEN | phosphatase and tensin homolog
1	-3.49	7.64	-1.80	8.54	0.1	6.73	0.4	0.00237001	0.17837250	0.00000227	0.00248000	207388_s_at	g4758909	PTGES | prostaglandin E synthase
1	-2.02	10.91	-1.01	11.41	0.2	10.40	0.1	0.00054466	0.10750595	0.00016315	0.04054545	231897_at	Hs.297143.0	PTGR1 | prostaglandin reductase 1
1	-2.74	7.08	-1.45	7.80	0.8	6.35	0.1	0.06017687	0.59830776	0.00005165	0.02031655	241453_at	Hs.126421.0	PTK2 | PTK2 protein tyrosine kinase 2
1	-2.96	9.32	-1.56	10.10	0.2	8.54	0.2	0.00046710	0.10339575	0.00000732	0.00625000	219622_at	g8923400	RAB20 | RAB20, member RAS oncogene family
1	-2.68	6.35	-1.42	7.06	0.2	5.64	0.3	0.00173686	0.15706258	0.00001536	0.00965517	228708_at	Hs.25318.0	RAB27B | RAB27B, member RAS oncogene family
1	-2.40	6.88	-1.26	7.51	0.2	6.25	0.2	0.00082260	0.12194472	0.00003929	0.01732258	222496_s_at	Hs.95549.0	RBM47 | RNA binding motif protein 47
1	-2.41	8.66	-1.27	9.30	0.2	8.03	0.1	0.00034285	0.09094572	0.00004046	0.01755556	209487_at	g1669550	RBPMS | RNA binding protein with multiple splicing
1	-2.26	8.02	-1.18	8.61	0.1	7.43	0.2	0.00026458	0.08169650	0.00006460	0.02323684	1554539_a_at	Hs2.96593.2	RHOF | ras homolog gene family, member F (in filopodia)
1	-2.38	4.06	-1.25	4.69	0.6	3.44	0.1	0.04232284	0.53330244	0.00021282	0.04828216	226682_at	Hs.293968.0	RORA | RAR-related orphan receptor A
1	-2.17	9.88	-1.12	10.43	0.0	9.32	0.2	0.00105904	0.13434524	0.00008728	0.02823669	214097_at	Hs.1948.1	RPS21 | ribosomal protein S21
1	-5.34	6.30	-2.42	7.51	0.1	5.10	0.2	0.00001708	0.03113122	0.00000000	0.00000000	228186_s_at	Hs.58328.0	RSPO3 | R-spondin 3 homolog (Xenopus laevis)
1	-2.38	7.48	-1.25	8.10	0.3	6.85	0.1	0.00459834	0.23475038	0.00008033	0.02727950	202426_s_at	Hs.20084.0	RXRA | retinoid X receptor, alpha
1	-3.32	10.16	-1.73	11.03	0.1	9.29	0.4	0.00102735	0.13324773	0.00000315	0.00324528	227998_at	Hs.738.3	S100A16 | S100 calcium binding protein A16
1	-2.46	7.72	-1.30	8.37	0.1	7.07	0.3	0.00190812	0.16352092	0.00004521	0.01887023	206027_at	g4506762	S100A3 | S100 calcium binding protein A3
1	-4.17	8.93	-2.06	9.96	0.2	7.90	1.1	0.05166191	0.57199021	0.00000446	0.00428070	204351_at	g5174662	S100P | S100 calcium binding protein P
1	-2.70	7.75	-1.43	8.46	0.3	7.03	0.1	0.00091375	0.12909305	0.00001931	0.01135484	1554705_at	Hs2.333918.1	SCARA5 | scavenger receptor class A, member 5 (putative)
1	-2.35	6.95	-1.23	7.57	0.1	6.33	0.0	0.00000896	0.02722674	0.00004463	0.01891473	229940_at	Hs.39635.0	SETD3 | SET domain containing 3
1	-2.95	6.53	-1.56	7.31	0.2	5.75	0.2	0.00024390	0.08033121	0.00000556	0.00506667	238029_s_at	Hs.132554.0	SLC16A14 | solute carrier family 16, member 14 (monocarboxylic acid transporter 14)
1	-2.30	6.70	-1.20	7.30	0.2	6.10	0.1	0.00044957	0.10241743	0.00007053	0.02440506	240419_at	Hs.42373.0	SLC6A15 | solute carrier family 6 (neutral amino acid transporter), member 15
1	-2.75	8.19	-1.46	8.92	0.3	7.46	0.2	0.00115974	0.13665690	0.00001485	0.00966667	207214_at	g7657452	SPINK4 | serine peptidase inhibitor, Kazal type 4
1	-2.11	6.34	-1.08	6.88	0.1	5.80	0.1	0.00005585	0.04846905	0.00010389	0.03120879	203217_s_at	g4506954	ST3GAL5 | ST3 beta-galactoside alpha-2,3-sialyltransferase 5
1	-2.10	7.84	-1.07	8.38	0.2	7.31	0.1	0.00185479	0.16124991	0.00011201	0.03292473	227461_at	Hs.23071.0	STON2 | stonin 2
1	-2.14	8.82	-1.10	9.37	0.3	8.28	0.3	0.01833783	0.38951768	0.00010037	0.03065922	203615_x_at	g4507300	SULT1A1 | sulfotransferase family, cytosolic, 1A, phenol-preferring, member 1
1	-2.06	9.11	-1.05	9.63	0.3	8.59	0.0	0.00288533	0.18965965	0.00013425	0.03633663	210580_x_at	g463124	SULT1A3 | sulfotransferase family, cytosolic, 1A, phenol-preferring, member 3 /// sulfotransferase family, cytosolic, 1A, phenol-preferring, member 4
1	-2.08	6.40	-1.06	6.92	0.2	5.87	0.2	0.00519961	0.24709629	0.00022658	0.04975100	1554300_a_at	Hs2.99414.1	SVOPL | SVOP-like
1	-2.00	5.67	-1.00	6.17	0.0	5.17	0.2	0.00040756	0.09909745	0.00019980	0.04628814	211273_s_at	g2735860	TBX1 | T-box 1
1	-2.07	10.03	-1.05	10.55	0.0	9.50	0.2	0.00034059	0.09094572	0.00014120	0.03747573	242939_at	Hs.182269.0	TFDP1 | transcription factor Dp-1
1	-2.12	11.92	-1.09	12.47	0.2	11.38	0.3	0.00425539	0.22816586	0.00015905	0.03970776	207332_s_at	g4507456	TFRC | transferrin receptor (p90, CD71)
1	-2.66	10.62	-1.41	11.32	0.2	9.91	0.2	0.00077097	0.12009343	0.00002056	0.01135354	201506_at	g4507466	TGFBI | transforming growth factor, beta-induced, 68kDa
1	-2.22	10.10	-1.15	10.67	0.2	9.52	0.5	0.03842258	0.51460028	0.00019870	0.04622979	224560_at	Hs.6441.0	TIMP2 | TIMP metallopeptidase inhibitor 2
1	-2.79	7.20	-1.48	7.94	0.2	6.46	0.4	0.00622377	0.26015651	0.00001214	0.00922222	206243_at	g4507514	TIMP4 | TIMP metallopeptidase inhibitor 4
1	-4.06	8.01	-2.02	9.02	0.5	6.99	0.3	0.00353848	0.21291527	0.00000080	0.00112821	228205_at	Hs.89643.1	TKT | transketolase
1	-2.23	7.57	-1.16	8.15	0.3	7.00	0.1	0.00279286	0.18805348	0.00012408	0.03496907	206472_s_at	g4827029	TLE3 | transducin-like enhancer of split 3 (E(sp1) homolog, Drosophila)
1	-2.24	10.46	-1.16	11.04	0.3	9.88	0.3	0.01350154	0.35135505	0.00017544	0.04282143	209387_s_at	g186803	TM4SF1 | transmembrane 4 L six family member 1
1	-5.20	6.47	-2.38	7.66	0.5	5.28	0.2	0.00188297	0.16228724	0.00000000	0.00000000	209904_at	g2460248	TNNC1 | troponin C type 1 (slow)
1	-2.11	8.49	-1.08	9.03	0.1	7.95	0.1	0.00008933	0.05613615	0.00013703	0.03654634	213201_s_at	Hs.73980.1	TNNT1 | troponin T type 1 (skeletal, slow)
1	-2.48	7.43	-1.31	8.09	0.1	6.78	0.1	0.00026731	0.08169650	0.00001924	0.01143478	206117_at	g4507646	TPM1 | tropomyosin 1 (alpha)
1	-2.31	9.71	-1.21	10.32	0.7	9.11	0.2	0.07891220	0.65014719	0.00007214	0.02480503	204341_at	g5453643	TRIM16 | tripartite motif-containing 16
1	-11.87	7.95	-3.57	9.74	0.2	6.17	0.5	0.00018784	0.07385142	0.00000000	0.00000000	203824_at	g4759237	TSPAN8 | tetraspanin 8
1	-2.57	5.77	-1.36	6.45	0.5	5.09	0.1	0.01505529	0.36565039	0.00002027	0.01142268	229523_at	Hs.283696.0	TTMA | Two transmembrane domain family member A
1	-3.10	7.51	-1.63	8.33	0.5	6.70	0.5	0.01844263	0.39025064	0.00001214	0.00935211	1554086_at	Hs2.9884.3	TUBGCP3 | tubulin, gamma complex associated protein 3
1	-2.58	8.80	-1.37	9.48	0.3	8.12	0.2	0.00213769	0.17137567	0.00001741	0.01069663	229404_at	Hs.32366.0	TWIST2 | twist homolog 2 (Drosophila)
1	-2.16	7.18	-1.11	7.74	0.1	6.63	0.1	0.00017143	0.07385142	0.00012437	0.03487179	216074_x_at	Hs.21543.2	WWC1 | WW and C2 domain containing 1
1	-2.04	8.51	-1.03	9.02	0.1	7.99	0.4	0.01451818	0.36146766	0.00019395	0.04551073	224445_s_at	g13543697	ZFYVE21 | zinc finger, FYVE domain containing 21
1	-2.12	6.43	-1.09	6.98	0.3	5.89	0.5	0.04685908	0.55132779	0.00010118	0.03073333	1558486_at	Hs2.346482.1	ZNF493 | zinc finger protein 493
1	-2.18	6.92	-1.12	7.48	0.1	6.35	0.3	0.00604459	0.25758982	0.00008274	0.02758537	229700_at	Hs.158101.0	ZNF738 | zinc finger protein 738

## Sheet: RNAs Up RP
N	Fold Change	logSignal (A)	logRatio (M)	logControl	StdErr (logControl)	logExperiment	StdErr (logExperiment)	pval (LiMMA)	FDR (LiMMA)	pval (RankProd)	FDR (RankProd)	ProbeID	Transcript ID	Gene Symbol | Gene Description
1	+2.41	6.66	+1.27	6.03	0.6	7.30	0.3	0.05467822	0.58283341	0.00011449	0.02698276	238604_at	Hs.140489.0	--- | gb:AA768884 /DB_XREF=gi:2820122 /DB_XREF=nz82e07.s1 /CLONE=IMAGE:1301988 /FEA=EST /CNT=8 /TID=Hs.140489.0 /TIER=ConsEnd /STK=1 /UG=Hs.140489 /UG_TITLE=ESTs
1	+2.63	5.90	+1.40	5.20	0.9	6.60	1.1	0.25422262	0.86707686	0.00005545	0.01742529	234623_x_at	Hs.302140.0	--- | gb:AF100640.1 /DB_XREF=gi:11037093 /GEN=MB2 /FEA=mRNA /CNT=1 /TID=Hs.302140.0 /TIER=ConsEnd /STK=0 /UG=Hs.302140 /DEF=Homo sapiens metastasis related protein (MB2) mRNA, partial cds. /PROD=metastasis related protein
1	+2.31	6.17	+1.21	5.56	0.7	6.77	0.5	0.11645809	0.72422043	0.00010506	0.02564286	215811_at	Hs.275706.0	--- | gb:AF238870.1 /DB_XREF=gi:8272577 /FEA=mRNA /CNT=2 /TID=Hs.275706.0 /TIER=ConsEnd /STK=0 /UG=Hs.275706 /UG_TITLE=Homo sapiens clone GLSH-3 similar to gliadin mRNA sequence /DEF=Homo sapiens clone GLSH-3 similar to gliadin mRNA sequence.
1	+2.66	6.47	+1.41	5.76	0.1	7.17	0.3	0.00127070	0.13939360	0.00002700	0.01069565	242007_at	Hs.174257.0	--- | gb:AI678258 /DB_XREF=gi:4888440 /DB_XREF=wc25f11.x1 /CLONE=IMAGE:2316237 /FEA=EST /CNT=6 /TID=Hs.174257.0 /TIER=ConsEnd /STK=3 /UG=Hs.174257 /UG_TITLE=ESTs
1	+2.39	8.11	+1.26	7.48	0.3	8.74	0.1	0.00180806	0.15959370	0.00006892	0.02047826	236488_s_at	Hs.9887.0	--- | gb:AI683805 /DB_XREF=gi:4893987 /DB_XREF=tx77c09.x1 /CLONE=IMAGE:2275600 /FEA=EST /CNT=6 /TID=Hs.9887.0 /TIER=ConsEnd /STK=6 /UG=Hs.9887 /UG_TITLE=ESTs
1	+2.04	6.43	+1.03	5.92	0.2	6.94	0.1	0.00137311	0.14218687	0.00030047	0.04831765	230130_at	Hs.110373.1	--- | gb:AI692523 /DB_XREF=gi:4969863 /DB_XREF=wd73d06.x1 /CLONE=IMAGE:2337227 /FEA=EST /CNT=13 /TID=Hs.110373.1 /TIER=Stack /STK=10 /UG=Hs.110373 /UG_TITLE=ESTs
1	+3.25	7.35	+1.70	6.50	0.4	8.20	0.3	0.00528489	0.24763401	0.00000424	0.00341176	240173_at	Hs.126245.0	--- | gb:AI732969 /DB_XREF=gi:5054082 /DB_XREF=oh70b01.x5 /CLONE=IMAGE:1472329 /FEA=EST /CNT=4 /TID=Hs.126245.0 /TIER=ConsEnd /STK=4 /UG=Hs.126245 /UG_TITLE=ESTs
1	+2.58	5.32	+1.36	4.64	0.1	6.00	0.5	0.01738156	0.38212050	0.00006423	0.01940331	229029_at	Hs.6187.0	--- | gb:AI745230 /DB_XREF=gi:5113518 /DB_XREF=wg10e05.x1 /CLONE=IMAGE:2364704 /FEA=EST /CNT=16 /TID=Hs.6187.0 /TIER=Stack /STK=13 /UG=Hs.6187 /UG_TITLE=ESTs
1	+2.06	6.47	+1.04	5.95	0.2	7.00	0.2	0.00233631	0.17741365	0.00025628	0.04448254	235470_at	Hs.115916.0	--- | gb:AI766279 /DB_XREF=gi:5232788 /DB_XREF=wh71a09.x1 /CLONE=IMAGE:2386168 /FEA=EST /CNT=16 /TID=Hs.115916.0 /TIER=ConsEnd /STK=4 /UG=Hs.115916 /UG_TITLE=ESTs
1	+2.76	7.46	+1.46	6.73	0.6	8.19	0.3	0.03087329	0.47880900	0.00002451	0.01007519	228661_s_at	Hs.122810.0	--- | gb:AI768374 /DB_XREF=gi:5234883 /DB_XREF=wg84f11.x1 /CLONE=IMAGE:2371821 /FEA=EST /CNT=29 /TID=Hs.122810.0 /TIER=Stack /STK=27 /UG=Hs.122810 /UG_TITLE=Homo sapiens cDNA FLJ11489 fis, clone HEMBA1001915
1	+2.22	8.01	+1.15	7.44	0.3	8.58	0.2	0.01154718	0.32796978	0.00015934	0.03416471	227052_at	Hs.44829.0	--- | gb:AI810669 /DB_XREF=gi:5397235 /DB_XREF=tu19f03.x1 /CLONE=IMAGE:2251517 /FEA=EST /CNT=38 /TID=Hs.44829.0 /TIER=Stack /STK=23 /UG=Hs.44829 /UG_TITLE=ESTs
1	+2.11	5.18	+1.08	4.64	0.0	5.72	0.2	0.00124444	0.13838133	0.00022562	0.04181695	213802_at	Hs.22404.1	--- | gb:AI810767 /DB_XREF=gi:5397333 /DB_XREF=tu04d02.x1 /CLONE=IMAGE:2250051 /FEA=EST /CNT=29 /TID=Hs.22404.1 /TIER=Stack /STK=23 /UG=Hs.22404 /LL=8492 /UG_GENE=PRSS12 /UG_TITLE=protease, serine, 12 (neurotrypsin, motopsin)
1	+2.54	6.12	+1.34	5.45	0.7	6.79	0.3	0.05503598	0.58346164	0.00006709	0.02004372	224989_at	Hs.122489.0	--- | gb:AI824013 /DB_XREF=gi:5444684 /DB_XREF=wj29e07.x1 /CLONE=IMAGE:2404260 /FEA=mRNA /CNT=118 /TID=Hs.122489.0 /TIER=Stack /STK=11 /UG=Hs.122489 /UG_TITLE=Homo sapiens cDNA FLJ13289 fis, clone OVARC1001170
1	+2.71	8.84	+1.44	8.12	0.1	9.56	0.1	0.00002966	0.03923662	0.00001653	0.00792982	230795_at	Hs.55468.0	--- | gb:AI828075 /DB_XREF=gi:5448746 /DB_XREF=wk31e04.x1 /CLONE=IMAGE:2413950 /FEA=EST /CNT=22 /TID=Hs.55468.0 /TIER=Stack /STK=11 /UG=Hs.55468 /UG_TITLE=ESTs
1	+7.88	8.66	+2.98	7.17	1.2	10.15	0.4	0.02278874	0.42572584	0.00000000	0.00000000	222227_at	Hs.283619.2	--- | gb:AK000847.1 /DB_XREF=gi:7021168 /FEA=mRNA /CNT=1 /TID=Hs.283619.2 /TIER=ConsEnd /STK=0 /UG=Hs.283619 /LL=7776 /UG_GENE=ZNF236 /UG_TITLE=zinc finger protein 236 /DEF=Homo sapiens cDNA FLJ20840 fis, clone ADKA02336.
1	+3.03	6.04	+1.60	5.24	0.1	6.84	0.3	0.00109063	0.13503477	0.00000812	0.00528571	1557873_at	Hs2.346085.1	--- | gb:AK054753.1 /DB_XREF=gi:16549357 /TID=Hs2.346085.1 /CNT=3 /FEA=mRNA /TIER=ConsEnd /STK=1 /UG=Hs.346085 /UG_TITLE=Homo sapiens cDNA FLJ30191 fis, clone BRACE2001313. /DEF=Homo sapiens cDNA FLJ30191 fis, clone BRACE2001313.
1	+2.39	6.64	+1.26	6.01	0.8	7.27	0.4	0.12146032	0.73347870	0.00022006	0.04148966	232297_at	Hs.272251.0	--- | gb:AL049385.1 /DB_XREF=gi:4500174 /FEA=mRNA /CNT=9 /TID=Hs.272251.0 /TIER=ConsEnd /STK=0 /UG=Hs.272251 /UG_TITLE=Homo sapiens mRNA; cDNA DKFZp586M1418 (from clone DKFZp586M1418) /DEF=Homo sapiens mRNA; cDNA DKFZp586M1418 (from clone DKFZp586M1418).
1	+2.48	8.46	+1.31	7.80	0.0	9.11	0.1	0.00000757	0.02453050	0.00003563	0.01264935	217922_at	Hs.239114.0	--- | gb:AL157902 /DB_XREF=gi:9581579 /FEA=FLmRNA /CNT=224 /TID=Hs.239114.0 /TIER=Stack /STK=55 /UG=Hs.239114 /LL=10905 /UG_GENE=MAN1A2 /UG_TITLE=mannosidase, alpha, class 1A, member 2 /DEF=Human DNA sequence from clone RP4-675C20 on chromosome 1p13.2. Contains the 3 end of the MAN1A2 gene for mannosidase alpha 1A2, a pseudogene similar to predicted fly, worm and yeast genes, ESTs, STSs and GSSs …
1	+7.54	8.13	+2.92	6.67	0.2	9.59	0.5	0.00049082	0.10467370	0.00000000	0.00000000	226237_at	Hs.41271.0	--- | gb:AL359062.1 /DB_XREF=gi:8518189 /FEA=mRNA /CNT=64 /TID=Hs.41271.0 /TIER=Stack /STK=33 /UG=Hs.41271 /UG_TITLE=Homo sapiens mRNA full length insert cDNA clone EUROIMAGE 1913076 /DEF=Homo sapiens mRNA full length insert cDNA clone EUROIMAGE 1913076.
1	+2.16	6.07	+1.11	5.52	0.0	6.63	0.5	0.02188427	0.41910333	0.00020551	0.03998577	232544_at	Hs.222056.0	--- | gb:AU144916 /DB_XREF=gi:11006437 /DB_XREF=AU144916 /CLONE=HEMBA1003373 /FEA=mRNA /CNT=86 /TID=Hs.222056.0 /TIER=ConsEnd /STK=1 /UG=Hs.222056 /UG_TITLE=Homo sapiens cDNA FLJ11572 fis, clone HEMBA1003373
1	+2.70	4.95	+1.43	4.23	0.1	5.67	0.7	0.03934067	0.51946612	0.00004916	0.01609581	215643_at	Hs.306613.0	--- | gb:AU145680 /DB_XREF=gi:11007201 /DB_XREF=AU145680 /CLONE=HEMBA1005500 /FEA=mRNA /CNT=4 /TID=Hs.306613.0 /TIER=ConsEnd /STK=1 /UG=Hs.306613 /UG_TITLE=Homo sapiens cDNA FLJ11740 fis, clone HEMBA1005500
1	+2.17	6.25	+1.12	5.69	0.4	6.81	0.1	0.01493176	0.36413640	0.00029118	0.04738095	227095_at	Hs.11493.0	--- | gb:AU151151 /DB_XREF=gi:11012672 /DB_XREF=AU151151 /CLONE=NT2RP2004501 /FEA=mRNA /CNT=39 /TID=Hs.11493.0 /TIER=Stack /STK=18 /UG=Hs.11493 /UG_TITLE=Homo sapiens cDNA FLJ13536 fis, clone PLACE1006521
1	+8.00	5.71	+3.00	4.21	0.2	7.21	0.1	0.00000341	0.01863594	0.00000000	0.00000000	227051_at	Hs.43047.0	--- | gb:AU157716 /DB_XREF=gi:11019237 /DB_XREF=AU157716 /CLONE=PLACE1009150 /FEA=mRNA /CNT=39 /TID=Hs.43047.0 /TIER=Stack /STK=21 /UG=Hs.43047 /UG_TITLE=Homo sapiens cDNA FLJ13585 fis, clone PLACE1009150
1	+2.31	5.13	+1.21	4.52	0.1	5.73	0.4	0.01414991	0.35827829	0.00013425	0.03033058	216286_at	Hs.306324.0	--- | gb:AV760769 /DB_XREF=gi:10918617 /DB_XREF=AV760769 /CLONE=MDSBSE09 /FEA=mRNA /CNT=2 /TID=Hs.306324.0 /TIER=ConsEnd /STK=0 /UG=Hs.306324 /UG_TITLE=Homo sapiens mRNA; cDNA DKFZp434G182 (from clone DKFZp434G182)
1	+3.21	8.44	+1.68	7.60	0.6	9.28	0.3	0.02374801	0.43381976	0.00000593	0.00437838	235201_at	Hs.11873.0	--- | gb:AW167727 /DB_XREF=gi:6399252 /DB_XREF=xn48c05.x1 /CLONE=IMAGE:2696936 /FEA=EST /CNT=15 /TID=Hs.11873.0 /TIER=ConsEnd /STK=3 /UG=Hs.11873 /UG_TITLE=ESTs
1	+8.46	6.87	+3.08	5.33	0.2	8.41	0.3	0.00002779	0.03919701	0.00000000	0.00000000	238617_at	Hs.143134.0	--- | gb:AW207243 /DB_XREF=gi:6506739 /DB_XREF=UI-H-BI1-afn-c-04-0-UI.s1 /CLONE=IMAGE:2722183 /FEA=EST /CNT=8 /TID=Hs.143134.0 /TIER=ConsEnd /STK=4 /UG=Hs.143134 /UG_TITLE=ESTs
1	+2.35	5.93	+1.23	5.32	0.2	6.55	0.1	0.00068611	0.11686312	0.00007126	0.02039791	213411_at	Hs.256398.0	--- | gb:AW242701 /DB_XREF=gi:6576546 /DB_XREF=xm90a08.x1 /CLONE=IMAGE:2691446 /FEA=mRNA /CNT=50 /TID=Hs.256398.0 /TIER=Stack /STK=18 /UG=Hs.256398 /UG_TITLE=Homo sapiens mRNA; cDNA DKFZp434E0528 (from clone DKFZp434E0528)
1	+4.16	8.78	+2.06	7.75	1.6	9.81	1.0	0.21894013	0.84120140	0.00000110	0.00122449	233847_x_at	Hs.283938.0	--- | gb:AW256031 /DB_XREF=gi:6598315 /DB_XREF=3 /FEA=mRNA /CNT=2 /TID=Hs.283938.0 /TIER=ConsEnd /STK=2 /UG=Hs.283938 /UG_TITLE=Homo sapiens uncharacterized gastric protein ZA31P mRNA, partial cds
1	+3.55	7.08	+1.83	6.17	0.5	8.00	0.3	0.00804723	0.28528502	0.00000212	0.00196610	243278_at	Hs.149057.0	--- | gb:AW291402 /DB_XREF=gi:6698122 /DB_XREF=UI-H-BI2-aga-d-12-0-UI.s1 /CLONE=IMAGE:2723758 /FEA=EST /CNT=3 /TID=Hs.149057.0 /TIER=ConsEnd /STK=3 /UG=Hs.149057 /UG_TITLE=ESTs
1	+4.24	8.18	+2.08	7.14	0.6	9.22	0.5	0.01500920	0.36521057	0.00000073	0.00088889	231040_at	Hs.184780.0	--- | gb:AW512988 /DB_XREF=gi:7151066 /DB_XREF=xt76b02.x1 /CLONE=IMAGE:2792331 /FEA=EST /CNT=9 /TID=Hs.184780.0 /TIER=Stack /STK=9 /UG=Hs.184780 /UG_TITLE=ESTs
1	+2.14	5.81	+1.10	5.26	0.3	6.36	0.1	0.00521388	0.24724094	0.00022211	0.04144710	236513_at	Hs.65407.0	--- | gb:AW770245 /DB_XREF=gi:7702308 /DB_XREF=hl79d07.x1 /CLONE=IMAGE:3007405 /FEA=EST /CNT=5 /TID=Hs.65407.0 /TIER=ConsEnd /STK=5 /UG=Hs.65407 /UG_TITLE=ESTs
1	+4.61	6.58	+2.20	5.48	0.5	7.69	0.0	0.00075831	0.11948342	0.00000007	0.00013333	242277_at	Hs.295243.0	--- | gb:AW880875 /DB_XREF=gi:8042885 /DB_XREF=QV0-OT0033-070300-152-f10 /FEA=EST /CNT=6 /TID=Hs.295243.0 /TIER=ConsEnd /STK=0 /UG=Hs.295243 /UG_TITLE=ESTs
1	+2.17	7.51	+1.12	6.95	0.2	8.07	0.2	0.00322020	0.20425113	0.00016922	0.03531298	1556194_a_at	Hs2.330715.1	--- | gb:BC042959.1 /DB_XREF=gi:27695592 /TID=Hs2.330715.1 /CNT=13 /FEA=mRNA /TIER=ConsEnd /STK=4 /UG=Hs.330715 /UG_TITLE=Homo sapiens, clone IMAGE:5285801, mRNA /DEF=Homo sapiens, clone IMAGE:5285801, mRNA.
1	+2.48	6.90	+1.31	6.24	0.6	7.56	0.3	0.05652330	0.58692452	0.00015466	0.03342292	227565_at	Hs.29088.0	--- | gb:BE501881 /DB_XREF=gi:9704289 /DB_XREF=hw36d08.x1 /CLONE=IMAGE:3185007 /FEA=EST /CNT=47 /TID=Hs.29088.0 /TIER=Stack /STK=17 /UG=Hs.29088 /UG_TITLE=ESTs
1	+2.26	8.24	+1.18	7.65	0.6	8.83	0.2	0.06226869	0.60622161	0.00021421	0.04080836	235381_at	Hs.118726.0	--- | gb:BF033855 /DB_XREF=gi:10741657 /DB_XREF=601456236F1 /CLONE=IMAGE:3860000 /FEA=EST /CNT=13 /TID=Hs.118726.0 /TIER=ConsEnd /STK=0 /UG=Hs.118726 /UG_TITLE=ESTs
1	+5.40	7.46	+2.43	6.25	0.2	8.68	0.1	0.00000383	0.01902205	0.00000000	0.00000000	229024_at	Hs.55424.0	--- | gb:BF056892 /DB_XREF=gi:10810788 /DB_XREF=7k11c12.x1 /CLONE=IMAGE:3444094 /FEA=EST /CNT=16 /TID=Hs.55424.0 /TIER=Stack /STK=11 /UG=Hs.55424 /UG_TITLE=Homo sapiens cDNA FLJ10151 fis, clone HEMBA1003402
1	+3.33	5.17	+1.73	4.30	0.2	6.03	0.3	0.00080469	0.12194472	0.00000344	0.00293750	239963_at	Hs.126893.0	--- | gb:BF196334 /DB_XREF=gi:11084168 /DB_XREF=7n68e07.x1 /CLONE=IMAGE:3569772 /FEA=EST /CNT=4 /TID=Hs.126893.0 /TIER=ConsEnd /STK=4 /UG=Hs.126893 /UG_TITLE=ESTs
1	+3.19	4.72	+1.68	3.89	0.1	5.56	0.3	0.00072213	0.11697655	0.00000497	0.00372603	239768_x_at	Hs.213547.0	--- | gb:BF207861 /DB_XREF=gi:11101447 /DB_XREF=601862569F1 /CLONE=IMAGE:4082032 /FEA=EST /CNT=7 /TID=Hs.213547.0 /TIER=ConsEnd /STK=0 /UG=Hs.213547 /UG_TITLE=ESTs
1	+2.17	6.32	+1.11	5.76	0.2	6.88	0.1	0.00194735	0.16507184	0.00013973	0.03080645	235782_at	Hs.127341.0	--- | gb:BF432875 /DB_XREF=gi:11445038 /DB_XREF=7n28a04.x1 /CLONE=IMAGE:3565734 /FEA=EST /CNT=7 /TID=Hs.127341.0 /TIER=ConsEnd /STK=7 /UG=Hs.127341 /UG_TITLE=ESTs
1	+2.68	6.71	+1.42	6.00	0.6	7.42	0.2	0.02697712	0.45735626	0.00003292	0.01241379	229885_at	Hs.293264.0	--- | gb:BF512183 /DB_XREF=gi:11597362 /DB_XREF=UI-H-BI3-alq-c-05-0-UI.s1 /CLONE=IMAGE:3068168 /FEA=EST /CNT=18 /TID=Hs.293264.0 /TIER=Stack /STK=16 /UG=Hs.293264 /UG_TITLE=ESTs
1	+2.73	8.31	+1.45	7.59	0.3	9.04	0.7	0.03878604	0.51671888	0.00004960	0.01614286	243489_at	Hs.290167.0	--- | gb:BF514098 /DB_XREF=gi:11599277 /DB_XREF=UI-H-BW1-amw-d-05-0-UI.s1 /CLONE=IMAGE:3071288 /FEA=EST /CNT=3 /TID=Hs.290167.0 /TIER=ConsEnd /STK=3 /UG=Hs.290167 /UG_TITLE=ESTs
1	+2.55	6.19	+1.35	5.52	0.1	6.87	0.0	0.00000339	0.01863594	0.00002707	0.01064748	238712_at	Hs.181574.0	--- | gb:BF801735 /DB_XREF=gi:12130724 /DB_XREF=IL5-CI0001-281000-191-h05 /FEA=EST /CNT=8 /TID=Hs.181574.0 /TIER=ConsEnd /STK=0 /UG=Hs.181574 /UG_TITLE=ESTs
1	+5.42	5.71	+2.44	4.49	0.3	6.92	0.2	0.00013542	0.06919558	0.00000000	0.00000000	238378_at	Hs.102572.0	--- | gb:C14394 /DB_XREF=gi:1569101 /DB_XREF=C14394 /CLONE=GEN-053D02 /FEA=EST /CNT=6 /TID=Hs.102572.0 /TIER=ConsEnd /STK=6 /UG=Hs.102572 /UG_TITLE=ESTs
1	+2.96	8.81	+1.57	8.03	0.2	9.59	0.3	0.00115925	0.13665690	0.00000929	0.00583908	227623_at	Hs.298258.0	--- | gb:H16409 /DB_XREF=gi:881229 /DB_XREF=ym22h04.s1 /CLONE=IMAGE:49055 /FEA=EST /CNT=25 /TID=Hs.298258.0 /TIER=Stack /STK=14 /UG=Hs.298258 /UG_TITLE=ESTs
1	+2.49	5.98	+1.31	5.32	0.1	6.64	0.2	0.00051209	0.10573962	0.00003738	0.01301911	243023_at	Hs.27996.0	--- | gb:N34402 /DB_XREF=gi:1155544 /DB_XREF=yy53e10.s1 /CLONE=IMAGE:277290 /FEA=EST /CNT=3 /TID=Hs.27996.0 /TIER=ConsEnd /STK=3 /UG=Hs.27996 /UG_TITLE=ESTs
1	+4.94	6.39	+2.31	5.24	0.2	7.54	0.2	0.00004790	0.04459151	0.00000000	0.00000000	236038_at	Hs.42746.0	--- | gb:N50714 /DB_XREF=gi:1191880 /DB_XREF=yz20g09.s1 /CLONE=IMAGE:283648 /FEA=EST /CNT=6 /TID=Hs.42746.0 /TIER=ConsEnd /STK=6 /UG=Hs.42746 /UG_TITLE=ESTs
1	+3.27	5.65	+1.71	4.79	0.3	6.50	0.1	0.00039783	0.09909745	0.00000358	0.00296970	242245_at	Hs.94445.0	--- | gb:N90719 /DB_XREF=gi:1444046 /DB_XREF=za90a12.s1 /CLONE=IMAGE:299806 /FEA=EST /CNT=3 /TID=Hs.94445.0 /TIER=ConsEnd /STK=3 /UG=Hs.94445 /UG_TITLE=ESTs
1	+2.17	5.86	+1.12	5.30	0.5	6.42	0.2	0.03279421	0.48855171	0.00022094	0.04136986	234033_at	Hs.283884.0	--- | gb:T71269 /DB_XREF=gi:685790 /DB_XREF=yd35c06.s1 /CLONE=IMAGE:110218 /FEA=mRNA /CNT=7 /TID=Hs.283884.0 /TIER=ConsEnd /STK=2 /UG=Hs.283884 /UG_TITLE=Homo sapiens clone IMAGE:110218 mRNA sequence
1	+4.47	4.64	+2.16	3.56	0.1	5.72	0.3	0.00019529	0.07385142	0.00000044	0.00066667	204719_at	g6005700	ABCA8 | ATP-binding cassette, sub-family A (ABC1), member 8
1	+2.04	7.86	+1.03	7.35	0.1	8.38	0.1	0.00020042	0.07454260	0.00027164	0.04612422	216064_s_at	Hs.207776.1	AGA | aspartylglucosaminidase
1	+2.01	9.80	+1.00	9.30	0.1	10.30	0.1	0.00015486	0.07362314	0.00030134	0.04831672	212174_at	Hs.171811.2	AK2 | adenylate kinase 2
1	+2.40	8.67	+1.26	8.04	0.4	9.31	0.1	0.00996166	0.30979219	0.00007016	0.02040426	219649_at	g7019324	ALG6 | asparagine-linked glycosylation 6, alpha-1,3-glucosyltransferase homolog (S. cerevisiae)
1	+2.03	5.63	+1.02	5.12	0.0	6.14	0.1	0.00018515	0.07385142	0.00025547	0.04448408	208498_s_at	g4757749	AMY1A | amylase, alpha 1A (salivary) /// amylase, alpha 1B (salivary) /// amylase, alpha 1C (salivary) /// amylase, alpha 2A (pancreatic) /// amylase, alpha 2B (pancreatic)
1	+2.13	7.55	+1.09	7.01	0.4	8.10	0.0	0.01476389	0.36328331	0.00030595	0.04876968	221825_at	Hs.157078.0	ANGEL2 | angel homolog 2 (Drosophila)
1	+2.29	5.73	+1.19	5.13	0.3	6.32	0.0	0.00442617	0.23180590	0.00009920	0.02465455	206385_s_at	g10947055	ANK3 | ankyrin 3, node of Ranvier (ankyrin G)
1	+2.23	6.30	+1.16	5.72	0.4	6.88	0.1	0.01169651	0.32921673	0.00021392	0.04089510	202630_at	Hs.84084.0	APPBP2 | amyloid beta precursor protein (cytoplasmic tail) binding protein 2
1	+2.32	7.82	+1.21	7.21	0.1	8.43	0.3	0.00545355	0.25071970	0.00010301	0.02525561	203910_at	g4758881	ARHGAP29 | Rho GTPase activating protein 29
1	+2.41	5.56	+1.27	4.92	0.3	6.19	0.2	0.00208775	0.16961064	0.00005633	0.01760000	213197_at	Hs.6788.0	ASTN1 | astrotactin 1
1	+4.82	4.88	+2.27	3.75	0.2	6.02	0.9	0.01971965	0.40245305	0.00000059	0.00082051	1569729_a_at	Hs2.352412.2	ASZ1 | ankyrin repeat, SAM and basic leucine zipper domain containing 1
1	+6.25	7.03	+2.64	5.71	0.3	8.35	0.7	0.00580729	0.25492978	0.00000000	0.00000000	212599_at	Hs.32168.0	AUTS2 | autism susceptibility candidate 2
1	+9.03	6.89	+3.18	5.30	0.4	8.48	0.6	0.00104515	0.13414874	0.00000000	0.00000000	235333_at	Hs.201769.0	B4GALT6 | UDP-Gal:betaGlcNAc beta 1,4- galactosyltransferase, polypeptide 6
1	+4.33	8.62	+2.11	7.56	0.0	9.68	0.1	0.00000066	0.01810452	0.00000044	0.00064865	222446_s_at	g6851265	BACE2 | beta-site APP-cleaving enzyme 2
1	+2.74	6.32	+1.45	5.60	0.1	7.05	0.3	0.00161161	0.15218469	0.00002144	0.00901538	242579_at	Hs.161712.0	BMPR1B | bone morphogenetic protein receptor, type IB
1	+3.06	5.53	+1.62	4.72	0.1	6.34	0.5	0.00606682	0.25763329	0.00000951	0.00584270	228249_at	Hs.124194.0	C11orf74 | chromosome 11 open reading frame 74
1	+3.80	4.56	+1.92	3.60	0.1	5.52	0.4	0.00060616	0.11108419	0.00000124	0.00125926	207996_s_at	g4757883	C18orf1 | chromosome 18 open reading frame 1
1	+2.17	6.23	+1.12	5.67	0.3	6.78	0.1	0.00806155	0.28528502	0.00021641	0.04108333	220992_s_at	g13569898	C1orf25 | chromosome 1 open reading frame 25
1	+2.37	6.12	+1.25	5.50	0.0	6.74	0.3	0.00126401	0.13933373	0.00007206	0.02052083	224443_at	g13543694	C1orf97 | chromosome 1 open reading frame 97
1	+1.99	6.43	+0.99	5.93	0.0	6.92	0.2	0.00257512	0.18490172	0.00032417	0.04992676	205654_at	g4502502	C4BPA | complement component 4 binding protein, alpha
1	+2.60	6.34	+1.38	5.65	0.2	7.03	0.4	0.00823118	0.28711062	0.00003395	0.01245638	219450_at	g8922827	C4orf19 | chromosome 4 open reading frame 19
1	+2.45	6.77	+1.29	6.12	0.1	7.41	0.1	0.00004917	0.04480846	0.00004609	0.01518072	218513_at	g8922922	C4orf43 | chromosome 4 open reading frame 43
1	+2.13	7.09	+1.09	6.55	0.2	7.63	0.2	0.00595104	0.25559564	0.00020126	0.03986957	235088_at	Hs.145955.0	C4orf46 | chromosome 4 open reading frame 46
1	+2.12	10.30	+1.08	9.76	0.4	10.85	0.3	0.03901385	0.51731126	0.00031385	0.04902857	230251_at	Hs.31917.0	C6orf176 | chromosome 6 open reading frame 176
1	+3.99	11.36	+2.00	10.36	0.2	12.36	0.1	0.00006334	0.04957686	0.00000059	0.00076190	235981_at	Hs.49890.0	C8orf22 | chromosome 8 open reading frame 22
1	+2.22	8.76	+1.15	8.19	0.1	9.34	0.1	0.00009990	0.06103265	0.00011647	0.02733047	225534_at	Hs.10018.1	C8orf40 | chromosome 8 open reading frame 40
1	+2.29	6.05	+1.20	5.45	0.2	6.65	0.3	0.00492962	0.24129554	0.00010850	0.02624779	219147_s_at	g8923529	C9orf95 | chromosome 9 open reading frame 95
1	+8.82	5.66	+3.14	4.09	0.1	7.23	0.4	0.00003696	0.04296416	0.00000000	0.00000000	210108_at	Hs.23838.1	CACNA1D | calcium channel, voltage-dependent, L type, alpha 1D subunit
1	+2.06	6.75	+1.04	6.23	0.2	7.27	0.3	0.00785917	0.28414055	0.00031173	0.04883668	226382_at	Hs.8087.3	CAMK1D | calcium/calmodulin-dependent protein kinase ID /// hypothetical LOC283070
1	+2.91	4.56	+1.54	3.79	0.1	5.33	0.3	0.00105833	0.13434524	0.00001105	0.00642553	241871_at	Hs.190146.0	CAMK4 | calcium/calmodulin-dependent protein kinase IV
1	+2.04	8.05	+1.03	7.54	0.2	8.57	0.1	0.00266662	0.18668078	0.00026989	0.04596885	213626_at	Hs.71616.0	CBR4 | carbonyl reductase 4
1	+2.15	8.67	+1.11	8.11	0.3	9.22	0.1	0.00397618	0.22357429	0.00017492	0.03609057	209472_at	g12654030	CCBL2 | cysteine conjugate-beta lyase 2
1	+2.09	6.88	+1.07	6.35	0.1	7.41	0.1	0.00002868	0.03919701	0.00018370	0.03761798	218802_at	g8923601	CCDC109B | coiled-coil domain containing 109B
1	+2.42	5.73	+1.27	5.09	0.1	6.36	0.1	0.00007334	0.05346299	0.00005428	0.01725581	222890_at	Hs.11614.0	CCDC113 | coiled-coil domain containing 113
1	+3.51	6.71	+1.81	5.81	0.1	7.62	0.2	0.00002823	0.03919701	0.00000205	0.00193103	218175_at	g13376724	CCDC92 | coiled-coil domain containing 92
1	+3.10	7.24	+1.63	6.42	0.3	8.05	0.2	0.00067758	0.11649818	0.00000622	0.00430380	211814_s_at	g4092787	CCNE2 | cyclin E2
1	+2.66	8.72	+1.41	8.02	0.2	9.43	0.3	0.00364403	0.21562475	0.00002714	0.01060000	228766_at	Hs.325823.0	CD36 | CD36 molecule (thrombospondin receptor)
1	+4.77	8.33	+2.25	7.20	0.1	9.45	0.3	0.00019206	0.07385142	0.00000015	0.00023529	204440_at	g4757945	CD83 | CD83 molecule
1	+2.32	7.87	+1.21	7.27	0.1	8.48	0.2	0.00114694	0.13621353	0.00009738	0.02442202	213800_at	Hs.250651.2	CFH | complement factor H
1	+5.69	8.97	+2.51	7.72	0.1	10.23	0.2	0.00001624	0.03061073	0.00000000	0.00000000	215388_s_at	Hs.296941.0	CFH | complement factor H /// complement factor H-related 1
1	+7.74	7.97	+2.95	6.49	0.7	9.44	0.1	0.00233522	0.17741365	0.00000000	0.00000000	233615_at	Hs.301294.0	CGA | Glycoprotein hormones, alpha polypeptide
1	+7.17	6.40	+2.84	4.97	0.2	7.82	0.1	0.00000195	0.01863594	0.00000000	0.00000000	242100_at	Hs.165050.0	CHSY3 | chondroitin sulfate synthase 3
1	+2.13	8.66	+1.09	8.12	0.3	9.21	0.1	0.01104910	0.32167719	0.00024413	0.04319741	200811_at	g4502846	CIRBP | cold inducible RNA binding protein
1	+7.59	6.17	+2.92	4.71	0.1	7.63	0.2	0.00000305	0.01863594	0.00000000	0.00000000	205830_at	g4758003	CLGN | calmegin
1	+2.12	7.33	+1.08	6.79	0.3	7.87	0.1	0.00552422	0.25149351	0.00025496	0.04453674	228306_at	Hs.288613.0	CNIH4 | cornichon homolog 4 (Drosophila)
1	+2.34	6.03	+1.22	5.42	0.1	6.64	0.3	0.00223241	0.17377762	0.00008669	0.02289855	226751_at	Hs.26358.0	CNRIP1 | cannabinoid receptor interacting protein 1
1	+2.17	8.87	+1.12	8.31	0.2	9.43	0.2	0.00520596	0.24709629	0.00015978	0.03412500	202310_s_at	Hs.172928.0	COL1A1 | collagen, type I, alpha 1
1	+2.89	5.26	+1.53	4.49	0.1	6.03	0.3	0.00111072	0.13551508	0.00001149	0.00647423	229218_at	Hs.179573.1	COL1A2 | collagen, type I, alpha 2
1	+2.57	11.58	+1.36	10.90	0.0	12.27	0.1	0.00003760	0.04296416	0.00002656	0.01059854	215076_s_at	Hs.297909.0	COL3A1 | collagen, type III, alpha 1
1	+4.14	4.99	+2.05	3.96	0.1	6.01	0.6	0.00395761	0.22357429	0.00000102	0.00119149	214587_at	Hs.114599.0	COL8A1 | collagen, type VIII, alpha 1
1	+2.68	7.66	+1.42	6.95	0.4	8.37	0.1	0.00524861	0.24763401	0.00002619	0.01052941	204264_at	g4503022	CPT2 | carnitine palmitoyltransferase 2
1	+2.04	6.66	+1.03	6.14	0.2	7.17	0.1	0.00112539	0.13566559	0.00028818	0.04745783	201990_s_at	g4503034	CREBL2 | cAMP responsive element binding protein-like 2
1	+1.89	8.42	+0.92	7.96	0.9	8.88	1.0	0.40457400	0.91473342	0.00029542	0.04778698	230511_at	Hs.167916.0	CREM | cAMP responsive element modulator
1	+2.63	7.84	+1.40	7.14	0.3	8.54	0.0	0.00134559	0.14069584	0.00002590	0.01048889	220999_s_at	g13562115	CYFIP2 | cytoplasmic FMR1 interacting protein 2
1	+2.32	4.70	+1.22	4.09	0.0	5.31	0.2	0.00051444	0.10573962	0.00008582	0.02277670	226402_at	Hs.109087.0	CYP2U1 | cytochrome P450, family 2, subfamily U, polypeptide 1
1	+2.07	9.18	+1.05	8.66	0.1	9.71	0.1	0.00014990	0.07253067	0.00022884	0.04212795	203302_at	g4503268	DCK | deoxycytidine kinase
1	+2.29	6.82	+1.20	6.22	0.2	7.42	0.2	0.00097352	0.13173006	0.00008121	0.02242424	201893_x_at	Hs.76152.0	DCN | decorin
1	+4.85	7.30	+2.28	6.16	0.0	8.44	0.6	0.00233454	0.17741365	0.00000015	0.00024242	207147_at	g6996003	DLX2 | distal-less homeobox 2
1	+2.63	7.51	+1.39	6.81	0.4	8.20	0.2	0.00733628	0.27681943	0.00003373	0.01263014	225384_at	Hs.93560.0	DOCK7 | dedicator of cytokinesis 7
1	+2.17	8.27	+1.12	7.71	0.2	8.83	0.3	0.01104628	0.32167719	0.00020799	0.04004225	204646_at	g4557874	DPYD | dihydropyrimidine dehydrogenase
1	+2.13	5.92	+1.09	5.38	0.3	6.47	0.3	0.01624313	0.37409147	0.00027493	0.04625231	219990_at	g13375949	E2F8 | E2F transcription factor 8
1	+2.04	7.51	+1.03	6.99	0.2	8.02	0.1	0.00073447	0.11748027	0.00026074	0.04483019	220926_s_at	g13376781	EDEM3 | ER degradation enhancer, mannosidase alpha-like 3
1	+2.37	8.91	+1.24	8.29	0.8	9.53	0.2	0.08945164	0.67230965	0.00025891	0.04465615	202023_at	g4758245	EFNA1 | ephrin-A1
1	+2.45	8.16	+1.29	7.51	2.1	8.80	1.6	0.55775703	0.94738788	0.00003373	0.01254422	227404_s_at	Hs.326035.1	EGR1 | Early growth response 1
1	+2.53	6.50	+1.34	5.83	0.5	7.17	0.3	0.02882381	0.46861196	0.00005209	0.01685207	223253_at	g12653794	EPDR1 | ependymin related protein 1 (zebrafish)
1	+3.33	7.18	+1.74	6.31	0.2	8.05	0.2	0.00026619	0.08169650	0.00000329	0.00290323	206070_s_at	g12003434	EPHA3 | EPH receptor A3
1	+3.16	6.82	+1.66	5.99	0.4	7.65	0.5	0.01503190	0.36560022	0.00000651	0.00445000	237939_at	Hs.202436.0	EPHA5 | EPH receptor A5
1	+3.10	4.82	+1.63	4.00	0.0	5.63	0.1	0.00000973	0.02725414	0.00000497	0.00377778	214053_at	Hs.7888.0	ERBB4 | v-erb-a erythroblastic leukemia viral oncogene homolog 4 (avian)
1	+2.11	7.47	+1.08	6.93	0.2	8.01	0.1	0.00138392	0.14250597	0.00022248	0.04137415	33494_at	4839546_RC	ETFDH | electron-transferring-flavoprotein dehydrogenase
1	+2.13	6.00	+1.09	5.45	0.2	6.54	0.4	0.01480814	0.36408348	0.00023967	0.04324752	214734_at	Hs.138380.0	EXPH5 | exophilin 5
1	+2.71	6.11	+1.44	5.39	0.1	6.82	0.2	0.00031822	0.08972939	0.00001990	0.00850000	205756_s_at	g10518504	F8 | coagulation factor VIII, procoagulant component
1	+2.06	8.65	+1.04	8.13	0.2	9.17	0.2	0.00328798	0.20630941	0.00032022	0.04959773	227239_at	Hs.23869.0	FAM126A | family with sequence similarity 126, member A
1	+11.73	6.11	+3.55	4.33	0.1	7.88	0.5	0.00007659	0.05438599	0.00000000	0.00000000	217967_s_at	g12620191	FAM129A | family with sequence similarity 129, member A
1	+2.72	7.65	+1.45	6.93	0.6	8.37	0.3	0.04140317	0.52779634	0.00003702	0.01305806	218532_s_at	g9506660	FAM134B | family with sequence similarity 134, member B
1	+2.79	6.10	+1.48	5.36	0.5	6.84	0.9	0.11213077	0.71664610	0.00004280	0.01435583	1554547_at	Hs2.268744.1	FAM13C | family with sequence similarity 13, member C
1	+2.06	6.67	+1.04	6.14	0.2	7.19	0.2	0.00150977	0.14950180	0.00031795	0.04938636	213896_x_at	Hs.44131.0	FAM149B1 | family with sequence similarity 149, member B1
1	+4.75	5.91	+2.25	4.79	0.1	7.04	0.3	0.00006310	0.04957686	0.00000007	0.00013793	227370_at	Hs.25329.0	FAM171B | family with sequence similarity 171, member B
1	+2.08	8.36	+1.06	7.83	0.2	8.89	0.3	0.00856822	0.29188005	0.00026930	0.04615674	218297_at	g13376430	FAM188A | family with sequence similarity 188, member A
1	+2.52	7.46	+1.33	6.79	0.1	8.12	0.1	0.00018201	0.07385142	0.00003724	0.01305128	201911_s_at	g5031632	FARP1 | FERM, RhoGEF (ARHGEF) and pleckstrin domain protein 1 (chondrocyte-derived)
1	+2.45	5.64	+1.30	4.99	0.4	6.28	0.3	0.01301441	0.34458259	0.00006709	0.02015385	219427_at	g13375763	FAT4 | FAT tumor suppressor homolog 4 (Drosophila)
1	+2.25	5.66	+1.17	5.07	0.1	6.24	0.4	0.00690720	0.27128258	0.00016227	0.03438760	229247_at	Hs.23987.0	FBLN7 | fibulin 7
1	+2.91	4.77	+1.54	4.00	0.1	5.54	0.3	0.00081737	0.12194472	0.00001178	0.00657143	215717_s_at	Hs.79432.1	FBN2 | fibrillin 2
1	+2.31	6.39	+1.21	5.79	0.3	7.00	0.6	0.05762546	0.59012463	0.00024194	0.04351316	203638_s_at	g13186252	FGFR2 | fibroblast growth factor receptor 2
1	+2.26	6.69	+1.18	6.10	0.2	7.27	0.1	0.00118121	0.13697224	0.00009481	0.02400000	1553145_at	Hs2.303666.1	FLJ39653 | hypothetical FLJ39653
1	+2.31	5.47	+1.21	4.87	0.4	6.08	0.4	0.03003937	0.47497588	0.00013622	0.03052459	1555516_at	Hs2Affx.1.342	FOXP2 | forkhead box P2
1	+2.13	6.74	+1.09	6.20	0.4	7.29	0.3	0.03385725	0.49217663	0.00029000	0.04733134	205140_at	g4503776	FPGT | fucose-1-phosphate guanylyltransferase
1	+4.02	4.71	+2.01	3.71	0.1	5.72	0.7	0.01156609	0.32816611	0.00000117	0.00123077	226145_s_at	Hs.15420.1	FRAS1 | Fraser syndrome 1
1	+2.59	10.02	+1.37	9.34	0.2	10.71	0.2	0.00070395	0.11697655	0.00003409	0.01242667	208782_at	g12652618	FSTL1 | follistatin-like 1
1	+2.93	5.10	+1.55	4.32	0.2	5.88	0.1	0.00037982	0.09804760	0.00000973	0.00591111	203397_s_at	Hs.278611.0	GALNT3 | UDP-N-acetyl-alpha-D-galactosamine:polypeptide N-acetylgalactosaminyltransferase 3 (GalNAc-T3)
1	+2.27	6.51	+1.18	5.91	0.1	7.10	0.0	0.00001204	0.02815257	0.00008465	0.02268627	202321_at	Hs.55498.0	GGPS1 | geranylgeranyl diphosphate synthase 1
1	+3.51	5.07	+1.81	4.16	0.2	5.97	0.2	0.00023691	0.07941770	0.00000190	0.00182456	205280_at	g4504022	GLRB | glycine receptor, beta
1	+2.04	7.88	+1.03	7.37	0.1	8.40	0.1	0.00018609	0.07385142	0.00025423	0.04455128	203159_at	g7662327	GLS | glutaminase
1	+2.19	7.57	+1.13	7.00	0.1	8.13	0.2	0.00188779	0.16228724	0.00014061	0.03087550	227022_at	Hs.21398.0	GNPDA2 | glucosamine-6-phosphate deaminase 2
1	+5.41	9.62	+2.44	8.40	0.2	10.84	0.1	0.00000654	0.02383409	0.00000000	0.00000000	213737_x_at	Hs.205125.0	GOLGA8C | golgi autoantigen, golgin subfamily a, 8C /// golgi autoantigen, golgin subfamily a, 8D /// golgi autoantigen, golgin subfamily a, 8E /// golgi autoantigen, golgin subfamily a, 8G /// similar to Golgin subfamily A member 8-like protein 1
1	+2.30	6.78	+1.20	6.18	0.2	7.38	0.2	0.00257960	0.18490172	0.00010023	0.02479638	242224_at	Hs.187618.0	GPATCH2 | G patch domain containing 2
1	+2.62	5.26	+1.39	4.56	0.2	5.95	0.3	0.00199385	0.16681609	0.00003248	0.01233333	230369_at	Hs.21606.0	GPR161 | G protein-coupled receptor 161
1	+2.22	8.54	+1.15	7.96	0.1	9.12	0.1	0.00017977	0.07385142	0.00011398	0.02721397	215030_at	Hs.287551.0	GRSF1 | G-rich RNA sequence binding factor 1
1	+2.28	4.86	+1.19	4.27	0.2	5.45	0.2	0.00277792	0.18727871	0.00009818	0.02451142	232298_at	Hs.85835.0	hCG_1806964 | hypothetical LOC401093
1	+2.85	7.55	+1.51	6.79	0.1	8.30	0.2	0.00019337	0.07385142	0.00001178	0.00650505	219863_at	g7705930	HERC5 | hect domain and RLD 5
1	+2.53	7.33	+1.34	6.66	0.5	8.00	0.2	0.02059242	0.41062200	0.00006892	0.02036757	218017_s_at	g13376612	HGSNAT | heparan-alpha-glucosaminide N-acetyltransferase
1	+4.53	5.39	+2.18	4.30	0.2	6.48	0.1	0.00001344	0.02826115	0.00000044	0.00068571	225792_at	Hs.299254.0	HOOK1 | hook homolog 1 (Drosophila)
1	+2.22	8.58	+1.15	8.01	0.1	9.16	0.5	0.03402955	0.49223425	0.00024318	0.04316883	206024_at	g4504476	HPD | 4-hydroxyphenylpyruvate dioxygenase
1	+2.04	8.59	+1.03	8.08	0.1	9.11	0.1	0.00004307	0.04296416	0.00024830	0.04379355	227139_s_at	Hs.282804.2	HPS3 | Hermansky-Pudlak syndrome 3
1	+2.37	10.60	+1.25	9.98	0.8	11.22	0.3	0.10557395	0.70258232	0.00022723	0.04197297	208937_s_at	g464181	ID1 | inhibitor of DNA binding 1, dominant negative helix-loop-helix protein
1	+2.06	6.49	+1.04	5.96	0.2	7.01	0.2	0.00448051	0.23180590	0.00024296	0.04341176	201565_s_at	g4504570	ID2 | inhibitor of DNA binding 2, dominant negative helix-loop-helix protein
1	+2.73	9.86	+1.45	9.14	0.5	10.58	0.1	0.01367291	0.35262572	0.00002853	0.01106383	207826_s_at	g10835060	ID3 | inhibitor of DNA binding 3, dominant negative helix-loop-helix protein
1	+3.05	10.18	+1.61	9.38	0.1	10.99	0.1	0.00001613	0.03061073	0.00000607	0.00431169	201163_s_at	g4504618	IGFBP7 | insulin-like growth factor binding protein 7
1	+2.24	4.81	+1.16	4.23	0.0	5.39	0.2	0.00082075	0.12194472	0.00010996	0.02636842	231929_at	Hs.159115.0	IKZF2 | IKAROS family zinc finger 2 (Helios)
1	+2.21	7.95	+1.14	7.38	0.1	8.52	0.2	0.00022290	0.07731315	0.00010879	0.02620264	219255_x_at	g8923816	IL17RB | interleukin 17 receptor B
1	+2.40	9.86	+1.26	9.23	0.1	10.49	0.2	0.00097086	0.13173006	0.00006409	0.01946667	227153_at	Hs.89576.1	IMMP2L | IMP2 inner mitochondrial membrane peptidase-like (S. cerevisiae)
1	+2.12	5.80	+1.08	5.26	0.2	6.34	0.1	0.00145280	0.14633884	0.00020631	0.03985866	223681_s_at	g11933154	INADL | InaD-like (Drosophila)
1	+2.03	6.65	+1.02	6.14	0.2	7.16	0.2	0.00305691	0.19756108	0.00031407	0.04892308	242561_at	Hs.34371.0	IPO9 | importin 9
1	+1.78	8.29	+0.83	7.88	1.2	8.70	0.7	0.48504678	0.93230200	0.00024194	0.04337049	201464_x_at	Hs.78465.0	JUN | jun oncogene
1	+2.45	5.47	+1.30	4.83	0.2	6.12	0.2	0.00052829	0.10697929	0.00003995	0.01365000	205206_at	g4557682	KAL1 | Kallmann syndrome 1 sequence
1	+3.41	10.71	+1.77	9.83	0.5	11.60	0.4	0.00786291	0.28414055	0.00000351	0.00295385	229125_at	Hs.78026.0	KANK4 | KN motif and ankyrin repeat domains 4
1	+2.96	5.33	+1.56	4.55	0.1	6.11	0.4	0.00253803	0.18408504	0.00000951	0.00590909	237273_at	Hs.13861.0	KCNU1 | potassium channel, subfamily U, member 1
1	+2.84	7.09	+1.50	6.34	0.3	7.84	0.2	0.00134078	0.14069584	0.00001288	0.00676923	226493_at	Hs.180877.0	KCTD18 | potassium channel tetramerisation domain containing 18
1	+2.90	6.58	+1.54	5.81	0.4	7.35	0.2	0.00451253	0.23231870	0.00001134	0.00652632	229850_at	Hs.32250.0	KDSR | 3-ketodihydrosphingosine reductase
1	+3.29	6.16	+1.72	5.30	0.1	7.02	0.0	0.00000246	0.01863594	0.00000337	0.00292063	202417_at	g6912451	KEAP1 | kelch-like ECH-associated protein 1
1	+2.23	4.40	+1.16	3.82	0.2	4.98	0.2	0.00335883	0.20793271	0.00016541	0.03465134	204075_s_at	g7662179	KIAA0562 | KIAA0562
1	+2.26	5.77	+1.18	5.19	0.3	6.36	0.1	0.00360991	0.21453453	0.00010776	0.02618667	213424_at	Hs.6224.0	KIAA0895 | KIAA0895
1	+2.20	6.38	+1.14	5.82	0.1	6.95	0.1	0.00057869	0.10986081	0.00013022	0.02991597	227231_at	Hs.205293.0	KIAA1211 | KIAA1211
1	+2.43	7.46	+1.28	6.82	0.1	8.10	0.0	0.00002744	0.03919701	0.00004558	0.01510303	225303_at	Hs.170142.0	KIRREL | kin of IRRE like (Drosophila)
1	+3.22	4.83	+1.69	3.99	0.1	5.67	0.5	0.00505733	0.24440957	0.00000812	0.00522353	233329_s_at	Hs.5721.1	KRCC1 | lysine-rich coiled-coil 1
1	+2.04	9.49	+1.03	8.97	0.3	10.00	0.2	0.00824883	0.28711062	0.00028532	0.04756098	202068_s_at	g8051613	LDLR | low density lipoprotein receptor
1	+2.05	6.10	+1.04	5.58	0.1	6.62	0.2	0.00099469	0.13264492	0.00023214	0.04230667	208934_s_at	g13249298	LGALS8 | lectin, galactoside-binding, soluble, 8
1	+12.84	5.33	+3.68	3.49	0.1	7.17	1.0	0.00260408	0.18490172	0.00000000	0.00000000	213880_at	Hs.285529.1	LGR5 | leucine-rich repeat-containing G protein-coupled receptor 5
1	+4.21	6.35	+2.07	5.32	0.2	7.39	0.3	0.00023270	0.07902430	0.00000059	0.00080000	241376_at	Hs.7948.0	LOC100130097 | Hypothetical protein LOC100130097
1	+2.10	6.57	+1.07	6.04	0.2	7.10	0.2	0.00305572	0.19756108	0.00022921	0.04205369	228899_at	Hs.152353.0	LOC100132884 | hypothetical protein LOC100132884
1	+2.97	7.47	+1.57	6.68	0.4	8.26	0.7	0.03968351	0.52060141	0.00001924	0.00841600	237737_at	Hs.134014.0	LOC100289026 | similar to hCG1744891
1	+12.59	7.56	+3.65	5.74	0.2	9.39	0.4	0.00004047	0.04296416	0.00000000	0.00000000	228564_at	Hs.42792.0	LOC375295 | hypothetical protein LOC375295
1	+2.88	7.47	+1.53	6.71	0.6	8.23	0.4	0.03229283	0.48660331	0.00001880	0.00835772	1554097_a_at	Hs2.98532.1	LOC554202 | hypothetical LOC554202
1	+3.12	8.88	+1.64	8.06	0.2	9.70	0.2	0.00032285	0.09052213	0.00000607	0.00436842	215446_s_at	Hs.102267.3	LOX | lysyl oxidase
1	+2.57	8.21	+1.36	7.53	0.2	8.89	0.1	0.00066689	0.11535009	0.00003175	0.01222535	47560_at	4860484_RC	LPHN1 | latrophilin 1
1	+2.05	8.04	+1.03	7.53	0.1	8.56	0.2	0.00107401	0.13503477	0.00028613	0.04755015	202729_s_at	g4557730	LTBP1 | latent transforming growth factor beta binding protein 1
1	+2.23	8.73	+1.16	8.15	0.4	9.31	0.2	0.01248341	0.33887426	0.00016512	0.03472308	201744_s_at	g4505046	LUM | lumican
1	+2.49	6.71	+1.32	6.05	1.7	7.37	2.0	0.54713222	0.94530663	0.00003387	0.01251351	36711_at	4848734_RC	MAFF | v-maf musculoaponeurotic fibrosarcoma oncogene homolog F (avian)
1	+2.09	7.38	+1.07	6.84	0.1	7.91	0.1	0.00024284	0.08033121	0.00019219	0.03849084	242794_at	Hs.177135.0	MAML3 | mastermind-like 3 (Drosophila)
1	+2.70	6.96	+1.43	6.25	0.5	7.68	0.1	0.01627669	0.37448200	0.00003175	0.01213986	230298_at	Hs.64004.0	MBLAC2 | metallo-beta-lactamase domain containing 2
1	+2.33	7.42	+1.22	6.81	0.6	8.03	0.3	0.07423514	0.63981541	0.00023799	0.04308609	235879_at	Hs.310286.0	MBNL1 | Muscleblind-like (Drosophila)
1	+2.08	7.66	+1.06	7.13	0.2	8.19	0.2	0.00696621	0.27132502	0.00029498	0.04785757	211675_s_at	g3426297	MDFIC | MyoD family inhibitor domain containing
1	+3.95	4.20	+1.98	3.21	0.1	5.19	0.8	0.02454891	0.43906170	0.00000256	0.00233333	241902_at	Hs.26640.0	MKX | mohawk homeobox
1	+2.93	6.38	+1.55	5.60	0.1	7.15	0.6	0.01425318	0.35893409	0.00001412	0.00728302	224685_at	Hs.100469.2	MLLT4 | myeloid/lymphoid or mixed-lineage leukemia (trithorax homolog, Drosophila); translocated to, 4
1	+2.17	4.29	+1.12	3.73	0.1	4.84	0.2	0.00061581	0.11108419	0.00017236	0.03583270	242750_at	Hs.117747.0	MMAA | methylmalonic aciduria (cobalamin deficiency) cblA type
1	+4.04	10.05	+2.01	9.04	0.1	11.06	0.3	0.00008186	0.05440195	0.00000066	0.00081818	218773_s_at	g6912591	MSRB2 | methionine sulfoxide reductase B2
1	+2.79	6.35	+1.48	5.61	0.2	7.09	0.4	0.00708219	0.27213433	0.00001690	0.00803478	225782_at	Hs.35092.0	MSRB3 | methionine sulfoxide reductase B3
1	+2.16	5.27	+1.11	4.72	0.2	5.83	0.2	0.00097440	0.13173006	0.00013871	0.03070445	220346_at	g13376512	MTHFD2L | methylenetetrahydrofolate dehydrogenase (NADP+ dependent) 2-like
1	+2.84	7.61	+1.50	6.86	0.5	8.36	0.1	0.01068063	0.31754416	0.00001610	0.00792793	226969_at	Hs.33264.0	MTR | 5-methyltetrahydrofolate-homocysteine methyltransferase
1	+2.24	8.04	+1.16	7.46	0.3	8.62	0.2	0.00345704	0.21005264	0.00013644	0.03044898	229757_at	Hs.129095.0	NAF1 | Nuclear assembly factor 1 homolog (S. cerevisiae)
1	+2.27	8.32	+1.18	7.73	0.4	8.91	0.2	0.01795903	0.38645313	0.00013725	0.03050407	228063_s_at	Hs.12554.1	NAP1L5 | nucleosome assembly protein 1-like 5
1	+2.76	7.53	+1.47	6.79	0.4	8.26	0.2	0.00736545	0.27715492	0.00001953	0.00847619	224772_at	Hs.6298.0	NAV1 | neuron navigator 1
1	+2.30	7.96	+1.20	7.35	0.3	8.56	0.3	0.00849162	0.29071965	0.00011449	0.02709957	229461_x_at	Hs.296235.0	NEGR1 | neuronal growth regulator 1
1	+2.10	6.13	+1.07	5.59	0.3	6.66	0.0	0.00832252	0.28887559	0.00027171	0.04599381	213331_s_at	Hs.48332.0	NEK1 | NIMA (never in mitosis gene a)-related kinase 1
1	+3.80	6.70	+1.92	5.74	0.1	7.66	0.5	0.00416563	0.22639735	0.00000168	0.00164286	203413_at	g5453765	NELL2 | NEL-like 2 (chicken)
1	+2.38	7.44	+1.25	6.82	0.0	8.07	0.0	0.00000303	0.01863594	0.00005326	0.01712941	226103_at	Hs.216381.0	NEXN | nexilin (F actin binding protein)
1	+2.26	8.04	+1.17	7.46	0.2	8.63	0.2	0.00119103	0.13717807	0.00012232	0.02821941	226806_s_at	Hs.12482.1	NFIA | nuclear factor I/A
1	+2.03	6.18	+1.02	5.67	0.1	6.69	0.2	0.00059759	0.11108419	0.00027252	0.04598765	223218_s_at	g13516830	NFKBIZ | nuclear factor of kappa light polypeptide gene enhancer in B-cells inhibitor, zeta
1	+2.90	8.28	+1.53	7.51	0.1	9.05	0.5	0.00663298	0.26779227	0.00001434	0.00719266	206023_at	g5729946	NMU | neuromedin U
1	+2.09	5.74	+1.07	5.21	0.1	6.27	0.2	0.00054373	0.10750595	0.00018509	0.03776119	231798_at	Hs.248201.0	NOG | noggin
1	+2.13	4.88	+1.09	4.33	0.1	5.43	0.2	0.00212165	0.17095616	0.00019021	0.03823529	221210_s_at	g13540532	NPL | N-acetylneuraminate pyruvate lyase (dihydrodipicolinate synthase)
1	+2.84	5.50	+1.51	4.75	0.0	6.26	0.4	0.00252472	0.18380676	0.00001624	0.00785841	205259_at	g4505198	NR3C2 | nuclear receptor subfamily 3, group C, member 2
1	+2.10	5.91	+1.07	5.37	0.1	6.44	0.4	0.00980513	0.30712347	0.00021736	0.04112111	220133_at	g8923478	ODAM | odontogenic, ameloblast asssociated
1	+4.71	6.23	+2.24	5.11	0.2	7.34	0.3	0.00019419	0.07385142	0.00000007	0.00012500	205728_at	Hs.23796.0	ODZ1 | odz, odd Oz/ten-m homolog 1(Drosophila)
1	+2.44	7.86	+1.29	7.22	0.3	8.51	0.3	0.00635580	0.26208096	0.00006138	0.01885393	226810_at	Hs.13299.0	OGFRL1 | opioid growth factor receptor-like 1
1	+2.91	7.95	+1.54	7.18	0.3	8.72	0.4	0.00550829	0.25128721	0.00001046	0.00615054	238865_at	Hs.49889.0	PABPC4L | poly(A) binding protein, cytoplasmic 4-like
1	+2.47	5.65	+1.31	4.99	0.2	6.30	0.3	0.00281377	0.18922172	0.00005472	0.01729480	208383_s_at	g4505638	PCK1 | phosphoenolpyruvate carboxykinase 1 (soluble)
1	+2.13	5.03	+1.09	4.49	0.1	5.58	0.1	0.00013470	0.06919558	0.00016395	0.03461004	213558_at	Hs.12376.1	PCLO | piccolo (presynaptic cytomatrix protein)
1	+2.23	7.74	+1.16	7.16	0.4	8.32	0.2	0.02442821	0.43848077	0.00023631	0.04292359	231213_at	Hs.22467.0	PDE1A | phosphodiesterase 1A, calmodulin-dependent
1	+2.65	6.69	+1.41	5.99	0.9	7.39	0.2	0.09208790	0.67952196	0.00012093	0.02813617	222317_at	Hs.118567.0	PDE3B | phosphodiesterase 3B, cGMP-inhibited
1	+3.22	6.44	+1.69	5.60	0.1	7.28	0.9	0.05152704	0.57137305	0.00001412	0.00721495	211302_s_at	g347121	PDE4B | phosphodiesterase 4B, cAMP-specific (phosphodiesterase E4 dunce homolog, Drosophila)
1	+3.90	6.78	+1.96	5.80	0.5	7.76	0.2	0.00409346	0.22592531	0.00000102	0.00121739	218718_at	g9994186	PDGFC | platelet derived growth factor C
1	+3.96	6.57	+1.99	5.58	0.0	7.56	0.5	0.00173388	0.15706258	0.00000110	0.00120000	226731_at	Hs.184411.5	PELO | Pelota homolog (Drosophila)
1	+3.75	7.36	+1.91	6.40	0.6	8.31	0.1	0.00940798	0.30346973	0.00000117	0.00120755	227947_at	Hs.323117.0	PHACTR2 | phosphatase and actin regulator 2
1	+2.34	6.35	+1.23	5.73	0.1	6.96	0.1	0.00011569	0.06658372	0.00006994	0.02044920	217097_s_at	Hs.128653.1	PHTF2 | putative homeodomain transcription factor 2
1	+2.03	7.95	+1.02	7.44	0.2	8.46	0.2	0.00215216	0.17203088	0.00031159	0.04895402	222631_at	Hs.23920.0	PI4K2B | phosphatidylinositol 4-kinase type 2 beta
1	+2.32	8.05	+1.22	7.44	0.2	8.65	0.2	0.00179772	0.15938643	0.00008830	0.02310048	202743_at	Hs.88051.0	PIK3R3 | phosphoinositide-3-kinase, regulatory subunit 3 (gamma)
1	+2.57	5.64	+1.36	4.96	0.1	6.32	0.4	0.00430361	0.22918666	0.00003790	0.01311392	204612_at	g5803126	PKIA | protein kinase (cAMP-dependent, catalytic) inhibitor alpha
1	+2.71	8.96	+1.44	8.25	0.2	9.68	0.2	0.00049465	0.10467370	0.00001763	0.00810084	209318_x_at	Hs.75825.2	PLAGL1 | pleiomorphic adenoma gene-like 1
1	+2.10	7.35	+1.07	6.82	0.3	7.89	0.1	0.00560589	0.25242619	0.00030720	0.04868406	213222_at	Hs.41143.0	PLCB1 | phospholipase C, beta 1 (phosphoinositide-specific)
1	+2.56	6.42	+1.36	5.74	0.1	7.10	0.3	0.00100375	0.13294486	0.00003541	0.01265359	206942_s_at	g4505898	PMCH | pro-melanin-concentrating hormone
1	+2.76	5.86	+1.47	5.12	0.3	6.59	0.1	0.00204440	0.16833948	0.00001807	0.00823333	228469_at	Hs.143482.1	PPID | Peptidylprolyl isomerase D
1	+2.13	6.46	+1.09	5.92	0.3	7.01	0.7	0.11877140	0.72866433	0.00027640	0.04635583	235061_at	Hs.291000.0	PPM1K | protein phosphatase 1K (PP2C domain containing)
1	+2.40	6.19	+1.26	5.56	0.6	6.82	0.2	0.04390205	0.53832318	0.00012218	0.02830508	228494_at	Hs.21816.0	PPP1R9A | protein phosphatase 1, regulatory (inhibitor) subunit 9A
1	+2.05	9.98	+1.03	9.46	0.2	10.50	0.1	0.00053198	0.10732892	0.00026974	0.04608750	202429_s_at	g7669991	PPP3CA | protein phosphatase 3 (formerly 2B), catalytic subunit, alpha isoform
1	+2.30	8.16	+1.20	7.56	0.1	8.76	0.1	0.00033292	0.09082126	0.00008487	0.02263415	238441_at	Hs.86379.0	PRKAA2 | protein kinase, AMP-activated, alpha 2 catalytic subunit
1	+2.14	6.94	+1.09	6.40	0.3	7.49	0.2	0.00920490	0.30064204	0.00020097	0.03995636	204201_s_at	g5453991	PTPN13 | protein tyrosine phosphatase, non-receptor type 13 (APO-1/CD95 (Fas)-associated phosphatase)
1	+2.31	5.42	+1.21	4.81	0.1	6.02	0.1	0.00006749	0.05054799	0.00007235	0.02049741	210675_s_at	g2078324	PTPRR | protein tyrosine phosphatase, receptor type, R
1	+2.71	8.46	+1.44	7.74	0.1	9.18	0.0	0.00003014	0.03923662	0.00001441	0.00716364	227003_at	Hs.166563.1	RAB28 | RAB28, member RAS oncogene family
1	+2.68	7.19	+1.42	6.48	0.5	7.90	0.1	0.00939937	0.30346973	0.00002495	0.01017910	229905_at	Hs.37282.0	RAP1GDS1 | RAP1, GTP-GDP dissociation stimulator 1
1	+2.12	9.58	+1.08	9.04	0.2	10.13	0.4	0.02903167	0.47045243	0.00030668	0.04874419	203097_s_at	g7657260	RAPGEF2 | Rap guanine nucleotide exchange factor (GEF) 2
1	+2.48	4.83	+1.31	4.17	0.1	5.48	0.6	0.04198081	0.53074199	0.00009225	0.02357009	220276_at	g13376045	RERGL | RERG/RAS-like
1	+2.20	9.26	+1.14	8.69	0.3	9.83	0.5	0.05620400	0.58675939	0.00029834	0.04811799	231986_at	Hs.129190.0	RIMS1 | regulating synaptic membrane exocytosis 1
1	+5.84	7.35	+2.55	6.08	0.5	8.62	0.1	0.00048705	0.10467370	0.00000000	0.00000000	227657_at	Hs.43149.0	RNF150 | ring finger protein 150
1	+4.77	5.76	+2.25	4.64	0.2	6.89	0.1	0.00001518	0.03061073	0.00000007	0.00012903	226766_at	Hs.31141.0	ROBO2 | roundabout, axon guidance receptor, homolog 2 (Drosophila)
1	+2.40	6.09	+1.26	5.46	0.1	6.73	0.4	0.00672927	0.26938522	0.00008216	0.02234826	242385_at	Hs.117956.0	RORB | RAR-related orphan receptor B
1	+2.40	3.90	+1.27	3.27	0.1	4.53	0.5	0.02812189	0.46515820	0.00011428	0.02716522	241703_at	Hs.158832.0	RUNDC3B | RUN domain containing 3B
1	+2.55	6.39	+1.35	5.71	0.4	7.07	0.1	0.00594172	0.25559564	0.00003834	0.01318239	232231_at	Hs.50115.0	RUNX2 | runt-related transcription factor 2
1	+2.36	9.05	+1.24	8.43	0.2	9.67	0.2	0.00181840	0.15976940	0.00007579	0.02125128	204900_x_at	g4506782	SAP30 | Sin3A-associated protein, 30kDa
1	+2.16	6.06	+1.11	5.51	0.3	6.62	0.1	0.00668014	0.26892249	0.00020353	0.04002878	209741_x_at	g12056567	SCAPER | S-phase cyclin A-associated protein in the ER
1	+3.67	7.98	+1.88	7.04	0.1	8.92	0.2	0.00008177	0.05440195	0.00000124	0.00123636	201826_s_at	g7705766	SCCPDH | saccharopine dehydrogenase (putative)
1	+2.59	6.89	+1.37	6.21	0.4	7.58	0.1	0.00479310	0.23932690	0.00003526	0.01268421	236487_at	Hs.159865.0	SCLT1 | sodium channel and clathrin linker 1
1	+2.34	6.61	+1.23	6.00	0.4	7.23	0.1	0.00798992	0.28467873	0.00007996	0.02230612	221575_at	g12653616	SCLY | selenocysteine lyase
1	+2.28	9.17	+1.19	8.58	0.1	9.77	0.1	0.00001287	0.02815257	0.00008252	0.02233663	224786_at	Hs.286013.1	SCOC | short coiled-coil protein
1	+2.48	6.27	+1.31	5.61	0.2	6.92	0.2	0.00130933	0.14069584	0.00004529	0.01509756	212158_at	Hs.1501.0	SDC2 | syndecan 2
1	+2.24	8.54	+1.16	7.96	0.0	9.12	0.3	0.00315227	0.20040750	0.00013044	0.02984100	203789_s_at	g5454047	SEMA3C | sema domain, immunoglobulin domain (Ig), short basic domain, secreted, (semaphorin) 3C
1	+3.75	7.78	+1.91	6.83	0.2	8.74	0.2	0.00004812	0.04459151	0.00000110	0.00125000	205352_at	g4826903	SERPINI1 | serpin peptidase inhibitor, clade I (neuroserpin), member 1
1	+2.75	8.93	+1.46	8.20	0.2	9.66	0.1	0.00010860	0.06384758	0.00001397	0.00727619	207351_s_at	g4503632	SH2D2A | SH2 domain protein 2A
1	+2.20	5.75	+1.14	5.18	0.2	6.32	0.2	0.00207755	0.16930636	0.00013300	0.03030000	204019_s_at	g7661669	SH3YL1 | SH3 domain containing, Ysc84-like 1 (S. cerevisiae)
1	+2.10	7.93	+1.07	7.40	0.2	8.46	0.1	0.00125130	0.13877240	0.00023118	0.04227425	226831_at	Hs.279860.2	SLC25A46 | Solute carrier family 25, member 46
1	+2.10	7.56	+1.07	7.02	0.2	8.09	0.1	0.00108546	0.13503477	0.00020536	0.04010000	222691_at	Hs.285847.0	SLC35B3 | solute carrier family 35, member B3
1	+3.25	6.02	+1.70	5.17	0.2	6.87	0.4	0.00325102	0.20492006	0.00000432	0.00342029	227719_at	Hs.103262.0	SMAD9 | SMAD family member 9
1	+3.10	8.91	+1.63	8.09	0.1	9.72	0.1	0.00002057	0.03628381	0.00000497	0.00383099	218788_s_at	g12232400	SMYD3 | SET and MYND domain containing 3
1	+3.23	6.62	+1.69	5.78	0.0	7.47	0.2	0.00008557	0.05440195	0.00000388	0.00316418	236081_at	Hs.21374.0	SNCA | synuclein, alpha (non A4 component of amyloid precursor)
1	+2.34	5.99	+1.22	5.38	0.5	6.61	0.4	0.06808502	0.62403151	0.00015620	0.03362205	218974_at	g8922262	SOBP | sine oculis binding protein homolog (Drosophila)
1	+2.06	6.57	+1.04	6.05	0.1	7.09	0.1	0.00016086	0.07385142	0.00024318	0.04330945	203372_s_at	g2443360	SOCS2 | suppressor of cytokine signaling 2
1	+2.80	9.47	+1.48	8.73	0.3	10.21	0.2	0.00237178	0.17837250	0.00001712	0.00800000	225728_at	Hs.278626.2	SORBS2 | sorbin and SH3 domain containing 2
1	+2.19	10.12	+1.13	9.56	0.2	10.69	0.0	0.00026378	0.08169650	0.00013366	0.03032365	221844_x_at	Hs.13323.1	SPCS3 | signal peptidase complex subunit 3 homolog (S. cerevisiae)
1	+8.04	6.96	+3.01	5.45	0.2	8.46	0.3	0.00005224	0.04681945	0.00000000	0.00000000	233340_at	Hs.99545.0	SPINK5L3 | serine PI Kazal type 5-like 3
1	+6.34	6.32	+2.67	4.98	0.1	7.65	0.2	0.00000263	0.01863594	0.00000000	0.00000000	1553973_a_at	Hs2.215158.1	SPINK6 | serine peptidase inhibitor, Kazal type 6
1	+2.36	7.80	+1.24	7.18	0.1	8.42	0.4	0.00770426	0.28157098	0.00008128	0.02233166	235342_at	Hs.46786.0	SPOCK3 | sparc/osteonectin, cwcv and kazal-like domains proteoglycan (testican) 3
1	+2.22	8.06	+1.15	7.49	0.4	8.64	0.3	0.03363510	0.49135260	0.00018963	0.03825830	222750_s_at	g12803324	SRD5A3 | steroid 5 alpha-reductase 3
1	+2.29	6.75	+1.20	6.15	0.1	7.34	0.4	0.01489803	0.36413640	0.00013527	0.03043621	203787_at	g7106422	SSBP2 | single-stranded DNA binding protein 2
1	+2.06	7.53	+1.04	7.01	0.1	8.05	0.2	0.00102856	0.13324773	0.00028957	0.04740120	202786_at	g7019542	STK39 | serine threonine kinase 39 (STE20/SPS1 homolog, yeast)
1	+2.30	7.82	+1.20	7.22	0.5	8.42	0.6	0.08827673	0.67010111	0.00022080	0.04148454	231969_at	Hs.159200.0	STOX2 | storkhead box 2
1	+2.18	7.16	+1.12	6.60	0.2	7.72	0.3	0.00806137	0.28528502	0.00017427	0.03609091	214954_at	Hs.196647.0	SUSD5 | sushi domain containing 5
1	+2.79	5.85	+1.48	5.11	0.1	6.59	0.4	0.00490334	0.24121164	0.00001902	0.00838710	224380_s_at	g13603872	TAF7L | TAF7-like RNA polymerase II, TATA box binding protein (TBP)-associated factor, 50kDa
1	+2.36	7.16	+1.24	6.54	0.4	7.78	0.3	0.01707824	0.38033893	0.00009555	0.02407373	212956_at	Hs.90419.0	TBC1D9 | TBC1 domain family, member 9 (with GRAM domain)
1	+3.68	7.26	+1.88	6.32	0.8	8.20	0.1	0.02041523	0.40967172	0.00000110	0.00117647	226126_at	Hs.8115.0	TBCK | TBC1 domain containing kinase
1	+2.20	9.02	+1.14	8.45	0.1	9.59	0.1	0.00002826	0.03919701	0.00011859	0.02770940	204849_at	g5730082	TCFL5 | transcription factor-like 5 (basic helix-loop-helix)
1	+5.53	5.85	+2.47	4.62	0.7	7.08	0.4	0.00764086	0.28113340	0.00000000	0.00000000	201110_s_at	g4507484	THBS1 | thrombospondin 1
1	+2.42	9.70	+1.27	9.07	0.5	10.34	0.4	0.03986974	0.52100335	0.00009225	0.02346047	219410_at	g8922242	TMEM45A | transmembrane protein 45A
1	+2.16	6.02	+1.11	5.47	0.2	6.58	0.2	0.00346651	0.21035651	0.00017690	0.03636090	237515_at	Hs.63063.0	TMEM56 | transmembrane protein 56
1	+2.29	7.89	+1.20	7.29	0.1	8.49	0.1	0.00010583	0.06289427	0.00008106	0.02249746	203662_s_at	g4507552	TMOD1 | tropomodulin 1
1	+2.40	6.96	+1.26	6.33	0.3	7.59	0.2	0.00257585	0.18490172	0.00006380	0.01948603	235775_at	Hs.145014.0	TMTC2 | transmembrane and tetratricopeptide repeat containing 2
1	+2.84	6.75	+1.50	6.00	0.4	7.50	0.2	0.00480934	0.23948172	0.00001178	0.00644000	225666_at	Hs.172963.0	TMTC4 | transmembrane and tetratricopeptide repeat containing 4
1	+3.16	7.09	+1.66	6.26	0.6	7.92	0.2	0.01806625	0.38721389	0.00000600	0.00437333	201581_at	Hs.169358.0	TMX4 | thioredoxin-related transmembrane protein 4
1	+2.56	5.11	+1.36	4.43	0.0	5.79	0.7	0.05270278	0.57584421	0.00008918	0.02321905	201645_at	g4504548	TNC | tenascin C
1	+2.37	7.30	+1.24	6.68	0.3	7.92	0.4	0.01923521	0.39821474	0.00010191	0.02509910	218502_s_at	g7657658	TRPS1 | trichorhinophalangeal syndrome I
1	+2.44	8.07	+1.28	7.42	0.2	8.71	0.2	0.00133199	0.14069584	0.00005414	0.01730994	219481_at	g13375669	TTC13 | tetratricopeptide repeat domain 13
1	+2.83	10.52	+1.50	9.77	0.3	11.27	0.5	0.01472791	0.36305155	0.00001975	0.00850394	209118_s_at	g4929133	TUBA1A | tubulin, alpha 1a
1	+2.14	7.92	+1.10	7.37	0.0	8.47	0.3	0.00787413	0.28435812	0.00019665	0.03924088	213943_at	Hs.66744.0	TWIST1 | twist homolog 1 (Drosophila)
1	+2.34	8.40	+1.22	7.78	0.2	9.01	0.8	0.12165758	0.73409429	0.00020536	0.04024373	201010_s_at	g5454161	TXNIP | thioredoxin interacting protein
1	+2.65	6.82	+1.40	6.12	0.2	7.52	0.1	0.00015583	0.07362314	0.00002100	0.00889922	201387_s_at	g4759283	UCHL1 | ubiquitin carboxyl-terminal esterase L1 (ubiquitin thiolesterase)
1	+3.33	7.88	+1.74	7.01	0.1	8.75	0.2	0.00007204	0.05322639	0.00000315	0.00281967	228956_at	Hs.274293.0	UGT8 | UDP glycosyltransferase 8
1	+2.18	6.73	+1.12	6.16	0.5	7.29	0.6	0.12333912	0.73670052	0.00020141	0.03975451	224221_s_at	g4416405	VAV3 | vav 3 guanine nucleotide exchange factor
1	+2.19	6.39	+1.13	5.82	0.1	6.95	0.2	0.00116874	0.13697224	0.00014676	0.03184127	228749_at	Hs.28838.0	ZDBF2 | zinc finger, DBF-type containing 2
1	+5.74	7.96	+2.52	6.70	0.1	9.22	0.5	0.00061770	0.11108419	0.00000000	0.00000000	229875_at	Hs.47289.0	ZDHHC22 | zinc finger, DHHC-type containing 22
1	+2.05	7.11	+1.03	6.59	0.1	7.62	0.2	0.00277560	0.18727871	0.00028679	0.04751515	218149_s_at	g8922146	ZNF395 | zinc finger protein 395
1	+2.05	5.09	+1.04	4.58	0.4	5.61	0.1	0.01279871	0.34201844	0.00030990	0.04897110	206188_at	g7662213	ZNF623 | zinc finger protein 623

## Sheet: BP (GO) up
Id	Items	Items_Details	Support	List size	Reference Support	Reference size	Hyp	Hyp_c	Genes
6	GO:0007165	signal transduction	23	237	1176	34208	0.854787	0.00134059	SH2D2A,PDE4B,CAMK4,ODZ1,MLLT4,PMCH,FAM126A,CREBL2,ASZ1,PRKAA2,TNC,CD83,CREM,PDE1A,PDE3B,SPOCK3,ERBB4,CGA,PLCB1,ANK3,RERGL,NMU,NR3C2
0	GO:0006355	regulation of transcription, DNA-dependent	23	237	1609	34208	0.00086716	0.0291428	RUNX2,SSBP2,RORB,MSRB2,NFKBIZ,IKZF2,PHTF2,CREBL2,TRPS1,PRKAA2,KEAP1,TXNIP,PLAGL1,TAF7L,CREM,NFIA,DLX2,ZNF395,SAP30,TCFL5,ZNF623,MAML3,NR3C2
53	GO:0007275	multicellular organismal development	21	237	945	34208	0.313185	0.000589415	ROBO2,SH2D2A,DOCK7,RORB,NAV1,TWIST1,PMCH,ASZ1,GPR161,TAF7L,CREM,ID1,SEMA3C,MKX,DLX2,PDGFC,ID2,ID3,TCFL5,HOOK1,PPP1R9A
9	GO:0007155	cell adhesion	16	237	556	34208	0.199648	0.000469671	FAT4,THBS1,ROBO2,NEGR1,MLLT4,EPHA3,FBLN7,CD36,KAL1,COL8A1,F8,TNC,ASTN1,SUSD5,NELL2,IGFBP7
44	GO:0000122	negative regulation of transcription from RNA polymerase II promoter	14	237	416	34208	0.146356	0.000688605	NOG,FGFR2,PKIA,EGR1,EFNA1,TWIST1,TRPS1,CD36,TXNIP,ID1,DLX2,ID2,ID3,SAP30
17	GO:0007399	nervous system development	12	237	410	34208	3.29397	0.00442803	NOG,DOCK7,MTR,NAV1,ODZ1,GLRB,CAMK1D,ERBB4,MBNL1,EPHA5,PPP1R9A,PTPRR
124	GO:0030154	cell differentiation	12	237	520	34208	0.000303872	0.0150496	ROBO2,SH2D2A,DOCK7,NAV1,PMCH,ASZ1,TAF7L,CREM,DLX2,HOOK1,PPP1R9A,BMPR1B
30	GO:0045944	positive regulation of transcription from RNA polymerase II promoter	11	237	578	34208	0.00249853	0.0435392	NOG,FGFR2,EGR1,TWIST1,IKZF2,JUN,PLAGL1,NFIA,DLX2,PPP3CA,MAML3
87	GO:0045893	positive regulation of transcription, DNA-dependent	10	237	468	34208	0.00169367	0.0354164	RUNX2,CAMK4,EGR1,RORB,JUN,ID2,ERBB4,MDFIC,SMAD9,PLCB1
68	GO:0045892	negative regulation of transcription, DNA-dependent	9	237	401	34208	0.0020545	0.0402767	RUNX2,JUN,TRPS1,FOXP2,ID1,ID2,MDFIC,ID3,PLCB1
69	GO:0042493	response to drug	8	237	301	34208	0.00126605	0.0350397	THBS1,JUN,LOX,TXNIP,SEMA3C,SNCA,ERBB4,VAV3
134	GO:0006950	response to stress	7	237	155	34208	0.00010932	0.0114301	FAM129A,STK39,PRKAA2,MAFF,UCHL1,PPP3CA,NMU
61	GO:0001701	in utero embryonic development	7	237	179	34208	0.000265275	0.0166416	NOG,FGFR2,TWIST1,MAFF,KEAP1,MBNL1,PTPRR
250	GO:0030168	platelet activation	7	237	234	34208	0.00129343	0.0338088	THBS1,CD36,F8,PDE1A,PDE3B,PIK3R3,VAV3
334	GO:0030509	BMP signaling pathway	6	237	45	34208	0.0674452	0.000634659	NOG,EGR1,ID1,SMAD9,FSTL1,BMPR1B
51	GO:0016477	cell migration	6	237	105	34208	9.42904	0.0110909	THBS1,EFNA1,EPHA3,ERBB4,ASTN1,VAV3
268	GO:0001525	angiogenesis	6	237	160	34208	0.000906113	0.0294018	FGFR2,SH2D2A,JUN,COL8A1,ID1,VAV3
515	GO:0045668	negative regulation of osteoblast differentiation	5	237	29	34208	0.158654	0.000497645	NOG,TWIST1,ID1,ID2,ID3
327	GO:0007417	central nervous system development	5	237	112	34208	0.00112461	0.0330706	ROBO2,PDGFC,SERPINI1,ID3,UGT8
300	GO:0001657	ureteric bud development	4	237	39	34208	0.000152715	0.0102646	NOG,FGFR2,ROBO2,SMAD9
269	GO:0043433	negative regulation of sequence-specific DNA binding transcription factor activity	4	237	54	34208	0.000541363	0.0231556	TWIST1,ID1,ID2,ID3
439	GO:0042593	glucose homeostasis	4	237	64	34208	0.00103046	0.0312794	PMCH,PRKAA2,PDE3B,PCK1
412	GO:0042060	wound healing	4	237	68	34208	0.00129259	0.0347522	NOG,LOX,SDC2,DCN
108	GO:0018279	protein N-linked glycosylation via asparagine	4	237	87	34208	0.00318973	0.0492055	EDEM3,B4GALT6,MAN1A2,ALG6
777	GO:0048169	regulation of long-term neuronal synaptic plasticity	3	237	21	34208	0.000398229	0.0187367	EGR1,SNCA,RIMS1
506	GO:0048013	ephrin receptor signaling pathway	3	237	26	34208	0.000758852	0.0274646	EFNA1,EPHA3,EPHA5
380	GO:0043392	negative regulation of DNA binding	3	237	25	34208	0.00067473	0.0276052	JUN,ID1,ID2
585	GO:0032570	response to progesterone stimulus	3	237	27	34208	0.000849361	0.0296018	THBS1,TXNIP,ERBB4
297	GO:0001656	metanephros development	3	237	30	34208	0.00116104	0.0331071	ROBO2,ID2,ID3
120	GO:0008652	cellular amino acid biosynthetic process	3	237	34	34208	0.00167671	0.0358587	MTHFD2L,MTR,GLS
244	GO:0032870	cellular response to hormone stimulus	3	237	33	34208	0.00153657	0.0361479	ROBO2,SOCS2,CGA
388	GO:0048286	lung alveolus development	3	237	33	34208	0.00153657	0.0361479	FGFR2,MAN1A2,FOXP2
627	GO:0045727	positive regulation of translation	3	237	35	34208	0.00182459	0.0365306	FAM129A,THBS1,CIRBP
689	GO:0006606	protein import into nucleus	3	237	35	34208	0.00182459	0.0365306	TXNIP,IPO9,PPP3CA
381	GO:0042542	response to hydrogen peroxide	3	237	42	34208	0.00308844	0.048437	JUN,TXNIP,ERBB4
754	GO:0042308	negative regulation of protein import into nucleus	2	237	3	34208	0.00014274	0.0103322	PKIA,MDFIC
767	GO:0035583	negative regulation of transforming growth factor beta receptor signaling pathway by extracellular sequestering of TGFbeta	2	237	3	34208	0.00014274	0.0103322	LTBP1,FBN2
887	GO:0045604	regulation of epidermal cell differentiation	2	237	3	34208	0.00014274	0.0103322	MAFF,KEAP1
902	GO:0003183	mitral valve morphogenesis	2	237	3	34208	0.00014274	0.0103322	EFNA1,TWIST1
787	GO:0030091	protein repair	2	237	4	34208	0.000284173	0.0148559	MSRB2,MSRB3
831	GO:0048755	branching morphogenesis of a nerve	2	237	4	34208	0.000284173	0.0148559	FGFR2,DLX2
864	GO:0001774	microglial cell activation	2	237	4	34208	0.000284173	0.0148559	JUN,SNCA
79	GO:0003180	aortic valve morphogenesis	2	237	5	34208	0.000471455	0.0211257	EFNA1,TWIST1
562	GO:0019800	peptide cross-linking via chondroitin 4-sulfate glycosaminoglycan	2	237	6	34208	0.000703948	0.0264966	SPOCK3,DCN
782	GO:0060501	positive regulation of epithelial cell proliferation involved in lung morphogenesis	2	237	6	34208	0.000703948	0.0264966	FGFR2,FOXP2
824	GO:0060013	righting reflex	2	237	7	34208	0.000981024	0.0307715	GLRB,FOXP2
752	GO:0006853	carnitine shuttle	2	237	8	34208	0.00130206	0.0322431	PRKAA2,CPT2
847	GO:0035067	negative regulation of histone acetylation	2	237	8	34208	0.00130206	0.0322431	TWIST1,SNCA
270	GO:0060425	lung morphogenesis	2	237	9	34208	0.00166643	0.0364677	NOG,ID1
710	GO:0070498	interleukin-1-mediated signaling pathway	2	237	9	34208	0.00166643	0.0364677	EGR1,PLCB1
811	GO:0032026	response to magnesium ion	2	237	9	34208	0.00166643	0.0364677	THBS1,SNCA
352	GO:0031000	response to caffeine	2	237	10	34208	0.00207354	0.0368151	PRKAA2,SDC2
540	GO:0060174	limb bud formation	2	237	10	34208	0.00207354	0.0368151	FGFR2,SEMA3C
615	GO:0016331	morphogenesis of embryonic epithelium	2	237	10	34208	0.00207354	0.0368151	FGFR2,GRSF1
707	GO:0006198	cAMP catabolic process	2	237	10	34208	0.00207354	0.0368151	PDE4B,PDE3B
736	GO:0048762	mesenchymal cell differentiation	2	237	10	34208	0.00207354	0.0368151	NOG,FGFR2
64	GO:0050730	regulation of peptidyl-tyrosine phosphorylation	2	237	11	34208	0.00252277	0.040236	EFNA1,PDGFC
140	GO:0042752	regulation of circadian rhythm	2	237	11	34208	0.00252277	0.040236	PRKAA2,CREM
530	GO:0032793	positive regulation of CREB transcription factor activity	2	237	11	34208	0.00252277	0.040236	CAMK1D,EPHA5
616	GO:0030194	positive regulation of blood coagulation	2	237	11	34208	0.00252277	0.040236	THBS1,CD36
620	GO:0048715	negative regulation of oligodendrocyte differentiation	2	237	11	34208	0.00252277	0.040236	DLX2,ID2

## Sheet: BP (GO) down
Id	Items	Items_Details	Support	List size	Reference Support	Reference size	Hyp	Hyp_c	Genes
7	GO:0007155	cell adhesion	12	163	556	34208	1.58907	0.00154537	L1CAM,DDR2,AMBP,OLR1,FLRT2,PCDHA1,CD9,ITGA6,EMR2,ITGBL1,ALCAM,TGFBI
74	GO:0008285	negative regulation of cell proliferation	11	163	341	34208	0.0818768	0.00015925	FTH1,PTEN,PPP2R5C,IGFBP6,PTGES,CD9,TWIST2,RXRA,TIMP2,MSX1,CUL4A
249	GO:0030168	platelet activation	9	163	234	34208	0.201759	0.000313937	F2RL2,ITPR1,CD9,PDE2A,MGLL,PRKCH,GNAS,PRKCA,PDGFA
23	GO:0055085	transmembrane transport	9	163	630	34208	0.00336362	0.0493753	SLC6A15,C19orf28,ITPR1,SLC16A14,GNAS,ATP8B1,AQP3,ABCC3,TFRC
121	GO:0048011	nerve growth factor receptor signaling pathway	8	163	215	34208	0.963681	0.00107106	CASP9,ARHGEF16,PTEN,PREX1,ITPR1,DUSP4,AKAP13,PRKCA
3	GO:0006954	inflammatory response	7	163	259	34208	0.00025691	0.00869025	C3,IL1RAP,OLR1,IGFBP4,MGLL,IL18,RXRA
87	GO:0007264	small GTPase mediated signal transduction	7	163	312	34208	0.000777951	0.0183408	RAB20,ARHGEF16,PREX1,RAB27B,ARHGAP8,RHOF,AKAP13
257	GO:0001525	angiogenesis	6	163	160	34208	0.000123559	0.00600806	PTEN,PTK2,FGF18,IL18,PDGFA,TGFBI
99	GO:0051056	regulation of small GTPase mediated signal transduction	6	163	172	34208	0.000183185	0.00712589	ARHGEF16,PREX1,ARHGAP8,RHOF,IQGAP2,AKAP13
270	GO:0008219	cell death	5	163	156	34208	0.000934647	0.0201988	L1CAM,OLR1,FA2H,FOLR1,ITPR1
377	GO:0010033	response to organic substance	5	163	45	34208	0.241897	0.00031366	NR0B1,ABCG1,DUSP4,TFRC,PDGFA
33	GO:0051384	response to glucocorticoid stimulus	5	163	84	34208	5.26288	0.0034121	ALPL,PCSK1,ANXA3,RXRA,IGFBP2
29	GO:0006112	energy reserve metabolic process	5	163	102	34208	0.00013254	0.00606564	PCSK1,ITPR1,GNAS,PRKCA,TKT
295	GO:0007565	female pregnancy	4	163	72	34208	0.000397198	0.0114452	AMBP,GNAS,RXRA,IGFBP2
31	GO:0050796	regulation of insulin secretion	4	163	74	34208	0.000440969	0.0122526	PCSK1,ITPR1,GNAS,PRKCA
202	GO:0050900	leukocyte migration	4	163	106	34208	0.00169223	0.0313465	L1CAM,OLR1,PODXL,ITGA6
418	GO:0008624	induction of apoptosis by extracellular signals	4	163	106	34208	0.00169223	0.0313465	ARHGEF16,PREX1,AKAP13,PRKCA
12	GO:0030335	positive regulation of cell migration	4	163	105	34208	0.00163436	0.0317884	ONECUT2,PTK2,PODXL,PDGFA
250	GO:0006184	GTP catabolic process	4	163	151	34208	0.00601262	0.0477329	RAB27B,RHOF,ATL3,GNAS
668	GO:0006693	prostaglandin metabolic process	3	163	12	34208	2.26402	0.00195712	PTGES,AKR1C2,AKR1C3
278	GO:0001706	endoderm formation	3	163	14	34208	3.71975	0.00289396	DKK1,DUSP5,DUSP4
660	GO:0015721	bile acid and bile salt transport	3	163	15	34208	4.63341	0.00327708	ATP8B1,AKR1C3,ABCC3
508	GO:0033280	response to vitamin D	3	163	17	34208	6.87628	0.00382125	ALPL,RXRA,AQP3
417	GO:0043542	endothelial cell migration	3	163	18	34208	8.22268	0.00426483	PTEN,PTK2,S100P
543	GO:0060325	face morphogenesis	3	163	26	34208	0.000254762	0.00900931	DKK1,TWIST2,MSX1
635	GO:0055010	ventricular cardiac muscle tissue morphogenesis	3	163	26	34208	0.000254762	0.00900931	TNNC1,TPM1,RXRA
433	GO:0008206	bile acid metabolic process	3	163	36	34208	0.000675595	0.0169553	ATP8B1,AKR1C3,ABCC3
457	GO:0071407	cellular response to organic cyclic compound	3	163	36	34208	0.000675595	0.0169553	ALPL,ITGA6,IL18
405	GO:0030049	muscle filament sliding	3	163	37	34208	0.000732645	0.0178124	TNNT1,TNNC1,TPM1
382	GO:0043588	skin development	3	163	43	34208	0.00113956	0.0239616	DSP,GNAS,PDGFA
196	GO:0071260	cellular response to mechanical stimulus	3	163	51	34208	0.00187015	0.0338367	PDE2A,IL18,CASP1
443	GO:0006633	fatty acid biosynthetic process	3	163	53	34208	0.00208915	0.036119	FA2H,PTGES,MGLL
267	GO:0030900	forebrain development	3	163	54	34208	0.00220436	0.0372825	DKK1,NOTCH3,MSX1
30	GO:0007586	digestion	3	163	56	34208	0.00244645	0.0404965	AKR1B10,AKR1C2,AKR1C3
101	GO:0051592	response to calcium ion	3	163	57	34208	0.00257341	0.0417106	PCSK1,AQP3,S100A16
345	GO:0035023	regulation of Rho protein signal transduction	3	163	73	34208	0.00517492	0.0428307	ARHGEF16,PREX1,AKAP13
124	GO:0007202	activation of phospholipase C activity	3	163	59	34208	0.00283936	0.0450821	C5AR1,ITPR1,PRKCA
280	GO:0009791	post-embryonic development	3	163	75	34208	0.00557956	0.0452177	CHST11,ITPR1,GNAS
203	GO:0043410	positive regulation of MAPK cascade	3	163	61	34208	0.00312165	0.0485729	IGFBP4,WWC1,PDGFA
119	GO:0008543	fibroblast growth factor receptor signaling pathway	3	163	78	34208	0.00622125	0.0488902	CASP9,PTEN,FGF18
474	GO:0006879	cellular iron ion homeostasis	3	163	63	34208	0.00342058	0.0492817	FTH1,SCARA5,TFRC
713	GO:0042094	interleukin-2 biosynthetic process	2	163	3	34208	6.74864	0.0040388	IL1RAP,IL18
626	GO:0019852	L-ascorbic acid metabolic process	2	163	4	34208	0.000134549	0.00550945	GCLC,GSTO2
638	GO:0046683	response to organophosphorus	2	163	4	34208	0.000134549	0.00550945	AKR1C3,TRIM16
192	GO:0007606	sensory perception of chemical stimulus	2	163	6	34208	0.000334268	0.0100023	C5AR1,GNAS
378	GO:0030031	cell projection assembly	2	163	6	34208	0.000334268	0.0100023	CAPG,PDGFA
714	GO:0043117	positive regulation of vascular permeability	2	163	6	34208	0.000334268	0.0100023	PDE2A,IL18
458	GO:2000060	positive regulation of protein ubiquitination involved in ubiquitin-dependent protein catabolic process	2	163	7	34208	0.000466509	0.0125153	PTEN,PTK2
639	GO:0045618	positive regulation of keratinocyte differentiation	2	163	9	34208	0.000794729	0.0176657	PRKCH,TRIM16
716	GO:0002063	chondrocyte development	2	163	9	34208	0.000794729	0.0176657	CHST11,FGF18
268	GO:0006937	regulation of muscle contraction	2	163	11	34208	0.00120658	0.0240698	TNNC1,TPM1
700	GO:0022409	positive regulation of cell-cell adhesion	2	163	11	34208	0.00120658	0.0240698	L1CAM,ITGA6
602	GO:0050880	regulation of blood vessel size	2	163	14	34208	0.00197768	0.034969	GCLC,NTS
344	GO:0060048	cardiac muscle contraction	2	163	22	34208	0.00489633	0.0409607	TNNC1,TPM1
380	GO:0010035	response to inorganic substance	2	163	22	34208	0.00489633	0.0409607	TFRC,PDGFA
488	GO:0021983	pituitary gland development	2	163	22	34208	0.00489633	0.0409607	NR0B1,PCSK1
580	GO:0000188	inactivation of MAPK activity	2	163	23	34208	0.00534595	0.0437805	DUSP5,DUSP4
51	GO:0048008	platelet-derived growth factor receptor signaling pathway	2	163	24	34208	0.00581379	0.0466302	MYO1E,PDGFA
207	GO:0007159	leukocyte cell-cell adhesion	2	163	25	34208	0.00629967	0.0490114	L1CAM,OLR1

## Sheet: KEGG up
Id	Items	Items_Details	Support	List size	Reference Support	Reference size	Hyp	Hyp_c	Genes
74	Kegg:04510	Focal adhesion	9	237	197	34208	0.10461	0.000481205	PDGFC,THBS1,PIK3R3,COL3A1,COL1A2,COL1A1,JUN,TNC,VAV3
75	Kegg:04512	ECM-receptor interaction	7	237	84	34208	0.020183	0.000139262	SDC2,THBS1,COL3A1,COL1A2,COL1A1,TNC,CD36
49	Kegg:04020	Calcium signaling pathway	7	237	175	34208	0.000231161	0.00638004	PLCB1,CAMK4,CACNA1D,PPID,ERBB4,PPP3CA,PDE1A
23	Kegg:04360	Axon guidance	6	237	128	34208	0.00027847	0.00640481	SEMA3C,EFNA1,ROBO2,PPP3CA,EPHA5,EPHA3
123	Kegg:05146	Amoebiasis	5	237	102	34208	0.000738327	0.0145556	PLCB1,PIK3R3,COL3A1,COL1A2,COL1A1
8	Kegg:04910	Insulin signaling pathway	5	237	133	34208	0.00239695	0.0367532	PIK3R3,PDE3B,PCK1,PRKAA2,SOCS2
15	Kegg:00230	Purine metabolism	5	237	158	34208	0.00499727	0.0459749	DCK,AK2,PDE3B,PDE4B,PDE1A
20	Kegg:05010	Alzheimer's disease	5	237	163	34208	0.00569155	0.0490896	PLCB1,SNCA,CACNA1D,BACE2,PPP3CA
81	Kegg:04662	B cell receptor signaling pathway	4	237	75	34208	0.00185778	0.0320467	PIK3R3,JUN,PPP3CA,VAV3
88	Kegg:05215	Prostate cancer	4	237	88	34208	0.00332374	0.0416978	CCNE2,PDGFC,PIK3R3,FGFR2
33	Kegg:04912	GnRH signaling pathway	4	237	98	34208	0.00488006	0.0481034	PLCB1,CGA,CACNA1D,JUN
136	Kegg:00450	Selenocompound metabolism	3	237	13	34208	8.92157	0.00307794	CCBL2,SCLY,MTR
51	Kegg:00600	Sphingolipid metabolism	3	237	40	34208	0.00268514	0.0370549	UGT8,B4GALT6,KDSR
87	Kegg:04930	Type II diabetes mellitus	3	237	46	34208	0.00400177	0.0460203	CACNA1D,PIK3R3,SOCS2
67	Kegg:05144	Malaria	3	237	48	34208	0.00451359	0.0479135	SDC2,THBS1,CD36

## Sheet: KEGG down
Id	Items	Items_Details	Support	List size	Reference Support	Reference size	Hyp	Hyp_c	Genes
34	Kegg:05200	Pathways in cancer	10	163	324	34208	0.387904	0.000228863	COL4A4,ITGA6,PTEN,CASP9,PDGFA,PRKCA,PTK2,CCNA1,RXRA,FGF18
97	Kegg:05222	Small cell lung cancer	6	163	84	34208	0.319096	0.000376534	COL4A4,ITGA6,PTEN,CASP9,PTK2,RXRA
63	Kegg:04510	Focal adhesion	6	163	197	34208	0.000379402	0.0111924	COL4A4,ITGA6,PTEN,PDGFA,PRKCA,PTK2
20	Kegg:04810	Regulation of actin cytoskeleton	5	163	209	34208	0.00335464	0.0247405	ITGA6,PDGFA,IQGAP2,PTK2,FGF18
6	Kegg:04060	Cytokine-cytokine receptor interaction	5	163	259	34208	0.00819576	0.0333483	LIFR,PDGFA,IL1RAP,IL18,IL20RB
23	Kegg:04010	MAPK signaling pathway	5	163	262	34208	0.00858801	0.0337795	DUSP4,PDGFA,DUSP5,PRKCA,FGF18
12	Kegg:00980	Metabolism of xenobiotics by cytochrome P450	4	163	68	34208	0.000319098	0.0125512	AKR1C3,AKR1C2,GSTO2,AKR1C1
43	Kegg:04020	Calcium signaling pathway	4	163	175	34208	0.00999438	0.0368543	TNNC1,PRKCA,ITPR1,GNAS
108	Kegg:05146	Amoebiasis	4	163	102	34208	0.00146904	0.0157588	COL4A4,PRKCA,PTK2,GNAS
24	Kegg:04270	Vascular smooth muscle contraction	4	163	113	34208	0.00213769	0.0168165	PRKCA,PRKCH,ITPR1,GNAS
62	Kegg:05414	Dilated cardiomyopathy	4	163	89	34208	0.000885396	0.0174128	ITGA6,TNNC1,TPM1,GNAS
30	Kegg:04972	Pancreatic secretion	4	163	98	34208	0.00126723	0.0186917	PRKCA,RAB27B,ITPR1,GNAS
86	Kegg:04540	Gap junction	4	163	88	34208	0.000848723	0.0200299	PDGFA,PRKCA,ITPR1,GNAS
35	Kegg:05223	Non-small cell lung cancer	3	163	53	34208	0.00208915	0.0176085	CASP9,PRKCA,RXRA
57	Kegg:00140	Steroid hormone biosynthesis	3	163	52	34208	0.00197776	0.017952	AKR1C3,AKR1C2,AKR1C1
103	Kegg:05150	Staphylococcus aureus infection	3	163	46	34208	0.00138714	0.0181869	C3,C1S,C5AR1
73	Kegg:00480	Glutathione metabolism	3	163	44	34208	0.00121869	0.0205436	GCLC,G6PD,GSTO2
114	Kegg:05214	Glioma	3	163	63	34208	0.00342058	0.0237428	PTEN,PDGFA,PRKCA
1	Kegg:04610	Complement and coagulation cascades	3	163	65	34208	0.00373645	0.0244945	C3,C1S,C5AR1
90	Kegg:04971	Gastric acid secretion	3	163	72	34208	0.00497945	0.026708	PRKCA,ITPR1,GNAS
48	Kegg:04976	Bile secretion	3	163	71	34208	0.00478853	0.026907	ABCC3,GNAS,RXRA
82	Kegg:05218	Melanoma	3	163	70	34208	0.0046021	0.0271524	PTEN,PDGFA,FGF18
28	Kegg:04730	Long-term depression	3	163	69	34208	0.00442015	0.0274515	PRKCA,ITPR1,GNAS
44	Kegg:04070	Phosphatidylinositol signaling system	3	163	76	34208	0.0057888	0.0284616	PTEN,PRKCA,ITPR1
25	Kegg:04370	VEGF signaling pathway	3	163	75	34208	0.00557956	0.0286256	CASP9,PRKCA,PTK2
56	Kegg:04640	Hematopoietic cell lineage	3	163	83	34208	0.00738504	0.0322754	ITGA6,TFRC,CD9
76	Kegg:05215	Prostate cancer	3	163	88	34208	0.00866928	0.0329992	PTEN,CASP9,PDGFA
72	Kegg:04970	Salivary secretion	3	163	85	34208	0.00788413	0.033226	PRKCA,ITPR1,GNAS
5	Kegg:05410	Hypertrophic cardiomyopathy (HCM)	3	163	82	34208	0.00714274	0.0337137	ITGA6,TNNC1,TPM1
29	Kegg:04912	GnRH signaling pathway	3	163	98	34208	0.0116089	0.0402897	PRKCA,ITPR1,GNAS
117	Kegg:00790	Folate biosynthesis	2	163	13	34208	0.00170047	0.0167213	ALPL,ALPP
115	Kegg:00920	Sulfur metabolism	2	163	12	34208	0.00144337	0.0170318	SULT1A1,CHST11
83	Kegg:00030	Pentose phosphate pathway	2	163	27	34208	0.00732484	0.0332435	G6PD,TKT
54	Kegg:05143	African trypanosomiasis	2	163	33	34208	0.0108148	0.0386712	PRKCA,IL18

## Sheet: MF up
Id	Items	Items_Details	Support	List size	Reference Support	Reference size	Hyp	Hyp_c	Genes
10	GO:0005515	protein binding	54	237	4463	34208	2.60272e-05	0.00281961	FGFR2,RUNX2,THBS1,ROBO2,PPID,INADL,EGR1,EFNA1,CCNE2,CBR4,TWIST1,GLRB,NEGR1,JUN,PHACTR2,APPBP2,FAM188A,TRPS1,PRKAA2,EPHA3,F8,KEAP1,C4BPA,TXNIP,CREM,ID1,SNCA,IPO9,PDE3B,NAF1,UCHL1,SDC2,CIRBP,ID2,CYFIP2,ERBB4,MDFIC,PPP3CA,SOCS2,NELL2,CGA,RIMS1,SAP30,SCOC,MBNL1,ANK3,PTPN13,IGFBP7,VAV3,HOOK1,HERC5,NEK1,NR3C2,BMPR1B
0	GO:0046872	metal ion binding	44	237	2879	34208	5.19376e-07	8.43986e-05	CYP2U1,HPD,MTR,PDE4B,ZDHHC22,PELO,ETFDH,EGR1,RORB,PPM1K,FRAS1,MSRB2,IKZF2,B4GALT6,SOBP,TRPS1,PRKAA2,FOXP2,SCAPER,F8,LOX,PLAGL1,CHSY3,PDE1A,PDE3B,SMYD3,ZDBF2,ZNF395,GGPS1,ARHGAP29,MSRB3,RIMS1,SAP30,MBNL1,DPYD,RNF150,ZNF623,C9orf95,VAV3,MBLAC2,NEK1,NR3C2,PCLO,BMPR1B
12	GO:0000166	nucleotide binding	26	237	2120	34208	0.00346536	0.043317	TUBA1A,FGFR2,GRSF1,MTHFD2L,SCCPDH,MMAA,KCNU1,CAMK4,DCK,CBR4,NAV1,STK39,RAB28,PRKAA2,EPHA3,KDSR,PI4K2B,CAMK1D,CIRBP,ERBB4,C9orf95,ABCA8,RERGL,EPHA5,NEK1,BMPR1B
20	GO:0005509	calcium ion binding	21	237	662	34208	9.08404e-09	2.95231e-06	FAT4,RAPGEF2,GALNT3,EDEM3,THBS1,LTBP1,FBN2,FAM188A,MAN1A2,EPDR1,FBLN7,LDLR,SNCA,TBC1D9,SPOCK3,PPP3CA,NELL2,CLGN,PLCB1,FSTL1,PCLO
4	GO:0003700	sequence-specific DNA binding transcription factor activity	17	237	898	34208	0.000194513	0.00702408	RUNX2,EGR1,RORB,MSRB2,JUN,CREBL2,TRPS1,FOXP2,MAFF,CREM,NFIA,MKX,DLX2,SMAD9,E2F8,TCFL5,NR3C2
64	GO:0016787	hydrolase activity	16	237	971	34208	0.00130719	0.0265522	MTHFD2L,PDE4B,PELO,MMAA,PPM1K,AGA,GNPDA2,GLS,PDE1A,PDE3B,UCHL1,PPP3CA,PLCB1,PTPN13,MBLAC2,PTPRR
73	GO:0042803	protein homodimerization activity	13	237	514	34208	6.93086e-05	0.00375422	NOG,FGFR2,DCK,TWIST1,IKZF2,JUN,FOXP2,PDGFC,ERBB4,E2F8,PLCB1,DPYD,NR3C2
19	GO:0043565	sequence-specific DNA binding	11	237	541	34208	0.00149584	0.0270082	EGR1,RORB,JUN,CREBL2,TRPS1,FOXP2,MAFF,CREM,MKX,DLX2,NR3C2
85	GO:0016491	oxidoreductase activity	10	237	437	34208	0.0010194	0.0236647	MTHFD2L,SCCPDH,ETFDH,CBR4,MSRB2,F8,KDSR,LOX,MSRB3,DPYD
94	GO:0008201	heparin binding	6	237	124	34208	0.000234594	0.0076243	FGFR2,THBS1,ODZ1,FBLN7,KAL1,FSTL1
96	GO:0005201	extracellular matrix structural constituent	5	237	68	34208	0.000111793	0.00519041	LUM,COL3A1,COL1A2,FBN2,KAL1
38	GO:0004713	protein tyrosine kinase activity	5	237	116	34208	0.00131488	0.0251375	FGFR2,EPHA3,ERBB4,EPHA5,NEK1
118	GO:0005516	calmodulin binding	5	237	148	34208	0.00379247	0.0440198	CAMK4,CAMK1D,PDE1A,PPP3CA,PLCB1
127	GO:0016829	lyase activity	4	237	109	34208	0.00708653	0.0426504	NPL,SCLY,CCBL2,PCK1
241	GO:0004114	3',5'-cyclic-nucleotide phosphodiesterase activity	3	237	14	34208	0.000112967	0.00458927	PDE4B,PDE1A,PDE3B
197	GO:0008081	phosphoric diester hydrolase activity	3	237	25	34208	0.00067473	0.0182739	PDE4B,PDE1A,PDE3B
185	GO:0016773	phosphotransferase activity, alcohol group as acceptor	3	237	37	34208	0.00214415	0.0302978	DCK,PI4K2B,C9orf95
7	GO:0016758	transferase activity, transferring hexosyl groups	3	237	36	34208	0.00198035	0.0321808	ALG6,CHSY3,UGT8
149	GO:0008489	UDP-galactose:glucosylceramide beta-1,4-galactosyltransferase activity	2	237	2	34208	4.77989e-05	0.00310693	B4GALT6,UGT8
267	GO:0000318	protein-methionine-R-oxide reductase activity	2	237	2	34208	4.77989e-05	0.00310693	MSRB2,MSRB3
222	GO:0005004	GPI-linked ephrin receptor activity	2	237	5	34208	0.000471455	0.0139293	EPHA3,EPHA5
228	GO:0008113	peptide-methionine-(S)-S-oxide reductase activity	2	237	6	34208	0.000703948	0.0175987	MSRB2,MSRB3
276	GO:0004571	mannosyl-oligosaccharide 1,2-alpha-mannosidase activity	2	237	8	34208	0.00130206	0.0282113	EDEM3,MAN1A2
137	GO:0004702	receptor signaling protein serine/threonine kinase activity	2	237	9	34208	0.00166643	0.0285048	STK39,BMPR1B
221	GO:0005003	ephrin receptor activity	2	237	10	34208	0.00207354	0.0306318	EPHA3,EPHA5
272	GO:0048038	quinone binding	2	237	10	34208	0.00207354	0.0306318	ETFDH,CBR4
242	GO:0004115	3',5'-cyclic-AMP phosphodiesterase activity	2	237	11	34208	0.00252277	0.032796	PDE4B,PDE3B
252	GO:0050431	transforming growth factor beta binding	2	237	11	34208	0.00252277	0.032796	THBS1,CD36
226	GO:0030169	low-density lipoprotein particle binding	2	237	13	34208	0.00354522	0.0426739	THBS1,CD36
208	GO:0005539	glycosaminoglycan binding	2	237	19	34208	0.00756262	0.0438902	SPOCK3,DCN
225	GO:0005154	epidermal growth factor receptor binding	2	237	19	34208	0.00756262	0.0438902	ERBB4,VAV3

## Sheet: MF down
Id	Items	Items_Details	Support	List size	Reference Support	Reference size	Hyp	Hyp_c	Genes
8	GO:0005515	protein binding	44	163	4463	34208	1.49221e-06	0.000425279	NR0B1,F2RL2,PLA2G16,CASP9,FTH1,ARHGEF16,MAP2,PTEN,TUBGCP3,DSP,PTK2,AKR1B10,DKK1,PPP2R5C,PREX1,AHNAK,STON2,PPL,ARHGAP8,KRT8,ITPR1,CD9,TNNC1,PDE2A,TLE3,RORA,NOTCH3,S100P,ITGA6,CCNA1,CLIC3,TWIST2,ATP8B1,MYO1E,CASP1,WWC1,AKAP13,RXRA,PRKCA,TRIM16,RBPMS,IGFBP2,KRT17,CUL4A
9	GO:0000166	nucleotide binding	20	163	2120	34208	0.00273768	0.0300092	DDR2,EIF2AK4,ABCG1,GCLC,RAB20,CHD2,PTK2,RAB27B,RBM47,RHOF,PDE2A,PRKCH,ATL3,GNAS,PTGR1,ATP8B1,MYO1E,PRKCA,ABCC3,RBPMS
20	GO:0004872	receptor activity	20	163	1565	34208	5.94515e-05	0.00242053	NR0B1,F2RL2,DDR2,IL1RAP,OLR1,LIFR,PAQR5,C5AR1,FOLR1,GPR107,ITPR1,IL20RB,SCARA5,RORA,NOTCH3,ITGA6,EMR2,RXRA,ITGBL1,TFRC
45	GO:0016787	hydrolase activity	16	163	971	34208	1.78038e-05	0.00253704	PLA2G16,KYNU,ALPL,LACTB,PTEN,CHD2,DUSP5,CES1,ALPP,CDA,DUSP4,PDE2A,MGLL,ATL3,ATP8B1,ABHD3
54	GO:0042803	protein homodimerization activity	11	163	514	34208	3.90346e-05	0.00185414	NR0B1,EIF2AK4,AMBP,KYNU,ABCG1,CDA,TNNC1,PDE2A,MGLL,S100A16,PDGFA
13	GO:0005509	calcium ion binding	10	163	662	34208	0.00134546	0.0182598	C1S,S100A3,PCDHA1,ANXA3,TNNC1,NOTCH3,S100P,EMR2,S100A16,EFHD2
62	GO:0016491	oxidoreductase activity	9	163	437	34208	0.00026434	0.0068488	G6PD,FTH1,AKR1B10,GSTO2,FA2H,AKR1C1,PTGR1,AKR1C2,AKR1C3
3	GO:0008233	peptidase activity	7	163	493	34208	0.00964746	0.0404342	C1S,CASP9,PPP2R5C,PCSK1,CASP1,PRSS23,TFRC
73	GO:0019899	enzyme binding	6	163	189	34208	0.000304215	0.00722511	AKAP2,PTEN,PREX1,PRKCH,RXRA,PRKCA
150	GO:0005200	structural constituent of cytoskeleton	5	163	74	34208	2.85339e-05	0.00203304	TUBGCP3,DSP,PPL,TPM1,KRT17
61	GO:0005198	structural molecule activity	5	163	225	34208	0.00458217	0.0466399	KRT80,MAP2,TUBGCP3,DSP,KRT8
38	GO:0003713	transcription coactivator activity	5	163	220	34208	0.00416895	0.0440056	WWC1,RXRA,TFDP1,RBPMS,SETD3
43	GO:0000287	magnesium ion binding	5	163	178	34208	0.00167624	0.0207708	GCLC,PTEN,S100P,ATP8B1,TKT
80	GO:0005178	integrin binding	5	163	76	34208	3.24751e-05	0.00185108	L1CAM,CD9,ITGA6,TIMP2,TGFBI
47	GO:0019904	protein domain specific binding	4	163	162	34208	0.00767348	0.0455613	NR0B1,RAB27B,TWIST2,TFDP1
59	GO:0005085	guanyl-nucleotide exchange factor activity	4	163	145	34208	0.00521691	0.0337914	ARHGEF16,PREX1,GNAS,AKAP13
83	GO:0030165	PDZ domain binding	3	163	84	34208	0.00763217	0.0462802	L1CAM,ARHGEF16,PTEN
129	GO:0005089	Rho guanyl-nucleotide exchange factor activity	3	163	73	34208	0.00517492	0.0342989	ARHGEF16,PREX1,AKAP13
91	GO:0003707	steroid hormone receptor activity	3	163	49	34208	0.00166608	0.0215834	NR0B1,RORA,RXRA
71	GO:0004091	carboxylesterase activity	3	163	38	34208	0.000792673	0.0118901	CES1,MGLL,ABHD3
167	GO:0004879	ligand-activated sequence-specific DNA binding RNA polymerase II transcription factor activity	3	163	38	34208	0.000792673	0.0118901	NR0B1,RORA,RXRA
118	GO:0005520	insulin-like growth factor binding	3	163	23	34208	0.000175363	0.00499785	IGFBP6,IGFBP4,IGFBP2
134	GO:0004857	enzyme inhibitor activity	2	163	29	34208	0.00842002	0.0489736	TIMP2,TIMP4
145	GO:0005496	steroid binding	2	163	31	34208	0.00958382	0.040767	PAQR5,RXRA
184	GO:0005100	Rho GTPase activator activity	2	163	25	34208	0.00629967	0.0390306	PREX1,ARHGAP8
148	GO:0043531	ADP binding	2	163	23	34208	0.00534595	0.0338577	ABCG1,GCLC
173	GO:0004697	protein kinase C activity	2	163	14	34208	0.00197768	0.0225456	PRKCH,PRKCA
182	GO:0017017	MAP kinase tyrosine/serine/threonine phosphatase activity	2	163	13	34208	0.00170047	0.0201931	DUSP5,DUSP4
133	GO:0008191	metalloendopeptidase inhibitor activity	2	163	11	34208	0.00120658	0.0171938	TIMP2,TIMP4
211	GO:0004033	aldo-keto reductase (NADP) activity	2	163	8	34208	0.000620064	0.0103952	AKR1B10,AKR1C3
117	GO:0031994	insulin-like growth factor I binding	2	163	7	34208	0.000466509	0.00830969	IGFBP6,IGFBP2
194	GO:0031406	carboxylic acid binding	2	163	7	34208	0.000466509	0.00830969	AKR1C2,AKR1C3
193	GO:0032052	bile acid binding	2	163	6	34208	0.000334268	0.00680474	AKR1C2,AKR1C3
259	GO:0004035	alkaline phosphatase activity	2	163	6	34208	0.000334268	0.00680474	ALPL,ALPP
267	GO:0031014	troponin T binding	2	163	4	34208	0.000134549	0.00426073	TNNT1,TNNC1
226	GO:0047115	trans-1,2-dihydrobenzene-1,2-diol dehydrogenase activity	2	163	3	34208	6.74864e-05	0.0024042	AKR1C2,AKR1C3
225	GO:0047026	androsterone dehydrogenase (A-specific) activity	2	163	2	34208	2.25663e-05	0.0021438	AKR1C2,AKR1C3

## Sheet: CC up
Id	Items	Items_Details	Support	List size	Reference Support	Reference size	Hyp	Hyp_c	Genes
0	GO:0005634	nucleus	73	237	5441	34208	7.15339e-09	3.24287e-07	FGFR2,RUNX2,IMMP2L,FAM129A,PKIA,GALNT3,SSBP2,PDE4B,PELO,CAMK4,EGR1,RORB,DCK,CCNE2,NFKBIZ,STK39,TWIST1,IKZF2,PHTF2,JUN,MLLT4,PMCH,APPBP2,CREBL2,FAM188A,SORBS2,TRPS1,PRKAA2,FOXP2,NAP1L5,MAFF,SCAPER,LOX,KEAP1,TXNIP,PLAGL1,TAF7L,CREM,ID1,CAMK1D,NFIA,MKX,SNCA,TMOD1,IPO9,C8orf40,SMYD3,PCK1,NAF1,UCHL1,CPT2,DLX2,PDGFC,ZNF395,CIRBP,ID2,ERBB4,MDFIC,SMAD9,PPP3CA,ID3,E2F8,SAP30,SCOC,MBNL1,TCFL5,PLCB1,ZNF623,…
12	GO:0005737	cytoplasm	73	237	5302	34208	2.31119e-09	1.57161e-07	TUBA1A,FGFR2,GRSF1,FAM129A,PKIA,GALNT3,SSBP2,NPL,SH2D2A,MTR,PPID,SCLY,PDE4B,PELO,CAMK4,NEXN,INADL,EGR1,NAV1,STK39,LGALS8,MLLT4,FAM126A,APPBP2,SORBS2,ASZ1,PRKAA2,FOXP2,PI4K2B,GNPDA2,KEAP1,C4BPA,TXNIP,TAF7L,ID1,CAMK1D,SNCA,TMOD1,IPO9,C8orf40,SMYD3,PCK1,NAF1,UCHL1,PDGFC,ZNF395,CIRBP,ID2,FARP1,CYFIP2,ERBB4,MDFIC,SRD5A3,SMAD9,GGPS1,PPP3CA,ID3,SOCS2,SCLT1,MBNL1,PLCB1,DPYD,ANK3,PTPN13,IL17RB,VAV3,HOOK1,…
9	GO:0016020	membrane	64	237	4065	34208	1.61017e-10	2.18983e-08	FGFR2,CYP2U1,MTHFD2L,SPCS3,IMMP2L,KIRREL,RAPGEF2,GALNT3,EDEM3,ROBO2,TMEM45A,ZDHHC22,MMAA,KCNU1,ETFDH,ODZ1,GLRB,FAM126A,B4GALT6,APPBP2,MAN1A2,EPHA3,CD36,TMTC4,OGFRL1,KDSR,HGSNAT,PI4K2B,FAM134B,TMX4,LDLR,SLC25A46,ALG6,SEMA3C,CHSY3,TMOD1,C8orf40,PDE3B,CPT2,KCTD18,PDGFC,SDC2,CCDC109B,BACE2,C4orf34,TMEM56,SRD5A3,ASTN1,PPP3CA,CNIH4,SUSD5,CLGN,RNF150,IL17RB,CACNA1D,SLC35B3,RERGL,EPHA5,NR3C2,PCLO,UGT8,BM…
5	GO:0016021	integral to membrane	53	237	4400	34208	3.56964e-05	0.00069353	FGFR2,CYP2U1,SPCS3,IMMP2L,KIRREL,FAT4,LPHN1,GALNT3,ROBO2,TMEM45A,ZDHHC22,MMAA,KCNU1,FRAS1,C18orf1,ODZ1,GLRB,B4GALT6,MAN1A2,CD36,TMTC4,KDSR,HGSNAT,FAM134B,TMX4,LDLR,GPR161,SLC25A46,ALG6,CHSY3,C8orf40,PDE3B,LGR5,SDC2,CCDC109B,BACE2,C4orf34,TMEM56,ERBB4,SRD5A3,ASTN1,CNIH4,SUSD5,CLGN,RNF150,CACNA1D,SLC35B3,ABCA8,EPHA5,PTPRR,UGT8,FAM171B,TMTC2
4	GO:0005576	extracellular region	32	237	1913	34208	3.73257e-06	0.000101526	SPINK6,NOG,FGFR2,LUM,THBS1,EFNA1,LTBP1,ODZ1,FBN2,PMCH,EPDR1,EPHA3,FBLN7,KAL1,COL8A1,F8,TNC,LOX,C4BPA,SEMA3C,SNCA,SPOCK3,ODAM,PDGFC,DCN,SERPINI1,NELL2,CGA,FSTL1,IL17RB,IGFBP7,NMU
36	GO:0005829	cytosol	28	237	2146	34208	0.000982778	0.0102814	TUBA1A,HPD,MTR,SCLY,PDE4B,CAMK4,DCK,CCNE2,JUN,MLLT4,PRKAA2,TXNIP,SNCA,TMOD1,PDE1A,PDE3B,PCK1,UCHL1,PIK3R3,ID2,SMAD9,GGPS1,PPP3CA,ARHGAP29,PLCB1,DPYD,VAV3,HERC5
10	GO:0005783	endoplasmic reticulum	20	237	1000	34208	2.47206e-05	0.000560333	CYP2U1,SPCS3,HPD,EDEM3,AGA,PHTF2,SCAPER,KDSR,FAM134B,KEAP1,ALG6,PDE3B,UCHL1,BACE2,SRD5A3,CNIH4,MSRB3,CLGN,NR3C2,TMTC2
18	GO:0005730	nucleolus	19	237	1461	34208	0.00663553	0.0474964	RUNX2,IMMP2L,FAM129A,MLLT4,FAM188A,MAN1A2,FOXP2,KEAP1,NFIA,C8orf40,PCK1,UCHL1,CPT2,ID2,ERBB4,MDFIC,PPP3CA,MAML3,NEK1
3	GO:0005615	extracellular space	16	237	784	34208	0.000129276	0.00219769	NOG,LUM,THBS1,LGALS8,PMCH,KAL1,F8,TNC,KDSR,LOX,SEMA3C,SPOCK3,PDGFC,DCN,FSTL1,IGFBP7
7	GO:0005794	Golgi apparatus	14	237	958	34208	0.00731318	0.0452087	FGFR2,HPD,GALNT3,B4GALT6,MAN1A2,CD36,FAM134B,CHSY3,PDE3B,BACE2,MDFIC,SCOC,SLC35B3,PTPRR
39	GO:0005856	cytoskeleton	13	237	846	34208	0.00645035	0.048736	TUBA1A,NEXN,STK39,APPBP2,SNCA,TMOD1,FARP1,ANK3,PTPN13,HOOK1,PPP1R9A,NEK1,PCLO
24	GO:0030054	cell junction	11	237	475	34208	0.000523516	0.00711982	NEXN,INADL,GLRB,MLLT4,NFIA,SNCA,NAF1,CYFIP2,RIMS1,PPP1R9A,PCLO
6	GO:0005625	soluble fraction	9	237	390	34208	0.00170249	0.0165385	PKIA,SH2D2A,MTR,PDE4B,ID1,PCK1,GGPS1,PPP3CA,CGA
57	GO:0031012	extracellular matrix	9	237	146	34208	8.95968e-07	3.04629e-05	FGFR2,LUM,THBS1,LTBP1,COL8A1,TNC,SPOCK3,DCN,IGFBP7
33	GO:0048471	perinuclear region of cytoplasm	8	237	417	34208	0.0089646	0.0487674	GALNT3,PDE4B,INADL,SORBS2,CYFIP2,EPHA5,HERC5,PTPRR
47	GO:0045202	synapse	7	237	288	34208	0.00412027	0.0329622	GLRB,SNCA,SDC2,CYFIP2,RIMS1,PPP1R9A,PCLO
58	GO:0005578	proteinaceous extracellular matrix	7	237	209	34208	0.000670611	0.00829119	LUM,LTBP1,FBN2,FBLN7,KAL1,SPOCK3,DCN
78	GO:0005581	collagen	4	237	92	34208	0.0038981	0.0331338	COL3A1,COL1A2,COL8A1,LOX
96	GO:0030018	Z disc	3	237	59	34208	0.00802442	0.0454717	NEXN,SORBS2,PPP3CA
123	GO:0005626	insoluble fraction	3	237	44	34208	0.00352701	0.0319782	PDE4B,PDE3B,PPP3CA
70	GO:0010494	cytoplasmic stress granule	2	237	19	34208	0.00756262	0.0447181	CIRBP,MBNL1
107	GO:0043205	fibril	2	237	4	34208	0.000284173	0.00429417	SNCA,ODAM
133	GO:0031092	platelet alpha granule membrane	2	237	6	34208	0.000703948	0.00797808	CD36,SNCA
134	GO:0005591	collagen type VIII	1	237	1	34208	0.0069282	0.0448684	COL8A1
135	GO:0042720	mitochondrial inner membrane peptidase complex	1	237	1	34208	0.0069282	0.0448684	IMMP2L

[truncated: 1 more sheets: CC down]
