# Supplementary material for: Long-Term Reduction of T-Cell Intracellular Antigens Reveals a Transcriptome Associated with Extracellular Matrix and Cell Adhesion Components
Source: PLoS One. 2014 Nov 18;9(11):e113141. doi: 10.1371/journal.pone.0113141 (PMC4236147; doi:10.1371/journal.pone.0113141)
Supplement: Figure S8 — List of primer pair sequences used in QPCR analysis. (XLS) [file pone.0113141.s008.xls]

## Sheet: Primer pairs
Gene	Primer sense (5' - 3')	Primer antisense (5' - 3')
COL1A2	TCTGGAGAGGCTGGTACTGC	GAGCACCAAGAAGACCCTGA
CLGN	GCAAAATGATGGTGAAATGCT	TTCACTCTTTTCCTCAGGTTCA
LGR5	CCCTTCATTCAGTGCAGTGTT	AGCAGGTGTTCACAGGGTTT
MKX	CAGCTTGGGAAGACCTGAAA	TCTCTGTAGCACATACCCTCTG
FBN2	CGATGGAGAAGGCTGTGTAGAT	TGTTAACACAACGTCCATTTTC
TWIST1	GGGCCGGAGACCTAGATG	TTTCCAAGAAAATCTTTGGCAT
ACTB	ATTGGCAATGAGCGGTTC	GGATGCCACAGGACTCCAT
FAM129A	ATGCTGTGGAGAGCTATGAGAA	GGCTGGAAGAATTCGACATTTA
TIA1	GGGATATGGCTTTGTCTCCTT	GCCACCACCCATCTGTTGAATG
TIAR	TCAACAAGGATTTGGAGTAGAT	TACAGGGGGAGGAGCTTGT
AKR1C1	CCACCAAATTGGCAATTGAAG	TGTATAAATGAGCAGAATCAATATGGC
AKR1C2	GCCGTCAAATTGGCAATAG	TCCTCATTATTGTAAACATGTGCAG
AKR1C3	CATTGGGGTGTCAAACTTCA	CCGGTTGAAATACGGATGAC
CCL2	AGTCTCTGCCGCCCTTCT	GTGACTGGGGCATTGATTG
COL4A4	CTGGATTTCCAGGTTTAGATGG	CATACCAGGTTTGCCTCTGG
COL5A3	TTGGGGAAAAGACTTTCGAG	GCCTGAGGATCTGGGCTTAT
OSGIN1	TGCTGCAGAGGAAGCTCAC	TCGGACAGGTAGTCCAGGTC
TNFRSF11B	GAAGGGCGCTACCTTGAGAT	GCAAACTGTATTTCGCTCTGG
